# Supplementary material for: Integrative Multi-Kinase Approach for the Identification of Potent Antiplasmodial Hits
Source: Front Chem. 2019 Nov 21;7:773. doi: 10.3389/fchem.2019.00773 (PMC6881481; doi:10.3389/fchem.2019.00773)
Supplement: Supplementary file 2 [file Data_Sheet_2.zip]

Archive with 14 entries (11 files):
- Supp Files/
- Supp Files/3D7-curated-balanced.sdf
- __MACOSX/
- __MACOSX/Supp Files/
- __MACOSX/Supp Files/._3D7-curated-balanced.sdf
- Supp Files/CDPK1-curated-balanced.sdf
- __MACOSX/Supp Files/._CDPK1-curated-balanced.sdf
- Supp Files/CDPK4-curated-balanced.sdf
- __MACOSX/Supp Files/._CDPK4-curated-balanced.sdf
- Supp Files/PK6-curated-balanced.sdf
- __MACOSX/Supp Files/._PK6-curated-balanced.sdf
- Supp Files/W2-curated-balanced.sdf
- __MACOSX/Supp Files/._W2-curated-balanced.sdf
- __MACOSX/._Supp Files
