# Supplementary material for: Integrative Multi-Kinase Approach for the Identification of Potent Antiplasmodial Hits
Source: Front Chem. 2019 Nov 21;7:773. doi: 10.3389/fchem.2019.00773 (PMC6881481; doi:10.3389/fchem.2019.00773)
Supplement: Supplementary file 2 [file Data_Sheet_2.zip › Supp Files/3D7-curated-balanced.sdf]

                    3D
 Structure written by MMmdl.
 28 31  0  0  1  0            999 V2000
    2.3755    4.2087    0.0000 F   0  0  0  0  0  0
    2.7880    3.4942    0.0000 C   0  0  0  0  0  0
    3.6130    3.4942    0.0000 C   0  0  0  0  0  0
    4.0255    2.7798    0.0000 C   0  0  0  0  0  0
    3.6130    2.0653    0.0000 C   0  0  0  0  0  0
    4.0255    1.3508    0.0000 C   0  0  0  0  0  0
    3.6130    0.6363    0.0000 O   0  0  0  0  0  0
    2.7880    0.6363    0.0000 C   0  0  3  0  0  0
    2.4300    1.3796    0.0000 C   0  0  0  0  0  0
    1.6257    1.5632    0.0000 C   0  0  3  0  0  0
    1.3940    0.6363    0.0000 N   0  0  0  0  0  0
    0.5690    0.6363    0.0000 C   0  0  0  0  0  0
    0.1565   -0.0781    0.0000 C   0  0  0  0  0  0
   -0.6685   -0.0781    0.0000 C   0  0  0  0  0  0
   -1.0810   -0.7926    0.0000 C   0  0  0  0  0  0
    1.6257   -0.2905    0.0000 C   0  0  3  0  0  0
    0.9807    0.2238    0.0000 C   0  0  0  0  0  0
    0.9807    1.0488    0.0000 C   0  0  0  0  0  0
    2.4300   -0.1070    0.0000 C   0  0  0  0  0  0
    4.8505    1.3508    0.0000 C   0  0  0  0  0  0
    5.2630    2.0653    0.0000 C   0  0  0  0  0  0
    6.0880    2.0653    0.0000 C   0  0  0  0  0  0
    6.5005    1.3508    0.0000 C   0  0  0  0  0  0
    7.3255    1.3508    0.0000 F   0  0  0  0  0  0
    6.0880    0.6363    0.0000 C   0  0  0  0  0  0
    5.2630    0.6363    0.0000 C   0  0  0  0  0  0
    2.7880    2.0653    0.0000 C   0  0  0  0  0  0
    2.3755    2.7798    0.0000 C   0  0  0  0  0  0
  1  2  1  0  0  0
  2  3  2  0  0  0
  2 28  1  0  0  0
  3  4  1  0  0  0
  4  5  2  0  0  0
  5  6  1  0  0  0
  5 27  1  0  0  0
  6  7  1  0  0  0
  6 20  1  0  0  0
  7  8  1  0  0  0
  8  9  1  0  0  0
  8 19  1  0  0  0
  9 10  1  0  0  0
 10 11  1  0  0  0
 10 18  1  0  0  0
 11 12  1  0  0  0
 11 16  1  0  0  0
 12 13  1  0  0  0
 13 14  1  0  0  0
 14 15  1  0  0  0
 16 17  1  0  0  0
 16 19  1  0  0  0
 17 18  1  0  0  0
 20 21  2  0  0  0
 20 26  1  0  0  0
 21 22  1  0  0  0
 22 23  2  0  0  0
 23 24  1  0  0  0
 23 25  1  0  0  0
 25 26  2  0  0  0
 27 28  2  0  0  0
M  END
> <Outcome>
Active

$$$$

                    3D
 Structure written by MMmdl.
 26 30  0  0  1  0            999 V2000
    0.4976   -1.2718    0.0000 N   0  0  0  0  0  0
    0.0127   -1.9393    0.0000 C   0  0  0  0  0  0
   -0.8123   -1.9393    0.0000 C   0  0  0  0  0  0
   -1.2248   -2.6538    0.0000 C   0  0  0  0  0  0
   -2.0498   -2.6538    0.0000 C   0  0  0  0  0  0
   -2.6018   -3.2669    0.0000 N   0  0  0  0  0  0
   -3.3555   -2.9313    0.0000 C   0  0  3  0  0  0
   -3.2693   -2.1108    0.0000 N   0  0  0  0  0  0
   -2.4623   -1.9393    0.0000 C   0  0  0  0  0  0
   -2.0498   -1.2248    0.0000 C   0  0  0  0  0  0
   -1.2248   -1.2248    0.0000 C   0  0  0  0  0  0
   -4.0700   -3.3438    0.0000 C   0  0  0  0  0  0
   -4.0700   -4.1688    0.0000 C   0  0  0  0  0  0
   -4.7845   -4.5813    0.0000 C   0  0  0  0  0  0
   -5.4989   -4.1688    0.0000 C   0  0  0  0  0  0
   -6.2134   -4.5813    0.0000 N   0  0  0  0  0  0
   -5.4989   -3.3438    0.0000 C   0  0  0  0  0  0
   -4.7845   -2.9313    0.0000 C   0  0  0  0  0  0
    0.4976   -2.6067    0.0000 N   0  0  0  0  0  0
    1.2822   -2.3518    0.0000 C   0  0  0  0  0  0
    1.2822   -1.5268    0.0000 C   0  0  0  0  0  0
    1.9967   -1.1143    0.0000 C   0  0  0  0  0  0
    2.7112   -1.5268    0.0000 C   0  0  0  0  0  0
    3.4256   -1.1143    0.0000 N   0  0  0  0  0  0
    2.7112   -2.3518    0.0000 C   0  0  0  0  0  0
    1.9967   -2.7643    0.0000 C   0  0  0  0  0  0
  1  2  2  0  0  0
  1 21  1  0  0  0
  2  3  1  0  0  0
  2 19  1  0  0  0
  3  4  2  0  0  0
  3 11  1  0  0  0
  4  5  1  0  0  0
  5  6  2  0  0  0
  5  9  1  0  0  0
  6  7  1  0  0  0
  7  8  1  0  0  0
  7 12  1  0  0  0
  8  9  2  0  0  0
  9 10  1  0  0  0
 10 11  2  0  0  0
 12 13  2  0  0  0
 12 18  1  0  0  0
 13 14  1  0  0  0
 14 15  2  0  0  0
 15 16  1  0  0  0
 15 17  1  0  0  0
 17 18  2  0  0  0
 19 20  1  0  0  0
 20 21  2  0  0  0
 20 26  1  0  0  0
 21 22  1  0  0  0
 22 23  2  0  0  0
 23 24  1  0  0  0
 23 25  1  0  0  0
 25 26  2  0  0  0
M  END
> <Outcome>
Active

$$$$

                    3D
 Structure written by MMmdl.
 19 22  0  0  1  0            999 V2000
    1.7990   -0.8190    0.0000 N   0  0  0  0  0  0
    2.5180   -0.4144    0.0000 C   0  0  0  0  0  0
    2.3553    0.3944    0.0000 C   0  0  0  0  0  0
    2.9745    0.9396    0.0000 C   0  0  0  0  0  0
    3.7562    0.6761    0.0000 C   0  0  0  0  0  0
    3.9189   -0.1327    0.0000 C   0  0  0  0  0  0
    3.2997   -0.6780    0.0000 C   0  0  0  0  0  0
    3.4623   -1.4868    0.0000 C   0  0  0  0  0  0
    4.7006   -0.3963    0.0000 C   0  0  0  0  0  0
    5.3198    0.1489    0.0000 C   0  0  0  0  0  0
    5.1571    0.9577    0.0000 N   0  0  0  0  0  0
    4.3754    1.2213    0.0000 C   0  0  0  0  0  0
    2.8119    1.7485    0.0000 C   0  0  0  0  0  0
    1.5359    0.4897    0.0000 C   0  0  0  0  0  0
    1.1920   -0.2602    0.0000 C   0  0  0  0  0  0
    0.3706   -0.3374    0.0000 C   0  0  0  0  0  0
   -0.1069    0.3353    0.0000 C   0  0  0  0  0  0
    0.2369    1.0852    0.0000 C   0  0  0  0  0  0
    1.0583    1.1624    0.0000 C   0  0  0  0  0  0
  1  2  2  0  0  0
  1 15  1  0  0  0
  2  3  1  0  0  0
  2  7  1  0  0  0
  3  4  2  0  0  0
  3 14  1  0  0  0
  4  5  1  0  0  0
  4 13  1  0  0  0
  5  6  1  0  0  0
  5 12  2  0  0  0
  6  7  2  0  0  0
  6  9  1  0  0  0
  7  8  1  0  0  0
  9 10  2  0  0  0
 10 11  1  0  0  0
 11 12  1  0  0  0
 14 15  2  0  0  0
 14 19  1  0  0  0
 15 16  1  0  0  0
 16 17  2  0  0  0
 17 18  1  0  0  0
 18 19  2  0  0  0
M  END
> <Outcome>
Active

$$$$

                    3D
 Structure written by MMmdl.
 26 30  0  0  1  0            999 V2000
    6.6784    0.5840    0.0000 O   0  0  0  0  0  0
    6.4235   -0.2006    0.0000 C   0  0  0  0  0  0
    6.9755   -0.8137    0.0000 O   0  0  0  0  0  0
    5.6165   -0.3721    0.0000 C   0  0  3  0  0  0
    5.9255   -1.1370    0.0000 O   0  0  0  0  0  0
    4.9168   -0.8093    0.0000 C   0  0  0  0  0  0
    4.9456   -1.6338    0.0000 C   0  0  0  0  0  0
    5.0645    0.2410    0.0000 C   0  0  0  0  0  0
    5.3194    1.0256    0.0000 C   0  0  0  0  0  0
    4.7674    1.6387    0.0000 C   0  0  0  0  0  0
    5.0223    2.4233    0.0000 O   0  0  0  0  0  0
    3.9604    1.4672    0.0000 N   0  0  0  0  0  0
    3.7054    0.6825    0.0000 C   0  0  0  0  0  0
    4.2575    0.0694    0.0000 C   0  0  0  0  0  0
    2.8804    0.6825    0.0000 C   0  0  0  0  0  0
    2.6255    1.4672    0.0000 C   0  0  0  0  0  0
    1.8185    1.6387    0.0000 C   0  0  0  0  0  0
    1.2665    1.0256    0.0000 C   0  0  0  0  0  0
    1.5214    0.2410    0.0000 C   0  0  0  0  0  0
    2.3284    0.0694    0.0000 N   0  0  0  0  0  0
    0.9694   -0.3721    0.0000 C   0  0  0  0  0  0
    0.1624   -0.2006    0.0000 C   0  0  0  0  0  0
   -0.0925    0.5840    0.0000 C   0  0  0  0  0  0
    0.4595    1.1971    0.0000 C   0  0  0  0  0  0
    3.2929    1.9521    0.0000 C   0  0  0  0  0  0
    6.1264    1.1971    0.0000 C   0  0  0  0  0  0
  1  2  1  0  0  0
  1 26  1  0  0  0
  2  3  2  0  0  0
  2  4  1  0  0  0
  4  5  1  0  0  0
  4  6  1  0  0  0
  4  8  1  0  0  0
  6  7  1  0  0  0
  8  9  2  0  0  0
  8 14  1  0  0  0
  9 10  1  0  0  0
  9 26  1  0  0  0
 10 11  2  0  0  0
 10 12  1  0  0  0
 12 13  1  0  0  0
 12 25  1  0  0  0
 13 14  2  0  0  0
 13 15  1  0  0  0
 15 16  2  0  0  0
 15 20  1  0  0  0
 16 17  1  0  0  0
 16 25  1  0  0  0
 17 18  2  0  0  0
 18 19  1  0  0  0
 18 24  1  0  0  0
 19 20  2  0  0  0
 19 21  1  0  0  0
 21 22  2  0  0  0
 22 23  1  0  0  0
 23 24  2  0  0  0
M  END
> <Outcome>
Active

$$$$

                    3D
 Structure written by MMmdl.
 38 42  0  0  1  0            999 V2000
   -5.6260   -3.5404    0.0000 O   0  0  0  0  0  0
   -5.2135   -4.2548    0.0000 C   0  0  3  0  0  0
   -4.8010   -3.5404    0.0000 O   0  0  0  0  0  0
   -3.9760   -3.5404    0.0000 C   0  0  3  0  0  0
   -3.5635   -2.8259    0.0000 C   0  0  0  0  0  0
   -2.7385   -2.8259    0.0000 C   0  0  0  0  0  0
   -2.2536   -3.4933    0.0000 O   0  0  0  0  0  0
   -1.4689   -3.2384    0.0000 C   0  0  0  0  0  0
   -1.4689   -2.4134    0.0000 C   0  0  0  0  0  0
   -0.7545   -2.0009    0.0000 C   0  0  0  0  0  0
   -0.0400   -2.4134    0.0000 C   0  0  0  0  0  0
    0.6745   -2.0009    0.0000 N   0  0  0  0  0  0
    1.3889   -2.4134    0.0000 C   0  0  0  0  0  0
   -0.0400   -3.2384    0.0000 C   0  0  0  0  0  0
   -0.7545   -3.6509    0.0000 C   0  0  0  0  0  0
   -0.7545   -1.1759    0.0000 C   0  0  0  0  0  0
   -0.0400   -0.7634    0.0000 O   0  0  0  0  0  0
   -1.4689   -0.7634    0.0000 O   0  0  0  0  0  0
   -2.2536   -2.1585    0.0000 N   0  0  0  0  0  0
   -3.5635   -4.2548    0.0000 C   0  0  3  0  0  0
   -2.7385   -4.2548    0.0000 C   0  0  0  0  0  0
   -3.9760   -4.9693    0.0000 C   0  0  0  0  0  0
   -4.8010   -4.9693    0.0000 C   0  0  0  0  0  0
   -5.6260   -4.9693    0.0000 C   0  0  3  0  0  0
   -5.2135   -5.6838    0.0000 C   0  0  0  0  0  0
   -6.4510   -4.9693    0.0000 C   0  0  0  0  0  0
   -6.8635   -4.2548    0.0000 C   0  0  3  0  0  0
   -7.6885   -4.2548    0.0000 C   0  0  0  0  0  0
   -6.4510   -3.5404    0.0000 C   0  0  3  0  0  0
   -6.8635   -2.8259    0.0000 C   0  0  3  0  0  0
   -7.6885   -2.8259    0.0000 C   0  0  0  0  0  0
   -8.1010   -3.5404    0.0000 O   0  0  0  0  0  0
   -8.1010   -2.1114    0.0000 C   0  0  0  0  0  0
   -8.9215   -2.0252    0.0000 N   0  0  0  0  0  0
   -9.0930   -1.2182    0.0000 C   0  0  0  0  0  0
   -8.3785   -0.8057    0.0000 C   0  0  0  0  0  0
   -7.7654   -1.3577    0.0000 C   0  0  0  0  0  0
   -6.4510   -2.1114    0.0000 C   0  0  0  0  0  0
  1  2  1  0  0  0
  1 29  1  0  0  0
  2  3  1  0  0  0
  2 23  1  0  0  0
  2 24  1  0  0  0
  3  4  1  0  0  0
  4  5  1  0  0  0
  4 20  1  0  0  0
  5  6  1  0  0  0
  6  7  1  0  0  0
  6 19  2  0  0  0
  7  8  1  0  0  0
  8  9  2  0  0  0
  8 15  1  0  0  0
  9 10  1  0  0  0
  9 19  1  0  0  0
 10 11  2  0  0  0
 10 16  1  0  0  0
 11 12  1  0  0  0
 11 14  1  0  0  0
 12 13  1  0  0  0
 14 15  2  0  0  0
 16 17  2  0  0  0
 16 18  1  0  0  0
 20 21  1  0  0  0
 20 22  1  0  0  0
 22 23  1  0  0  0
 24 25  1  0  0  0
 24 26  1  0  0  0
 26 27  1  0  0  0
 27 28  1  0  0  0
 27 29  1  0  0  0
 29 30  1  0  0  0
 30 31  1  0  0  0
 30 38  1  0  0  0
 31 32  2  0  0  0
 31 33  1  0  0  0
 33 34  2  0  0  0
 33 37  1  0  0  0
 34 35  1  0  0  0
 35 36  1  0  0  0
 36 37  2  0  0  0
M  END
> <Outcome>
Active

$$$$

                    3D
 Structure written by MMmdl.
 21 24  0  0  1  0            999 V2000
   -1.6834    0.7541    0.0000 O   0  0  0  0  0  0
   -1.9384   -0.0305    0.0000 C   0  0  0  0  0  0
   -2.7230   -0.2854    0.0000 N   0  0  0  0  0  0
   -2.7230   -1.1104    0.0000 C   0  0  0  0  0  0
   -1.9384   -1.3654    0.0000 C   0  0  0  0  0  0
   -1.7668   -2.1724    0.0000 C   0  0  0  0  0  0
   -2.3799   -2.7244    0.0000 C   0  0  0  0  0  0
   -3.1645   -2.4694    0.0000 C   0  0  0  0  0  0
   -3.3361   -1.6625    0.0000 C   0  0  0  0  0  0
   -1.4534   -0.6979    0.0000 C   0  0  0  0  0  0
   -0.6284   -0.6979    0.0000 C   0  0  0  0  0  0
   -0.1435   -1.3654    0.0000 N   0  0  0  0  0  0
    0.6411   -1.1104    0.0000 C   0  0  0  0  0  0
    0.6411   -0.2854    0.0000 C   0  0  0  0  0  0
    1.3556    0.1271    0.0000 C   0  0  0  0  0  0
    2.0701   -0.2854    0.0000 C   0  0  0  0  0  0
    2.0701   -1.1104    0.0000 C   0  0  0  0  0  0
    1.3556   -1.5229    0.0000 C   0  0  0  0  0  0
   -0.1435   -0.0305    0.0000 C   0  0  0  0  0  0
   -0.3984    0.7541    0.0000 N   0  0  0  0  0  0
    0.1536    1.3672    0.0000 O   0  0  0  0  0  0
  1  2  2  0  0  0
  2  3  1  0  0  0
  2 10  1  0  0  0
  3  4  1  0  0  0
  4  5  2  0  0  0
  4  9  1  0  0  0
  5  6  1  0  0  0
  5 10  1  0  0  0
  6  7  2  0  0  0
  7  8  1  0  0  0
  8  9  2  0  0  0
 10 11  2  0  0  0
 11 12  1  0  0  0
 11 19  1  0  0  0
 12 13  1  0  0  0
 13 14  2  0  0  0
 13 18  1  0  0  0
 14 15  1  0  0  0
 14 19  1  0  0  0
 15 16  2  0  0  0
 16 17  1  0  0  0
 17 18  2  0  0  0
 19 20  2  0  0  0
 20 21  1  0  0  0
M  END
> <Outcome>
Active

$$$$

                    3D
 Structure written by MMmdl.
 29 31  0  0  1  0            999 V2000
   -2.1434   -1.2375    0.0000 F   0  0  0  0  0  0
   -1.4289   -1.6500    0.0000 C   0  0  0  0  0  0
   -0.7145   -1.2375    0.0000 C   0  0  0  0  0  0
    0.0000   -1.6500    0.0000 C   0  0  0  0  0  0
    0.0000   -2.4750    0.0000 C   0  0  0  0  0  0
    0.7145   -2.8875    0.0000 C   0  0  0  0  0  0
    0.7145   -3.7125    0.0000 C   0  0  0  0  0  0
    1.4289   -4.1250    0.0000 C   0  0  0  0  0  0
    1.4289   -4.9500    0.0000 C   0  0  0  0  0  0
    0.7145   -5.3625    0.0000 C   0  0  0  0  0  0
    0.7145   -6.1875    0.0000 F   0  0  0  0  0  0
    0.0000   -4.9500    0.0000 C   0  0  0  0  0  0
    0.0000   -4.1250    0.0000 C   0  0  0  0  0  0
    1.4289   -2.4750    0.0000 C   0  0  0  0  0  0
    2.1434   -2.8875    0.0000 C   0  0  0  0  0  0
    2.8579   -2.4750    0.0000 C   0  0  0  0  0  0
    3.5724   -2.8875    0.0000 N   0  0  0  0  0  0
    4.2868   -2.4750    0.0000 C   0  0  0  0  0  0
    5.0013   -2.8875    0.0000 C   0  0  0  0  0  0
    5.0013   -3.7125    0.0000 N   0  0  0  0  0  0
    5.7158   -4.1250    0.0000 C   0  0  0  0  0  0
    5.7158   -4.9500    0.0000 O   0  0  0  0  0  0
    6.4302   -3.7125    0.0000 N   0  0  0  0  0  0
    7.1447   -4.1250    0.0000 C   0  0  0  0  0  0
    7.8592   -3.7125    0.0000 C   0  0  0  0  0  0
    4.2868   -4.1250    0.0000 C   0  0  0  0  0  0
    3.5724   -3.7125    0.0000 C   0  0  0  0  0  0
   -0.7145   -2.8875    0.0000 C   0  0  0  0  0  0
   -1.4289   -2.4750    0.0000 C   0  0  0  0  0  0
  1  2  1  0  0  0
  2  3  2  0  0  0
  2 29  1  0  0  0
  3  4  1  0  0  0
  4  5  2  0  0  0
  5  6  1  0  0  0
  5 28  1  0  0  0
  6  7  1  0  0  0
  6 14  1  0  0  0
  7  8  2  0  0  0
  7 13  1  0  0  0
  8  9  1  0  0  0
  9 10  2  0  0  0
 10 11  1  0  0  0
 10 12  1  0  0  0
 12 13  2  0  0  0
 14 15  1  0  0  0
 15 16  1  0  0  0
 16 17  1  0  0  0
 17 18  1  0  0  0
 17 27  1  0  0  0
 18 19  1  0  0  0
 19 20  1  0  0  0
 20 21  1  0  0  0
 20 26  1  0  0  0
 21 22  2  0  0  0
 21 23  1  0  0  0
 23 24  1  0  0  0
 24 25  1  0  0  0
 26 27  1  0  0  0
 28 29  2  0  0  0
M  END
> <Outcome>
Active

$$$$

                    3D
 Structure written by MMmdl.
 30 31  0  0  1  0            999 V2000
    4.2868   -1.6500    0.0000 O   0  0  0  0  0  0
    5.0013   -2.0625    0.0000 C   0  0  0  0  0  0
    5.0013   -2.8875    0.0000 C   0  0  0  0  0  0
    4.2868   -3.3000    0.0000 C   0  0  0  0  0  0
    4.2868   -4.1250    0.0000 N   0  3  0  0  0  0
    4.2868   -4.9500    0.0000 C   0  0  0  0  0  0
    5.0013   -5.3625    0.0000 C   0  0  0  0  0  0
    5.0013   -6.1875    0.0000 C   0  0  0  0  0  0
    4.2868   -6.6000    0.0000 C   0  0  0  0  0  0
    4.2868   -7.4250    0.0000 C   0  0  0  0  0  0
    3.5724   -7.8375    0.0000 C   0  0  0  0  0  0
    3.5724   -8.6625    0.0000 C   0  0  0  0  0  0
    3.5724   -6.1875    0.0000 C   0  0  0  0  0  0
    3.5724   -5.3625    0.0000 C   0  0  0  0  0  0
    5.1118   -4.1250    0.0000 C   0  0  0  0  0  0
    3.4618   -4.1250    0.0000 C   0  0  0  0  0  0
    5.7158   -1.6500    0.0000 C   0  0  0  0  0  0
    5.7158   -0.8250    0.0000 C   0  0  0  0  0  0
    6.4302   -0.4125    0.0000 N   0  3  0  0  0  0
    7.1447    0.0000    0.0000 C   0  0  0  0  0  0
    7.1447    0.8250    0.0000 C   0  0  0  0  0  0
    7.8592    1.2375    0.0000 C   0  0  0  0  0  0
    8.5737    0.8250    0.0000 C   0  0  0  0  0  0
    9.2881    1.2375    0.0000 C   0  0  0  0  0  0
   10.0026    0.8250    0.0000 C   0  0  0  0  0  0
   10.7171    1.2375    0.0000 C   0  0  0  0  0  0
    8.5737   -0.0000    0.0000 C   0  0  0  0  0  0
    7.8592   -0.4125    0.0000 C   0  0  0  0  0  0
    6.8427   -1.1270    0.0000 C   0  0  0  0  0  0
    6.0177    0.3020    0.0000 C   0  0  0  0  0  0
  1  2  2  0  0  0
  2  3  1  0  0  0
  2 17  1  0  0  0
  3  4  1  0  0  0
  4  5  1  0  0  0
  5  6  1  0  0  0
  5 15  1  0  0  0
  5 16  1  0  0  0
  6  7  2  0  0  0
  6 14  1  0  0  0
  7  8  1  0  0  0
  8  9  2  0  0  0
  9 10  1  0  0  0
  9 13  1  0  0  0
 10 11  1  0  0  0
 11 12  2  0  0  0
 13 14  2  0  0  0
 17 18  1  0  0  0
 18 19  1  0  0  0
 19 20  1  0  0  0
 19 29  1  0  0  0
 19 30  1  0  0  0
 20 21  2  0  0  0
 20 28  1  0  0  0
 21 22  1  0  0  0
 22 23  2  0  0  0
 23 24  1  0  0  0
 23 27  1  0  0  0
 24 25  1  0  0  0
 25 26  2  0  0  0
 27 28  2  0  0  0
M  CHG  2   5   1  19   1
M  END
> <Outcome>
Active

$$$$

                    3D
 Structure written by MMmdl.
 28 31  0  0  1  0            999 V2000
   -0.7145   -3.7125    0.0000 S   0  0  0  0  0  0
   -0.7145   -4.5375    0.0000 O   0  0  0  0  0  0
    0.1105   -3.7125    0.0000 O   0  0  0  0  0  0
   -0.7145   -2.8875    0.0000 N   0  0  0  0  0  0
   -0.0000   -2.4750    0.0000 C   0  0  0  0  0  0
    0.7145   -2.8875    0.0000 C   0  0  0  0  0  0
    1.4289   -2.4750    0.0000 C   0  0  0  0  0  0
    2.1434   -2.8875    0.0000 O   0  0  0  0  0  0
    2.1434   -3.7125    0.0000 C   0  0  0  0  0  0
    1.4289   -1.6500    0.0000 C   0  0  0  0  0  0
    2.1434   -1.2375    0.0000 N   0  0  0  0  0  0
    2.1434   -0.4125    0.0000 C   0  0  0  0  0  0
    2.8579   -0.0000    0.0000 C   0  0  0  0  0  0
    2.8579    0.8250    0.0000 C   0  0  0  0  0  0
    3.5724    1.2375    0.0000 C   0  0  0  0  0  0
    4.2868    0.8250    0.0000 C   0  0  0  0  0  0
    4.2868   -0.0000    0.0000 C   0  0  0  0  0  0
    3.5724   -0.4125    0.0000 C   0  0  0  0  0  0
    2.1434    1.2375    0.0000 N   0  0  0  0  0  0
    1.4289    0.8250    0.0000 C   0  0  0  0  0  0
    1.4289   -0.0000    0.0000 C   0  0  0  0  0  0
    0.7145   -0.4125    0.0000 C   0  0  0  0  0  0
   -0.0000    0.0000    0.0000 C   0  0  0  0  0  0
    0.0000    0.8250    0.0000 C   0  0  0  0  0  0
    0.7145    1.2375    0.0000 C   0  0  0  0  0  0
    0.7145   -1.2375    0.0000 C   0  0  0  0  0  0
   -0.0000   -1.6500    0.0000 C   0  0  0  0  0  0
   -1.5395   -3.7125    0.0000 C   0  0  0  0  0  0
  1  2  2  0  0  0
  1  3  2  0  0  0
  1  4  1  0  0  0
  1 28  1  0  0  0
  4  5  1  0  0  0
  5  6  2  0  0  0
  5 27  1  0  0  0
  6  7  1  0  0  0
  7  8  1  0  0  0
  7 10  2  0  0  0
  8  9  1  0  0  0
 10 11  1  0  0  0
 10 26  1  0  0  0
 11 12  1  0  0  0
 12 13  2  0  0  0
 12 21  1  0  0  0
 13 14  1  0  0  0
 13 18  1  0  0  0
 14 15  1  0  0  0
 14 19  2  0  0  0
 15 16  2  0  0  0
 16 17  1  0  0  0
 17 18  2  0  0  0
 19 20  1  0  0  0
 20 21  2  0  0  0
 20 25  1  0  0  0
 21 22  1  0  0  0
 22 23  2  0  0  0
 23 24  1  0  0  0
 24 25  2  0  0  0
 26 27  2  0  0  0
M  END
> <Outcome>
Active

$$$$

                    3D
 Structure written by MMmdl.
 85 85  0  0  1  0            999 V2000
   -0.4876    2.0100    0.0000 O   0  0  0  0  0  0
    0.3364    1.9708    0.0000 C   0  0  0  0  0  0
    0.7145    1.2375    0.0000 N   0  0  0  0  0  0
    1.5061    1.0051    0.0000 C   0  0  0  0  0  0
    0.0000    0.8250    0.0000 C   0  0  3  0  0  0
   -0.7145    1.2375    0.0000 C   0  0  3  0  0  0
   -0.9694    2.0221    0.0000 O   0  0  0  0  0  0
   -1.4289    0.8250    0.0000 C   0  0  3  0  0  0
   -1.4289    0.0000    0.0000 C   0  0  0  0  0  0
   -2.1434   -0.4125    0.0000 C   0  0  0  0  0  0
   -2.8579    0.0000    0.0000 C   0  0  0  0  0  0
   -3.5724   -0.4125    0.0000 C   0  0  0  0  0  0
   -2.1434    1.2375    0.0000 C   0  0  0  0  0  0
    0.0000    0.0000    0.0000 C   0  0  0  0  0  0
   -0.7145   -0.4125    0.0000 O   0  0  0  0  0  0
    0.7145   -0.4125    0.0000 N   0  0  0  0  0  0
    0.3364   -1.1458    0.0000 C   0  0  3  0  0  0
   -0.4876   -1.1850    0.0000 C   0  0  0  0  0  0
   -0.8657   -1.9183    0.0000 C   0  0  0  0  0  0
    0.7825   -1.8398    0.0000 C   0  0  0  0  0  0
    0.4044   -2.5731    0.0000 O   0  0  0  0  0  0
    1.6065   -1.8006    0.0000 N   0  0  0  0  0  0
    2.1468   -1.1771    0.0000 C   0  0  0  0  0  0
    1.6849   -2.6218    0.0000 C   0  0  0  0  0  0
    2.4354   -2.9646    0.0000 C   0  0  0  0  0  0
    2.5138   -3.7858    0.0000 O   0  0  0  0  0  0
    3.1074   -2.4860    0.0000 N   0  0  0  0  0  0
    3.2248   -1.6694    0.0000 C   0  0  0  0  0  0
    3.6174   -3.1345    0.0000 C   0  0  3  0  0  0
    3.3108   -3.9004    0.0000 C   0  0  0  0  0  0
    3.8208   -4.5489    0.0000 C   0  0  0  0  0  0
    4.6374   -4.4315    0.0000 C   0  0  0  0  0  0
    3.5141   -5.3148    0.0000 C   0  0  0  0  0  0
    4.4340   -3.0171    0.0000 C   0  0  0  0  0  0
    4.9440   -3.6656    0.0000 O   0  0  0  0  0  0
    4.7406   -2.2512    0.0000 N   0  0  0  0  0  0
    5.5203   -2.5210    0.0000 C   0  0  3  0  0  0
    5.6764   -3.3311    0.0000 C   0  0  0  0  0  0
    6.4560   -3.6009    0.0000 C   0  0  0  0  0  0
    5.2504   -4.0376    0.0000 C   0  0  0  0  0  0
    6.1437   -1.9808    0.0000 C   0  0  0  0  0  0
    6.9234   -2.2506    0.0000 O   0  0  0  0  0  0
    5.9876   -1.1707    0.0000 N   0  0  0  0  0  0
    5.2936   -0.7246    0.0000 C   0  0  0  0  0  0
    6.7894   -0.9762    0.0000 C   0  0  3  0  0  0
    7.3587   -1.5732    0.0000 C   0  0  0  0  0  0
    8.1604   -1.3787    0.0000 C   0  0  0  0  0  0
    8.3928   -0.5872    0.0000 C   0  0  0  0  0  0
    8.7297   -1.9758    0.0000 C   0  0  0  0  0  0
    7.0218   -0.1846    0.0000 C   0  0  0  0  0  0
    7.8235    0.0099    0.0000 O   0  0  0  0  0  0
    6.4525    0.4125    0.0000 N   0  0  0  0  0  0
    7.0218    1.0096    0.0000 C   0  0  3  0  0  0
    7.8235    0.8151    0.0000 C   0  0  0  0  0  0
    6.7894    1.8012    0.0000 C   0  0  0  0  0  0
    7.3587    2.3982    0.0000 O   0  0  0  0  0  0
    5.9876    1.9957    0.0000 N   0  0  0  0  0  0
    6.1437    2.8058    0.0000 C   0  0  3  0  0  0
    6.9234    3.0756    0.0000 C   0  0  0  0  0  0
    5.5203    3.3460    0.0000 C   0  0  0  0  0  0
    5.6764    4.1561    0.0000 O   0  0  0  0  0  0
    4.7406    3.0762    0.0000 N   0  0  0  0  0  0
    4.3979    2.3257    0.0000 C   0  0  0  0  0  0
    4.4340    3.8421    0.0000 C   0  0  3  0  0  0
    4.9440    4.4906    0.0000 C   0  0  0  0  0  0
    4.6374    5.2565    0.0000 C   0  0  0  0  0  0
    3.8208    5.3739    0.0000 C   0  0  0  0  0  0
    5.1473    5.9050    0.0000 C   0  0  0  0  0  0
    3.6174    3.9595    0.0000 C   0  0  0  0  0  0
    3.3108    4.7254    0.0000 O   0  0  0  0  0  0
    3.1074    3.3110    0.0000 N   0  0  0  0  0  0
    3.2248    2.4944    0.0000 C   0  0  0  0  0  0
    2.4354    3.7896    0.0000 C   0  0  3  0  0  0
    2.5138    4.6108    0.0000 C   0  0  0  0  0  0
    1.8418    5.0894    0.0000 C   0  0  0  0  0  0
    1.0913    4.7466    0.0000 C   0  0  0  0  0  0
    1.9202    5.9106    0.0000 C   0  0  0  0  0  0
    1.6849    3.4468    0.0000 C   0  0  0  0  0  0
    1.0129    3.9254    0.0000 O   0  0  0  0  0  0
    1.6065    2.6256    0.0000 N   0  0  0  0  0  0
    2.1468    2.0021    0.0000 C   0  0  0  0  0  0
    0.7825    2.6648    0.0000 C   0  0  3  0  0  0
    0.4044    3.3981    0.0000 C   0  0  0  0  0  0
    0.6142    4.1960    0.0000 C   0  0  0  0  0  0
   -0.4196    3.4374    0.0000 C   0  0  0  0  0  0
  1  2  2  0  0  0
  2  3  1  0  0  0
  2 82  1  0  0  0
  3  4  1  0  0  0
  3  5  1  0  0  0
  5  6  1  0  0  0
  5 14  1  0  0  0
  6  7  1  0  0  0
  6  8  1  0  0  0
  8  9  1  0  0  0
  8 13  1  0  0  0
  9 10  1  0  0  0
 10 11  2  0  0  0
 11 12  1  0  0  0
 14 15  2  0  0  0
 14 16  1  0  0  0
 16 17  1  0  0  0
 17 18  1  0  0  0
 17 20  1  0  0  0
 18 19  1  0  0  0
 20 21  2  0  0  0
 20 22  1  0  0  0
 22 23  1  0  0  0
 22 24  1  0  0  0
 24 25  1  0  0  0
 25 26  2  0  0  0
 25 27  1  0  0  0
 27 28  1  0  0  0
 27 29  1  0  0  0
 29 30  1  0  0  0
 29 34  1  0  0  0
 30 31  1  0  0  0
 31 32  1  0  0  0
 31 33  1  0  0  0
 34 35  2  0  0  0
 34 36  1  0  0  0
 36 37  1  0  0  0
 37 38  1  0  0  0
 37 41  1  0  0  0
 38 39  1  0  0  0
 38 40  1  0  0  0
 41 42  2  0  0  0
 41 43  1  0  0  0
 43 44  1  0  0  0
 43 45  1  0  0  0
 45 46  1  0  0  0
 45 50  1  0  0  0
 46 47  1  0  0  0
 47 48  1  0  0  0
 47 49  1  0  0  0
 50 51  2  0  0  0
 50 52  1  0  0  0
 52 53  1  0  0  0
 53 54  1  0  0  0
 53 55  1  0  0  0
 55 56  2  0  0  0
 55 57  1  0  0  0
 57 58  1  0  0  0
 58 59  1  0  0  0
 58 60  1  0  0  0
 60 61  2  0  0  0
 60 62  1  0  0  0
 62 63  1  0  0  0
 62 64  1  0  0  0
 64 65  1  0  0  0
 64 69  1  0  0  0
 65 66  1  0  0  0
 66 67  1  0  0  0
 66 68  1  0  0  0
 69 70  2  0  0  0
 69 71  1  0  0  0
 71 72  1  0  0  0
 71 73  1  0  0  0
 73 74  1  0  0  0
 73 78  1  0  0  0
 74 75  1  0  0  0
 75 76  1  0  0  0
 75 77  1  0  0  0
 78 79  2  0  0  0
 78 80  1  0  0  0
 80 81  1  0  0  0
 80 82  1  0  0  0
 82 83  1  0  0  0
 83 84  1  0  0  0
 83 85  1  0  0  0
M  END
> <Outcome>
Active

$$$$

                    3D
 Structure written by MMmdl.
 22 23  0  0  1  0            999 V2000
   -0.1744    4.9793    0.0000 Cl  0  0  0  0  0  0
   -0.4444    4.1998    0.0000 C   0  0  0  0  0  0
   -1.2546    4.0439    0.0000 C   0  0  0  0  0  0
   -1.5246    3.2643    0.0000 C   0  0  0  0  0  0
   -0.9845    2.6407    0.0000 C   0  0  0  0  0  0
   -1.2546    1.8611    0.0000 C   0  0  0  0  0  0
   -0.7145    1.2375    0.0000 N   0  0  0  0  0  0
    0.0957    1.3934    0.0000 C   0  0  3  0  0  0
    0.6358    0.7698    0.0000 C   0  0  0  0  0  0
    1.4459    0.9257    0.0000 C   0  0  0  0  0  0
    1.9860    0.3020    0.0000 C   0  0  0  0  0  0
    2.7961    0.4579    0.0000 N   0  0  0  0  0  0
    3.3362   -0.1657    0.0000 C   0  0  0  0  0  0
    4.1463   -0.0098    0.0000 C   0  0  0  0  0  0
    3.0662    1.2375    0.0000 C   0  0  0  0  0  0
    3.8763    1.3934    0.0000 C   0  0  0  0  0  0
    0.3657    2.1730    0.0000 C   0  0  0  0  0  0
   -2.0647    1.7052    0.0000 C   0  0  0  0  0  0
   -2.6048    2.3289    0.0000 C   0  0  0  0  0  0
   -2.3347    3.1084    0.0000 N   0  0  0  0  0  0
   -0.1744    2.7966    0.0000 C   0  0  0  0  0  0
    0.0957    3.5762    0.0000 C   0  0  0  0  0  0
  1  2  1  0  0  0
  2  3  2  0  0  0
  2 22  1  0  0  0
  3  4  1  0  0  0
  4  5  2  0  0  0
  4 20  1  0  0  0
  5  6  1  0  0  0
  5 21  1  0  0  0
  6  7  1  0  0  0
  6 18  2  0  0  0
  7  8  1  0  0  0
  8  9  1  0  0  0
  8 17  1  0  0  0
  9 10  1  0  0  0
 10 11  1  0  0  0
 11 12  1  0  0  0
 12 13  1  0  0  0
 12 15  1  0  0  0
 13 14  1  0  0  0
 15 16  1  0  0  0
 18 19  1  0  0  0
 19 20  2  0  0  0
 21 22  2  0  0  0
M  END
> <Outcome>
Active

$$$$

                    3D
 Structure written by MMmdl.
 25 28  0  0  1  0            999 V2000
   -2.3338    1.3553    0.0000 Cl  0  0  0  0  0  0
   -1.5268    1.5268    0.0000 C   0  0  0  0  0  0
   -0.8123    1.1143    0.0000 C   0  0  0  0  0  0
   -0.8123    0.2893    0.0000 C   0  0  0  0  0  0
   -0.8123   -0.5357    0.0000 N   0  0  0  0  0  0
   -0.1449   -1.0206    0.0000 C   0  0  0  0  0  0
   -0.3998   -1.8053    0.0000 N   0  0  0  0  0  0
   -1.2248   -1.8053    0.0000 C   0  0  0  0  0  0
   -1.4798   -1.0206    0.0000 C   0  0  0  0  0  0
    0.0127    0.2893    0.0000 C   0  0  0  0  0  0
    0.4252    1.0038    0.0000 C   0  0  0  0  0  0
    1.2502    1.0038    0.0000 C   0  0  0  0  0  0
    1.6627    0.2893    0.0000 C   0  0  0  0  0  0
    1.2502   -0.4252    0.0000 C   0  0  0  0  0  0
    0.4252   -0.4252    0.0000 C   0  0  0  0  0  0
   -1.6373    0.2893    0.0000 C   0  0  0  0  0  0
   -2.0498   -0.4252    0.0000 C   0  0  0  0  0  0
   -2.8748   -0.4252    0.0000 C   0  0  0  0  0  0
   -3.2873    0.2893    0.0000 C   0  0  0  0  0  0
   -2.8748    1.0038    0.0000 C   0  0  0  0  0  0
   -2.0498    1.0038    0.0000 C   0  0  0  0  0  0
   -0.0978    1.5268    0.0000 C   0  0  0  0  0  0
   -0.0978    2.3518    0.0000 C   0  0  0  0  0  0
   -0.8123    2.7643    0.0000 C   0  0  0  0  0  0
   -1.5268    2.3518    0.0000 C   0  0  0  0  0  0
  1  2  1  0  0  0
  2  3  2  0  0  0
  2 25  1  0  0  0
  3  4  1  0  0  0
  3 22  1  0  0  0
  4  5  1  0  0  0
  4 10  1  0  0  0
  4 16  1  0  0  0
  5  6  1  0  0  0
  5  9  1  0  0  0
  6  7  2  0  0  0
  7  8  1  0  0  0
  8  9  2  0  0  0
 10 11  2  0  0  0
 10 15  1  0  0  0
 11 12  1  0  0  0
 12 13  2  0  0  0
 13 14  1  0  0  0
 14 15  2  0  0  0
 16 17  2  0  0  0
 16 21  1  0  0  0
 17 18  1  0  0  0
 18 19  2  0  0  0
 19 20  1  0  0  0
 20 21  2  0  0  0
 22 23  2  0  0  0
 23 24  1  0  0  0
 24 25  2  0  0  0
M  END
> <Outcome>
Active

$$$$

                    3D
 Structure written by MMmdl.
 18 17  0  0  1  0            999 V2000
   -0.3829    1.4289    0.0000 N   0  3  0  0  0  0
    0.3316    1.8414    0.0000 C   0  0  0  0  0  0
    1.0461    1.4289    0.0000 C   0  0  0  0  0  0
    1.7605    1.8414    0.0000 C   0  0  0  0  0  0
    2.4750    1.4289    0.0000 C   0  0  0  0  0  0
    3.1895    1.8414    0.0000 C   0  0  0  0  0  0
    3.9039    1.4289    0.0000 C   0  0  0  0  0  0
    4.6184    1.8414    0.0000 C   0  0  0  0  0  0
    5.3329    1.4289    0.0000 C   0  0  0  0  0  0
    6.0474    1.8414    0.0000 C   0  0  0  0  0  0
    6.7618    1.4289    0.0000 C   0  0  0  0  0  0
    7.4763    1.8414    0.0000 N   0  3  0  0  0  0
    8.1908    2.2539    0.0000 C   0  0  0  0  0  0
    7.0638    2.5559    0.0000 C   0  0  0  0  0  0
    7.8888    1.1270    0.0000 C   0  0  0  0  0  0
   -1.0974    1.0164    0.0000 C   0  0  0  0  0  0
   -0.7954    2.1434    0.0000 C   0  0  0  0  0  0
    0.0296    0.7145    0.0000 C   0  0  0  0  0  0
  1  2  1  0  0  0
  1 16  1  0  0  0
  1 17  1  0  0  0
  1 18  1  0  0  0
  2  3  1  0  0  0
  3  4  1  0  0  0
  4  5  1  0  0  0
  5  6  1  0  0  0
  6  7  1  0  0  0
  7  8  1  0  0  0
  8  9  1  0  0  0
  9 10  1  0  0  0
 10 11  1  0  0  0
 11 12  1  0  0  0
 12 13  1  0  0  0
 12 14  1  0  0  0
 12 15  1  0  0  0
M  CHG  2   1   1  12   1
M  END
> <Outcome>
Active

$$$$

                    3D
 Structure written by MMmdl.
 38 41  0  0  1  0            999 V2000
    4.2868   -9.0750    0.0000 N   0  3  0  0  0  0
    3.5724   -8.6625    0.0000 C   0  0  0  0  0  0
    2.8579   -9.0750    0.0000 C   0  0  0  0  0  0
    2.1434   -8.6625    0.0000 C   0  0  0  0  0  0
    2.1434   -7.8375    0.0000 C   0  0  0  0  0  0
    2.8579   -7.4250    0.0000 C   0  0  0  0  0  0
    3.5724   -7.8375    0.0000 C   0  0  0  0  0  0
    2.8579   -9.9000    0.0000 C   0  0  0  0  0  0
    2.1434  -10.3125    0.0000 N   0  0  0  0  0  0
    3.5724  -10.3125    0.0000 C   0  0  0  0  0  0
    4.2868   -9.9000    0.0000 C   0  0  0  0  0  0
    5.0013  -10.3125    0.0000 C   0  0  0  0  0  0
    5.0013   -8.6625    0.0000 C   0  0  0  0  0  0
    5.7158   -9.0750    0.0000 C   0  0  0  0  0  0
    6.4302   -8.6625    0.0000 C   0  0  0  0  0  0
    7.1447   -9.0750    0.0000 C   0  0  0  0  0  0
    7.8592   -8.6625    0.0000 C   0  0  0  0  0  0
    8.5737   -9.0750    0.0000 C   0  0  0  0  0  0
    9.2881   -8.6625    0.0000 C   0  0  0  0  0  0
   10.0026   -9.0750    0.0000 C   0  0  0  0  0  0
   10.7171   -8.6625    0.0000 C   0  0  0  0  0  0
   11.4315   -9.0750    0.0000 C   0  0  0  0  0  0
   12.1460   -8.6625    0.0000 C   0  0  0  0  0  0
   12.8605   -9.0750    0.0000 C   0  0  0  0  0  0
   13.5749   -8.6625    0.0000 C   0  0  0  0  0  0
   14.2894   -9.0750    0.0000 C   0  0  0  0  0  0
   15.0039   -8.6625    0.0000 N   0  3  0  0  0  0
   15.7184   -9.0750    0.0000 C   0  0  0  0  0  0
   16.4328   -8.6625    0.0000 C   0  0  0  0  0  0
   17.1473   -9.0750    0.0000 C   0  0  0  0  0  0
   17.1473   -9.9000    0.0000 C   0  0  0  0  0  0
   16.4328  -10.3125    0.0000 C   0  0  0  0  0  0
   15.7184   -9.9000    0.0000 C   0  0  0  0  0  0
   16.4328   -7.8375    0.0000 C   0  0  0  0  0  0
   17.1473   -7.4250    0.0000 N   0  0  0  0  0  0
   15.7184   -7.4250    0.0000 C   0  0  0  0  0  0
   15.0039   -7.8375    0.0000 C   0  0  0  0  0  0
   14.2894   -7.4250    0.0000 C   0  0  0  0  0  0
  1  2  2  0  0  0
  1 11  1  0  0  0
  1 13  1  0  0  0
  2  3  1  0  0  0
  2  7  1  0  0  0
  3  4  1  0  0  0
  3  8  2  0  0  0
  4  5  2  0  0  0
  5  6  1  0  0  0
  6  7  2  0  0  0
  8  9  1  0  0  0
  8 10  1  0  0  0
 10 11  2  0  0  0
 11 12  1  0  0  0
 13 14  1  0  0  0
 14 15  1  0  0  0
 15 16  1  0  0  0
 16 17  1  0  0  0
 17 18  1  0  0  0
 18 19  1  0  0  0
 19 20  1  0  0  0
 20 21  1  0  0  0
 21 22  1  0  0  0
 22 23  1  0  0  0
 23 24  1  0  0  0
 24 25  1  0  0  0
 25 26  1  0  0  0
 26 27  1  0  0  0
 27 28  2  0  0  0
 27 37  1  0  0  0
 28 29  1  0  0  0
 28 33  1  0  0  0
 29 30  1  0  0  0
 29 34  2  0  0  0
 30 31  2  0  0  0
 31 32  1  0  0  0
 32 33  2  0  0  0
 34 35  1  0  0  0
 34 36  1  0  0  0
 36 37  2  0  0  0
 37 38  1  0  0  0
M  CHG  2   1   1  27   1
M  END
> <Outcome>
Active

$$$$

                    3D
 Structure written by MMmdl.
 24 25  0  0  1  0            999 V2000
   -0.7145   -3.7125    0.0000 Cl  0  0  0  0  0  0
    0.0000   -4.1250    0.0000 C   0  0  0  0  0  0
    0.7145   -3.7125    0.0000 N   0  0  0  0  0  0
    1.4289   -4.1250    0.0000 C   0  0  0  0  0  0
    2.1434   -3.7125    0.0000 C   0  0  0  0  0  0
    2.1434   -2.8875    0.0000 O   0  0  0  0  0  0
    2.8579   -4.1250    0.0000 N   0  0  0  0  0  0
    3.5724   -3.7125    0.0000 C   0  0  0  0  0  0
    4.2868   -4.1250    0.0000 N   0  0  0  0  0  0
    5.0013   -3.7125    0.0000 C   0  0  0  0  0  0
    5.7158   -4.1250    0.0000 C   0  0  0  0  0  0
    6.4302   -3.7125    0.0000 C   0  0  0  0  0  0
    7.1447   -4.1250    0.0000 C   0  0  0  0  0  0
    7.8592   -3.7125    0.0000 Cl  0  0  0  0  0  0
    7.1447   -4.9500    0.0000 C   0  0  0  0  0  0
    7.8592   -5.3625    0.0000 Cl  0  0  0  0  0  0
    6.4302   -5.3625    0.0000 C   0  0  0  0  0  0
    5.7158   -4.9500    0.0000 C   0  0  0  0  0  0
    3.5724   -2.8875    0.0000 N   0  0  0  0  0  0
    1.4289   -4.9500    0.0000 C   0  0  0  0  0  0
    2.1434   -5.3625    0.0000 N   0  0  0  0  0  0
    0.7145   -5.3625    0.0000 N   0  0  0  0  0  0
    0.0000   -4.9500    0.0000 C   0  0  0  0  0  0
   -0.7145   -5.3625    0.0000 N   0  0  0  0  0  0
  1  2  1  0  0  0
  2  3  2  0  0  0
  2 23  1  0  0  0
  3  4  1  0  0  0
  4  5  1  0  0  0
  4 20  2  0  0  0
  5  6  2  0  0  0
  5  7  1  0  0  0
  7  8  1  0  0  0
  8  9  1  0  0  0
  8 19  2  0  0  0
  9 10  1  0  0  0
 10 11  1  0  0  0
 11 12  2  0  0  0
 11 18  1  0  0  0
 12 13  1  0  0  0
 13 14  1  0  0  0
 13 15  2  0  0  0
 15 16  1  0  0  0
 15 17  1  0  0  0
 17 18  2  0  0  0
 20 21  1  0  0  0
 20 22  1  0  0  0
 22 23  2  0  0  0
 23 24  1  0  0  0
M  END
> <Outcome>
Active

$$$$

                    3D
 Structure written by MMmdl.
 32 35  0  0  1  0            999 V2000
    5.0013   -1.2375    0.0000 Cl  0  0  0  0  0  0
    5.0013   -0.4125    0.0000 C   0  0  0  0  0  0
    4.2868   -0.0000    0.0000 C   0  0  0  0  0  0
    3.5724   -0.4125    0.0000 C   0  0  3  0  0  0
    3.5724   -1.2375    0.0000 O   0  0  0  0  0  0
    2.8579   -0.0000    0.0000 C   0  0  3  0  0  0
    2.8579    0.8250    0.0000 C   0  0  0  0  0  0
    3.5724    1.2375    0.0000 C   0  0  0  0  0  0
    3.5724    2.0625    0.0000 O   0  0  0  0  0  0
    4.2868    0.8250    0.0000 C   0  0  0  0  0  0
    5.0013    1.2375    0.0000 C   0  0  0  0  0  0
    5.0013    2.0625    0.0000 O   0  0  0  0  0  0
    5.7158    0.8250    0.0000 C   0  0  0  0  0  0
    5.7158    0.0000    0.0000 C   0  0  0  0  0  0
    2.1434    1.2375    0.0000 C   0  0  0  0  0  0
    2.1434    2.0625    0.0000 O   0  0  0  0  0  0
    1.4289    0.8250    0.0000 C   0  0  3  0  0  0
    1.4289    1.6500    0.0000 O   0  0  0  0  0  0
    1.4289    0.0000    0.0000 C   0  0  3  0  0  0
    0.7145   -0.4125    0.0000 C   0  0  3  0  0  0
    0.7145   -1.2375    0.0000 N   0  0  0  0  0  0
    0.0000   -1.6500    0.0000 C   0  0  0  0  0  0
    1.4289   -1.6500    0.0000 C   0  0  0  0  0  0
    0.0000   -0.0000    0.0000 C   0  0  0  0  0  0
   -0.7145   -0.4125    0.0000 O   0  0  0  0  0  0
    0.0000    0.8250    0.0000 C   0  0  3  0  0  0
    0.7145    1.2375    0.0000 C   0  0  0  0  0  0
    0.7145    2.0625    0.0000 O   0  0  0  0  0  0
   -0.7145    1.2375    0.0000 C   0  0  0  0  0  0
   -1.4289    0.8250    0.0000 O   0  0  0  0  0  0
   -0.7145    2.0625    0.0000 N   0  0  0  0  0  0
    2.1434   -0.4125    0.0000 C   0  0  0  0  0  0
  1  2  1  0  0  0
  2  3  2  0  0  0
  2 14  1  0  0  0
  3  4  1  0  0  0
  3 10  1  0  0  0
  4  5  1  0  0  0
  4  6  1  0  0  0
  6  7  1  0  0  0
  6 32  1  0  0  0
  7  8  1  0  0  0
  7 15  2  0  0  0
  8  9  2  0  0  0
  8 10  1  0  0  0
 10 11  2  0  0  0
 11 12  1  0  0  0
 11 13  1  0  0  0
 13 14  2  0  0  0
 15 16  1  0  0  0
 15 17  1  0  0  0
 17 18  1  0  0  0
 17 19  1  0  0  0
 17 27  1  0  0  0
 19 20  1  0  0  0
 19 32  1  0  0  0
 20 21  1  0  0  0
 20 24  1  0  0  0
 21 22  1  0  0  0
 21 23  1  0  0  0
 24 25  2  0  0  0
 24 26  1  0  0  0
 26 27  1  0  0  0
 26 29  1  0  0  0
 27 28  2  0  0  0
 29 30  2  0  0  0
 29 31  1  0  0  0
M  END
> <Outcome>
Active

$$$$

                    3D
 Structure written by MMmdl.
 36 40  0  0  1  0            999 V2000
    5.0013    2.0625    0.0000 O   0  0  0  0  0  0
    5.0013    1.2375    0.0000 C   0  0  3  0  0  0
    4.2868    0.8250    0.0000 C   0  0  0  0  0  0
    4.2868    0.0000    0.0000 C   0  0  0  0  0  0
    3.5724   -0.4125    0.0000 C   0  0  0  0  0  0
    3.5724   -1.2375    0.0000 O   0  0  0  0  0  0
    2.8579   -0.0000    0.0000 C   0  0  0  0  0  0
    2.8579    0.8250    0.0000 C   0  0  0  0  0  0
    3.5724    1.2375    0.0000 C   0  0  0  0  0  0
    3.5724    2.0625    0.0000 O   0  0  0  0  0  0
    2.1434    1.2375    0.0000 C   0  0  0  0  0  0
    2.1434    2.0625    0.0000 O   0  0  0  0  0  0
    1.4289    0.8250    0.0000 C   0  0  0  0  0  0
    1.4289    0.0000    0.0000 C   0  0  0  0  0  0
    0.7145   -0.4125    0.0000 C   0  0  0  0  0  0
    0.0000   -0.0000    0.0000 C   0  0  0  0  0  0
    0.0000    0.8250    0.0000 C   0  0  0  0  0  0
    0.7145    1.2375    0.0000 C   0  0  0  0  0  0
    2.1434   -0.4125    0.0000 C   0  0  0  0  0  0
    2.1434   -1.2375    0.0000 O   0  0  0  0  0  0
    5.0013   -0.4125    0.0000 C   0  0  0  0  0  0
    5.7158    0.0000    0.0000 C   0  0  3  0  0  0
    5.9979   -0.7752    0.0000 O   0  0  0  0  0  0
    6.5282    0.1433    0.0000 C   0  0  0  0  0  0
    6.8104    0.9185    0.0000 O   0  0  0  0  0  0
    7.0585   -0.4887    0.0000 C   0  0  0  0  0  0
    5.7158    0.8250    0.0000 C   0  0  0  0  0  0
    5.7158    2.4750    0.0000 C   0  0  3  0  0  0
    5.7158    3.3000    0.0000 O   0  0  0  0  0  0
    6.4302    3.7125    0.0000 C   0  0  3  0  0  0
    6.4302    4.5375    0.0000 C   0  0  0  0  0  0
    7.1447    3.3000    0.0000 C   0  0  3  0  0  0
    7.8592    3.7125    0.0000 O   0  0  0  0  0  0
    7.1447    2.4750    0.0000 C   0  0  3  0  0  0
    7.8592    2.0625    0.0000 N   0  0  0  0  0  0
    6.4302    2.0625    0.0000 C   0  0  0  0  0  0
  1  2  1  0  0  0
  1 28  1  0  0  0
  2  3  1  0  0  0
  2 27  1  0  0  0
  3  4  2  0  0  0
  3  9  1  0  0  0
  4  5  1  0  0  0
  4 21  1  0  0  0
  5  6  1  0  0  0
  5  7  2  0  0  0
  7  8  1  0  0  0
  7 19  1  0  0  0
  8  9  2  0  0  0
  8 11  1  0  0  0
  9 10  1  0  0  0
 11 12  2  0  0  0
 11 13  1  0  0  0
 13 14  2  0  0  0
 13 18  1  0  0  0
 14 15  1  0  0  0
 14 19  1  0  0  0
 15 16  2  0  0  0
 16 17  1  0  0  0
 17 18  2  0  0  0
 19 20  2  0  0  0
 21 22  1  0  0  0
 22 23  1  0  0  0
 22 24  1  0  0  0
 22 27  1  0  0  0
 24 25  2  0  0  0
 24 26  1  0  0  0
 28 29  1  0  0  0
 28 36  1  0  0  0
 29 30  1  0  0  0
 30 31  1  0  0  0
 30 32  1  0  0  0
 32 33  1  0  0  0
 32 34  1  0  0  0
 34 35  1  0  0  0
 34 36  1  0  0  0
M  END
> <Outcome>
Active

$$$$

                    3D
 Structure written by MMmdl.
 32 37  0  0  1  0            999 V2000
   -0.3733   -1.1926    0.0000 S   0  0  0  0  0  0
   -1.1803   -1.3641    0.0000 O   0  0  0  0  0  0
   -0.2871   -2.0131    0.0000 O   0  0  0  0  0  0
   -0.6282   -0.4080    0.0000 N   0  0  0  0  0  0
    0.0392    0.0769    0.0000 C   0  0  0  0  0  0
   -0.0470    0.8974    0.0000 C   0  0  0  0  0  0
   -0.8007    1.2330    0.0000 C   0  0  0  0  0  0
   -1.4681    0.7481    0.0000 C   0  0  0  0  0  0
   -1.3819   -0.0724    0.0000 C   0  0  0  0  0  0
    0.8791    1.2330    0.0000 C   0  0  0  0  0  0
    1.5466    0.7481    0.0000 C   0  0  0  0  0  0
    1.4603   -0.0724    0.0000 C   0  0  0  0  0  0
    0.7066   -0.4080    0.0000 C   0  0  0  0  0  0
    0.4517   -1.1926    0.0000 N   0  0  0  0  0  0
    0.9366   -1.8600    0.0000 C   0  0  0  0  0  0
    1.7571   -1.7738    0.0000 C   0  0  0  0  0  0
    2.2420   -2.4412    0.0000 N   0  0  0  0  0  0
    3.0625   -2.3550    0.0000 C   0  0  0  0  0  0
    3.5474   -3.0224    0.0000 C   0  0  0  0  0  0
    3.2119   -3.7761    0.0000 C   0  0  0  0  0  0
    3.6968   -4.4436    0.0000 C   0  0  0  0  0  0
    3.4419   -5.2282    0.0000 C   0  0  0  0  0  0
    4.1093   -5.7131    0.0000 C   0  0  0  0  0  0
    4.0231   -6.5336    0.0000 C   0  0  0  0  0  0
    3.2694   -6.8691    0.0000 C   0  0  3  0  0  0
    3.1832   -7.6896    0.0000 F   0  0  0  0  0  0
    2.6019   -6.3842    0.0000 C   0  0  0  0  0  0
    2.6882   -5.5637    0.0000 C   0  0  0  0  0  0
    4.7767   -5.2282    0.0000 N   0  0  0  0  0  0
    4.5218   -4.4436    0.0000 C   0  0  0  0  0  0
    2.3914   -3.8624    0.0000 C   0  0  0  0  0  0
    1.9065   -3.1949    0.0000 C   0  0  0  0  0  0
  1  2  2  0  0  0
  1  3  2  0  0  0
  1  4  1  0  0  0
  1 14  1  0  0  0
  4  5  1  0  0  0
  4  9  1  0  0  0
  5  6  2  0  0  0
  5 13  1  0  0  0
  6  7  1  0  0  0
  6 10  1  0  0  0
  7  8  1  0  0  0
  8  9  1  0  0  0
 10 11  2  0  0  0
 11 12  1  0  0  0
 12 13  2  0  0  0
 13 14  1  0  0  0
 14 15  1  0  0  0
 15 16  1  0  0  0
 16 17  1  0  0  0
 17 18  1  0  0  0
 17 32  1  0  0  0
 18 19  1  0  0  0
 19 20  2  0  0  0
 20 21  1  0  0  0
 20 31  1  0  0  0
 21 22  2  0  0  0
 21 30  1  0  0  0
 22 23  1  0  0  0
 22 28  1  0  0  0
 23 24  2  0  0  0
 23 29  1  0  0  0
 24 25  1  0  0  0
 25 26  1  0  0  0
 25 27  1  0  0  0
 27 28  2  0  0  0
 29 30  2  0  0  0
 31 32  1  0  0  0
M  END
> <Outcome>
Active

$$$$

                    3D
 Structure written by MMmdl.
 62 68  0  0  1  0            999 V2000
    3.6433    1.7329    0.0000 O   0  0  0  0  0  0
    4.3202    2.2045    0.0000 C   0  0  3  0  0  0
    4.9779    1.7065    0.0000 C   0  0  3  0  0  0
    5.6356    1.2085    0.0000 O   0  0  0  0  0  0
    5.7381    2.0272    0.0000 C   0  0  3  0  0  0
    5.8405    2.8458    0.0000 C   0  0  0  0  0  0
    5.1827    3.3438    0.0000 C   0  0  0  0  0  0
    4.4226    3.0231    0.0000 C   0  0  3  0  0  0
    3.7648    3.5211    0.0000 O   0  0  0  0  0  0
    5.2851    4.1624    0.0000 C   0  0  0  0  0  0
    6.3958    1.5292    0.0000 C   0  0  0  0  0  0
    6.2934    0.7105    0.0000 O   0  0  0  0  0  0
    7.1559    1.8498    0.0000 O   0  0  0  0  0  0
    7.8137    1.3518    0.0000 C   0  0  3  0  0  0
    8.5738    1.6724    0.0000 C   0  0  0  0  0  0
    9.2316    1.1744    0.0000 C   0  0  3  0  0  0
    9.3340    1.9930    0.0000 O   0  0  0  0  0  0
   10.0941    2.3137    0.0000 C   0  0  3  0  0  0
   10.1965    3.1323    0.0000 C   0  0  3  0  0  0
   10.9567    3.4529    0.0000 C   0  0  0  0  0  0
   11.0591    4.2715    0.0000 C   0  0  0  0  0  0
    9.5388    3.6303    0.0000 C   0  0  0  0  0  0
   10.7519    1.8157    0.0000 C   0  0  3  0  0  0
   11.5120    2.1363    0.0000 C   0  0  0  0  0  0
   10.6495    0.9970    0.0000 C   0  0  0  0  0  0
    9.8893    0.6764    0.0000 C   0  0  0  0  0  0
    9.1292    0.3558    0.0000 O   0  0  0  0  0  0
    8.3690    0.0352    0.0000 C   0  0  3  0  0  0
    8.2666   -0.7835    0.0000 C   0  0  0  0  0  0
    7.5065   -1.1041    0.0000 C   0  0  0  0  0  0
    7.4041   -1.9227    0.0000 C   0  0  0  0  0  0
    8.0618   -2.4207    0.0000 C   0  0  0  0  0  0
    6.6439   -2.2433    0.0000 C   0  0  3  0  0  0
    6.5415   -3.0619    0.0000 O   0  0  0  0  0  0
    5.7814   -3.3826    0.0000 C   0  0  3  0  0  0
    5.6790   -4.2012    0.0000 O   0  0  0  0  0  0
    4.9188   -4.5218    0.0000 C   0  0  3  0  0  0
    4.8164   -5.3404    0.0000 C   0  0  0  0  0  0
    4.2611   -4.0238    0.0000 C   0  0  3  0  0  0
    3.5009   -4.3444    0.0000 O   0  0  0  0  0  0
    2.8432   -3.8464    0.0000 C   0  0  3  0  0  0
    2.0830   -4.1671    0.0000 O   0  0  0  0  0  0
    1.4253   -3.6691    0.0000 C   0  0  3  0  0  0
    0.6651   -3.9897    0.0000 C   0  0  0  0  0  0
    1.5277   -2.8504    0.0000 C   0  0  3  0  0  0
    0.8699   -2.3525    0.0000 O   0  0  0  0  0  0
    2.2878   -2.5298    0.0000 C   0  0  3  0  0  0
    2.3902   -1.7112    0.0000 O   0  0  0  0  0  0
    3.1504   -1.3906    0.0000 C   0  0  0  0  0  0
    2.9456   -3.0278    0.0000 C   0  0  0  0  0  0
    4.3635   -3.2052    0.0000 C   0  0  3  0  0  0
    3.7057   -2.7072    0.0000 O   0  0  0  0  0  0
    3.8081   -1.8886    0.0000 C   0  0  0  0  0  0
    5.1236   -2.8846    0.0000 C   0  0  0  0  0  0
    5.9862   -1.7453    0.0000 C   0  0  3  0  0  0
    5.2260   -2.0659    0.0000 C   0  0  0  0  0  0
    6.0886   -0.9267    0.0000 C   0  0  0  0  0  0
    5.4308   -0.4287    0.0000 C   0  0  0  0  0  0
    5.5332    0.3899    0.0000 C   0  0  0  0  0  0
    4.8755    0.8879    0.0000 C   0  0  0  0  0  0
    3.8827    0.9434    0.0000 C   0  0  0  0  0  0
    7.7113    0.5332    0.0000 C   0  0  0  0  0  0
  1  2  1  0  0  0
  1 61  1  0  0  0
  2  3  1  0  0  0
  2  8  1  0  0  0
  3  4  1  0  0  0
  3  5  1  0  0  0
  3 60  1  0  0  0
  5  6  1  0  0  0
  5 11  1  0  0  0
  6  7  2  0  0  0
  7  8  1  0  0  0
  7 10  1  0  0  0
  8  9  1  0  0  0
 11 12  2  0  0  0
 11 13  1  0  0  0
 13 14  1  0  0  0
 14 15  1  0  0  0
 14 62  1  0  0  0
 15 16  1  0  0  0
 16 17  1  0  0  0
 16 26  1  0  0  0
 16 27  1  0  0  0
 17 18  1  0  0  0
 18 19  1  0  0  0
 18 23  1  0  0  0
 19 20  1  0  0  0
 19 22  1  0  0  0
 20 21  1  0  0  0
 23 24  1  0  0  0
 23 25  1  0  0  0
 25 26  1  0  0  0
 27 28  1  0  0  0
 28 29  1  0  0  0
 28 62  1  0  0  0
 29 30  1  0  0  0
 30 31  2  0  0  0
 31 32  1  0  0  0
 31 33  1  0  0  0
 33 34  1  0  0  0
 33 55  1  0  0  0
 34 35  1  0  0  0
 35 36  1  0  0  0
 35 54  1  0  0  0
 36 37  1  0  0  0
 37 38  1  0  0  0
 37 39  1  0  0  0
 39 40  1  0  0  0
 39 51  1  0  0  0
 40 41  1  0  0  0
 41 42  1  0  0  0
 41 50  1  0  0  0
 42 43  1  0  0  0
 43 44  1  0  0  0
 43 45  1  0  0  0
 45 46  1  0  0  0
 45 47  1  0  0  0
 47 48  1  0  0  0
 47 50  1  0  0  0
 48 49  1  0  0  0
 51 52  1  0  0  0
 51 54  1  0  0  0
 52 53  1  0  0  0
 55 56  1  0  0  0
 55 57  1  0  0  0
 57 58  2  0  0  0
 58 59  1  0  0  0
 59 60  2  0  0  0
 60 61  1  0  0  0
M  END
> <Outcome>
Active

$$$$

                    3D
 Structure written by MMmdl.
 23 24  0  0  1  0            999 V2000
    1.4289   -1.6500    0.0000 O   0  0  0  0  0  0
    1.4289   -2.4750    0.0000 C   0  0  0  0  0  0
    2.1434   -2.8875    0.0000 C   0  0  0  0  0  0
    2.1434   -3.7125    0.0000 C   0  0  0  0  0  0
    1.4289   -4.1250    0.0000 C   0  0  0  0  0  0
    1.4289   -4.9500    0.0000 C   0  0  0  0  0  0
    2.1434   -5.3625    0.0000 C   0  0  0  0  0  0
    2.1434   -6.1875    0.0000 C   0  0  0  0  0  0
    2.8579   -6.6000    0.0000 C   0  0  0  0  0  0
    2.8579   -7.4250    0.0000 C   0  0  0  0  0  0
    2.1434   -7.8375    0.0000 C   0  0  0  0  0  0
    1.4289   -7.4250    0.0000 C   0  0  0  0  0  0
    1.4289   -6.6000    0.0000 C   0  0  0  0  0  0
    0.7145   -3.7125    0.0000 C   0  0  0  0  0  0
    0.7145   -2.8875    0.0000 C   0  0  0  0  0  0
    0.7145   -1.2375    0.0000 C   0  0  0  0  0  0
    0.7145   -0.4125    0.0000 N   0  3  0  0  0  0
    0.7145    0.4125    0.0000 C   0  0  0  0  0  0
    0.0000    0.8250    0.0000 C   0  0  0  0  0  0
    1.5395   -0.4125    0.0000 C   0  0  0  0  0  0
    1.9520    0.3020    0.0000 C   0  0  0  0  0  0
   -0.1105   -0.4125    0.0000 C   0  0  0  0  0  0
   -0.5230    0.3020    0.0000 C   0  0  0  0  0  0
  1  2  1  0  0  0
  1 16  1  0  0  0
  2  3  2  0  0  0
  2 15  1  0  0  0
  3  4  1  0  0  0
  4  5  2  0  0  0
  5  6  1  0  0  0
  5 14  1  0  0  0
  6  7  2  0  0  0
  7  8  1  0  0  0
  8  9  2  0  0  0
  8 13  1  0  0  0
  9 10  1  0  0  0
 10 11  2  0  0  0
 11 12  1  0  0  0
 12 13  2  0  0  0
 14 15  2  0  0  0
 16 17  1  0  0  0
 17 18  1  0  0  0
 17 20  1  0  0  0
 17 22  1  0  0  0
 18 19  1  0  0  0
 20 21  1  0  0  0
 22 23  1  0  0  0
M  CHG  1  17   1
M  END
> <Outcome>
Active

$$$$

                    3D
 Structure written by MMmdl.
 32 34  0  0  1  0            999 V2000
   -2.1434   -1.2375    0.0000 O   0  0  0  0  0  0
   -2.8579   -1.6500    0.0000 C   0  0  0  0  0  0
   -3.5724   -1.2375    0.0000 C   0  0  0  0  0  0
   -4.2868   -1.6500    0.0000 C   0  0  0  0  0  0
   -5.0013   -1.2375    0.0000 C   0  0  0  0  0  0
   -5.7158   -1.6500    0.0000 N   0  0  0  0  0  0
   -6.4302   -1.2375    0.0000 C   0  0  0  0  0  0
   -7.1447   -1.6500    0.0000 C   0  0  0  0  0  0
   -7.8592   -1.2375    0.0000 N   0  0  0  0  0  0
   -8.5737   -1.6500    0.0000 C   0  0  0  0  0  0
   -9.2881   -1.2375    0.0000 C   0  0  0  0  0  0
  -10.0026   -1.6500    0.0000 O   0  0  0  0  0  0
   -5.0013   -0.4125    0.0000 C   0  0  0  0  0  0
   -4.2868   -0.0000    0.0000 C   0  0  0  0  0  0
   -3.5724   -0.4125    0.0000 C   0  0  0  0  0  0
   -2.8579   -0.0000    0.0000 N   0  0  0  0  0  0
   -2.1434   -0.4125    0.0000 C   0  0  0  0  0  0
   -1.4289   -0.0000    0.0000 C   0  0  0  0  0  0
   -0.7145   -0.4125    0.0000 N   0  0  0  0  0  0
    0.0000   -0.0000    0.0000 C   0  0  0  0  0  0
    0.7145   -0.4125    0.0000 C   0  0  0  0  0  0
    1.4289   -0.0000    0.0000 O   0  0  0  0  0  0
   -4.2868   -2.4750    0.0000 C   0  0  0  0  0  0
   -5.0013   -2.8875    0.0000 O   0  0  0  0  0  0
   -3.5724   -2.8875    0.0000 C   0  0  0  0  0  0
   -2.8579   -2.4750    0.0000 C   0  0  0  0  0  0
   -2.1434   -2.8875    0.0000 C   0  0  0  0  0  0
   -1.4289   -2.4750    0.0000 O   0  0  0  0  0  0
   -2.1434   -3.7125    0.0000 C   0  0  0  0  0  0
   -2.8579   -4.1250    0.0000 C   0  0  0  0  0  0
   -3.5724   -3.7125    0.0000 C   0  0  0  0  0  0
   -4.2868   -4.1250    0.0000 O   0  0  0  0  0  0
  1  2  2  0  0  0
  2  3  1  0  0  0
  2 26  1  0  0  0
  3  4  2  0  0  0
  3 15  1  0  0  0
  4  5  1  0  0  0
  4 23  1  0  0  0
  5  6  1  0  0  0
  5 13  2  0  0  0
  6  7  1  0  0  0
  7  8  1  0  0  0
  8  9  1  0  0  0
  9 10  1  0  0  0
 10 11  1  0  0  0
 11 12  1  0  0  0
 13 14  1  0  0  0
 14 15  2  0  0  0
 15 16  1  0  0  0
 16 17  1  0  0  0
 17 18  1  0  0  0
 18 19  1  0  0  0
 19 20  1  0  0  0
 20 21  1  0  0  0
 21 22  1  0  0  0
 23 24  2  0  0  0
 23 25  1  0  0  0
 25 26  2  0  0  0
 25 31  1  0  0  0
 26 27  1  0  0  0
 27 28  1  0  0  0
 27 29  2  0  0  0
 29 30  1  0  0  0
 30 31  2  0  0  0
 31 32  1  0  0  0
M  END
> <Outcome>
Active

$$$$

                    3D
 Structure written by MMmdl.
 33 36  0  0  1  0            999 V2000
   -0.7145   -2.0625    0.0000 O   0  0  0  0  0  0
   -0.7145   -2.8875    0.0000 C   0  0  3  0  0  0
    0.0000   -2.4750    0.0000 C   0  0  0  0  0  0
    0.0000   -1.6500    0.0000 O   0  0  0  0  0  0
    0.7145   -2.8875    0.0000 C   0  0  0  0  0  0
    0.7145   -3.7125    0.0000 C   0  0  3  0  0  0
    1.4289   -4.1250    0.0000 C   0  0  0  0  0  0
    2.1434   -3.7125    0.0000 C   0  0  0  0  0  0
    2.1434   -2.8875    0.0000 C   0  0  0  0  0  0
    1.4289   -2.4750    0.0000 C   0  0  0  0  0  0
    1.4289   -1.6500    0.0000 O   0  0  0  0  0  0
    2.8579   -2.4750    0.0000 C   0  0  0  0  0  0
    2.8579   -1.6500    0.0000 O   0  0  0  0  0  0
    3.5724   -2.8875    0.0000 C   0  0  0  0  0  0
    3.5724   -3.7125    0.0000 C   0  0  0  0  0  0
    2.8579   -4.1250    0.0000 C   0  0  0  0  0  0
    2.8579   -4.9500    0.0000 N   0  0  0  0  0  0
    3.5724   -5.3625    0.0000 C   0  0  0  0  0  0
    2.1434   -5.3625    0.0000 C   0  0  0  0  0  0
    0.0000   -4.1250    0.0000 C   0  0  0  0  0  0
   -0.7145   -3.7125    0.0000 C   0  0  3  0  0  0
   -1.4289   -4.1250    0.0000 C   0  0  3  0  0  0
   -1.4289   -4.9500    0.0000 C   0  0  0  0  0  0
   -2.1434   -5.3625    0.0000 C   0  0  0  0  0  0
   -0.7145   -5.3625    0.0000 C   0  0  0  0  0  0
   -2.1434   -3.7125    0.0000 C   0  0  0  0  0  0
   -2.8579   -4.1250    0.0000 O   0  0  0  0  0  0
   -2.1434   -2.8875    0.0000 C   0  0  3  0  0  0
   -2.8579   -2.4750    0.0000 C   0  0  0  0  0  0
   -3.5724   -2.8875    0.0000 O   0  0  0  0  0  0
   -2.8579   -1.6500    0.0000 N   0  0  0  0  0  0
   -1.4289   -2.4750    0.0000 C   0  0  0  0  0  0
   -1.4289   -1.6500    0.0000 O   0  0  0  0  0  0
  1  2  1  0  0  0
  2  3  1  0  0  0
  2 21  1  0  0  0
  2 32  1  0  0  0
  3  4  1  0  0  0
  3  5  2  0  0  0
  5  6  1  0  0  0
  5 10  1  0  0  0
  6  7  1  0  0  0
  6 20  1  0  0  0
  7  8  1  0  0  0
  8  9  2  0  0  0
  8 16  1  0  0  0
  9 10  1  0  0  0
  9 12  1  0  0  0
 10 11  2  0  0  0
 12 13  1  0  0  0
 12 14  2  0  0  0
 14 15  1  0  0  0
 15 16  2  0  0  0
 16 17  1  0  0  0
 17 18  1  0  0  0
 17 19  1  0  0  0
 20 21  1  0  0  0
 21 22  1  0  0  0
 22 23  1  0  0  0
 22 26  1  0  0  0
 23 24  1  0  0  0
 23 25  1  0  0  0
 26 27  2  0  0  0
 26 28  1  0  0  0
 28 29  1  0  0  0
 28 32  1  0  0  0
 29 30  2  0  0  0
 29 31  1  0  0  0
 32 33  2  0  0  0
M  END
> <Outcome>
Active

$$$$

                    3D
 Structure written by MMmdl.
 42 43  0  0  1  0            999 V2000
  -10.0026  -14.8500    0.0000 O   0  0  0  0  0  0
  -10.0026  -15.6750    0.0000 C   0  0  0  0  0  0
   -9.2881  -16.0875    0.0000 C   0  0  0  0  0  0
   -8.5737  -15.6750    0.0000 C   0  0  0  0  0  0
   -7.8592  -16.0875    0.0000 N   0  0  0  0  0  0
   -7.1447  -15.6750    0.0000 C   0  0  0  0  0  0
   -6.4302  -16.0875    0.0000 C   0  0  0  0  0  0
   -5.7158  -15.6750    0.0000 C   0  0  0  0  0  0
   -5.0013  -16.0875    0.0000 C   0  0  0  0  0  0
   -4.2868  -15.6750    0.0000 C   0  0  0  0  0  0
   -3.5724  -16.0875    0.0000 C   0  0  0  0  0  0
   -2.8579  -15.6750    0.0000 N   0  0  0  0  0  0
   -2.1434  -16.0875    0.0000 C   0  0  0  0  0  0
   -1.4289  -15.6750    0.0000 C   0  0  0  0  0  0
   -0.7145  -16.0875    0.0000 C   0  0  0  0  0  0
    0.0000  -15.6750    0.0000 C   0  0  0  0  0  0
    0.7145  -16.0875    0.0000 C   0  0  0  0  0  0
    1.4289  -15.6750    0.0000 C   0  0  0  0  0  0
    2.1434  -16.0875    0.0000 C   0  0  0  0  0  0
    2.8579  -15.6750    0.0000 C   0  0  0  0  0  0
    3.5724  -16.0875    0.0000 N   0  0  0  0  0  0
    4.2868  -15.6750    0.0000 C   0  0  0  0  0  0
    5.0013  -16.0875    0.0000 C   0  0  0  0  0  0
    5.7158  -15.6750    0.0000 C   0  0  0  0  0  0
    6.4302  -16.0875    0.0000 C   0  0  0  0  0  0
    7.1447  -15.6750    0.0000 C   0  0  0  0  0  0
    7.8592  -16.0875    0.0000 C   0  0  0  0  0  0
    8.5737  -15.6750    0.0000 N   0  0  0  0  0  0
    9.2881  -16.0875    0.0000 C   0  0  0  0  0  0
   10.0026  -15.6750    0.0000 C   0  0  0  0  0  0
   10.0026  -14.8500    0.0000 C   0  0  0  0  0  0
    9.2881  -14.4375    0.0000 O   0  0  0  0  0  0
    9.2881  -13.6125    0.0000 C   0  0  0  0  0  0
   10.7171  -14.4375    0.0000 C   0  0  0  0  0  0
   11.4315  -14.8500    0.0000 C   0  0  0  0  0  0
   11.4315  -15.6750    0.0000 C   0  0  0  0  0  0
   10.7171  -16.0875    0.0000 C   0  0  0  0  0  0
   -9.2881  -16.9125    0.0000 C   0  0  0  0  0  0
  -10.0026  -17.3250    0.0000 C   0  0  0  0  0  0
  -10.7171  -16.9125    0.0000 C   0  0  0  0  0  0
  -10.7171  -16.0875    0.0000 C   0  0  0  0  0  0
  -10.7171  -14.4375    0.0000 C   0  0  0  0  0  0
  1  2  1  0  0  0
  1 42  1  0  0  0
  2  3  2  0  0  0
  2 41  1  0  0  0
  3  4  1  0  0  0
  3 38  1  0  0  0
  4  5  1  0  0  0
  5  6  1  0  0  0
  6  7  1  0  0  0
  7  8  1  0  0  0
  8  9  1  0  0  0
  9 10  1  0  0  0
 10 11  1  0  0  0
 11 12  1  0  0  0
 12 13  1  0  0  0
 13 14  1  0  0  0
 14 15  1  0  0  0
 15 16  1  0  0  0
 16 17  1  0  0  0
 17 18  1  0  0  0
 18 19  1  0  0  0
 19 20  1  0  0  0
 20 21  1  0  0  0
 21 22  1  0  0  0
 22 23  1  0  0  0
 23 24  1  0  0  0
 24 25  1  0  0  0
 25 26  1  0  0  0
 26 27  1  0  0  0
 27 28  1  0  0  0
 28 29  1  0  0  0
 29 30  1  0  0  0
 30 31  2  0  0  0
 30 37  1  0  0  0
 31 32  1  0  0  0
 31 34  1  0  0  0
 32 33  1  0  0  0
 34 35  2  0  0  0
 35 36  1  0  0  0
 36 37  2  0  0  0
 38 39  2  0  0  0
 39 40  1  0  0  0
 40 41  2  0  0  0
M  END
> <Outcome>
Active

$$$$

                    3D
 Structure written by MMmdl.
 21 22  0  0  1  0            999 V2000
    0.0000   -1.6500    0.0000 Cl  0  0  0  0  0  0
    0.0000   -2.4750    0.0000 C   0  0  0  0  0  0
    0.7145   -2.8875    0.0000 C   0  0  0  0  0  0
    1.4289   -2.4750    0.0000 N   0  0  0  0  0  0
    2.1434   -2.8875    0.0000 C   0  0  0  0  0  0
    2.1434   -3.7125    0.0000 O   0  0  0  0  0  0
    2.8579   -2.4750    0.0000 C   0  0  0  0  0  0
    2.8579   -1.6500    0.0000 C   0  0  0  0  0  0
    2.1434   -1.2375    0.0000 O   0  0  0  0  0  0
    3.5724   -1.2375    0.0000 C   0  0  0  0  0  0
    4.2868   -1.6500    0.0000 C   0  0  0  0  0  0
    4.2868   -2.4750    0.0000 C   0  0  0  0  0  0
    5.0013   -2.8875    0.0000 Cl  0  0  0  0  0  0
    3.5724   -2.8875    0.0000 C   0  0  0  0  0  0
    0.7145   -3.7125    0.0000 C   0  0  0  0  0  0
    0.0000   -4.1250    0.0000 C   0  0  0  0  0  0
   -0.7145   -3.7125    0.0000 C   0  0  0  0  0  0
   -1.4289   -4.1250    0.0000 N   0  3  0  0  0  0
   -1.4289   -4.9500    0.0000 O   0  0  0  0  0  0
   -2.1434   -3.7125    0.0000 O   0  5  0  0  0  0
   -0.7145   -2.8875    0.0000 C   0  0  0  0  0  0
  1  2  1  0  0  0
  2  3  2  0  0  0
  2 21  1  0  0  0
  3  4  1  0  0  0
  3 15  1  0  0  0
  4  5  1  0  0  0
  5  6  2  0  0  0
  5  7  1  0  0  0
  7  8  2  0  0  0
  7 14  1  0  0  0
  8  9  1  0  0  0
  8 10  1  0  0  0
 10 11  2  0  0  0
 11 12  1  0  0  0
 12 13  1  0  0  0
 12 14  2  0  0  0
 15 16  2  0  0  0
 16 17  1  0  0  0
 17 18  1  0  0  0
 17 21  2  0  0  0
 18 19  2  0  0  0
 18 20  1  0  0  0
M  CHG  2  18   1  20  -1
M  END
> <Outcome>
Active

$$$$

                    3D
 Structure written by MMmdl.
 28 30  0  0  1  0            999 V2000
   -0.8889    3.7418    0.0000 Cl  0  0  0  0  0  0
   -1.1589    2.9623    0.0000 C   0  0  0  0  0  0
   -1.9690    2.8064    0.0000 C   0  0  0  0  0  0
   -2.2391    2.0268    0.0000 C   0  0  0  0  0  0
   -3.0492    1.8709    0.0000 N   0  0  0  0  0  0
   -3.3193    1.0914    0.0000 C   0  0  0  0  0  0
   -2.7792    0.4677    0.0000 C   0  0  0  0  0  0
   -1.9690    0.6236    0.0000 C   0  0  0  0  0  0
   -1.4289   -0.0000    0.0000 N   0  0  0  0  0  0
   -0.6188    0.1559    0.0000 C   0  0  3  0  0  0
   -0.0787   -0.4677    0.0000 C   0  0  0  0  0  0
    0.7314   -0.3118    0.0000 C   0  0  0  0  0  0
    1.2715   -0.9355    0.0000 C   0  0  0  0  0  0
    2.0816   -0.7796    0.0000 N   0  0  0  0  0  0
    2.6217   -1.4032    0.0000 C   0  0  0  0  0  0
    3.4319   -1.2473    0.0000 C   0  0  0  0  0  0
    2.3517   -0.0000    0.0000 C   0  0  0  0  0  0
    3.1618    0.1559    0.0000 C   0  0  0  0  0  0
   -0.3488    0.9355    0.0000 C   0  0  0  0  0  0
   -1.6990    1.4032    0.0000 C   0  0  0  0  0  0
   -0.8889    1.5591    0.0000 C   0  0  0  0  0  0
   -0.6188    2.3387    0.0000 C   0  0  0  0  0  0
   -3.0492   -0.3118    0.0000 C   0  0  0  0  0  0
   -3.8593   -0.4677    0.0000 C   0  0  0  0  0  0
   -4.1294   -1.2473    0.0000 O   0  0  0  0  0  0
   -4.9395   -1.4032    0.0000 C   0  0  0  0  0  0
   -4.3994    0.1559    0.0000 C   0  0  0  0  0  0
   -4.1294    0.9355    0.0000 C   0  0  0  0  0  0
  1  2  1  0  0  0
  2  3  2  0  0  0
  2 22  1  0  0  0
  3  4  1  0  0  0
  4  5  2  0  0  0
  4 20  1  0  0  0
  5  6  1  0  0  0
  6  7  2  0  0  0
  6 28  1  0  0  0
  7  8  1  0  0  0
  7 23  1  0  0  0
  8  9  1  0  0  0
  8 20  2  0  0  0
  9 10  1  0  0  0
 10 11  1  0  0  0
 10 19  1  0  0  0
 11 12  1  0  0  0
 12 13  1  0  0  0
 13 14  1  0  0  0
 14 15  1  0  0  0
 14 17  1  0  0  0
 15 16  1  0  0  0
 17 18  1  0  0  0
 20 21  1  0  0  0
 21 22  2  0  0  0
 23 24  2  0  0  0
 24 25  1  0  0  0
 24 27  1  0  0  0
 25 26  1  0  0  0
 27 28  2  0  0  0
M  END
> <Outcome>
Active

$$$$

                    3D
 Structure written by MMmdl.
 60 68  0  0  1  0            999 V2000
   -4.0425    0.8743    0.0000 O   0  0  0  0  0  0
   -3.4019    0.3545    0.0000 C   0  0  3  0  0  0
   -3.5318   -0.4602    0.0000 C   0  0  3  0  0  0
   -4.1724    0.0596    0.0000 C   0  0  0  0  0  0
   -4.9239   -0.5847    0.0000 C   0  0  0  0  0  0
   -2.8912   -0.9801    0.0000 C   0  0  3  0  0  0
   -3.0211   -1.7948    0.0000 N   0  0  0  0  0  0
   -3.7916   -2.0896    0.0000 C   0  0  0  0  0  0
   -4.4322   -1.5698    0.0000 C   0  0  0  0  0  0
   -4.3023   -0.7551    0.0000 C   0  0  0  0  0  0
   -2.0522   -2.0184    0.0000 C   0  0  0  0  0  0
   -1.6022   -1.3269    0.0000 C   0  0  0  0  0  0
   -2.1207   -0.6853    0.0000 C   0  0  3  0  0  0
   -1.3860   -1.0606    0.0000 C   0  0  0  0  0  0
   -0.8020   -0.4778    0.0000 C   0  0  0  0  0  0
   -1.1758    0.2576    0.0000 N   0  0  0  0  0  0
   -0.8005    0.9923    0.0000 C   0  0  0  0  0  0
    0.0235    1.0346    0.0000 O   0  0  0  0  0  0
   -1.9908    0.1294    0.0000 C   0  0  3  0  0  0
   -2.6314    0.6493    0.0000 C   0  0  3  0  0  0
   -2.1342    1.3077    0.0000 O   0  0  0  0  0  0
   -2.8991    1.4296    0.0000 C   0  0  0  0  0  0
   -2.3572    2.0517    0.0000 O   0  0  0  0  0  0
   -2.6250    2.8320    0.0000 C   0  0  0  0  0  0
   -3.7088    1.5879    0.0000 O   0  0  0  0  0  0
   -0.0054   -0.6922    0.0000 C   0  0  0  0  0  0
    0.2073   -1.4893    0.0000 C   0  0  0  0  0  0
    1.0040   -1.7037    0.0000 O   0  0  0  0  0  0
    1.5880   -1.1209    0.0000 C   0  0  0  0  0  0
   -0.3766   -2.0721    0.0000 C   0  0  0  0  0  0
   -0.1640   -2.8692    0.0000 C   0  0  3  0  0  0
   -0.9887   -2.8502    0.0000 C   0  0  0  0  0  0
   -1.3847   -2.1265    0.0000 O   0  0  0  0  0  0
   -0.9559   -1.4217    0.0000 C   0  0  0  0  0  0
   -1.6143   -3.3880    0.0000 O   0  0  0  0  0  0
   -0.4181   -3.6716    0.0000 C   0  0  0  0  0  0
   -0.0883   -4.4279    0.0000 C   0  0  0  0  0  0
   -0.7056   -4.9752    0.0000 C   0  0  0  0  0  0
   -1.4169   -4.5572    0.0000 C   0  0  0  0  0  0
   -1.2392   -3.7516    0.0000 N   0  0  0  0  0  0
   -2.1345   -4.9642    0.0000 C   0  0  0  0  0  0
   -2.1409   -5.7892    0.0000 C   0  0  0  0  0  0
   -1.4296   -6.2072    0.0000 C   0  0  0  0  0  0
   -0.7120   -5.8002    0.0000 C   0  0  0  0  0  0
    0.6741   -4.7910    0.0000 C   0  0  0  0  0  0
    1.5007   -4.5552    0.0000 C   0  0  0  0  0  0
    2.0482   -3.8790    0.0000 N   0  0  0  0  0  0
    1.6767   -3.2102    0.0000 C   0  0  0  0  0  0
    1.4395   -2.4828    0.0000 C   0  0  3  0  0  0
    2.2562   -2.1706    0.0000 C   0  0  0  0  0  0
    2.9478   -2.6559    0.0000 C   0  0  3  0  0  0
    3.3092   -1.9143    0.0000 O   0  0  0  0  0  0
    2.8328   -3.4930    0.0000 C   0  0  0  0  0  0
    3.7371   -2.8958    0.0000 C   0  0  0  0  0  0
    4.3395   -2.3321    0.0000 C   0  0  0  0  0  0
    0.5713   -2.4240    0.0000 C   0  0  0  0  0  0
   -1.1733   -1.8577    0.0000 C   0  0  0  0  0  0
   -4.8130    0.5795    0.0000 C   0  0  0  0  0  0
   -4.9429   -0.2352    0.0000 O   0  0  0  0  0  0
   -5.4536    1.0994    0.0000 C   0  0  0  0  0  0
  1  2  1  0  0  0
  1 58  1  0  0  0
  2  3  1  0  0  0
  2 20  1  0  0  0
  3  4  1  0  0  0
  3  6  1  0  0  0
  3 10  1  0  0  0
  4  5  1  0  0  0
  6  7  1  0  0  0
  6 13  1  0  0  0
  7  8  1  0  0  0
  7 11  1  0  0  0
  8  9  1  0  0  0
  9 10  2  0  0  0
 11 12  1  0  0  0
 12 13  1  0  0  0
 13 14  1  0  0  0
 13 19  1  0  0  0
 14 15  2  0  0  0
 14 57  1  0  0  0
 15 16  1  0  0  0
 15 26  1  0  0  0
 16 17  1  0  0  0
 16 19  1  0  0  0
 17 18  2  0  0  0
 19 20  1  0  0  0
 20 21  1  0  0  0
 20 22  1  0  0  0
 22 23  1  0  0  0
 22 25  2  0  0  0
 23 24  1  0  0  0
 26 27  2  0  0  0
 27 28  1  0  0  0
 27 30  1  0  0  0
 28 29  1  0  0  0
 30 31  1  0  0  0
 30 57  2  0  0  0
 31 32  1  0  0  0
 31 36  1  0  0  0
 31 56  1  0  0  0
 32 33  1  0  0  0
 32 35  2  0  0  0
 33 34  1  0  0  0
 36 37  2  0  0  0
 36 40  1  0  0  0
 37 38  1  0  0  0
 37 45  1  0  0  0
 38 39  1  0  0  0
 38 44  2  0  0  0
 39 40  2  0  0  0
 39 41  1  0  0  0
 41 42  2  0  0  0
 42 43  1  0  0  0
 43 44  1  0  0  0
 45 46  1  0  0  0
 46 47  1  0  0  0
 47 48  1  0  0  0
 47 53  1  0  0  0
 48 49  1  0  0  0
 49 50  1  0  0  0
 49 56  1  0  0  0
 50 51  1  0  0  0
 51 52  1  0  0  0
 51 53  1  0  0  0
 51 54  1  0  0  0
 54 55  1  0  0  0
 58 59  2  0  0  0
 58 60  1  0  0  0
M  END
> <Outcome>
Active

$$$$

                    3D
 Structure written by MMmdl.
 45 52  0  0  1  0            999 V2000
    4.9830   -1.5571    0.0000 O   0  0  0  0  0  0
    5.2939   -0.7929    0.0000 C   0  0  0  0  0  0
    4.7875   -0.1416    0.0000 C   0  0  3  0  0  0
    3.9629   -0.1684    0.0000 C   0  0  3  0  0  0
    3.4311   -0.7991    0.0000 C   0  0  0  0  0  0
    2.6190   -0.6539    0.0000 C   0  0  0  0  0  0
    2.3387    0.1221    0.0000 C   0  0  0  0  0  0
    2.8705    0.7528    0.0000 C   0  0  3  0  0  0
    3.6826    0.6076    0.0000 C   0  0  3  0  0  0
    4.3340    1.1139    0.0000 C   0  0  0  0  0  0
    5.0168    0.6509    0.0000 C   0  0  0  0  0  0
    2.5902    1.5287    0.0000 C   0  0  0  0  0  0
    1.7781    1.6739    0.0000 C   0  0  0  0  0  0
    1.2463    1.0432    0.0000 C   0  0  0  0  0  0
    1.5266    0.2673    0.0000 C   0  0  3  0  0  0
    0.9948   -0.3634    0.0000 C   0  0  0  0  0  0
    0.1827   -0.2182    0.0000 C   0  0  0  0  0  0
   -0.0976    0.5577    0.0000 C   0  0  0  0  0  0
   -0.9098    0.7029    0.0000 O   0  0  0  0  0  0
    0.4342    1.1884    0.0000 C   0  0  0  0  0  0
    1.8069   -0.5086    0.0000 C   0  0  0  0  0  0
    4.3228   -0.9107    0.0000 C   0  0  0  0  0  0
    6.1111   -0.6800    0.0000 C   0  0  0  0  0  0
    6.6175   -1.3314    0.0000 N   0  0  0  0  0  0
    7.4347   -1.2185    0.0000 C   0  0  0  0  0  0
    7.9411   -1.8698    0.0000 C   0  0  0  0  0  0
    7.6302   -2.6340    0.0000 N   0  0  0  0  0  0
    8.1365   -3.2854    0.0000 C   0  0  0  0  0  0
    8.9538   -3.1725    0.0000 N   0  0  0  0  0  0
    9.4601   -3.8238    0.0000 C   0  0  0  0  0  0
   10.2774   -3.7110    0.0000 N   0  0  0  0  0  0
   10.6664   -2.9835    0.0000 C   0  0  0  0  0  0
   11.4786   -3.1287    0.0000 C   0  0  0  0  0  0
   11.5914   -3.9459    0.0000 C   0  0  0  0  0  0
   10.8490   -4.3058    0.0000 C   0  0  0  0  0  0
    9.1492   -4.5880    0.0000 N   0  0  0  0  0  0
    8.3320   -4.7009    0.0000 C   0  0  0  0  0  0
    8.0211   -5.4650    0.0000 N   0  0  0  0  0  0
    8.4566   -6.1657    0.0000 C   0  0  0  0  0  0
    7.9248   -6.7964    0.0000 C   0  0  0  0  0  0
    7.1606   -6.4856    0.0000 C   0  0  0  0  0  0
    7.2201   -5.6627    0.0000 C   0  0  0  0  0  0
    7.8256   -4.0495    0.0000 C   0  0  0  0  0  0
    6.8129   -2.7469    0.0000 C   0  0  0  0  0  0
    6.3066   -2.0955    0.0000 C   0  0  0  0  0  0
  1  2  2  0  0  0
  2  3  1  0  0  0
  2 23  1  0  0  0
  3  4  1  0  0  0
  3 11  1  0  0  0
  4  5  1  0  0  0
  4  9  1  0  0  0
  4 22  1  0  0  0
  5  6  1  0  0  0
  6  7  2  0  0  0
  7  8  1  0  0  0
  7 15  1  0  0  0
  8  9  1  0  0  0
  8 12  1  0  0  0
  9 10  1  0  0  0
 10 11  1  0  0  0
 12 13  1  0  0  0
 13 14  1  0  0  0
 14 15  1  0  0  0
 14 20  2  0  0  0
 15 16  1  0  0  0
 15 21  1  0  0  0
 16 17  2  0  0  0
 17 18  1  0  0  0
 18 19  2  0  0  0
 18 20  1  0  0  0
 23 24  1  0  0  0
 24 25  1  0  0  0
 24 45  1  0  0  0
 25 26  1  0  0  0
 26 27  1  0  0  0
 27 28  1  0  0  0
 27 44  1  0  0  0
 28 29  2  0  0  0
 28 43  1  0  0  0
 29 30  1  0  0  0
 30 31  1  0  0  0
 30 36  2  0  0  0
 31 32  1  0  0  0
 31 35  1  0  0  0
 32 33  1  0  0  0
 33 34  1  0  0  0
 34 35  1  0  0  0
 36 37  1  0  0  0
 37 38  1  0  0  0
 37 43  2  0  0  0
 38 39  1  0  0  0
 38 42  1  0  0  0
 39 40  1  0  0  0
 40 41  1  0  0  0
 41 42  1  0  0  0
 44 45  1  0  0  0
M  END
> <Outcome>
Active

$$$$

                    3D
 Structure written by MMmdl.
 38 43  0  0  1  0            999 V2000
    0.0000   -1.6500    0.0000 O   0  0  0  0  0  0
    0.7145   -1.2375    0.0000 C   0  0  0  0  0  0
    0.7145   -0.4125    0.0000 C   0  0  0  0  0  0
    1.4289   -0.0000    0.0000 C   0  0  0  0  0  0
    2.1434   -0.4125    0.0000 C   0  0  0  0  0  0
    2.8579   -0.0000    0.0000 O   0  0  0  0  0  0
    2.1434   -1.2375    0.0000 C   0  0  0  0  0  0
    1.4289   -1.6500    0.0000 C   0  0  0  0  0  0
    1.4289   -2.4750    0.0000 C   0  0  0  0  0  0
    2.8579   -1.6500    0.0000 C   0  0  0  0  0  0
    1.4289    0.8250    0.0000 C   0  0  0  0  0  0
    0.0000   -0.0000    0.0000 C   0  0  0  0  0  0
   -0.7145   -0.4125    0.0000 C   0  0  0  0  0  0
   -0.7145   -1.2375    0.0000 C   0  0  3  0  0  0
   -1.1517   -1.9371    0.0000 C   0  0  0  0  0  0
   -1.9762   -1.9083    0.0000 N   0  0  0  0  0  0
   -2.4133   -2.6080    0.0000 C   0  0  0  0  0  0
   -3.2378   -2.5792    0.0000 C   0  0  0  0  0  0
   -3.6251   -1.8508    0.0000 N   0  0  0  0  0  0
   -4.4496   -1.8220    0.0000 C   0  0  0  0  0  0
   -4.8868   -2.5216    0.0000 N   0  0  0  0  0  0
   -5.7113   -2.4928    0.0000 C   0  0  0  0  0  0
   -6.1485   -3.1925    0.0000 N   0  0  0  0  0  0
   -5.8395   -3.9574    0.0000 C   0  0  0  0  0  0
   -6.4714   -4.4877    0.0000 C   0  0  0  0  0  0
   -7.1711   -4.0505    0.0000 C   0  0  0  0  0  0
   -6.9715   -3.2500    0.0000 C   0  0  0  0  0  0
   -6.0986   -1.7644    0.0000 N   0  0  0  0  0  0
   -5.6615   -1.0647    0.0000 C   0  0  0  0  0  0
   -6.0488   -0.3363    0.0000 N   0  0  0  0  0  0
   -6.8657   -0.2215    0.0000 C   0  0  0  0  0  0
   -7.0090    0.5910    0.0000 C   0  0  0  0  0  0
   -6.2806    0.9783    0.0000 C   0  0  0  0  0  0
   -5.6871    0.4052    0.0000 C   0  0  0  0  0  0
   -4.8370   -1.0935    0.0000 C   0  0  0  0  0  0
   -3.1880   -1.1511    0.0000 C   0  0  0  0  0  0
   -2.3635   -1.1799    0.0000 C   0  0  0  0  0  0
   -1.5390   -1.2663    0.0000 C   0  0  0  0  0  0
  1  2  1  0  0  0
  1 14  1  0  0  0
  2  3  2  0  0  0
  2  8  1  0  0  0
  3  4  1  0  0  0
  3 12  1  0  0  0
  4  5  2  0  0  0
  4 11  1  0  0  0
  5  6  1  0  0  0
  5  7  1  0  0  0
  7  8  2  0  0  0
  7 10  1  0  0  0
  8  9  1  0  0  0
 12 13  1  0  0  0
 13 14  1  0  0  0
 14 15  1  0  0  0
 14 38  1  0  0  0
 15 16  1  0  0  0
 16 17  1  0  0  0
 16 37  1  0  0  0
 17 18  1  0  0  0
 18 19  1  0  0  0
 19 20  1  0  0  0
 19 36  1  0  0  0
 20 21  2  0  0  0
 20 35  1  0  0  0
 21 22  1  0  0  0
 22 23  1  0  0  0
 22 28  2  0  0  0
 23 24  1  0  0  0
 23 27  1  0  0  0
 24 25  1  0  0  0
 25 26  1  0  0  0
 26 27  1  0  0  0
 28 29  1  0  0  0
 29 30  1  0  0  0
 29 35  2  0  0  0
 30 31  1  0  0  0
 30 34  1  0  0  0
 31 32  1  0  0  0
 32 33  1  0  0  0
 33 34  1  0  0  0
 36 37  1  0  0  0
M  END
> <Outcome>
Active

$$$$

                    3D
 Structure written by MMmdl.
 59 67  0  0  1  0            999 V2000
   -4.0425    0.8743    0.0000 O   0  0  0  0  0  0
   -3.4019    0.3545    0.0000 C   0  0  3  0  0  0
   -3.5318   -0.4602    0.0000 C   0  0  3  0  0  0
   -4.1724    0.0596    0.0000 C   0  0  0  0  0  0
   -4.9239   -0.5847    0.0000 C   0  0  0  0  0  0
   -2.8912   -0.9801    0.0000 C   0  0  3  0  0  0
   -3.0211   -1.7948    0.0000 N   0  0  0  0  0  0
   -3.7916   -2.0896    0.0000 C   0  0  0  0  0  0
   -4.4322   -1.5698    0.0000 C   0  0  0  0  0  0
   -4.3023   -0.7551    0.0000 C   0  0  0  0  0  0
   -2.0522   -2.0184    0.0000 C   0  0  0  0  0  0
   -1.6022   -1.3269    0.0000 C   0  0  0  0  0  0
   -2.1207   -0.6853    0.0000 C   0  0  3  0  0  0
   -1.3860   -1.0606    0.0000 C   0  0  0  0  0  0
   -0.8020   -0.4778    0.0000 C   0  0  0  0  0  0
   -1.1758    0.2576    0.0000 N   0  0  0  0  0  0
   -0.8005    0.9923    0.0000 C   0  0  0  0  0  0
   -1.9908    0.1294    0.0000 C   0  0  3  0  0  0
   -2.6314    0.6493    0.0000 C   0  0  3  0  0  0
   -2.1342    1.3077    0.0000 O   0  0  0  0  0  0
   -2.8991    1.4296    0.0000 C   0  0  0  0  0  0
   -2.3572    2.0517    0.0000 O   0  0  0  0  0  0
   -2.6250    2.8320    0.0000 C   0  0  0  0  0  0
   -3.7088    1.5879    0.0000 O   0  0  0  0  0  0
   -0.0054   -0.6922    0.0000 C   0  0  0  0  0  0
    0.2073   -1.4893    0.0000 C   0  0  0  0  0  0
    1.0040   -1.7037    0.0000 O   0  0  0  0  0  0
    1.5880   -1.1209    0.0000 C   0  0  0  0  0  0
   -0.3766   -2.0721    0.0000 C   0  0  0  0  0  0
   -0.1640   -2.8692    0.0000 C   0  0  3  0  0  0
   -0.9887   -2.8502    0.0000 C   0  0  0  0  0  0
   -1.3847   -2.1265    0.0000 O   0  0  0  0  0  0
   -0.9559   -1.4217    0.0000 C   0  0  0  0  0  0
   -1.6143   -3.3880    0.0000 O   0  0  0  0  0  0
   -0.4181   -3.6716    0.0000 C   0  0  0  0  0  0
   -0.0883   -4.4279    0.0000 C   0  0  0  0  0  0
   -0.7056   -4.9752    0.0000 C   0  0  0  0  0  0
   -1.4169   -4.5572    0.0000 C   0  0  0  0  0  0
   -1.2392   -3.7516    0.0000 N   0  0  0  0  0  0
   -2.1345   -4.9642    0.0000 C   0  0  0  0  0  0
   -2.1409   -5.7892    0.0000 C   0  0  0  0  0  0
   -1.4296   -6.2072    0.0000 C   0  0  0  0  0  0
   -0.7120   -5.8002    0.0000 C   0  0  0  0  0  0
    0.6741   -4.7910    0.0000 C   0  0  0  0  0  0
    1.5007   -4.5552    0.0000 C   0  0  0  0  0  0
    2.0482   -3.8790    0.0000 N   0  0  0  0  0  0
    1.6767   -3.2102    0.0000 C   0  0  0  0  0  0
    1.4395   -2.4828    0.0000 C   0  0  3  0  0  0
    2.2562   -2.1706    0.0000 C   0  0  0  0  0  0
    2.9478   -2.6559    0.0000 C   0  0  3  0  0  0
    3.3092   -1.9143    0.0000 O   0  0  0  0  0  0
    2.8328   -3.4930    0.0000 C   0  0  0  0  0  0
    3.7371   -2.8958    0.0000 C   0  0  0  0  0  0
    4.3395   -2.3321    0.0000 C   0  0  0  0  0  0
    0.5713   -2.4240    0.0000 C   0  0  0  0  0  0
   -1.1733   -1.8577    0.0000 C   0  0  0  0  0  0
   -4.8130    0.5795    0.0000 C   0  0  0  0  0  0
   -4.9429   -0.2352    0.0000 O   0  0  0  0  0  0
   -5.4536    1.0994    0.0000 C   0  0  0  0  0  0
  1  2  1  0  0  0
  1 57  1  0  0  0
  2  3  1  0  0  0
  2 19  1  0  0  0
  3  4  1  0  0  0
  3  6  1  0  0  0
  3 10  1  0  0  0
  4  5  1  0  0  0
  6  7  1  0  0  0
  6 13  1  0  0  0
  7  8  1  0  0  0
  7 11  1  0  0  0
  8  9  1  0  0  0
  9 10  2  0  0  0
 11 12  1  0  0  0
 12 13  1  0  0  0
 13 14  1  0  0  0
 13 18  1  0  0  0
 14 15  2  0  0  0
 14 56  1  0  0  0
 15 16  1  0  0  0
 15 25  1  0  0  0
 16 17  1  0  0  0
 16 18  1  0  0  0
 18 19  1  0  0  0
 19 20  1  0  0  0
 19 21  1  0  0  0
 21 22  1  0  0  0
 21 24  2  0  0  0
 22 23  1  0  0  0
 25 26  2  0  0  0
 26 27  1  0  0  0
 26 29  1  0  0  0
 27 28  1  0  0  0
 29 30  1  0  0  0
 29 56  2  0  0  0
 30 31  1  0  0  0
 30 35  1  0  0  0
 30 55  1  0  0  0
 31 32  1  0  0  0
 31 34  2  0  0  0
 32 33  1  0  0  0
 35 36  2  0  0  0
 35 39  1  0  0  0
 36 37  1  0  0  0
 36 44  1  0  0  0
 37 38  1  0  0  0
 37 43  2  0  0  0
 38 39  2  0  0  0
 38 40  1  0  0  0
 40 41  2  0  0  0
 41 42  1  0  0  0
 42 43  1  0  0  0
 44 45  1  0  0  0
 45 46  1  0  0  0
 46 47  1  0  0  0
 46 52  1  0  0  0
 47 48  1  0  0  0
 48 49  1  0  0  0
 48 55  1  0  0  0
 49 50  1  0  0  0
 50 51  1  0  0  0
 50 52  1  0  0  0
 50 53  1  0  0  0
 53 54  1  0  0  0
 57 58  2  0  0  0
 57 59  1  0  0  0
M  END
> <Outcome>
Active

$$$$

                    3D
 Structure written by MMmdl.
 25 28  0  0  1  0            999 V2000
    3.9934   -1.6500    0.0000 O   0  0  0  0  0  0
    4.7079   -1.2375    0.0000 C   0  0  0  0  0  0
    4.7079   -0.4125    0.0000 N   0  0  0  0  0  0
    3.9934    0.0000    0.0000 C   0  0  3  0  0  0
    3.2789   -0.4125    0.0000 C   0  0  0  0  0  0
    2.5645   -0.0000    0.0000 C   0  0  3  0  0  0
    2.5645    0.8250    0.0000 C   0  0  3  0  0  0
    1.8500    1.2375    0.0000 C   0  0  0  0  0  0
    1.1355    0.8250    0.0000 C   0  0  0  0  0  0
    1.1355    0.0000    0.0000 C   0  0  0  0  0  0
    0.3509   -0.2549    0.0000 C   0  0  0  0  0  0
    0.1794   -1.0619    0.0000 C   0  0  0  0  0  0
    0.7925   -1.6139    0.0000 C   0  0  0  0  0  0
    1.5771   -1.3590    0.0000 C   0  0  0  0  0  0
    1.8500   -0.4125    0.0000 C   0  0  0  0  0  0
   -0.1340    0.4125    0.0000 N   0  0  0  0  0  0
    0.3509    1.0799    0.0000 C   0  0  0  0  0  0
    3.2789    1.2375    0.0000 N   0  0  0  0  0  0
    3.2789    2.0625    0.0000 C   0  0  0  0  0  0
    3.9934    0.8250    0.0000 C   0  0  0  0  0  0
    5.4223   -1.6500    0.0000 N   0  0  0  0  0  0
    5.4223   -2.4750    0.0000 C   0  0  0  0  0  0
    6.1368   -2.8875    0.0000 C   0  0  0  0  0  0
    6.1368   -1.2375    0.0000 C   0  0  0  0  0  0
    6.8513   -1.6500    0.0000 C   0  0  0  0  0  0
  1  2  2  0  0  0
  2  3  1  0  0  0
  2 21  1  0  0  0
  3  4  1  0  0  0
  4  5  1  0  0  0
  4 20  1  0  0  0
  5  6  1  0  0  0
  6  7  1  0  0  0
  6 15  1  0  0  0
  7  8  1  0  0  0
  7 18  1  0  0  0
  8  9  1  0  0  0
  9 10  2  0  0  0
  9 17  1  0  0  0
 10 11  1  0  0  0
 10 15  1  0  0  0
 11 12  2  0  0  0
 11 16  1  0  0  0
 12 13  1  0  0  0
 13 14  1  0  0  0
 14 15  2  0  0  0
 16 17  2  0  0  0
 18 19  1  0  0  0
 18 20  1  0  0  0
 21 22  1  0  0  0
 21 24  1  0  0  0
 22 23  1  0  0  0
 24 25  1  0  0  0
M  END
> <Outcome>
Active

$$$$

                    3D
 Structure written by MMmdl.
 21 21  0  0  1  0            999 V2000
    0.7145    2.0625    0.0000 O   0  0  0  0  0  0
    0.7145    1.2375    0.0000 C   0  0  0  0  0  0
    1.4289    0.8250    0.0000 C   0  0  0  0  0  0
    2.1434    1.2375    0.0000 C   0  0  0  0  0  0
    2.8579    1.6500    0.0000 C   0  0  0  0  0  0
    2.5559    0.5230    0.0000 C   0  0  0  0  0  0
    1.7309    1.9520    0.0000 C   0  0  0  0  0  0
    1.4289   -0.0000    0.0000 C   0  0  0  0  0  0
    0.7145   -0.4125    0.0000 C   0  0  0  0  0  0
    0.7145   -1.2375    0.0000 C   0  0  0  0  0  0
   -0.0000   -1.6500    0.0000 C   0  0  0  0  0  0
   -0.0000   -2.4750    0.0000 C   0  0  0  0  0  0
   -0.0000   -3.3000    0.0000 N   0  0  0  0  0  0
   -0.7145   -1.2375    0.0000 C   0  0  0  0  0  0
   -1.4289   -0.8250    0.0000 N   0  0  0  0  0  0
    0.0000    0.0000    0.0000 C   0  0  0  0  0  0
    0.0000    0.8250    0.0000 C   0  0  0  0  0  0
   -0.7145    1.2375    0.0000 C   0  0  0  0  0  0
   -1.4289    1.6500    0.0000 C   0  0  0  0  0  0
   -1.1270    0.5230    0.0000 C   0  0  0  0  0  0
   -0.3020    1.9520    0.0000 C   0  0  0  0  0  0
  1  2  1  0  0  0
  2  3  2  0  0  0
  2 17  1  0  0  0
  3  4  1  0  0  0
  3  8  1  0  0  0
  4  5  1  0  0  0
  4  6  1  0  0  0
  4  7  1  0  0  0
  8  9  2  0  0  0
  9 10  1  0  0  0
  9 16  1  0  0  0
 10 11  2  0  0  0
 11 12  1  0  0  0
 11 14  1  0  0  0
 12 13  3  0  0  0
 14 15  3  0  0  0
 16 17  2  0  0  0
 17 18  1  0  0  0
 18 19  1  0  0  0
 18 20  1  0  0  0
 18 21  1  0  0  0
M  END
> <Outcome>
Active

$$$$

                    3D
 Structure written by MMmdl.
 27 29  0  0  1  0            999 V2000
    0.7145   -2.8875    0.0000 O   0  0  0  0  0  0
    0.0000   -2.4750    0.0000 C   0  0  0  0  0  0
   -0.7145   -2.8875    0.0000 C   0  0  0  0  0  0
   -0.7145   -3.7125    0.0000 C   0  0  0  0  0  0
   -0.0000   -4.1250    0.0000 O   0  0  0  0  0  0
   -1.4289   -4.1250    0.0000 C   0  0  0  0  0  0
   -1.4289   -4.9500    0.0000 C   0  0  0  0  0  0
   -2.1434   -5.3625    0.0000 C   0  0  0  0  0  0
   -2.1434   -6.1875    0.0000 C   0  0  0  0  0  0
   -2.8579   -6.6000    0.0000 C   0  0  0  0  0  0
   -3.5724   -6.1875    0.0000 C   0  0  0  0  0  0
   -3.5724   -5.3625    0.0000 C   0  0  0  0  0  0
   -2.8579   -4.9500    0.0000 C   0  0  0  0  0  0
   -1.4289   -2.4750    0.0000 C   0  0  0  0  0  0
   -1.4289   -1.6500    0.0000 C   0  0  0  0  0  0
   -0.7145   -1.2375    0.0000 C   0  0  0  0  0  0
    0.0000   -1.6500    0.0000 C   0  0  0  0  0  0
    1.4289   -2.4750    0.0000 C   0  0  0  0  0  0
    2.1434   -2.8875    0.0000 C   0  0  3  0  0  0
    2.1434   -3.7125    0.0000 O   0  0  0  0  0  0
    2.8579   -2.4750    0.0000 C   0  0  0  0  0  0
    3.5724   -2.8875    0.0000 N   0  0  0  0  0  0
    4.2868   -2.4750    0.0000 C   0  0  0  0  0  0
    5.0013   -2.8875    0.0000 C   0  0  0  0  0  0
    5.0013   -3.7125    0.0000 C   0  0  0  0  0  0
    4.2868   -4.1250    0.0000 C   0  0  0  0  0  0
    3.5724   -3.7125    0.0000 C   0  0  0  0  0  0
  1  2  1  0  0  0
  1 18  1  0  0  0
  2  3  2  0  0  0
  2 17  1  0  0  0
  3  4  1  0  0  0
  3 14  1  0  0  0
  4  5  2  0  0  0
  4  6  1  0  0  0
  6  7  1  0  0  0
  7  8  1  0  0  0
  8  9  2  0  0  0
  8 13  1  0  0  0
  9 10  1  0  0  0
 10 11  2  0  0  0
 11 12  1  0  0  0
 12 13  2  0  0  0
 14 15  2  0  0  0
 15 16  1  0  0  0
 16 17  2  0  0  0
 18 19  1  0  0  0
 19 20  1  0  0  0
 19 21  1  0  0  0
 21 22  1  0  0  0
 22 23  1  0  0  0
 22 27  1  0  0  0
 23 24  1  0  0  0
 24 25  1  0  0  0
 25 26  1  0  0  0
 26 27  1  0  0  0
M  END
> <Outcome>
Active

$$$$

                    3D
 Structure written by MMmdl.
 19 20  0  0  1  0            999 V2000
    0.5230    4.8099    0.0000 Cl  0  0  0  0  0  0
    0.1105    4.0954    0.0000 C   0  0  0  0  0  0
   -0.7145    4.0954    0.0000 C   0  0  0  0  0  0
   -1.1270    3.3809    0.0000 C   0  0  0  0  0  0
   -0.7145    2.6664    0.0000 C   0  0  0  0  0  0
   -1.1270    1.9520    0.0000 C   0  0  0  0  0  0
   -0.7145    1.2375    0.0000 N   0  0  0  0  0  0
    0.1105    1.2375    0.0000 C   0  0  0  0  0  0
    0.5230    0.5230    0.0000 C   0  0  0  0  0  0
    1.3480    0.5230    0.0000 N   0  0  0  0  0  0
    1.7605   -0.1914    0.0000 C   0  0  0  0  0  0
    2.5855   -0.1914    0.0000 C   0  0  0  0  0  0
    1.7605    1.2375    0.0000 C   0  0  0  0  0  0
    2.5855    1.2375    0.0000 C   0  0  0  0  0  0
   -1.9520    1.9520    0.0000 C   0  0  0  0  0  0
   -2.3645    2.6664    0.0000 C   0  0  0  0  0  0
   -1.9520    3.3809    0.0000 N   0  0  0  0  0  0
    0.1105    2.6664    0.0000 C   0  0  0  0  0  0
    0.5230    3.3809    0.0000 C   0  0  0  0  0  0
  1  2  1  0  0  0
  2  3  2  0  0  0
  2 19  1  0  0  0
  3  4  1  0  0  0
  4  5  2  0  0  0
  4 17  1  0  0  0
  5  6  1  0  0  0
  5 18  1  0  0  0
  6  7  1  0  0  0
  6 15  2  0  0  0
  7  8  1  0  0  0
  8  9  1  0  0  0
  9 10  1  0  0  0
 10 11  1  0  0  0
 10 13  1  0  0  0
 11 12  1  0  0  0
 13 14  1  0  0  0
 15 16  1  0  0  0
 16 17  2  0  0  0
 18 19  2  0  0  0
M  END
> <Outcome>
Active

$$$$

                    3D
 Structure written by MMmdl.
 28 32  0  0  1  0            999 V2000
    2.1434   -0.4125    0.0000 N   0  0  0  0  0  0
    2.8579   -0.0000    0.0000 C   0  0  0  0  0  0
    2.8579    0.8250    0.0000 C   0  0  0  0  0  0
    3.5724    1.2375    0.0000 C   0  0  0  0  0  0
    4.2868    0.8250    0.0000 C   0  0  0  0  0  0
    4.2868   -0.0000    0.0000 C   0  0  0  0  0  0
    3.5724   -0.4125    0.0000 C   0  0  0  0  0  0
    2.1434    1.2375    0.0000 C   0  0  0  0  0  0
    2.1434    2.0625    0.0000 N   0  0  0  0  0  0
    2.8579    2.4750    0.0000 C   0  0  0  0  0  0
    2.8579    3.3000    0.0000 C   0  0  0  0  0  0
    3.5724    3.7125    0.0000 C   0  0  0  0  0  0
    4.2868    3.3000    0.0000 C   0  0  0  0  0  0
    5.0013    3.7125    0.0000 N   0  0  0  0  0  0
    5.0013    4.5375    0.0000 C   0  0  0  0  0  0
    5.7158    4.9500    0.0000 C   0  0  0  0  0  0
    6.4302    4.5375    0.0000 N   0  0  0  0  0  0
    7.1447    4.9500    0.0000 C   0  0  0  0  0  0
    6.4302    3.7125    0.0000 C   0  0  0  0  0  0
    5.7158    3.3000    0.0000 C   0  0  0  0  0  0
    4.2868    2.4750    0.0000 C   0  0  0  0  0  0
    3.5724    2.0625    0.0000 C   0  0  0  0  0  0
    1.4289    0.8250    0.0000 C   0  0  0  0  0  0
    1.4289   -0.0000    0.0000 C   0  0  0  0  0  0
    0.7145   -0.4125    0.0000 C   0  0  0  0  0  0
   -0.0000    0.0000    0.0000 C   0  0  0  0  0  0
    0.0000    0.8250    0.0000 C   0  0  0  0  0  0
    0.7145    1.2375    0.0000 C   0  0  0  0  0  0
  1  2  2  0  0  0
  1 24  1  0  0  0
  2  3  1  0  0  0
  2  7  1  0  0  0
  3  4  1  0  0  0
  3  8  2  0  0  0
  4  5  2  0  0  0
  5  6  1  0  0  0
  6  7  2  0  0  0
  8  9  1  0  0  0
  8 23  1  0  0  0
  9 10  1  0  0  0
 10 11  2  0  0  0
 10 22  1  0  0  0
 11 12  1  0  0  0
 12 13  2  0  0  0
 13 14  1  0  0  0
 13 21  1  0  0  0
 14 15  1  0  0  0
 14 20  1  0  0  0
 15 16  1  0  0  0
 16 17  1  0  0  0
 17 18  1  0  0  0
 17 19  1  0  0  0
 19 20  1  0  0  0
 21 22  2  0  0  0
 23 24  2  0  0  0
 23 28  1  0  0  0
 24 25  1  0  0  0
 25 26  2  0  0  0
 26 27  1  0  0  0
 27 28  2  0  0  0
M  END
> <Outcome>
Active

$$$$

                    3D
 Structure written by MMmdl.
 21 23  0  0  1  0            999 V2000
   -0.7145   -0.4125    0.0000 N   0  0  0  0  0  0
   -0.7145   -1.2375    0.0000 C   0  0  0  0  0  0
    0.0000   -1.6500    0.0000 C   0  0  0  0  0  0
    0.0000   -2.4750    0.0000 C   0  0  0  0  0  0
   -0.7145   -2.8875    0.0000 C   0  0  0  0  0  0
   -1.4289   -2.4750    0.0000 C   0  0  0  0  0  0
   -1.4289   -1.6500    0.0000 C   0  0  0  0  0  0
    0.7145   -1.2375    0.0000 C   0  0  0  0  0  0
    1.4289   -1.6500    0.0000 N   0  0  0  0  0  0
    2.1434   -1.2375    0.0000 C   0  0  0  0  0  0
    2.8579   -1.6500    0.0000 C   0  0  0  0  0  0
    3.5724   -1.2375    0.0000 C   0  0  0  0  0  0
    4.2868   -1.6500    0.0000 N   0  0  0  0  0  0
    5.0013   -1.2375    0.0000 C   0  0  0  0  0  0
    4.2868   -2.4750    0.0000 C   0  0  0  0  0  0
    0.7145   -0.4125    0.0000 C   0  0  0  0  0  0
    0.0000    0.0000    0.0000 C   0  0  0  0  0  0
    0.0000    0.8250    0.0000 C   0  0  0  0  0  0
    0.7145    1.2375    0.0000 C   0  0  0  0  0  0
    1.4289    0.8250    0.0000 C   0  0  0  0  0  0
    1.4289    0.0000    0.0000 C   0  0  0  0  0  0
  1  2  2  0  0  0
  1 17  1  0  0  0
  2  3  1  0  0  0
  2  7  1  0  0  0
  3  4  1  0  0  0
  3  8  2  0  0  0
  4  5  2  0  0  0
  5  6  1  0  0  0
  6  7  2  0  0  0
  8  9  1  0  0  0
  8 16  1  0  0  0
  9 10  1  0  0  0
 10 11  1  0  0  0
 11 12  1  0  0  0
 12 13  1  0  0  0
 13 14  1  0  0  0
 13 15  1  0  0  0
 16 17  2  0  0  0
 16 21  1  0  0  0
 17 18  1  0  0  0
 18 19  2  0  0  0
 19 20  1  0  0  0
 20 21  2  0  0  0
M  END
> <Outcome>
Active

$$$$

                    3D
 Structure written by MMmdl.
 18 19  0  0  1  0            999 V2000
    0.0000   -2.4750    0.0000 O   0  0  0  0  0  0
    0.0000   -1.6500    0.0000 C   0  0  0  0  0  0
    0.7145   -1.2375    0.0000 C   0  0  0  0  0  0
    0.7145   -0.4125    0.0000 C   0  0  0  0  0  0
    1.4289   -0.0000    0.0000 C   0  0  0  0  0  0
    2.1434   -0.4125    0.0000 C   0  0  0  0  0  0
    2.1434   -1.2375    0.0000 C   0  0  0  0  0  0
    1.4289   -1.6500    0.0000 C   0  0  0  0  0  0
    2.8579   -1.6500    0.0000 C   0  0  0  0  0  0
    3.5724   -1.2375    0.0000 C   0  0  0  0  0  0
    0.0000   -0.0000    0.0000 N   0  0  0  0  0  0
   -0.7145   -0.4125    0.0000 C   0  0  0  0  0  0
   -0.7145   -1.2375    0.0000 C   0  0  0  0  0  0
   -1.4289   -1.6500    0.0000 C   0  0  0  0  0  0
   -1.4289   -2.4750    0.0000 O   0  0  0  0  0  0
   -2.1434   -2.8875    0.0000 C   0  0  0  0  0  0
   -2.1434   -3.7125    0.0000 C   0  0  0  0  0  0
   -2.1434   -1.2375    0.0000 O   0  0  0  0  0  0
  1  2  2  0  0  0
  2  3  1  0  0  0
  2 13  1  0  0  0
  3  4  2  0  0  0
  3  8  1  0  0  0
  4  5  1  0  0  0
  4 11  1  0  0  0
  5  6  2  0  0  0
  6  7  1  0  0  0
  7  8  2  0  0  0
  7  9  1  0  0  0
  9 10  1  0  0  0
 11 12  1  0  0  0
 12 13  2  0  0  0
 13 14  1  0  0  0
 14 15  1  0  0  0
 14 18  2  0  0  0
 15 16  1  0  0  0
 16 17  1  0  0  0
M  END
> <Outcome>
Active

$$$$

                    3D
 Structure written by MMmdl.
 19 21  0  0  1  0            999 V2000
    1.1270   -2.5070    0.0000 S   0  0  0  0  0  0
    0.3020   -2.5070    0.0000 C   0  0  0  0  0  0
   -0.1830   -3.1745    0.0000 N   0  0  0  0  0  0
    0.1526   -3.9282    0.0000 C   0  0  0  0  0  0
    0.9731   -4.0144    0.0000 C   0  0  0  0  0  0
    1.3086   -4.7681    0.0000 C   0  0  0  0  0  0
    0.8237   -5.4355    0.0000 C   0  0  0  0  0  0
    1.1593   -6.1892    0.0000 C   0  0  0  0  0  0
    0.0032   -5.3493    0.0000 C   0  0  0  0  0  0
   -0.3323   -4.5956    0.0000 C   0  0  0  0  0  0
    0.0470   -1.7224    0.0000 N   0  0  0  0  0  0
    0.7145   -1.2375    0.0000 C   0  0  0  0  0  0
    0.7145   -0.4125    0.0000 C   0  0  0  0  0  0
    0.0000    0.0000    0.0000 N   0  0  0  0  0  0
    0.0000    0.8250    0.0000 C   0  0  0  0  0  0
    0.7145    1.2375    0.0000 C   0  0  0  0  0  0
    1.4289    0.8250    0.0000 C   0  0  0  0  0  0
    1.4289   -0.0000    0.0000 C   0  0  0  0  0  0
    1.3819   -1.7224    0.0000 C   0  0  0  0  0  0
  1  2  1  0  0  0
  1 19  1  0  0  0
  2  3  1  0  0  0
  2 11  2  0  0  0
  3  4  1  0  0  0
  4  5  2  0  0  0
  4 10  1  0  0  0
  5  6  1  0  0  0
  6  7  2  0  0  0
  7  8  1  0  0  0
  7  9  1  0  0  0
  9 10  2  0  0  0
 11 12  1  0  0  0
 12 13  1  0  0  0
 12 19  2  0  0  0
 13 14  2  0  0  0
 13 18  1  0  0  0
 14 15  1  0  0  0
 15 16  2  0  0  0
 16 17  1  0  0  0
 17 18  2  0  0  0
M  END
> <Outcome>
Active

$$$$

                    3D
 Structure written by MMmdl.
 24 27  0  0  1  0            999 V2000
    2.7770   -0.3020    0.0000 N   0  0  0  0  0  0
    2.3645    0.4125    0.0000 C   0  0  0  0  0  0
    2.7770    1.1270    0.0000 C   0  0  0  0  0  0
    2.3645    1.8414    0.0000 C   0  0  0  0  0  0
    1.5395    1.8414    0.0000 C   0  0  0  0  0  0
    1.1270    1.1270    0.0000 C   0  0  0  0  0  0
    1.5395    0.4125    0.0000 C   0  0  0  0  0  0
    1.1270   -0.3020    0.0000 C   0  0  0  0  0  0
    0.3020   -0.3020    0.0000 C   0  0  0  0  0  0
   -0.1105    0.4125    0.0000 C   0  0  0  0  0  0
    0.3020    1.1270    0.0000 C   0  0  0  0  0  0
    3.6020    1.1270    0.0000 C   0  0  0  0  0  0
    4.0145    1.8414    0.0000 N   0  0  0  0  0  0
    4.8395    1.8414    0.0000 C   0  0  0  0  0  0
    5.2520    2.5559    0.0000 C   0  0  0  0  0  0
    6.0770    2.5559    0.0000 N   0  0  0  0  0  0
    6.4895    3.2704    0.0000 C   0  0  0  0  0  0
    7.3145    3.2704    0.0000 C   0  0  0  0  0  0
    7.7270    2.5559    0.0000 C   0  0  0  0  0  0
    7.3145    1.8414    0.0000 C   0  0  0  0  0  0
    6.4895    1.8414    0.0000 C   0  0  0  0  0  0
    4.0145    0.4125    0.0000 C   0  0  0  0  0  0
    3.6020   -0.3020    0.0000 C   0  0  0  0  0  0
    4.0145   -1.0164    0.0000 C   0  0  0  0  0  0
  1  2  2  0  0  0
  1 23  1  0  0  0
  2  3  1  0  0  0
  2  7  1  0  0  0
  3  4  1  0  0  0
  3 12  2  0  0  0
  4  5  2  0  0  0
  5  6  1  0  0  0
  6  7  2  0  0  0
  6 11  1  0  0  0
  7  8  1  0  0  0
  8  9  2  0  0  0
  9 10  1  0  0  0
 10 11  2  0  0  0
 12 13  1  0  0  0
 12 22  1  0  0  0
 13 14  1  0  0  0
 14 15  1  0  0  0
 15 16  1  0  0  0
 16 17  1  0  0  0
 16 21  1  0  0  0
 17 18  1  0  0  0
 18 19  1  0  0  0
 19 20  1  0  0  0
 20 21  1  0  0  0
 22 23  2  0  0  0
 23 24  1  0  0  0
M  END
> <Outcome>
Active

$$$$

                    3D
 Structure written by MMmdl.
 21 24  0  0  1  0            999 V2000
   -1.5023   -1.7771    0.0000 N   0  0  0  0  0  0
   -0.7878   -1.3646    0.0000 C   0  0  0  0  0  0
   -0.7878   -0.5396    0.0000 N   0  0  0  0  0  0
   -1.5023   -0.1271    0.0000 C   0  0  0  0  0  0
   -1.5023    0.6979    0.0000 C   0  0  0  0  0  0
   -2.2168    1.1104    0.0000 C   0  0  0  0  0  0
   -2.9312    0.6979    0.0000 C   0  0  0  0  0  0
   -3.6457    1.1104    0.0000 C   0  0  0  0  0  0
   -3.6457    1.9354    0.0000 C   0  0  0  0  0  0
   -2.9312    2.3479    0.0000 C   0  0  0  0  0  0
   -2.2168    1.9354    0.0000 C   0  0  0  0  0  0
   -2.9312   -0.1271    0.0000 C   0  0  0  0  0  0
   -2.2168   -0.5396    0.0000 C   0  0  0  0  0  0
   -0.0734   -1.7771    0.0000 C   0  0  0  0  0  0
   -0.0734   -2.6021    0.0000 C   0  0  0  0  0  0
    0.6411   -3.0146    0.0000 C   0  0  0  0  0  0
   -0.7878   -3.0146    0.0000 N   0  0  0  0  0  0
   -1.5023   -2.6021    0.0000 C   0  0  0  0  0  0
   -2.2869   -2.8570    0.0000 N   0  0  0  0  0  0
   -2.7718   -2.1896    0.0000 C   0  0  0  0  0  0
   -2.2869   -1.5221    0.0000 N   0  0  0  0  0  0
  1  2  1  0  0  0
  1 18  1  0  0  0
  1 21  1  0  0  0
  2  3  1  0  0  0
  2 14  2  0  0  0
  3  4  1  0  0  0
  4  5  2  0  0  0
  4 13  1  0  0  0
  5  6  1  0  0  0
  6  7  2  0  0  0
  6 11  1  0  0  0
  7  8  1  0  0  0
  7 12  1  0  0  0
  8  9  2  0  0  0
  9 10  1  0  0  0
 10 11  2  0  0  0
 12 13  2  0  0  0
 14 15  1  0  0  0
 15 16  1  0  0  0
 15 17  2  0  0  0
 17 18  1  0  0  0
 18 19  2  0  0  0
 19 20  1  0  0  0
 20 21  2  0  0  0
M  END
> <Outcome>
Active

$$$$

                    3D
 Structure written by MMmdl.
 20 22  0  0  1  0            999 V2000
    2.3645   -1.0164    0.0000 O   0  0  0  0  0  0
    2.7770   -0.3020    0.0000 C   0  0  0  0  0  0
    2.3645    0.4125    0.0000 C   0  0  0  0  0  0
    2.7770    1.1270    0.0000 C   0  0  0  0  0  0
    2.3645    1.8414    0.0000 O   0  0  0  0  0  0
    3.6020    1.1270    0.0000 C   0  0  0  0  0  0
    4.0145    0.4125    0.0000 C   0  0  0  0  0  0
    3.6020   -0.3020    0.0000 C   0  0  0  0  0  0
    4.8395    0.4125    0.0000 C   0  0  0  0  0  0
    5.2520   -0.3020    0.0000 C   0  0  0  0  0  0
    6.0770   -0.3020    0.0000 C   0  0  0  0  0  0
    1.5395    0.4125    0.0000 C   0  0  0  0  0  0
    1.1270   -0.3020    0.0000 C   0  0  0  0  0  0
    0.3020   -0.3020    0.0000 C   0  0  0  0  0  0
   -0.1105    0.4125    0.0000 N   0  0  0  0  0  0
    0.3020    1.1270    0.0000 C   0  0  0  0  0  0
    1.1270    1.1270    0.0000 C   0  0  0  0  0  0
   -0.9355    0.4125    0.0000 C   0  0  0  0  0  0
    1.5395   -1.0164    0.0000 C   0  0  0  0  0  0
    1.1270   -1.7309    0.0000 O   0  0  0  0  0  0
  1  2  1  0  0  0
  1 19  1  0  0  0
  2  3  2  0  0  0
  2  8  1  0  0  0
  3  4  1  0  0  0
  3 12  1  0  0  0
  4  5  1  0  0  0
  4  6  2  0  0  0
  6  7  1  0  0  0
  7  8  2  0  0  0
  7  9  1  0  0  0
  9 10  1  0  0  0
 10 11  1  0  0  0
 12 13  2  0  0  0
 12 17  1  0  0  0
 13 14  1  0  0  0
 13 19  1  0  0  0
 14 15  1  0  0  0
 15 16  1  0  0  0
 15 18  1  0  0  0
 16 17  1  0  0  0
 19 20  2  0  0  0
M  END
> <Outcome>
Active

$$$$

                    3D
 Structure written by MMmdl.
 25 27  0  0  1  0            999 V2000
   -1.4289    0.0000    0.0000 F   0  0  0  0  0  0
   -0.7145   -0.4125    0.0000 C   0  0  0  0  0  0
   -0.7145   -1.2375    0.0000 C   0  0  0  0  0  0
   -1.4289   -1.6500    0.0000 N   0  0  0  0  0  0
   -1.4289   -2.4750    0.0000 C   0  0  0  0  0  0
   -2.1434   -2.8875    0.0000 C   0  0  0  0  0  0
   -2.8579   -2.4750    0.0000 C   0  0  0  0  0  0
   -2.8579   -1.6500    0.0000 C   0  0  0  0  0  0
   -2.1434   -1.2375    0.0000 C   0  0  0  0  0  0
    0.0000   -1.6500    0.0000 C   0  0  0  0  0  0
    0.7145   -1.2375    0.0000 C   0  0  0  0  0  0
    0.7145   -0.4125    0.0000 C   0  0  0  0  0  0
    1.4289   -0.0000    0.0000 C   0  0  0  0  0  0
    1.4289    0.8250    0.0000 O   0  0  0  0  0  0
    2.1434   -0.4125    0.0000 C   0  0  0  0  0  0
    2.1434   -1.2375    0.0000 C   0  0  0  0  0  0
    1.4289   -1.6500    0.0000 N   0  0  0  0  0  0
    1.4289   -2.4750    0.0000 C   0  0  0  0  0  0
    2.1434   -2.8875    0.0000 C   0  0  0  0  0  0
    2.8579   -0.0000    0.0000 C   0  0  0  0  0  0
    2.8579    0.8250    0.0000 O   0  0  0  0  0  0
    3.5724    1.2375    0.0000 C   0  0  0  0  0  0
    3.5724    2.0625    0.0000 C   0  0  0  0  0  0
    3.5724   -0.4125    0.0000 O   0  0  0  0  0  0
    0.0000   -0.0000    0.0000 C   0  0  0  0  0  0
  1  2  1  0  0  0
  2  3  2  0  0  0
  2 25  1  0  0  0
  3  4  1  0  0  0
  3 10  1  0  0  0
  4  5  1  0  0  0
  4  9  1  0  0  0
  5  6  1  0  0  0
  6  7  1  0  0  0
  7  8  1  0  0  0
  8  9  1  0  0  0
 10 11  2  0  0  0
 11 12  1  0  0  0
 11 17  1  0  0  0
 12 13  1  0  0  0
 12 25  2  0  0  0
 13 14  2  0  0  0
 13 15  1  0  0  0
 15 16  2  0  0  0
 15 20  1  0  0  0
 16 17  1  0  0  0
 17 18  1  0  0  0
 18 19  1  0  0  0
 20 21  1  0  0  0
 20 24  2  0  0  0
 21 22  1  0  0  0
 22 23  1  0  0  0
M  END
> <Outcome>
Active

$$$$

                    3D
 Structure written by MMmdl.
 29 31  0  0  1  0            999 V2000
   -2.8579   -1.6500    0.0000 Cl  0  0  0  0  0  0
   -3.5724   -2.0625    0.0000 C   0  0  0  0  0  0
   -3.5724   -2.8875    0.0000 C   0  0  0  0  0  0
   -2.8579   -3.3000    0.0000 N   0  0  0  0  0  0
   -2.1434   -2.8875    0.0000 C   0  0  0  0  0  0
   -2.1434   -2.0625    0.0000 O   0  0  0  0  0  0
   -1.4289   -3.3000    0.0000 C   0  0  0  0  0  0
   -0.7145   -2.8875    0.0000 S   0  0  0  0  0  0
    0.0000   -3.3000    0.0000 C   0  0  0  0  0  0
    0.0000   -4.1250    0.0000 N   0  0  0  0  0  0
   -0.7145   -4.5375    0.0000 C   0  0  0  0  0  0
   -0.7145   -5.3625    0.0000 C   0  0  0  0  0  0
    0.7145   -4.5375    0.0000 C   0  0  0  0  0  0
    0.7145   -5.3625    0.0000 O   0  0  0  0  0  0
    1.4289   -4.1250    0.0000 C   0  0  0  0  0  0
    1.4289   -3.3000    0.0000 C   0  0  0  0  0  0
    2.1434   -2.8875    0.0000 C   0  0  0  0  0  0
    2.8579   -3.3000    0.0000 C   0  0  0  0  0  0
    2.8579   -4.1250    0.0000 C   0  0  0  0  0  0
    2.1434   -4.5375    0.0000 C   0  0  0  0  0  0
    0.7145   -2.8875    0.0000 N   0  0  0  0  0  0
   -4.2868   -3.3000    0.0000 C   0  0  0  0  0  0
   -5.0013   -2.8875    0.0000 C   0  0  0  0  0  0
   -5.7158   -3.3000    0.0000 C   0  0  0  0  0  0
   -6.4302   -3.7125    0.0000 F   0  0  0  0  0  0
   -6.1283   -2.5855    0.0000 F   0  0  0  0  0  0
   -5.3033   -4.0145    0.0000 F   0  0  0  0  0  0
   -5.0013   -2.0625    0.0000 C   0  0  0  0  0  0
   -4.2868   -1.6500    0.0000 C   0  0  0  0  0  0
  1  2  1  0  0  0
  2  3  2  0  0  0
  2 29  1  0  0  0
  3  4  1  0  0  0
  3 22  1  0  0  0
  4  5  1  0  0  0
  5  6  2  0  0  0
  5  7  1  0  0  0
  7  8  1  0  0  0
  8  9  1  0  0  0
  9 10  1  0  0  0
  9 21  2  0  0  0
 10 11  1  0  0  0
 10 13  1  0  0  0
 11 12  1  0  0  0
 13 14  2  0  0  0
 13 15  1  0  0  0
 15 16  2  0  0  0
 15 20  1  0  0  0
 16 17  1  0  0  0
 16 21  1  0  0  0
 17 18  2  0  0  0
 18 19  1  0  0  0
 19 20  2  0  0  0
 22 23  2  0  0  0
 23 24  1  0  0  0
 23 28  1  0  0  0
 24 25  1  0  0  0
 24 26  1  0  0  0
 24 27  1  0  0  0
 28 29  2  0  0  0
M  END
> <Outcome>
Active

$$$$

                    3D
 Structure written by MMmdl.
 22 23  0  0  1  0            999 V2000
    0.7145   -1.2375    0.0000 Cl  0  0  0  0  0  0
    0.7145   -2.0625    0.0000 C   0  0  0  0  0  0
    1.4289   -2.4750    0.0000 C   0  0  0  0  0  0
    1.4289   -3.3000    0.0000 C   0  0  0  0  0  0
    0.7145   -3.7125    0.0000 C   0  0  0  0  0  0
    0.7145   -4.5375    0.0000 C   0  0  0  0  0  0
   -0.1105   -4.5375    0.0000 O   0  0  0  0  0  0
    0.7145   -5.3625    0.0000 C   0  0  0  0  0  0
    1.4289   -5.7750    0.0000 C   0  0  0  0  0  0
    1.4289   -6.6000    0.0000 C   0  0  0  0  0  0
    0.7145   -7.0125    0.0000 C   0  0  0  0  0  0
    0.7145   -7.8375    0.0000 Cl  0  0  0  0  0  0
   -0.0000   -6.6000    0.0000 C   0  0  0  0  0  0
   -0.0000   -5.7750    0.0000 C   0  0  0  0  0  0
    1.5395   -4.5375    0.0000 C   0  0  0  0  0  0
    1.9520   -5.2520    0.0000 N   0  0  0  0  0  0
    2.7770   -5.2520    0.0000 C   0  0  3  0  0  0
    3.1895   -4.5375    0.0000 C   0  0  0  0  0  0
    4.0145   -4.5375    0.0000 C   0  0  0  0  0  0
    3.1895   -5.9664    0.0000 C   0  0  0  0  0  0
    0.0000   -3.3000    0.0000 C   0  0  0  0  0  0
    0.0000   -2.4750    0.0000 C   0  0  0  0  0  0
  1  2  1  0  0  0
  2  3  2  0  0  0
  2 22  1  0  0  0
  3  4  1  0  0  0
  4  5  2  0  0  0
  5  6  1  0  0  0
  5 21  1  0  0  0
  6  7  1  0  0  0
  6  8  1  0  0  0
  6 15  1  0  0  0
  8  9  2  0  0  0
  8 14  1  0  0  0
  9 10  1  0  0  0
 10 11  2  0  0  0
 11 12  1  0  0  0
 11 13  1  0  0  0
 13 14  2  0  0  0
 15 16  1  0  0  0
 16 17  1  0  0  0
 17 18  1  0  0  0
 17 20  1  0  0  0
 18 19  1  0  0  0
 21 22  2  0  0  0
M  END
> <Outcome>
Active

$$$$

                    3D
 Structure written by MMmdl.
 25 27  0  0  1  0            999 V2000
   -3.6425    1.0799    0.0000 S   0  0  0  0  0  0
   -2.8579    0.8250    0.0000 C   0  0  0  0  0  0
   -2.1434    1.2375    0.0000 C   0  0  0  0  0  0
   -2.1434    2.0625    0.0000 O   0  0  0  0  0  0
   -1.4289    0.8250    0.0000 N   0  0  0  0  0  0
   -1.4289    0.0000    0.0000 C   0  0  0  0  0  0
   -0.7145   -0.4125    0.0000 O   0  0  0  0  0  0
   -2.1434   -0.4125    0.0000 N   0  0  0  0  0  0
   -2.8579   -0.0000    0.0000 C   0  0  0  0  0  0
   -3.6425   -0.2549    0.0000 C   0  0  0  0  0  0
   -4.1274    0.4125    0.0000 C   0  0  0  0  0  0
   -0.7145    1.2375    0.0000 C   0  0  0  0  0  0
   -0.0000    0.8250    0.0000 C   0  0  0  0  0  0
    0.7145    1.2375    0.0000 C   0  0  0  0  0  0
    0.7145    2.0625    0.0000 O   0  0  0  0  0  0
    1.4289    0.8250    0.0000 N   0  0  0  0  0  0
    2.1434    1.2375    0.0000 C   0  0  0  0  0  0
    2.8579    0.8250    0.0000 C   0  0  0  0  0  0
    3.5724    1.2375    0.0000 C   0  0  0  0  0  0
    3.5724    2.0625    0.0000 O   0  0  0  0  0  0
    4.2868    2.4750    0.0000 C   0  0  0  0  0  0
    4.2868    0.8250    0.0000 C   0  0  0  0  0  0
    4.2868   -0.0000    0.0000 C   0  0  0  0  0  0
    3.5724   -0.4125    0.0000 C   0  0  0  0  0  0
    2.8579    0.0000    0.0000 C   0  0  0  0  0  0
  1  2  1  0  0  0
  1 11  1  0  0  0
  2  3  1  0  0  0
  2  9  2  0  0  0
  3  4  2  0  0  0
  3  5  1  0  0  0
  5  6  1  0  0  0
  5 12  1  0  0  0
  6  7  2  0  0  0
  6  8  1  0  0  0
  8  9  1  0  0  0
  9 10  1  0  0  0
 10 11  2  0  0  0
 12 13  1  0  0  0
 13 14  1  0  0  0
 14 15  2  0  0  0
 14 16  1  0  0  0
 16 17  1  0  0  0
 17 18  1  0  0  0
 18 19  2  0  0  0
 18 25  1  0  0  0
 19 20  1  0  0  0
 19 22  1  0  0  0
 20 21  1  0  0  0
 22 23  2  0  0  0
 23 24  1  0  0  0
 24 25  2  0  0  0
M  END
> <Outcome>
Active

$$$$

                    3D
 Structure written by MMmdl.
 21 22  0  0  1  0            999 V2000
   -8.3723    3.4985    0.0000 Cl  0  0  0  0  0  0
   -8.0368    2.7449    0.0000 C   0  0  0  0  0  0
   -7.2163    2.6586    0.0000 C   0  0  0  0  0  0
   -6.8807    1.9049    0.0000 C   0  0  0  0  0  0
   -6.0602    1.8187    0.0000 C   0  0  0  0  0  0
   -5.5082    2.4318    0.0000 O   0  0  0  0  0  0
   -4.7545    2.0962    0.0000 C   0  0  0  0  0  0
   -4.0401    2.5087    0.0000 C   0  0  0  0  0  0
   -3.3256    2.0962    0.0000 N   0  0  0  0  0  0
   -2.6111    2.5087    0.0000 C   0  0  0  0  0  0
   -1.8966    2.0962    0.0000 C   0  0  0  0  0  0
   -1.1822    2.5087    0.0000 C   0  0  0  0  0  0
   -0.4677    2.0962    0.0000 N   0  0  0  0  0  0
    0.2468    2.5087    0.0000 C   0  0  0  0  0  0
   -0.4677    1.2712    0.0000 C   0  0  0  0  0  0
   -4.8408    1.2758    0.0000 C   0  0  0  0  0  0
   -5.6477    1.1042    0.0000 C   0  0  0  0  0  0
   -7.3656    1.2375    0.0000 C   0  0  0  0  0  0
   -8.1861    1.3237    0.0000 C   0  0  0  0  0  0
   -8.5217    2.0774    0.0000 C   0  0  0  0  0  0
   -9.3422    2.1636    0.0000 F   0  0  0  0  0  0
  1  2  1  0  0  0
  2  3  2  0  0  0
  2 20  1  0  0  0
  3  4  1  0  0  0
  4  5  1  0  0  0
  4 18  2  0  0  0
  5  6  1  0  0  0
  5 17  2  0  0  0
  6  7  1  0  0  0
  7  8  1  0  0  0
  7 16  2  0  0  0
  8  9  1  0  0  0
  9 10  1  0  0  0
 10 11  1  0  0  0
 11 12  1  0  0  0
 12 13  1  0  0  0
 13 14  1  0  0  0
 13 15  1  0  0  0
 16 17  1  0  0  0
 18 19  1  0  0  0
 19 20  2  0  0  0
 20 21  1  0  0  0
M  END
> <Outcome>
Active

$$$$

                    3D
 Structure written by MMmdl.
 25 28  0  0  1  0            999 V2000
   -1.8182   -1.2781    0.0000 O   0  0  0  0  0  0
   -1.0169   -1.4747    0.0000 C   0  0  0  0  0  0
   -0.6270   -2.2017    0.0000 C   0  0  0  0  0  0
    0.1976   -2.2275    0.0000 C   0  0  0  0  0  0
    0.6322   -1.5262    0.0000 C   0  0  0  0  0  0
    0.2423   -0.7992    0.0000 C   0  0  0  0  0  0
   -0.5823   -0.7735    0.0000 C   0  0  0  0  0  0
   -1.1150   -0.1434    0.0000 C   0  0  0  0  0  0
   -0.9183    0.6578    0.0000 C   0  0  0  0  0  0
   -1.8787   -0.4553    0.0000 C   0  0  0  0  0  0
   -2.5800   -0.0207    0.0000 C   0  0  0  0  0  0
   -2.5542    0.8039    0.0000 O   0  0  0  0  0  0
   -3.3070   -0.4107    0.0000 C   0  0  0  0  0  0
   -3.3327   -1.2353    0.0000 C   0  0  0  0  0  0
   -4.0598   -1.6253    0.0000 C   0  0  0  0  0  0
   -4.7610   -1.1907    0.0000 C   0  0  0  0  0  0
   -5.4880   -1.5806    0.0000 C   0  0  0  0  0  0
   -4.7352   -0.3661    0.0000 C   0  0  0  0  0  0
   -4.0082    0.0239    0.0000 C   0  0  0  0  0  0
    0.6769   -0.0980    0.0000 O   0  0  0  0  0  0
    1.5015   -0.1238    0.0000 C   0  0  0  0  0  0
    1.9361    0.5775    0.0000 O   0  0  0  0  0  0
    1.8915   -0.8508    0.0000 C   0  0  0  0  0  0
    1.4568   -1.5520    0.0000 C   0  0  0  0  0  0
    1.8468   -2.2790    0.0000 C   0  0  0  0  0  0
  1  2  1  0  0  0
  1 10  1  0  0  0
  2  3  1  0  0  0
  2  7  2  0  0  0
  3  4  2  0  0  0
  4  5  1  0  0  0
  5  6  2  0  0  0
  5 24  1  0  0  0
  6  7  1  0  0  0
  6 20  1  0  0  0
  7  8  1  0  0  0
  8  9  1  0  0  0
  8 10  2  0  0  0
 10 11  1  0  0  0
 11 12  2  0  0  0
 11 13  1  0  0  0
 13 14  2  0  0  0
 13 19  1  0  0  0
 14 15  1  0  0  0
 15 16  2  0  0  0
 16 17  1  0  0  0
 16 18  1  0  0  0
 18 19  2  0  0  0
 20 21  1  0  0  0
 21 22  2  0  0  0
 21 23  1  0  0  0
 23 24  2  0  0  0
 24 25  1  0  0  0
M  END
> <Outcome>
Active

$$$$

                    3D
 Structure written by MMmdl.
 32 36  0  0  1  0            999 V2000
   -5.2429    1.4847    0.0000 S   0  0  0  0  0  0
   -5.5784    0.7310    0.0000 C   0  0  0  0  0  0
   -5.1659    0.0165    0.0000 C   0  0  0  0  0  0
   -4.3409    0.0165    0.0000 N   0  0  0  0  0  0
   -3.9284   -0.6979    0.0000 C   0  0  0  0  0  0
   -4.3409   -1.4124    0.0000 O   0  0  0  0  0  0
   -3.1034   -0.6979    0.0000 C   0  0  0  0  0  0
   -2.6909    0.0165    0.0000 C   0  0  0  0  0  0
   -1.8659    0.0165    0.0000 C   0  0  0  0  0  0
   -1.4534   -0.6979    0.0000 N   0  0  0  0  0  0
   -0.6284   -0.6979    0.0000 C   0  0  0  0  0  0
   -0.1435   -1.3654    0.0000 N   0  0  0  0  0  0
   -0.3984   -2.1500    0.0000 C   0  0  0  0  0  0
    0.1536   -2.7631    0.0000 C   0  0  0  0  0  0
    0.9606   -2.5916    0.0000 C   0  0  0  0  0  0
    1.5126   -3.2047    0.0000 C   0  0  0  0  0  0
    1.2577   -3.9893    0.0000 C   0  0  0  0  0  0
    1.8097   -4.6024    0.0000 C   0  0  0  0  0  0
    0.4507   -4.1608    0.0000 C   0  0  0  0  0  0
   -0.1014   -3.5477    0.0000 C   0  0  0  0  0  0
    0.6411   -1.1104    0.0000 C   0  0  0  0  0  0
    0.6411   -0.2854    0.0000 C   0  0  0  0  0  0
    1.3556    0.1271    0.0000 C   0  0  0  0  0  0
    2.0701   -0.2854    0.0000 C   0  0  0  0  0  0
    2.0701   -1.1104    0.0000 C   0  0  0  0  0  0
    1.3556   -1.5229    0.0000 C   0  0  0  0  0  0
   -0.1435   -0.0305    0.0000 N   0  0  0  0  0  0
   -1.8659   -1.4124    0.0000 C   0  0  0  0  0  0
   -2.6909   -1.4124    0.0000 C   0  0  0  0  0  0
   -6.3989    0.8172    0.0000 C   0  0  0  0  0  0
   -6.5704    1.6242    0.0000 C   0  0  0  0  0  0
   -5.8560    2.0367    0.0000 C   0  0  0  0  0  0
  1  2  1  0  0  0
  1 32  1  0  0  0
  2  3  1  0  0  0
  2 30  2  0  0  0
  3  4  1  0  0  0
  4  5  1  0  0  0
  5  6  2  0  0  0
  5  7  1  0  0  0
  7  8  1  0  0  0
  7 29  1  0  0  0
  8  9  1  0  0  0
  9 10  1  0  0  0
 10 11  1  0  0  0
 10 28  1  0  0  0
 11 12  1  0  0  0
 11 27  2  0  0  0
 12 13  1  0  0  0
 12 21  1  0  0  0
 13 14  1  0  0  0
 14 15  2  0  0  0
 14 20  1  0  0  0
 15 16  1  0  0  0
 16 17  2  0  0  0
 17 18  1  0  0  0
 17 19  1  0  0  0
 19 20  2  0  0  0
 21 22  2  0  0  0
 21 26  1  0  0  0
 22 23  1  0  0  0
 22 27  1  0  0  0
 23 24  2  0  0  0
 24 25  1  0  0  0
 25 26  2  0  0  0
 28 29  1  0  0  0
 30 31  1  0  0  0
 31 32  2  0  0  0
M  END
> <Outcome>
Active

$$$$

                    3D
 Structure written by MMmdl.
 21 23  0  0  1  0            999 V2000
    2.0964   -5.4349    0.0000 O   0  0  0  0  0  0
    1.8414   -6.2195    0.0000 N   0  0  0  0  0  0
    1.0164   -6.2195    0.0000 C   0  0  0  0  0  0
    0.5315   -6.8870    0.0000 N   0  0  0  0  0  0
    0.8671   -7.6407    0.0000 C   0  0  0  0  0  0
    1.6876   -7.7269    0.0000 O   0  0  0  0  0  0
    0.3822   -8.3081    0.0000 C   0  0  0  0  0  0
    0.7177   -9.0618    0.0000 C   0  0  0  0  0  0
    0.2328   -9.7292    0.0000 C   0  0  0  0  0  0
   -0.5877   -9.6430    0.0000 C   0  0  0  0  0  0
   -1.0726  -10.3104    0.0000 C   0  0  0  0  0  0
   -0.7371  -11.0641    0.0000 C   0  0  0  0  0  0
   -1.2220  -11.7315    0.0000 C   0  0  0  0  0  0
   -2.0425  -11.6453    0.0000 C   0  0  0  0  0  0
   -2.3780  -10.8916    0.0000 C   0  0  0  0  0  0
   -1.8931  -10.2242    0.0000 C   0  0  0  0  0  0
   -0.9232   -8.8893    0.0000 C   0  0  0  0  0  0
   -0.4383   -8.2219    0.0000 C   0  0  0  0  0  0
    0.7615   -5.4349    0.0000 C   0  0  0  0  0  0
    1.4289   -4.9500    0.0000 C   0  0  0  0  0  0
    1.4289   -4.1250    0.0000 C   0  0  0  0  0  0
  1  2  1  0  0  0
  1 20  1  0  0  0
  2  3  2  0  0  0
  3  4  1  0  0  0
  3 19  1  0  0  0
  4  5  1  0  0  0
  5  6  2  0  0  0
  5  7  1  0  0  0
  7  8  2  0  0  0
  7 18  1  0  0  0
  8  9  1  0  0  0
  9 10  2  0  0  0
 10 11  1  0  0  0
 10 17  1  0  0  0
 11 12  2  0  0  0
 11 16  1  0  0  0
 12 13  1  0  0  0
 13 14  2  0  0  0
 14 15  1  0  0  0
 15 16  2  0  0  0
 17 18  2  0  0  0
 19 20  2  0  0  0
 20 21  1  0  0  0
M  END
> <Outcome>
Active

$$$$

                    3D
 Structure written by MMmdl.
 21 22  0  0  1  0            999 V2000
    1.4289   -1.6500    0.0000 Br  0  0  0  0  0  0
    1.4289   -2.4750    0.0000 C   0  0  0  0  0  0
    2.1434   -2.8875    0.0000 C   0  0  0  0  0  0
    2.1434   -3.7125    0.0000 C   0  0  0  0  0  0
    2.8579   -4.1250    0.0000 N   0  0  0  0  0  0
    3.5724   -3.7125    0.0000 C   0  0  0  0  0  0
    3.5724   -2.8875    0.0000 O   0  0  0  0  0  0
    4.2868   -4.1250    0.0000 C   0  0  0  0  0  0
    5.0013   -3.7125    0.0000 C   0  0  0  0  0  0
    5.7158   -4.1250    0.0000 C   0  0  0  0  0  0
    6.4302   -3.7125    0.0000 Cl  0  0  0  0  0  0
    5.7158   -4.9500    0.0000 C   0  0  0  0  0  0
    5.0013   -5.3625    0.0000 C   0  0  0  0  0  0
    4.2868   -4.9500    0.0000 C   0  0  0  0  0  0
    1.4289   -4.1250    0.0000 C   0  0  0  0  0  0
    1.4289   -4.9500    0.0000 C   0  0  3  0  0  0
    2.1434   -5.3625    0.0000 O   0  0  0  0  0  0
    0.7145   -5.3625    0.0000 C   0  0  0  0  0  0
    0.7145   -6.1875    0.0000 C   0  0  0  0  0  0
    0.7145   -3.7125    0.0000 C   0  0  0  0  0  0
    0.7145   -2.8875    0.0000 C   0  0  0  0  0  0
  1  2  1  0  0  0
  2  3  2  0  0  0
  2 21  1  0  0  0
  3  4  1  0  0  0
  4  5  1  0  0  0
  4 15  2  0  0  0
  5  6  1  0  0  0
  6  7  2  0  0  0
  6  8  1  0  0  0
  8  9  2  0  0  0
  8 14  1  0  0  0
  9 10  1  0  0  0
 10 11  1  0  0  0
 10 12  2  0  0  0
 12 13  1  0  0  0
 13 14  2  0  0  0
 15 16  1  0  0  0
 15 20  1  0  0  0
 16 17  1  0  0  0
 16 18  1  0  0  0
 18 19  1  0  0  0
 20 21  2  0  0  0
M  END
> <Outcome>
Active

$$$$

                    3D
 Structure written by MMmdl.
 24 26  0  0  1  0            999 V2000
   -1.4289    0.0000    0.0000 O   0  0  0  0  0  0
   -0.7145   -0.4125    0.0000 C   0  0  0  0  0  0
   -0.7145   -1.2375    0.0000 C   0  0  0  0  0  0
   -1.4289   -1.6500    0.0000 O   0  0  0  0  0  0
   -1.4289   -2.4750    0.0000 C   0  0  0  0  0  0
    0.0000   -1.6500    0.0000 C   0  0  0  0  0  0
    0.7145   -1.2375    0.0000 C   0  0  0  0  0  0
    0.7145   -0.4125    0.0000 C   0  0  0  0  0  0
    1.4289   -0.0000    0.0000 C   0  0  0  0  0  0
    2.1434   -0.4125    0.0000 C   0  0  0  0  0  0
    2.1434   -1.2375    0.0000 C   0  0  0  0  0  0
    1.4289   -1.6500    0.0000 N   0  0  0  0  0  0
    2.8579   -1.6500    0.0000 N   0  0  0  0  0  0
    2.8579   -0.0000    0.0000 C   0  0  0  0  0  0
    3.5724   -0.4125    0.0000 O   0  0  0  0  0  0
    2.8579    0.8250    0.0000 N   0  0  0  0  0  0
    3.5724    1.2375    0.0000 C   0  0  0  0  0  0
    3.5724    2.0625    0.0000 C   0  0  0  0  0  0
    4.2868    2.4750    0.0000 C   0  0  0  0  0  0
    5.0013    2.0625    0.0000 C   0  0  0  0  0  0
    5.0013    1.2375    0.0000 C   0  0  0  0  0  0
    4.2868    0.8250    0.0000 C   0  0  0  0  0  0
    0.0000   -0.0000    0.0000 C   0  0  0  0  0  0
   -1.4289    0.8250    0.0000 C   0  0  0  0  0  0
  1  2  1  0  0  0
  1 24  1  0  0  0
  2  3  2  0  0  0
  2 23  1  0  0  0
  3  4  1  0  0  0
  3  6  1  0  0  0
  4  5  1  0  0  0
  6  7  2  0  0  0
  7  8  1  0  0  0
  7 12  1  0  0  0
  8  9  1  0  0  0
  8 23  2  0  0  0
  9 10  2  0  0  0
 10 11  1  0  0  0
 10 14  1  0  0  0
 11 12  2  0  0  0
 11 13  1  0  0  0
 14 15  2  0  0  0
 14 16  1  0  0  0
 16 17  1  0  0  0
 17 18  2  0  0  0
 17 22  1  0  0  0
 18 19  1  0  0  0
 19 20  2  0  0  0
 20 21  1  0  0  0
 21 22  2  0  0  0
M  END
> <Outcome>
Active

$$$$

                    3D
 Structure written by MMmdl.
 17 18  0  0  1  0            999 V2000
   -1.4289    4.9500    0.0000 Cl  0  0  0  0  0  0
   -1.4289    4.1250    0.0000 C   0  0  0  0  0  0
   -2.1434    3.7125    0.0000 C   0  0  0  0  0  0
   -2.1434    2.8875    0.0000 C   0  0  0  0  0  0
   -1.4289    2.4750    0.0000 C   0  0  0  0  0  0
   -1.4289    1.6500    0.0000 C   0  0  0  0  0  0
   -0.7145    1.2375    0.0000 N   0  0  0  0  0  0
   -0.0000    1.6500    0.0000 C   0  0  0  0  0  0
    0.7145    1.2375    0.0000 C   0  0  0  0  0  0
    1.4289    1.6500    0.0000 C   0  0  0  0  0  0
    2.1434    1.2375    0.0000 N   0  0  0  0  0  0
    2.8579    1.6500    0.0000 C   0  0  0  0  0  0
   -2.1434    1.2375    0.0000 C   0  0  0  0  0  0
   -2.8579    1.6500    0.0000 C   0  0  0  0  0  0
   -2.8579    2.4750    0.0000 N   0  0  0  0  0  0
   -0.7145    2.8875    0.0000 C   0  0  0  0  0  0
   -0.7145    3.7125    0.0000 C   0  0  0  0  0  0
  1  2  1  0  0  0
  2  3  2  0  0  0
  2 17  1  0  0  0
  3  4  1  0  0  0
  4  5  2  0  0  0
  4 15  1  0  0  0
  5  6  1  0  0  0
  5 16  1  0  0  0
  6  7  1  0  0  0
  6 13  2  0  0  0
  7  8  1  0  0  0
  8  9  1  0  0  0
  9 10  1  0  0  0
 10 11  1  0  0  0
 11 12  1  0  0  0
 13 14  1  0  0  0
 14 15  2  0  0  0
 16 17  2  0  0  0
M  END
> <Outcome>
Active

$$$$

                    3D
 Structure written by MMmdl.
 29 33  0  0  1  0            999 V2000
   10.3149   -0.3020    0.0000 Br  0  0  0  0  0  0
    9.9024    0.4125    0.0000 C   0  0  0  0  0  0
    9.0774    0.4125    0.0000 C   0  0  0  0  0  0
    8.6649    1.1270    0.0000 C   0  0  0  0  0  0
    7.8399    1.1270    0.0000 C   0  0  0  0  0  0
    7.4274    1.8414    0.0000 O   0  0  0  0  0  0
    7.4274    0.4125    0.0000 N   0  0  0  0  0  0
    6.6024    0.4125    0.0000 C   0  0  0  0  0  0
    6.1899   -0.3020    0.0000 C   0  0  0  0  0  0
    5.3649   -0.3020    0.0000 C   0  0  0  0  0  0
    4.9524    0.4125    0.0000 C   0  0  0  0  0  0
    4.1274    0.4125    0.0000 C   0  0  0  0  0  0
    3.6425   -0.2549    0.0000 N   0  0  0  0  0  0
    2.8579   -0.0000    0.0000 C   0  0  0  0  0  0
    2.8579    0.8250    0.0000 C   0  0  0  0  0  0
    2.1434    1.2375    0.0000 C   0  0  0  0  0  0
    1.4289    0.8250    0.0000 C   0  0  0  0  0  0
    1.4289    0.0000    0.0000 C   0  0  0  0  0  0
    2.1434   -0.4125    0.0000 C   0  0  0  0  0  0
    0.7145   -0.4125    0.0000 C   0  0  0  0  0  0
    0.0000   -0.0000    0.0000 C   0  0  0  0  0  0
    0.0000    0.8250    0.0000 C   0  0  0  0  0  0
    0.7145    1.2375    0.0000 C   0  0  0  0  0  0
    3.6425    1.0799    0.0000 N   0  0  0  0  0  0
    5.3649    1.1270    0.0000 C   0  0  0  0  0  0
    6.1899    1.1270    0.0000 C   0  0  0  0  0  0
    9.0774    1.8414    0.0000 C   0  0  0  0  0  0
    9.9024    1.8414    0.0000 C   0  0  0  0  0  0
   10.3149    1.1270    0.0000 C   0  0  0  0  0  0
  1  2  1  0  0  0
  2  3  2  0  0  0
  2 29  1  0  0  0
  3  4  1  0  0  0
  4  5  1  0  0  0
  4 27  2  0  0  0
  5  6  2  0  0  0
  5  7  1  0  0  0
  7  8  1  0  0  0
  8  9  2  0  0  0
  8 26  1  0  0  0
  9 10  1  0  0  0
 10 11  2  0  0  0
 11 12  1  0  0  0
 11 25  1  0  0  0
 12 13  2  0  0  0
 12 24  1  0  0  0
 13 14  1  0  0  0
 14 15  1  0  0  0
 14 19  2  0  0  0
 15 16  1  0  0  0
 15 24  2  0  0  0
 16 17  2  0  0  0
 17 18  1  0  0  0
 17 23  1  0  0  0
 18 19  1  0  0  0
 18 20  2  0  0  0
 20 21  1  0  0  0
 21 22  1  0  0  0
 22 23  2  0  0  0
 25 26  2  0  0  0
 27 28  1  0  0  0
 28 29  2  0  0  0
M  END
> <Outcome>
Active

$$$$

                    3D
 Structure written by MMmdl.
 34 39  0  0  1  0            999 V2000
   -2.1434   -1.2375    0.0000 Br  0  0  0  0  0  0
   -1.4289   -1.6500    0.0000 C   0  0  0  0  0  0
   -0.7145   -1.2375    0.0000 C   0  0  0  0  0  0
    0.0000   -1.6500    0.0000 C   0  0  0  0  0  0
    0.7145   -1.2375    0.0000 C   0  0  3  0  0  0
    1.4289   -1.6500    0.0000 N   0  0  0  0  0  0
    2.1434   -1.2375    0.0000 C   0  0  0  0  0  0
    2.1434   -0.4125    0.0000 C   0  0  0  0  0  0
    2.8579    0.0000    0.0000 C   0  0  0  0  0  0
    3.5724   -0.4125    0.0000 C   0  0  0  0  0  0
    3.5724   -1.2375    0.0000 C   0  0  0  0  0  0
    2.8579   -1.6500    0.0000 C   0  0  0  0  0  0
    4.2868    0.0000    0.0000 C   0  0  0  0  0  0
    4.2868    0.8250    0.0000 C   0  0  0  0  0  0
    3.5724    1.2375    0.0000 C   0  0  0  0  0  0
    2.8579    0.8250    0.0000 C   0  0  0  0  0  0
    1.4289   -0.0000    0.0000 C   0  0  0  0  0  0
    0.7145   -0.4125    0.0000 C   0  0  0  0  0  0
   -0.0000    0.0000    0.0000 C   0  0  0  0  0  0
   -0.7145   -0.4125    0.0000 O   0  0  0  0  0  0
    0.0000    0.8250    0.0000 C   0  0  0  0  0  0
    0.7145    1.2375    0.0000 C   0  0  3  0  0  0
    1.4289    0.8250    0.0000 C   0  0  0  0  0  0
    0.7145    2.0625    0.0000 C   0  0  0  0  0  0
    0.0000    2.4750    0.0000 C   0  0  0  0  0  0
    0.0000    3.3000    0.0000 C   0  0  0  0  0  0
    0.7145    3.7125    0.0000 C   0  0  0  0  0  0
    1.4289    3.3000    0.0000 C   0  0  0  0  0  0
    1.4289    2.4750    0.0000 C   0  0  0  0  0  0
    0.0000   -2.4750    0.0000 C   0  0  0  0  0  0
    0.7145   -2.8875    0.0000 O   0  0  0  0  0  0
    0.7145   -3.7125    0.0000 C   0  0  0  0  0  0
   -0.7145   -2.8875    0.0000 C   0  0  0  0  0  0
   -1.4289   -2.4750    0.0000 C   0  0  0  0  0  0
  1  2  1  0  0  0
  2  3  2  0  0  0
  2 34  1  0  0  0
  3  4  1  0  0  0
  4  5  1  0  0  0
  4 30  2  0  0  0
  5  6  1  0  0  0
  5 18  1  0  0  0
  6  7  1  0  0  0
  7  8  2  0  0  0
  7 12  1  0  0  0
  8  9  1  0  0  0
  8 17  1  0  0  0
  9 10  2  0  0  0
  9 16  1  0  0  0
 10 11  1  0  0  0
 10 13  1  0  0  0
 11 12  2  0  0  0
 13 14  2  0  0  0
 14 15  1  0  0  0
 15 16  2  0  0  0
 17 18  2  0  0  0
 17 23  1  0  0  0
 18 19  1  0  0  0
 19 20  2  0  0  0
 19 21  1  0  0  0
 21 22  1  0  0  0
 22 23  1  0  0  0
 22 24  1  0  0  0
 24 25  2  0  0  0
 24 29  1  0  0  0
 25 26  1  0  0  0
 26 27  2  0  0  0
 27 28  1  0  0  0
 28 29  2  0  0  0
 30 31  1  0  0  0
 30 33  1  0  0  0
 31 32  1  0  0  0
 33 34  2  0  0  0
M  END
> <Outcome>
Active

$$$$

                    3D
 Structure written by MMmdl.
 44 51  0  0  1  0            999 V2000
    1.8680    0.6243    0.0000 O   0  0  0  0  0  0
    1.0430    0.6243    0.0000 C   0  0  0  0  0  0
    0.8367   -0.2007    0.0000 C   0  0  3  0  0  0
    1.5512    0.2118    0.0000 C   0  0  3  0  0  0
    1.5512    1.0368    0.0000 C   0  0  3  0  0  0
    0.8367    1.4493    0.0000 C   0  0  3  0  0  0
    0.1223    1.0368    0.0000 C   0  0  0  0  0  0
    0.1223    0.2118    0.0000 C   0  0  0  0  0  0
   -0.5922   -0.2007    0.0000 C   0  0  0  0  0  0
   -0.5922   -1.0257    0.0000 C   0  0  0  0  0  0
   -1.3067   -1.4382    0.0000 C   0  0  0  0  0  0
   -2.0211   -1.0257    0.0000 C   0  0  0  0  0  0
   -2.0211   -0.2007    0.0000 C   0  0  0  0  0  0
   -1.3067    0.2118    0.0000 C   0  0  0  0  0  0
   -0.5922    1.4493    0.0000 C   0  0  0  0  0  0
   -1.3067    1.0368    0.0000 C   0  0  0  0  0  0
   -2.0211    1.4493    0.0000 C   0  0  0  0  0  0
   -2.0211    2.2743    0.0000 C   0  0  0  0  0  0
   -1.3067    2.6868    0.0000 C   0  0  0  0  0  0
   -0.5922    2.2743    0.0000 C   0  0  0  0  0  0
    0.8367    2.2743    0.0000 C   0  0  0  0  0  0
    0.1223    2.6868    0.0000 C   0  0  0  0  0  0
    0.1223    3.5118    0.0000 C   0  0  0  0  0  0
    0.8367    3.9243    0.0000 C   0  0  0  0  0  0
    1.5512    3.5118    0.0000 C   0  0  0  0  0  0
    1.5512    2.6868    0.0000 C   0  0  0  0  0  0
    2.3358    1.2917    0.0000 C   0  0  0  0  0  0
    2.5908    2.0763    0.0000 O   0  0  0  0  0  0
    2.8208    0.6243    0.0000 N   0  0  0  0  0  0
    3.6458    0.6243    0.0000 C   0  0  0  0  0  0
    4.0583    1.3387    0.0000 C   0  0  0  0  0  0
    4.8833    1.3387    0.0000 C   0  0  0  0  0  0
    5.2958    0.6243    0.0000 C   0  0  0  0  0  0
    6.1208    0.6243    0.0000 C   0  0  0  0  0  0
    4.8833   -0.0902    0.0000 C   0  0  0  0  0  0
    4.0583   -0.0902    0.0000 C   0  0  0  0  0  0
    2.3358   -0.0432    0.0000 C   0  0  0  0  0  0
    2.5908   -0.8278    0.0000 O   0  0  0  0  0  0
    0.8367   -1.0257    0.0000 C   0  0  0  0  0  0
    1.5512   -1.4382    0.0000 C   0  0  0  0  0  0
    1.5512   -2.2632    0.0000 C   0  0  0  0  0  0
    0.8367   -2.6757    0.0000 C   0  0  0  0  0  0
    0.1223   -2.2632    0.0000 C   0  0  0  0  0  0
    0.1223   -1.4382    0.0000 C   0  0  0  0  0  0
  1  2  2  0  0  0
  2  3  1  0  0  0
  2  6  1  0  0  0
  3  4  1  0  0  0
  3  8  1  0  0  0
  3 39  1  0  0  0
  4  5  1  0  0  0
  4 37  1  0  0  0
  5  6  1  0  0  0
  5 27  1  0  0  0
  6  7  1  0  0  0
  6 21  1  0  0  0
  7  8  2  0  0  0
  7 15  1  0  0  0
  8  9  1  0  0  0
  9 10  2  0  0  0
  9 14  1  0  0  0
 10 11  1  0  0  0
 11 12  2  0  0  0
 12 13  1  0  0  0
 13 14  2  0  0  0
 15 16  2  0  0  0
 15 20  1  0  0  0
 16 17  1  0  0  0
 17 18  2  0  0  0
 18 19  1  0  0  0
 19 20  2  0  0  0
 21 22  2  0  0  0
 21 26  1  0  0  0
 22 23  1  0  0  0
 23 24  2  0  0  0
 24 25  1  0  0  0
 25 26  2  0  0  0
 27 28  2  0  0  0
 27 29  1  0  0  0
 29 30  1  0  0  0
 29 37  1  0  0  0
 30 31  2  0  0  0
 30 36  1  0  0  0
 31 32  1  0  0  0
 32 33  2  0  0  0
 33 34  1  0  0  0
 33 35  1  0  0  0
 35 36  2  0  0  0
 37 38  2  0  0  0
 39 40  2  0  0  0
 39 44  1  0  0  0
 40 41  1  0  0  0
 41 42  2  0  0  0
 42 43  1  0  0  0
 43 44  2  0  0  0
M  END
> <Outcome>
Active

$$$$

                    3D
 Structure written by MMmdl.
 22 24  0  0  1  0            999 V2000
    1.4289   -4.1250    0.0000 Br  0  0  0  0  0  0
    1.4289   -4.9500    0.0000 C   0  0  0  0  0  0
    2.0964   -5.4349    0.0000 O   0  0  0  0  0  0
    1.8414   -6.2195    0.0000 C   0  0  0  0  0  0
    2.3264   -6.8870    0.0000 C   0  0  0  0  0  0
    1.9908   -7.6407    0.0000 O   0  0  0  0  0  0
    3.1468   -6.8007    0.0000 N   0  0  0  0  0  0
    3.6318   -7.4682    0.0000 C   0  0  0  0  0  0
    4.4522   -7.3820    0.0000 C   0  0  0  0  0  0
    4.9372   -8.0494    0.0000 C   0  0  0  0  0  0
    5.7577   -7.9632    0.0000 Cl  0  0  0  0  0  0
    4.6016   -8.8031    0.0000 C   0  0  0  0  0  0
    5.0865   -9.4705    0.0000 N   0  0  0  0  0  0
    5.9070   -9.3843    0.0000 C   0  0  0  0  0  0
    6.3919  -10.0517    0.0000 C   0  0  0  0  0  0
    6.0564  -10.8054    0.0000 C   0  0  0  0  0  0
    5.2359  -10.8916    0.0000 C   0  0  0  0  0  0
    4.7510  -10.2242    0.0000 C   0  0  0  0  0  0
    3.7811   -8.8893    0.0000 C   0  0  0  0  0  0
    3.2962   -8.2219    0.0000 C   0  0  0  0  0  0
    1.0164   -6.2195    0.0000 C   0  0  0  0  0  0
    0.7615   -5.4349    0.0000 C   0  0  0  0  0  0
  1  2  1  0  0  0
  2  3  1  0  0  0
  2 22  2  0  0  0
  3  4  1  0  0  0
  4  5  1  0  0  0
  4 21  2  0  0  0
  5  6  2  0  0  0
  5  7  1  0  0  0
  7  8  1  0  0  0
  8  9  2  0  0  0
  8 20  1  0  0  0
  9 10  1  0  0  0
 10 11  1  0  0  0
 10 12  2  0  0  0
 12 13  1  0  0  0
 12 19  1  0  0  0
 13 14  1  0  0  0
 13 18  1  0  0  0
 14 15  1  0  0  0
 15 16  1  0  0  0
 16 17  1  0  0  0
 17 18  1  0  0  0
 19 20  2  0  0  0
 21 22  1  0  0  0
M  END
> <Outcome>
Active

$$$$

                    3D
 Structure written by MMmdl.
 33 37  0  0  1  0            999 V2000
    4.1761    3.5553    0.0000 Cl  0  0  0  0  0  0
    4.1761    2.7303    0.0000 C   0  0  0  0  0  0
    4.8906    2.3178    0.0000 C   0  0  0  0  0  0
    4.8906    1.4928    0.0000 C   0  0  0  0  0  0
    4.1761    1.0803    0.0000 C   0  0  0  0  0  0
    4.1761    0.2553    0.0000 N   0  0  0  0  0  0
    4.8436   -0.2296    0.0000 C   0  0  0  0  0  0
    5.6282    0.0253    0.0000 C   0  0  0  0  0  0
    4.5886   -1.0143    0.0000 C   0  0  0  0  0  0
    5.0736   -1.6817    0.0000 C   0  0  0  0  0  0
    4.7380   -2.4354    0.0000 C   0  0  0  0  0  0
    3.9310   -2.6069    0.0000 S   0  0  0  0  0  0
    3.8448   -3.4274    0.0000 C   0  0  0  0  0  0
    3.1303   -3.8399    0.0000 N   0  0  0  0  0  0
    2.4158   -3.4274    0.0000 C   0  0  0  0  0  0
    1.7014   -3.8399    0.0000 C   0  0  0  0  0  0
    0.9869   -3.4274    0.0000 C   0  0  0  0  0  0
    0.9869   -2.6024    0.0000 C   0  0  0  0  0  0
    1.7014   -2.1899    0.0000 C   0  0  0  0  0  0
    2.4158   -2.6024    0.0000 C   0  0  0  0  0  0
    4.5985   -3.7629    0.0000 N   0  0  0  0  0  0
    4.7700   -4.5699    0.0000 C   0  0  0  0  0  0
    5.5237   -4.9055    0.0000 C   0  0  0  0  0  0
    5.4374   -5.7260    0.0000 C   0  0  0  0  0  0
    4.6305   -5.8975    0.0000 C   0  0  0  0  0  0
    4.2180   -5.1830    0.0000 C   0  0  0  0  0  0
    5.1505   -3.1499    0.0000 C   0  0  0  0  0  0
    5.9710   -3.2361    0.0000 O   0  0  0  0  0  0
    3.7636   -1.0143    0.0000 C   0  0  0  0  0  0
    3.5087   -0.2296    0.0000 C   0  0  0  0  0  0
    2.7241    0.0253    0.0000 C   0  0  0  0  0  0
    3.4617    1.4928    0.0000 C   0  0  0  0  0  0
    3.4617    2.3178    0.0000 C   0  0  0  0  0  0
  1  2  1  0  0  0
  2  3  2  0  0  0
  2 33  1  0  0  0
  3  4  1  0  0  0
  4  5  2  0  0  0
  5  6  1  0  0  0
  5 32  1  0  0  0
  6  7  1  0  0  0
  6 30  1  0  0  0
  7  8  1  0  0  0
  7  9  2  0  0  0
  9 10  1  0  0  0
  9 29  1  0  0  0
 10 11  2  0  0  0
 11 12  1  0  0  0
 11 27  1  0  0  0
 12 13  1  0  0  0
 13 14  2  0  0  0
 13 21  1  0  0  0
 14 15  1  0  0  0
 15 16  2  0  0  0
 15 20  1  0  0  0
 16 17  1  0  0  0
 17 18  2  0  0  0
 18 19  1  0  0  0
 19 20  2  0  0  0
 21 22  1  0  0  0
 21 27  1  0  0  0
 22 23  1  0  0  0
 22 26  1  0  0  0
 23 24  1  0  0  0
 24 25  1  0  0  0
 25 26  1  0  0  0
 27 28  2  0  0  0
 29 30  2  0  0  0
 30 31  1  0  0  0
 32 33  2  0  0  0
M  END
> <Outcome>
Active

$$$$

                    3D
 Structure written by MMmdl.
 32 35  0  0  1  0            999 V2000
   -3.5724   -4.5375    0.0000 F   0  0  0  0  0  0
   -2.8579   -4.1250    0.0000 C   0  0  0  0  0  0
   -2.4454   -4.8395    0.0000 F   0  0  0  0  0  0
   -3.2704   -3.4105    0.0000 F   0  0  0  0  0  0
   -2.1434   -3.7125    0.0000 C   0  0  0  0  0  0
   -2.1434   -2.8875    0.0000 C   0  0  0  0  0  0
   -1.4289   -2.4750    0.0000 C   0  0  0  0  0  0
   -1.4289   -1.6500    0.0000 N   0  0  0  0  0  0
   -0.7145   -1.2375    0.0000 C   0  0  0  0  0  0
    0.0000   -1.6500    0.0000 N   0  0  0  0  0  0
    0.7145   -1.2375    0.0000 C   0  0  0  0  0  0
    0.7145   -0.4125    0.0000 C   0  0  0  0  0  0
    1.4289   -0.0000    0.0000 C   0  0  0  0  0  0
    2.1434   -0.4125    0.0000 C   0  0  0  0  0  0
    2.1434   -1.2375    0.0000 C   0  0  0  0  0  0
    1.4289   -1.6500    0.0000 C   0  0  0  0  0  0
    0.0000   -0.0000    0.0000 N   0  0  0  0  0  0
   -0.7145   -0.4125    0.0000 C   0  0  0  0  0  0
   -1.4289   -0.0000    0.0000 N   0  0  0  0  0  0
   -1.4289    0.8250    0.0000 C   0  0  0  0  0  0
   -2.1434    1.2375    0.0000 C   0  0  0  0  0  0
   -2.1434    2.0625    0.0000 C   0  0  0  0  0  0
   -2.8579    2.4750    0.0000 C   0  0  0  0  0  0
   -3.5724    2.8875    0.0000 F   0  0  0  0  0  0
   -2.4454    3.1895    0.0000 F   0  0  0  0  0  0
   -3.2704    1.7605    0.0000 F   0  0  0  0  0  0
   -1.4289    2.4750    0.0000 C   0  0  0  0  0  0
   -0.7145    2.0625    0.0000 C   0  0  0  0  0  0
   -0.7145    1.2375    0.0000 C   0  0  0  0  0  0
   -0.7145   -2.8875    0.0000 C   0  0  0  0  0  0
   -0.7145   -3.7125    0.0000 C   0  0  0  0  0  0
   -1.4289   -4.1250    0.0000 C   0  0  0  0  0  0
  1  2  1  0  0  0
  2  3  1  0  0  0
  2  4  1  0  0  0
  2  5  1  0  0  0
  5  6  2  0  0  0
  5 32  1  0  0  0
  6  7  1  0  0  0
  7  8  1  0  0  0
  7 30  2  0  0  0
  8  9  1  0  0  0
  9 10  2  0  0  0
  9 18  1  0  0  0
 10 11  1  0  0  0
 11 12  2  0  0  0
 11 16  1  0  0  0
 12 13  1  0  0  0
 12 17  1  0  0  0
 13 14  2  0  0  0
 14 15  1  0  0  0
 15 16  2  0  0  0
 17 18  2  0  0  0
 18 19  1  0  0  0
 19 20  1  0  0  0
 20 21  2  0  0  0
 20 29  1  0  0  0
 21 22  1  0  0  0
 22 23  1  0  0  0
 22 27  2  0  0  0
 23 24  1  0  0  0
 23 25  1  0  0  0
 23 26  1  0  0  0
 27 28  1  0  0  0
 28 29  2  0  0  0
 30 31  1  0  0  0
 31 32  2  0  0  0
M  END
> <Outcome>
Active

$$$$

                    3D
 Structure written by MMmdl.
 31 34  0  0  1  0            999 V2000
   -4.4656    3.0545    0.0000 S   0  0  0  0  0  0
   -3.6586    2.8830    0.0000 C   0  0  0  0  0  0
   -3.5724    2.0625    0.0000 C   0  0  0  0  0  0
   -2.8579    1.6500    0.0000 C   0  0  0  0  0  0
   -2.8579    0.8250    0.0000 C   0  0  0  0  0  0
   -3.5724    0.4125    0.0000 O   0  0  0  0  0  0
   -2.1434    0.4125    0.0000 O   0  0  0  0  0  0
   -1.4289    0.8250    0.0000 C   0  0  0  0  0  0
   -1.4289    1.6500    0.0000 C   0  0  0  0  0  0
   -0.7145    2.0625    0.0000 C   0  0  0  0  0  0
    0.0000    1.6500    0.0000 C   0  0  0  0  0  0
    0.0000    0.8250    0.0000 C   0  0  0  0  0  0
    0.7145    0.4125    0.0000 O   0  0  0  0  0  0
   -0.7145    0.4125    0.0000 C   0  0  0  0  0  0
    0.7145    2.0625    0.0000 C   0  0  0  0  0  0
    1.4289    1.6500    0.0000 C   0  0  0  0  0  0
    2.1434    2.0625    0.0000 C   0  0  0  0  0  0
    2.8579    1.6500    0.0000 C   0  0  0  0  0  0
    3.5724    2.0625    0.0000 C   0  0  0  0  0  0
    4.2868    1.6500    0.0000 C   0  0  0  0  0  0
   -2.1434    2.0625    0.0000 C   0  0  0  0  0  0
   -4.3260    1.7269    0.0000 N   0  0  0  0  0  0
   -4.8781    2.3400    0.0000 C   0  0  0  0  0  0
   -5.6985    2.2538    0.0000 C   0  0  0  0  0  0
   -6.0341    1.5001    0.0000 C   0  0  0  0  0  0
   -6.8546    1.4139    0.0000 C   0  0  0  0  0  0
   -7.1901    0.6602    0.0000 C   0  0  0  0  0  0
   -8.0106    0.5740    0.0000 C   0  0  0  0  0  0
   -8.4955    1.2414    0.0000 C   0  0  0  0  0  0
   -8.1600    1.9951    0.0000 C   0  0  0  0  0  0
   -7.3395    2.0813    0.0000 C   0  0  0  0  0  0
  1  2  1  0  0  0
  1 23  1  0  0  0
  2  3  2  0  0  0
  3  4  1  0  0  0
  3 22  1  0  0  0
  4  5  1  0  0  0
  4 21  2  0  0  0
  5  6  2  0  0  0
  5  7  1  0  0  0
  7  8  1  0  0  0
  8  9  2  0  0  0
  8 14  1  0  0  0
  9 10  1  0  0  0
  9 21  1  0  0  0
 10 11  2  0  0  0
 11 12  1  0  0  0
 11 15  1  0  0  0
 12 13  1  0  0  0
 12 14  2  0  0  0
 15 16  1  0  0  0
 16 17  1  0  0  0
 17 18  1  0  0  0
 18 19  1  0  0  0
 19 20  1  0  0  0
 22 23  2  0  0  0
 23 24  1  0  0  0
 24 25  2  0  0  0
 25 26  1  0  0  0
 26 27  2  0  0  0
 26 31  1  0  0  0
 27 28  1  0  0  0
 28 29  2  0  0  0
 29 30  1  0  0  0
 30 31  2  0  0  0
M  END
> <Outcome>
Active

$$$$

                    3D
 Structure written by MMmdl.
 27 29  0  0  1  0            999 V2000
    0.7145   -3.7125    0.0000 O   0  0  0  0  0  0
    0.0000   -4.1250    0.0000 C   0  0  0  0  0  0
   -0.7145   -3.7125    0.0000 N   0  0  0  0  0  0
   -0.7145   -2.8875    0.0000 C   0  0  3  0  0  0
   -1.4289   -2.4750    0.0000 C   0  0  0  0  0  0
   -2.1434   -2.8875    0.0000 O   0  0  0  0  0  0
   -1.4289   -1.6500    0.0000 N   0  0  0  0  0  0
   -2.1434   -1.2375    0.0000 C   0  0  0  0  0  0
   -2.8579   -1.6500    0.0000 C   0  0  0  0  0  0
   -3.5724   -1.2375    0.0000 C   0  0  0  0  0  0
   -4.2868   -1.6500    0.0000 O   0  0  0  0  0  0
   -5.0013   -1.2375    0.0000 C   0  0  0  0  0  0
   -3.5724   -0.4125    0.0000 C   0  0  0  0  0  0
   -2.8579   -0.0000    0.0000 C   0  0  0  0  0  0
   -2.1434   -0.4125    0.0000 C   0  0  0  0  0  0
    0.0000   -2.4750    0.0000 C   0  0  0  0  0  0
    0.0000   -1.6500    0.0000 C   0  0  0  0  0  0
    0.7145   -2.8875    0.0000 C   0  0  0  0  0  0
   -1.4289   -4.1250    0.0000 C   0  0  0  0  0  0
   -2.1434   -3.7125    0.0000 O   0  0  0  0  0  0
   -1.4289   -4.9500    0.0000 N   0  0  0  0  0  0
   -0.7145   -5.3625    0.0000 C   0  0  0  0  0  0
    0.0000   -4.9500    0.0000 C   0  0  0  0  0  0
    0.7145   -5.3625    0.0000 C   0  0  0  0  0  0
    0.7145   -6.1875    0.0000 C   0  0  0  0  0  0
    0.0000   -6.6000    0.0000 C   0  0  0  0  0  0
   -0.7145   -6.1875    0.0000 C   0  0  0  0  0  0
  1  2  2  0  0  0
  2  3  1  0  0  0
  2 23  1  0  0  0
  3  4  1  0  0  0
  3 19  1  0  0  0
  4  5  1  0  0  0
  4 16  1  0  0  0
  5  6  2  0  0  0
  5  7  1  0  0  0
  7  8  1  0  0  0
  8  9  2  0  0  0
  8 15  1  0  0  0
  9 10  1  0  0  0
 10 11  1  0  0  0
 10 13  2  0  0  0
 11 12  1  0  0  0
 13 14  1  0  0  0
 14 15  2  0  0  0
 16 17  1  0  0  0
 16 18  1  0  0  0
 19 20  2  0  0  0
 19 21  1  0  0  0
 21 22  1  0  0  0
 22 23  2  0  0  0
 22 27  1  0  0  0
 23 24  1  0  0  0
 24 25  2  0  0  0
 25 26  1  0  0  0
 26 27  2  0  0  0
M  END
> <Outcome>
Active

$$$$

                    3D
 Structure written by MMmdl.
 28 31  0  0  1  0            999 V2000
   -1.9702   -4.6754    0.0000 Br  0  0  0  0  0  0
   -1.1633   -4.5039    0.0000 C   0  0  0  0  0  0
   -0.9083   -3.7192    0.0000 C   0  0  0  0  0  0
   -0.1014   -3.5477    0.0000 C   0  0  0  0  0  0
    0.1536   -2.7631    0.0000 C   0  0  3  0  0  0
    0.9606   -2.5916    0.0000 O   0  0  0  0  0  0
   -0.3984   -2.1500    0.0000 C   0  0  0  0  0  0
   -0.1435   -1.3654    0.0000 N   0  0  0  0  0  0
    0.6411   -1.1104    0.0000 C   0  0  0  0  0  0
    0.6411   -0.2854    0.0000 C   0  0  0  0  0  0
    1.3556    0.1271    0.0000 C   0  0  0  0  0  0
    2.0701   -0.2854    0.0000 C   0  0  0  0  0  0
    2.0701   -1.1104    0.0000 C   0  0  0  0  0  0
    1.3556   -1.5229    0.0000 C   0  0  0  0  0  0
   -0.1435   -0.0305    0.0000 N   0  0  0  0  0  0
   -0.3984    0.7541    0.0000 C   0  0  0  0  0  0
   -1.2054    0.9256    0.0000 C   0  0  0  0  0  0
   -1.4604    1.7103    0.0000 N   0  0  0  0  0  0
   -2.2673    1.8818    0.0000 C   0  0  0  0  0  0
   -2.5223    2.6664    0.0000 C   0  0  0  0  0  0
   -1.9702    3.2795    0.0000 C   0  0  0  0  0  0
   -1.1633    3.1080    0.0000 C   0  0  0  0  0  0
   -0.9083    2.3234    0.0000 C   0  0  0  0  0  0
   -0.6284   -0.6979    0.0000 C   0  0  0  0  0  0
   -1.4534   -0.6979    0.0000 N   0  0  0  0  0  0
    0.4507   -4.1608    0.0000 C   0  0  0  0  0  0
    0.1957   -4.9454    0.0000 C   0  0  0  0  0  0
   -0.6112   -5.1170    0.0000 C   0  0  0  0  0  0
  1  2  1  0  0  0
  2  3  2  0  0  0
  2 28  1  0  0  0
  3  4  1  0  0  0
  4  5  1  0  0  0
  4 26  2  0  0  0
  5  6  1  0  0  0
  5  7  1  0  0  0
  7  8  1  0  0  0
  8  9  1  0  0  0
  8 24  1  0  0  0
  9 10  2  0  0  0
  9 14  1  0  0  0
 10 11  1  0  0  0
 10 15  1  0  0  0
 11 12  2  0  0  0
 12 13  1  0  0  0
 13 14  2  0  0  0
 15 16  1  0  0  0
 15 24  1  0  0  0
 16 17  1  0  0  0
 17 18  1  0  0  0
 18 19  1  0  0  0
 18 23  1  0  0  0
 19 20  1  0  0  0
 20 21  1  0  0  0
 21 22  1  0  0  0
 22 23  1  0  0  0
 24 25  2  0  0  0
 26 27  1  0  0  0
 27 28  2  0  0  0
M  END
> <Outcome>
Active

$$$$

                    3D
 Structure written by MMmdl.
 30 34  0  0  1  0            999 V2000
    4.3355   -1.2164    0.0000 O   0  0  0  0  0  0
    4.3613   -0.3918    0.0000 C   0  0  0  0  0  0
    5.0883   -0.0018    0.0000 N   0  0  0  0  0  0
    5.7896   -0.4364    0.0000 C   0  0  0  0  0  0
    6.5166   -0.0464    0.0000 C   0  0  0  0  0  0
    7.2178   -0.4811    0.0000 C   0  0  0  0  0  0
    7.1920   -1.3057    0.0000 C   0  0  0  0  0  0
    7.8933   -1.7403    0.0000 C   0  0  0  0  0  0
    7.8675   -2.5649    0.0000 N   0  0  0  0  0  0
    8.5688   -2.9995    0.0000 C   0  0  0  0  0  0
    8.5430   -3.8241    0.0000 C   0  0  0  0  0  0
    7.8160   -4.2141    0.0000 C   0  0  0  0  0  0
    7.7902   -5.0387    0.0000 C   0  0  0  0  0  0
    7.1147   -3.7794    0.0000 C   0  0  0  0  0  0
    7.1405   -2.9548    0.0000 C   0  0  0  0  0  0
    6.4650   -1.6956    0.0000 C   0  0  0  0  0  0
    5.7638   -1.2610    0.0000 C   0  0  0  0  0  0
    3.6601    0.0428    0.0000 C   0  0  0  0  0  0
    2.8963   -0.2691    0.0000 N   0  0  0  0  0  0
    2.3637    0.3610    0.0000 C   0  0  0  0  0  0
    2.7983    1.0622    0.0000 C   0  0  0  0  0  0
    2.4083    1.7892    0.0000 C   0  0  0  0  0  0
    1.5837    1.8150    0.0000 C   0  0  0  0  0  0
    1.1491    1.1137    0.0000 C   0  0  0  0  0  0
    1.5391    0.3867    0.0000 C   0  0  0  0  0  0
    1.1045   -0.3145    0.0000 N   0  0  0  0  0  0
    0.2799   -0.2887    0.0000 C   0  0  0  0  0  0
   -0.1101    0.4383    0.0000 C   0  0  0  0  0  0
    0.3245    1.1395    0.0000 C   0  0  0  0  0  0
    3.5995    0.8656    0.0000 C   0  0  0  0  0  0
  1  2  2  0  0  0
  2  3  1  0  0  0
  2 18  1  0  0  0
  3  4  1  0  0  0
  4  5  2  0  0  0
  4 17  1  0  0  0
  5  6  1  0  0  0
  6  7  2  0  0  0
  7  8  1  0  0  0
  7 16  1  0  0  0
  8  9  1  0  0  0
  9 10  1  0  0  0
  9 15  1  0  0  0
 10 11  1  0  0  0
 11 12  1  0  0  0
 12 13  1  0  0  0
 12 14  1  0  0  0
 14 15  1  0  0  0
 16 17  2  0  0  0
 18 19  2  0  0  0
 18 30  1  0  0  0
 19 20  1  0  0  0
 20 21  1  0  0  0
 20 25  2  0  0  0
 21 22  1  0  0  0
 21 30  2  0  0  0
 22 23  2  0  0  0
 23 24  1  0  0  0
 24 25  1  0  0  0
 24 29  2  0  0  0
 25 26  1  0  0  0
 26 27  2  0  0  0
 27 28  1  0  0  0
 28 29  1  0  0  0
M  END
> <Outcome>
Active

$$$$

                    3D
 Structure written by MMmdl.
 35 39  0  0  1  0            999 V2000
   -0.1435   -1.3654    0.0000 S   0  0  0  0  0  0
    0.6411   -1.1104    0.0000 C   0  0  0  0  0  0
    0.6411   -0.2854    0.0000 C   0  0  0  0  0  0
    1.3556    0.1271    0.0000 C   0  0  0  0  0  0
    2.0701   -0.2854    0.0000 C   0  0  0  0  0  0
    2.0701   -1.1104    0.0000 C   0  0  0  0  0  0
    1.3556   -1.5229    0.0000 C   0  0  0  0  0  0
    2.7845   -1.5229    0.0000 C   0  0  0  0  0  0
    1.3556    0.9521    0.0000 C   0  0  0  0  0  0
   -0.1435   -0.0305    0.0000 N   0  0  0  0  0  0
   -0.6284   -0.6979    0.0000 C   0  0  0  0  0  0
   -1.4534   -0.6979    0.0000 N   0  0  0  0  0  0
   -1.8659   -1.4124    0.0000 C   0  0  0  0  0  0
   -2.6909   -1.4124    0.0000 C   0  0  0  0  0  0
   -3.1034   -0.6979    0.0000 C   0  0  0  0  0  0
   -3.9284   -0.6979    0.0000 C   0  0  0  0  0  0
   -4.3409   -1.4124    0.0000 O   0  0  0  0  0  0
   -4.3409    0.0165    0.0000 N   0  0  0  0  0  0
   -5.1659    0.0165    0.0000 C   0  0  0  0  0  0
   -5.5784    0.7310    0.0000 C   0  0  0  0  0  0
   -6.4034    0.7310    0.0000 C   0  0  0  0  0  0
   -6.8159    1.4455    0.0000 N   0  0  0  0  0  0
   -7.6409    1.4455    0.0000 C   0  0  0  0  0  0
   -8.0534    2.1599    0.0000 C   0  0  0  0  0  0
   -7.6409    2.8744    0.0000 C   0  0  0  0  0  0
   -8.0534    3.5889    0.0000 N   0  0  0  0  0  0
   -8.8784    3.5889    0.0000 C   0  0  0  0  0  0
   -9.2909    4.3034    0.0000 C   0  0  0  0  0  0
   -8.8784    5.0178    0.0000 C   0  0  0  0  0  0
   -8.0534    5.0178    0.0000 C   0  0  0  0  0  0
   -7.6409    4.3034    0.0000 C   0  0  0  0  0  0
   -6.8159    2.8744    0.0000 C   0  0  0  0  0  0
   -6.4034    2.1599    0.0000 C   0  0  0  0  0  0
   -2.6909    0.0165    0.0000 C   0  0  0  0  0  0
   -1.8659    0.0165    0.0000 C   0  0  0  0  0  0
  1  2  1  0  0  0
  1 11  1  0  0  0
  2  3  2  0  0  0
  2  7  1  0  0  0
  3  4  1  0  0  0
  3 10  1  0  0  0
  4  5  2  0  0  0
  4  9  1  0  0  0
  5  6  1  0  0  0
  6  7  2  0  0  0
  6  8  1  0  0  0
 10 11  2  0  0  0
 11 12  1  0  0  0
 12 13  1  0  0  0
 12 35  1  0  0  0
 13 14  1  0  0  0
 14 15  1  0  0  0
 15 16  1  0  0  0
 15 34  1  0  0  0
 16 17  2  0  0  0
 16 18  1  0  0  0
 18 19  1  0  0  0
 19 20  1  0  0  0
 20 21  1  0  0  0
 21 22  1  0  0  0
 22 23  1  0  0  0
 22 33  1  0  0  0
 23 24  1  0  0  0
 24 25  1  0  0  0
 25 26  1  0  0  0
 25 32  1  0  0  0
 26 27  1  0  0  0
 26 31  1  0  0  0
 27 28  1  0  0  0
 28 29  1  0  0  0
 29 30  1  0  0  0
 30 31  1  0  0  0
 32 33  1  0  0  0
 34 35  1  0  0  0
M  END
> <Outcome>
Active

$$$$

                    3D
 Structure written by MMmdl.
 26 29  0  0  1  0            999 V2000
    3.7445   -2.4454    0.0000 F   0  0  0  0  0  0
    4.1570   -1.7309    0.0000 C   0  0  0  0  0  0
    3.7445   -1.0164    0.0000 C   0  0  0  0  0  0
    2.9195   -1.0164    0.0000 C   0  0  0  0  0  0
    2.5070   -0.3020    0.0000 N   0  0  0  0  0  0
    1.6820   -0.3020    0.0000 C   0  0  0  0  0  0
    1.2695    0.4125    0.0000 C   0  0  3  0  0  0
    0.7846   -0.2549    0.0000 C   0  0  0  0  0  0
    0.0000   -0.0000    0.0000 N   0  0  0  0  0  0
   -0.6674   -0.4849    0.0000 C   0  0  0  0  0  0
   -1.4211   -0.1494    0.0000 C   0  0  0  0  0  0
   -2.0886   -0.6343    0.0000 C   0  0  0  0  0  0
   -2.0023   -1.4548    0.0000 O   0  0  0  0  0  0
   -2.8422   -0.2987    0.0000 C   0  0  0  0  0  0
   -2.9285    0.5218    0.0000 C   0  0  0  0  0  0
   -2.2610    1.0067    0.0000 C   0  0  0  0  0  0
   -1.5074    0.6711    0.0000 C   0  0  0  0  0  0
   -0.0000    0.8250    0.0000 C   0  0  0  0  0  0
    0.7846    1.0799    0.0000 C   0  0  0  0  0  0
    1.6820    1.1270    0.0000 C   0  0  0  0  0  0
    2.5070    1.1270    0.0000 C   0  0  0  0  0  0
    2.9195    0.4125    0.0000 C   0  0  0  0  0  0
    4.1570   -0.3020    0.0000 C   0  0  0  0  0  0
    4.9820   -0.3020    0.0000 C   0  0  0  0  0  0
    5.3945   -1.0164    0.0000 C   0  0  0  0  0  0
    4.9820   -1.7309    0.0000 C   0  0  0  0  0  0
  1  2  1  0  0  0
  2  3  2  0  0  0
  2 26  1  0  0  0
  3  4  1  0  0  0
  3 23  1  0  0  0
  4  5  1  0  0  0
  5  6  1  0  0  0
  5 22  1  0  0  0
  6  7  1  0  0  0
  7  8  1  0  0  0
  7 19  1  0  0  0
  7 20  1  0  0  0
  8  9  1  0  0  0
  9 10  1  0  0  0
  9 18  1  0  0  0
 10 11  1  0  0  0
 11 12  2  0  0  0
 11 17  1  0  0  0
 12 13  1  0  0  0
 12 14  1  0  0  0
 14 15  2  0  0  0
 15 16  1  0  0  0
 16 17  2  0  0  0
 18 19  1  0  0  0
 20 21  1  0  0  0
 21 22  1  0  0  0
 23 24  2  0  0  0
 24 25  1  0  0  0
 25 26  2  0  0  0
M  END
> <Outcome>
Active

$$$$

                    3D
 Structure written by MMmdl.
 31 34  0  0  1  0            999 V2000
    1.4289    3.3000    0.0000 S   0  0  0  0  0  0
    0.6039    3.3000    0.0000 O   0  0  0  0  0  0
    2.2539    3.3000    0.0000 O   0  0  0  0  0  0
    1.4289    4.1250    0.0000 N   0  0  0  0  0  0
    0.7145    4.5375    0.0000 C   0  0  0  0  0  0
    0.7145    5.3625    0.0000 C   0  0  0  0  0  0
    1.4289    5.7750    0.0000 C   0  0  0  0  0  0
    2.1434    5.3625    0.0000 C   0  0  0  0  0  0
    2.1434    4.5375    0.0000 C   0  0  0  0  0  0
    1.4289    2.4750    0.0000 C   0  0  0  0  0  0
    2.1434    2.0625    0.0000 C   0  0  0  0  0  0
    2.1434    1.2375    0.0000 C   0  0  0  0  0  0
    1.4289    0.8250    0.0000 C   0  0  0  0  0  0
    1.4289   -0.0000    0.0000 N   0  0  0  0  0  0
    0.7145   -0.4125    0.0000 C   0  0  0  0  0  0
    0.0000    0.0000    0.0000 O   0  0  0  0  0  0
    0.7145   -1.2375    0.0000 C   0  0  0  0  0  0
    1.3819   -1.7224    0.0000 N   0  0  0  0  0  0
    1.1270   -2.5070    0.0000 N   0  0  0  0  0  0
    0.3020   -2.5070    0.0000 C   0  0  0  0  0  0
   -0.1830   -3.1745    0.0000 C   0  0  0  0  0  0
    0.1526   -3.9282    0.0000 C   0  0  0  0  0  0
    0.9731   -4.0144    0.0000 O   0  0  0  0  0  0
   -0.3323   -4.5956    0.0000 C   0  0  0  0  0  0
   -1.1528   -4.5094    0.0000 C   0  0  0  0  0  0
   -1.6377   -5.1768    0.0000 C   0  0  0  0  0  0
   -1.4884   -3.7557    0.0000 C   0  0  0  0  0  0
   -1.0034   -3.0882    0.0000 C   0  0  0  0  0  0
    0.0470   -1.7224    0.0000 C   0  0  0  0  0  0
    0.7145    1.2375    0.0000 C   0  0  0  0  0  0
    0.7145    2.0625    0.0000 C   0  0  0  0  0  0
  1  2  2  0  0  0
  1  3  2  0  0  0
  1  4  1  0  0  0
  1 10  1  0  0  0
  4  5  1  0  0  0
  4  9  1  0  0  0
  5  6  1  0  0  0
  6  7  1  0  0  0
  7  8  1  0  0  0
  8  9  1  0  0  0
 10 11  2  0  0  0
 10 31  1  0  0  0
 11 12  1  0  0  0
 12 13  2  0  0  0
 13 14  1  0  0  0
 13 30  1  0  0  0
 14 15  1  0  0  0
 15 16  2  0  0  0
 15 17  1  0  0  0
 17 18  2  0  0  0
 17 29  1  0  0  0
 18 19  1  0  0  0
 19 20  1  0  0  0
 20 21  1  0  0  0
 20 29  2  0  0  0
 21 22  2  0  0  0
 21 28  1  0  0  0
 22 23  1  0  0  0
 22 24  1  0  0  0
 24 25  2  0  0  0
 25 26  1  0  0  0
 25 27  1  0  0  0
 27 28  2  0  0  0
 30 31  2  0  0  0
M  END
> <Outcome>
Active

$$$$

                    3D
 Structure written by MMmdl.
 31 35  0  0  1  0            999 V2000
    4.3355   -1.2164    0.0000 O   0  0  0  0  0  0
    4.3613   -0.3918    0.0000 C   0  0  0  0  0  0
    5.0883   -0.0018    0.0000 N   0  0  0  0  0  0
    5.7896   -0.4364    0.0000 C   0  0  0  0  0  0
    6.5166   -0.0464    0.0000 C   0  0  0  0  0  0
    7.2178   -0.4811    0.0000 C   0  0  0  0  0  0
    7.1920   -1.3057    0.0000 C   0  0  0  0  0  0
    7.8933   -1.7403    0.0000 C   0  0  0  0  0  0
    7.8675   -2.5649    0.0000 N   0  0  0  0  0  0
    8.5688   -2.9995    0.0000 C   0  0  0  0  0  0
    8.5430   -3.8241    0.0000 C   0  0  0  0  0  0
    7.8160   -4.2141    0.0000 N   0  0  0  0  0  0
    7.7902   -5.0387    0.0000 C   0  0  0  0  0  0
    7.0632   -5.4286    0.0000 C   0  0  0  0  0  0
    7.1147   -3.7794    0.0000 C   0  0  0  0  0  0
    7.1405   -2.9548    0.0000 C   0  0  0  0  0  0
    6.4650   -1.6956    0.0000 C   0  0  0  0  0  0
    5.7638   -1.2610    0.0000 C   0  0  0  0  0  0
    3.6601    0.0428    0.0000 C   0  0  0  0  0  0
    2.8963   -0.2691    0.0000 N   0  0  0  0  0  0
    2.3637    0.3610    0.0000 C   0  0  0  0  0  0
    2.7983    1.0622    0.0000 C   0  0  0  0  0  0
    2.4083    1.7892    0.0000 C   0  0  0  0  0  0
    1.5837    1.8150    0.0000 C   0  0  0  0  0  0
    1.1491    1.1137    0.0000 C   0  0  0  0  0  0
    1.5391    0.3867    0.0000 C   0  0  0  0  0  0
    1.1045   -0.3145    0.0000 N   0  0  0  0  0  0
    0.2799   -0.2887    0.0000 C   0  0  0  0  0  0
   -0.1101    0.4383    0.0000 C   0  0  0  0  0  0
    0.3245    1.1395    0.0000 C   0  0  0  0  0  0
    3.5995    0.8656    0.0000 C   0  0  0  0  0  0
  1  2  2  0  0  0
  2  3  1  0  0  0
  2 19  1  0  0  0
  3  4  1  0  0  0
  4  5  2  0  0  0
  4 18  1  0  0  0
  5  6  1  0  0  0
  6  7  2  0  0  0
  7  8  1  0  0  0
  7 17  1  0  0  0
  8  9  1  0  0  0
  9 10  1  0  0  0
  9 16  1  0  0  0
 10 11  1  0  0  0
 11 12  1  0  0  0
 12 13  1  0  0  0
 12 15  1  0  0  0
 13 14  1  0  0  0
 15 16  1  0  0  0
 17 18  2  0  0  0
 19 20  2  0  0  0
 19 31  1  0  0  0
 20 21  1  0  0  0
 21 22  1  0  0  0
 21 26  2  0  0  0
 22 23  1  0  0  0
 22 31  2  0  0  0
 23 24  2  0  0  0
 24 25  1  0  0  0
 25 26  1  0  0  0
 25 30  2  0  0  0
 26 27  1  0  0  0
 27 28  2  0  0  0
 28 29  1  0  0  0
 29 30  1  0  0  0
M  END
> <Outcome>
Active

$$$$

                    3D
 Structure written by MMmdl.
 20 23  0  0  1  0            999 V2000
    1.5664   -5.3710    0.0000 O   0  0  0  0  0  0
    2.2808   -4.9584    0.0000 C   0  0  0  0  0  0
    2.2808   -4.1334    0.0000 C   0  0  0  0  0  0
    1.5663   -3.7210    0.0000 C   0  0  0  0  0  0
    1.5662   -2.8960    0.0000 N   0  0  0  0  0  0
    0.8517   -2.4835    0.0000 C   0  0  0  0  0  0
    0.8517   -1.6585    0.0000 C   0  0  0  0  0  0
    0.1163   -2.0322    0.0000 C   0  0  0  0  0  0
    0.5657   -1.2419    0.0000 C   0  0  3  0  0  0
    1.3012   -1.6156    0.0000 C   0  0  0  0  0  0
    2.0368   -1.2419    0.0000 C   0  0  3  0  0  0
    1.5873   -2.0322    0.0000 C   0  0  0  0  0  0
    2.0368   -0.4945    0.0000 C   0  0  0  0  0  0
    1.3012   -0.1208    0.0000 C   0  0  3  0  0  0
    0.5657   -0.4945    0.0000 C   0  0  0  0  0  0
    0.8517   -0.9111    0.0000 C   0  0  0  0  0  0
    2.9952   -3.7209    0.0000 C   0  0  0  0  0  0
    3.7097   -4.1333    0.0000 C   0  0  0  0  0  0
    3.7098   -4.9583    0.0000 C   0  0  0  0  0  0
    2.9953   -5.3709    0.0000 C   0  0  0  0  0  0
  1  2  1  0  0  0
  2  3  2  0  0  0
  2 20  1  0  0  0
  3  4  1  0  0  0
  3 17  1  0  0  0
  4  5  1  0  0  0
  5  6  1  0  0  0
  6  7  1  0  0  0
  7  8  1  0  0  0
  7 12  1  0  0  0
  7 16  1  0  0  0
  8  9  1  0  0  0
  9 10  1  0  0  0
  9 15  1  0  0  0
 10 11  1  0  0  0
 11 12  1  0  0  0
 11 13  1  0  0  0
 13 14  1  0  0  0
 14 16  1  0  0  0
 14 15  1  0  0  0
 17 18  2  0  0  0
 18 19  1  0  0  0
 19 20  2  0  0  0
M  END
> <Outcome>
Active

$$$$

                    3D
 Structure written by MMmdl.
 28 30  0  0  1  0            999 V2000
    2.1434    1.2375    0.0000 S   0  0  0  0  0  0
    1.7309    1.9520    0.0000 O   0  0  0  0  0  0
    2.5559    0.5230    0.0000 O   0  0  0  0  0  0
    2.8579    1.6500    0.0000 C   0  0  0  0  0  0
    2.8579    2.4750    0.0000 C   0  0  0  0  0  0
    3.5724    2.8875    0.0000 C   0  0  0  0  0  0
    4.2868    2.4750    0.0000 C   0  0  0  0  0  0
    5.0013    2.8875    0.0000 F   0  0  0  0  0  0
    4.2868    1.6500    0.0000 C   0  0  0  0  0  0
    3.5724    1.2375    0.0000 C   0  0  0  0  0  0
    1.4289    0.8250    0.0000 C   0  0  0  0  0  0
    1.4289   -0.0000    0.0000 C   0  0  0  0  0  0
    2.1434   -0.4125    0.0000 O   0  0  0  0  0  0
    0.7145   -0.4125    0.0000 N   0  0  0  0  0  0
    0.7145   -1.2375    0.0000 C   0  0  0  0  0  0
    1.3819   -1.7224    0.0000 S   0  0  0  0  0  0
    1.1270   -2.5070    0.0000 C   0  0  0  0  0  0
    1.6119   -3.1745    0.0000 C   0  0  0  0  0  0
    0.3020   -2.5070    0.0000 C   0  0  0  0  0  0
   -0.1830   -3.1745    0.0000 C   0  0  0  0  0  0
    0.1526   -3.9282    0.0000 C   0  0  0  0  0  0
   -0.3323   -4.5956    0.0000 C   0  0  0  0  0  0
   -1.1528   -4.5094    0.0000 C   0  0  0  0  0  0
   -1.6377   -5.1768    0.0000 O   0  0  0  0  0  0
   -1.3022   -5.9305    0.0000 C   0  0  0  0  0  0
   -1.4884   -3.7557    0.0000 C   0  0  0  0  0  0
   -1.0034   -3.0882    0.0000 C   0  0  0  0  0  0
    0.0470   -1.7224    0.0000 N   0  0  0  0  0  0
  1  2  2  0  0  0
  1  3  2  0  0  0
  1  4  1  0  0  0
  1 11  1  0  0  0
  4  5  2  0  0  0
  4 10  1  0  0  0
  5  6  1  0  0  0
  6  7  2  0  0  0
  7  8  1  0  0  0
  7  9  1  0  0  0
  9 10  2  0  0  0
 11 12  1  0  0  0
 12 13  2  0  0  0
 12 14  1  0  0  0
 14 15  1  0  0  0
 15 16  1  0  0  0
 15 28  2  0  0  0
 16 17  1  0  0  0
 17 18  1  0  0  0
 17 19  2  0  0  0
 19 20  1  0  0  0
 19 28  1  0  0  0
 20 21  2  0  0  0
 20 27  1  0  0  0
 21 22  1  0  0  0
 22 23  2  0  0  0
 23 24  1  0  0  0
 23 26  1  0  0  0
 24 25  1  0  0  0
 26 27  2  0  0  0
M  END
> <Outcome>
Active

$$$$

                    3D
 Structure written by MMmdl.
 33 36  0  0  1  0            999 V2000
   -0.1712   -3.5558    0.0000 Cl  0  0  0  0  0  0
   -0.5837   -2.8414    0.0000 C   0  0  0  0  0  0
   -0.1712   -2.1269    0.0000 C   0  0  0  0  0  0
   -0.5837   -1.4124    0.0000 C   0  0  0  0  0  0
   -0.1712   -0.6979    0.0000 C   0  0  0  0  0  0
    0.6538   -0.6979    0.0000 C   0  0  0  0  0  0
    1.1387   -0.0305    0.0000 S   0  0  0  0  0  0
    1.9233   -0.2854    0.0000 C   0  0  0  0  0  0
    2.6378    0.1271    0.0000 N   0  0  0  0  0  0
    3.3523   -0.2854    0.0000 C   0  0  0  0  0  0
    3.3523   -1.1104    0.0000 C   0  0  0  0  0  0
    2.6378   -1.5229    0.0000 C   0  0  3  0  0  0
    2.6378   -2.3479    0.0000 C   0  0  0  0  0  0
    3.3523   -2.7604    0.0000 C   0  0  0  0  0  0
    3.3523   -3.5854    0.0000 C   0  0  0  0  0  0
    2.6378   -3.9979    0.0000 C   0  0  0  0  0  0
    2.6378   -4.8229    0.0000 O   0  0  0  0  0  0
    3.3523   -5.2354    0.0000 C   0  0  0  0  0  0
    1.9233   -3.5854    0.0000 C   0  0  0  0  0  0
    1.9233   -2.7604    0.0000 C   0  0  0  0  0  0
    1.9233   -1.1104    0.0000 N   0  0  0  0  0  0
    1.1387   -1.3654    0.0000 C   0  0  0  0  0  0
    0.8838   -2.1500    0.0000 O   0  0  0  0  0  0
    4.0668   -1.5229    0.0000 C   0  0  0  0  0  0
    4.0668   -2.3479    0.0000 O   0  0  0  0  0  0
    4.7812   -2.7604    0.0000 C   0  0  0  0  0  0
    4.7812   -3.5854    0.0000 C   0  0  0  0  0  0
    4.7812   -1.1104    0.0000 O   0  0  0  0  0  0
    4.0668    0.1271    0.0000 C   0  0  0  0  0  0
   -1.4087   -1.4124    0.0000 C   0  0  0  0  0  0
   -1.8212   -0.6979    0.0000 O   0  0  0  0  0  0
   -1.8212   -2.1269    0.0000 C   0  0  0  0  0  0
   -1.4087   -2.8414    0.0000 C   0  0  0  0  0  0
  1  2  1  0  0  0
  2  3  2  0  0  0
  2 33  1  0  0  0
  3  4  1  0  0  0
  4  5  1  0  0  0
  4 30  2  0  0  0
  5  6  2  0  0  0
  6  7  1  0  0  0
  6 22  1  0  0  0
  7  8  1  0  0  0
  8  9  2  0  0  0
  8 21  1  0  0  0
  9 10  1  0  0  0
 10 11  2  0  0  0
 10 29  1  0  0  0
 11 12  1  0  0  0
 11 24  1  0  0  0
 12 13  1  0  0  0
 12 21  1  0  0  0
 13 14  2  0  0  0
 13 20  1  0  0  0
 14 15  1  0  0  0
 15 16  2  0  0  0
 16 17  1  0  0  0
 16 19  1  0  0  0
 17 18  1  0  0  0
 19 20  2  0  0  0
 21 22  1  0  0  0
 22 23  2  0  0  0
 24 25  1  0  0  0
 24 28  2  0  0  0
 25 26  1  0  0  0
 26 27  1  0  0  0
 30 31  1  0  0  0
 30 32  1  0  0  0
 32 33  2  0  0  0
M  END
> <Outcome>
Active

$$$$

                    3D
 Structure written by MMmdl.
 28 30  0  0  1  0            999 V2000
   -1.4289   -1.6500    0.0000 S   0  0  0  0  0  0
   -2.1434   -1.2375    0.0000 C   0  0  0  0  0  0
   -2.8971   -1.5731    0.0000 N   0  0  0  0  0  0
   -3.0686   -2.3800    0.0000 C   0  0  0  0  0  0
   -2.4555   -2.9321    0.0000 C   0  0  0  0  0  0
   -1.6709   -2.6771    0.0000 O   0  0  0  0  0  0
   -1.0578   -3.2292    0.0000 C   0  0  0  0  0  0
   -2.6270   -3.7390    0.0000 C   0  0  0  0  0  0
   -3.4117   -3.9940    0.0000 C   0  0  0  0  0  0
   -3.5832   -4.8009    0.0000 O   0  0  0  0  0  0
   -4.3678   -5.0559    0.0000 C   0  0  0  0  0  0
   -4.0248   -3.4419    0.0000 C   0  0  0  0  0  0
   -3.8532   -2.6350    0.0000 C   0  0  0  0  0  0
   -3.4491   -0.9600    0.0000 C   0  0  0  0  0  0
   -3.0366   -0.2455    0.0000 C   0  0  0  0  0  0
   -2.2296   -0.4170    0.0000 N   0  0  0  0  0  0
   -0.7145   -1.2375    0.0000 C   0  0  0  0  0  0
    0.0000   -1.6500    0.0000 C   0  0  0  0  0  0
    0.0000   -2.4750    0.0000 O   0  0  0  0  0  0
    0.7145   -1.2375    0.0000 N   0  0  0  0  0  0
    0.7145   -0.4125    0.0000 C   0  0  0  0  0  0
    0.0000    0.0000    0.0000 C   0  0  0  0  0  0
   -0.7145   -0.4125    0.0000 C   0  0  0  0  0  0
    0.0000    0.8250    0.0000 C   0  0  0  0  0  0
    0.7145    1.2375    0.0000 C   0  0  0  0  0  0
    1.4289    0.8250    0.0000 C   0  0  0  0  0  0
    2.1434    1.2375    0.0000 C   0  0  0  0  0  0
    1.4289    0.0000    0.0000 C   0  0  0  0  0  0
  1  2  1  0  0  0
  1 17  1  0  0  0
  2  3  1  0  0  0
  2 16  2  0  0  0
  3  4  1  0  0  0
  3 14  1  0  0  0
  4  5  2  0  0  0
  4 13  1  0  0  0
  5  6  1  0  0  0
  5  8  1  0  0  0
  6  7  1  0  0  0
  8  9  2  0  0  0
  9 10  1  0  0  0
  9 12  1  0  0  0
 10 11  1  0  0  0
 12 13  2  0  0  0
 14 15  2  0  0  0
 15 16  1  0  0  0
 17 18  1  0  0  0
 18 19  2  0  0  0
 18 20  1  0  0  0
 20 21  1  0  0  0
 21 22  2  0  0  0
 21 28  1  0  0  0
 22 23  1  0  0  0
 22 24  1  0  0  0
 24 25  2  0  0  0
 25 26  1  0  0  0
 26 27  1  0  0  0
 26 28  2  0  0  0
M  END
> <Outcome>
Active

$$$$

                    3D
 Structure written by MMmdl.
 25 29  0  0  1  0            999 V2000
    3.0681    1.1708    0.0000 S   0  0  0  0  0  0
    3.8689    1.3693    0.0000 C   0  0  3  0  0  0
    4.0375    2.1769    0.0000 C   0  0  0  0  0  0
    3.4224    2.7267    0.0000 C   0  0  0  0  0  0
    3.5910    3.5343    0.0000 C   0  0  0  0  0  0
    4.3747    3.7921    0.0000 C   0  0  0  0  0  0
    4.9898    3.2423    0.0000 C   0  0  0  0  0  0
    4.8212    2.4347    0.0000 C   0  0  0  0  0  0
    4.5233    0.8670    0.0000 C   0  0  0  0  0  0
    4.5386    0.0422    0.0000 C   0  0  0  0  0  0
    5.3279   -0.1982    0.0000 C   0  0  0  0  0  0
    5.8003    0.4782    0.0000 C   0  0  0  0  0  0
    5.3031    1.1365    0.0000 C   0  0  0  0  0  0
    5.5434    1.9257    0.0000 O   0  0  0  0  0  0
    6.6223    0.4072    0.0000 C   0  0  0  0  0  0
    6.9718   -0.3401    0.0000 C   0  0  0  0  0  0
    6.4993   -1.0165    0.0000 C   0  0  0  0  0  0
    5.6774   -0.9455    0.0000 C   0  0  0  0  0  0
    3.9033   -0.4841    0.0000 N   0  0  0  0  0  0
    3.0957   -0.3155    0.0000 C   0  0  0  0  0  0
    2.7240    0.4210    0.0000 C   0  0  0  0  0  0
    1.9003    0.4674    0.0000 C   0  0  0  0  0  0
    1.4483   -0.2228    0.0000 C   0  0  0  0  0  0
    1.8200   -0.9593    0.0000 C   0  0  0  0  0  0
    2.6437   -1.0057    0.0000 C   0  0  0  0  0  0
  1  2  1  0  0  0
  1 21  1  0  0  0
  2  3  1  0  0  0
  2  9  1  0  0  0
  3  4  2  0  0  0
  3  8  1  0  0  0
  4  5  1  0  0  0
  5  6  2  0  0  0
  6  7  1  0  0  0
  7  8  2  0  0  0
  9 10  1  0  0  0
  9 13  2  0  0  0
 10 11  1  0  0  0
 10 19  2  0  0  0
 11 12  2  0  0  0
 11 18  1  0  0  0
 12 13  1  0  0  0
 12 15  1  0  0  0
 13 14  1  0  0  0
 15 16  2  0  0  0
 16 17  1  0  0  0
 17 18  2  0  0  0
 19 20  1  0  0  0
 20 21  2  0  0  0
 20 25  1  0  0  0
 21 22  1  0  0  0
 22 23  2  0  0  0
 23 24  1  0  0  0
 24 25  2  0  0  0
M  END
> <Outcome>
Active

$$$$

                    3D
 Structure written by MMmdl.
 26 29  0  0  1  0            999 V2000
   -0.8967   -3.1993    0.0000 I   0  0  0  0  0  0
   -0.3446   -2.5862    0.0000 C   0  0  0  0  0  0
    0.4623   -2.7578    0.0000 C   0  0  0  0  0  0
    1.0144   -2.1447    0.0000 C   0  0  0  0  0  0
    1.8394   -2.1447    0.0000 C   0  0  0  0  0  0
    2.0943   -1.3601    0.0000 C   0  0  0  0  0  0
    1.4269   -0.8751    0.0000 N   0  0  0  0  0  0
    1.4269   -0.0501    0.0000 C   0  0  0  0  0  0
    0.7124    0.3624    0.0000 C   0  0  3  0  0  0
   -0.0021   -0.0501    0.0000 O   0  0  0  0  0  0
    0.7124    1.1874    0.0000 C   0  0  0  0  0  0
   -0.0021    1.5999    0.0000 N   0  0  0  0  0  0
   -0.0021    2.4249    0.0000 C   0  0  0  0  0  0
   -0.7166    2.8374    0.0000 C   0  0  0  0  0  0
   -0.7166    3.6624    0.0000 C   0  0  0  0  0  0
   -0.0021    4.0749    0.0000 C   0  0  0  0  0  0
    0.7124    3.6624    0.0000 C   0  0  0  0  0  0
    0.7124    2.8374    0.0000 C   0  0  0  0  0  0
    0.7594   -1.3601    0.0000 C   0  0  0  0  0  0
   -0.0476   -1.1885    0.0000 C   0  0  0  0  0  0
   -0.5996   -1.8016    0.0000 C   0  0  0  0  0  0
    2.9013   -1.1885    0.0000 C   0  0  0  0  0  0
    3.4533   -1.8016    0.0000 C   0  0  0  0  0  0
    3.1984   -2.5862    0.0000 C   0  0  0  0  0  0
    3.7504   -3.1993    0.0000 I   0  0  0  0  0  0
    2.3914   -2.7578    0.0000 C   0  0  0  0  0  0
  1  2  1  0  0  0
  2  3  2  0  0  0
  2 21  1  0  0  0
  3  4  1  0  0  0
  4  5  1  0  0  0
  4 19  2  0  0  0
  5  6  2  0  0  0
  5 26  1  0  0  0
  6  7  1  0  0  0
  6 22  1  0  0  0
  7  8  1  0  0  0
  7 19  1  0  0  0
  8  9  1  0  0  0
  9 10  1  0  0  0
  9 11  1  0  0  0
 11 12  1  0  0  0
 12 13  1  0  0  0
 13 14  1  0  0  0
 13 18  1  0  0  0
 14 15  1  0  0  0
 15 16  1  0  0  0
 16 17  1  0  0  0
 17 18  1  0  0  0
 19 20  1  0  0  0
 20 21  2  0  0  0
 22 23  2  0  0  0
 23 24  1  0  0  0
 24 25  1  0  0  0
 24 26  2  0  0  0
M  END
> <Outcome>
Active

$$$$

                    3D
 Structure written by MMmdl.
 28 31  0  0  1  0            999 V2000
    6.2195   -1.0164    0.0000 F   0  0  0  0  0  0
    5.3945   -1.0164    0.0000 C   0  0  0  0  0  0
    4.9820   -1.7309    0.0000 C   0  0  0  0  0  0
    4.1570   -1.7309    0.0000 C   0  0  0  0  0  0
    3.7445   -1.0164    0.0000 C   0  0  0  0  0  0
    2.9195   -1.0164    0.0000 C   0  0  0  0  0  0
    2.5070   -0.3020    0.0000 N   0  0  0  0  0  0
    1.6820   -0.3020    0.0000 C   0  0  0  0  0  0
    1.2695    0.4125    0.0000 C   0  0  3  0  0  0
    0.7846   -0.2549    0.0000 C   0  0  0  0  0  0
    0.0000   -0.0000    0.0000 N   0  0  0  0  0  0
   -0.6674   -0.4849    0.0000 C   0  0  0  0  0  0
   -1.4211   -0.1494    0.0000 C   0  0  0  0  0  0
   -2.0886   -0.6343    0.0000 C   0  0  0  0  0  0
   -2.0023   -1.4548    0.0000 O   0  0  0  0  0  0
   -1.2486   -1.7903    0.0000 C   0  0  0  0  0  0
   -2.8422   -0.2987    0.0000 C   0  0  0  0  0  0
   -2.9285    0.5218    0.0000 C   0  0  0  0  0  0
   -2.2610    1.0067    0.0000 C   0  0  0  0  0  0
   -1.5074    0.6711    0.0000 C   0  0  0  0  0  0
   -0.8399    1.1560    0.0000 O   0  0  0  0  0  0
   -0.0000    0.8250    0.0000 C   0  0  0  0  0  0
    0.7846    1.0799    0.0000 C   0  0  0  0  0  0
    1.6820    1.1270    0.0000 C   0  0  0  0  0  0
    2.5070    1.1270    0.0000 C   0  0  0  0  0  0
    2.9195    0.4125    0.0000 C   0  0  0  0  0  0
    4.1570   -0.3020    0.0000 C   0  0  0  0  0  0
    4.9820   -0.3020    0.0000 C   0  0  0  0  0  0
  1  2  1  0  0  0
  2  3  2  0  0  0
  2 28  1  0  0  0
  3  4  1  0  0  0
  4  5  2  0  0  0
  5  6  1  0  0  0
  5 27  1  0  0  0
  6  7  1  0  0  0
  7  8  1  0  0  0
  7 26  1  0  0  0
  8  9  1  0  0  0
  9 10  1  0  0  0
  9 23  1  0  0  0
  9 24  1  0  0  0
 10 11  1  0  0  0
 11 12  1  0  0  0
 11 22  1  0  0  0
 12 13  1  0  0  0
 13 14  2  0  0  0
 13 20  1  0  0  0
 14 15  1  0  0  0
 14 17  1  0  0  0
 15 16  1  0  0  0
 17 18  2  0  0  0
 18 19  1  0  0  0
 19 20  2  0  0  0
 20 21  1  0  0  0
 22 23  1  0  0  0
 24 25  1  0  0  0
 25 26  1  0  0  0
 27 28  2  0  0  0
M  END
> <Outcome>
Active

$$$$

                    3D
 Structure written by MMmdl.
 23 25  0  0  1  0            999 V2000
   -2.8579   -4.1250    0.0000 O   0  0  0  0  0  0
   -2.1434   -3.7125    0.0000 C   0  0  0  0  0  0
   -2.1434   -2.8875    0.0000 C   0  0  0  0  0  0
   -1.4289   -2.4750    0.0000 C   0  0  0  0  0  0
   -1.4289   -1.6500    0.0000 N   0  0  0  0  0  0
   -0.7145   -1.2375    0.0000 C   0  0  0  0  0  0
    0.0000   -1.6500    0.0000 N   0  0  0  0  0  0
    0.7145   -1.2375    0.0000 C   0  0  0  0  0  0
    0.7145   -0.4125    0.0000 C   0  0  0  0  0  0
    1.4289   -0.0000    0.0000 C   0  0  0  0  0  0
    2.1434   -0.4125    0.0000 C   0  0  0  0  0  0
    2.1434   -1.2375    0.0000 C   0  0  0  0  0  0
    1.4289   -1.6500    0.0000 C   0  0  0  0  0  0
    0.0000   -0.0000    0.0000 C   0  0  0  0  0  0
    0.0000    0.8250    0.0000 N   0  0  0  0  0  0
    0.7145    1.2375    0.0000 C   0  0  0  0  0  0
    0.7145    2.0625    0.0000 C   0  0  0  0  0  0
    1.4289    2.4750    0.0000 O   0  0  0  0  0  0
   -0.7145   -0.4125    0.0000 N   0  0  0  0  0  0
   -0.7145   -2.8875    0.0000 C   0  0  0  0  0  0
   -0.7145   -3.7125    0.0000 C   0  0  0  0  0  0
   -1.4289   -4.1250    0.0000 C   0  0  0  0  0  0
   -2.8579   -4.9500    0.0000 C   0  0  0  0  0  0
  1  2  1  0  0  0
  1 23  1  0  0  0
  2  3  2  0  0  0
  2 22  1  0  0  0
  3  4  1  0  0  0
  4  5  1  0  0  0
  4 20  2  0  0  0
  5  6  1  0  0  0
  6  7  2  0  0  0
  6 19  1  0  0  0
  7  8  1  0  0  0
  8  9  2  0  0  0
  8 13  1  0  0  0
  9 10  1  0  0  0
  9 14  1  0  0  0
 10 11  2  0  0  0
 11 12  1  0  0  0
 12 13  2  0  0  0
 14 15  1  0  0  0
 14 19  2  0  0  0
 15 16  1  0  0  0
 16 17  1  0  0  0
 17 18  1  0  0  0
 20 21  1  0  0  0
 21 22  2  0  0  0
M  END
> <Outcome>
Active

$$$$

                    3D
 Structure written by MMmdl.
 19 20  0  0  1  0            999 V2000
    1.4289   -1.6500    0.0000 O   0  0  0  0  0  0
    1.4289   -2.4750    0.0000 C   0  0  0  0  0  0
    2.1434   -2.8875    0.0000 C   0  0  0  0  0  0
    2.8579   -2.4750    0.0000 C   0  0  0  0  0  0
    2.8579   -1.6500    0.0000 N   0  0  0  0  0  0
    3.5724   -1.2375    0.0000 C   0  0  0  0  0  0
    3.5724   -0.4125    0.0000 C   0  0  0  0  0  0
    4.2868   -0.0000    0.0000 C   0  0  0  0  0  0
    5.0013   -0.4125    0.0000 C   0  0  0  0  0  0
    5.0013   -1.2375    0.0000 C   0  0  0  0  0  0
    4.2868   -1.6500    0.0000 C   0  0  0  0  0  0
    2.1434   -3.7125    0.0000 C   0  0  0  0  0  0
    1.4289   -4.1250    0.0000 C   0  0  0  0  0  0
    1.4289   -4.9500    0.0000 C   0  0  0  0  0  0
    1.4289   -5.7750    0.0000 C   0  0  0  0  0  0
    0.6039   -4.9500    0.0000 C   0  0  0  0  0  0
    2.2539   -4.9500    0.0000 C   0  0  0  0  0  0
    0.7145   -3.7125    0.0000 C   0  0  0  0  0  0
    0.7145   -2.8875    0.0000 C   0  0  0  0  0  0
  1  2  1  0  0  0
  2  3  2  0  0  0
  2 19  1  0  0  0
  3  4  1  0  0  0
  3 12  1  0  0  0
  4  5  1  0  0  0
  5  6  1  0  0  0
  6  7  1  0  0  0
  6 11  1  0  0  0
  7  8  1  0  0  0
  8  9  1  0  0  0
  9 10  1  0  0  0
 10 11  1  0  0  0
 12 13  2  0  0  0
 13 14  1  0  0  0
 13 18  1  0  0  0
 14 15  1  0  0  0
 14 16  1  0  0  0
 14 17  1  0  0  0
 18 19  2  0  0  0
M  END
> <Outcome>
Active

$$$$

                    3D
 Structure written by MMmdl.
 33 35  0  0  1  0            999 V2000
   -1.4289    0.0000    0.0000 F   0  0  0  0  0  0
   -0.7145   -0.4125    0.0000 C   0  0  0  0  0  0
   -0.7145   -1.2375    0.0000 C   0  0  0  0  0  0
   -1.4289   -1.6500    0.0000 N   0  0  0  0  0  0
   -1.4289   -2.4750    0.0000 C   0  0  0  0  0  0
   -2.1434   -2.8875    0.0000 C   0  0  0  0  0  0
   -2.1434   -3.7125    0.0000 C   0  0  0  0  0  0
   -1.4289   -4.1250    0.0000 C   0  0  0  0  0  0
   -1.4289   -4.9500    0.0000 C   0  0  0  0  0  0
   -0.7145   -5.3625    0.0000 O   0  0  0  0  0  0
   -0.7145   -6.1875    0.0000 C   0  0  0  0  0  0
   -2.1434   -5.3625    0.0000 C   0  0  0  0  0  0
   -2.1434   -6.1875    0.0000 O   0  0  0  0  0  0
   -2.8579   -6.6000    0.0000 C   0  0  0  0  0  0
   -2.8579   -4.9500    0.0000 C   0  0  0  0  0  0
   -2.8579   -4.1250    0.0000 C   0  0  0  0  0  0
   -2.1434   -1.2375    0.0000 C   0  0  0  0  0  0
    0.0000   -1.6500    0.0000 C   0  0  0  0  0  0
    0.7145   -1.2375    0.0000 C   0  0  0  0  0  0
    0.7145   -0.4125    0.0000 C   0  0  0  0  0  0
    1.4289   -0.0000    0.0000 C   0  0  0  0  0  0
    1.4289    0.8250    0.0000 O   0  0  0  0  0  0
    2.1434   -0.4125    0.0000 C   0  0  0  0  0  0
    2.1434   -1.2375    0.0000 C   0  0  0  0  0  0
    1.4289   -1.6500    0.0000 N   0  0  0  0  0  0
    1.4289   -2.4750    0.0000 C   0  0  0  0  0  0
    2.1434   -2.8875    0.0000 C   0  0  0  0  0  0
    2.8579   -0.0000    0.0000 C   0  0  0  0  0  0
    2.8579    0.8250    0.0000 O   0  0  0  0  0  0
    3.5724    1.2375    0.0000 C   0  0  0  0  0  0
    3.5724    2.0625    0.0000 C   0  0  0  0  0  0
    3.5724   -0.4125    0.0000 O   0  0  0  0  0  0
    0.0000   -0.0000    0.0000 C   0  0  0  0  0  0
  1  2  1  0  0  0
  2  3  2  0  0  0
  2 33  1  0  0  0
  3  4  1  0  0  0
  3 18  1  0  0  0
  4  5  1  0  0  0
  4 17  1  0  0  0
  5  6  1  0  0  0
  6  7  1  0  0  0
  7  8  2  0  0  0
  7 16  1  0  0  0
  8  9  1  0  0  0
  9 10  1  0  0  0
  9 12  2  0  0  0
 10 11  1  0  0  0
 12 13  1  0  0  0
 12 15  1  0  0  0
 13 14  1  0  0  0
 15 16  2  0  0  0
 18 19  2  0  0  0
 19 20  1  0  0  0
 19 25  1  0  0  0
 20 21  1  0  0  0
 20 33  2  0  0  0
 21 22  2  0  0  0
 21 23  1  0  0  0
 23 24  2  0  0  0
 23 28  1  0  0  0
 24 25  1  0  0  0
 25 26  1  0  0  0
 26 27  1  0  0  0
 28 29  1  0  0  0
 28 32  2  0  0  0
 29 30  1  0  0  0
 30 31  1  0  0  0
M  END
> <Outcome>
Active

$$$$

                    3D
 Structure written by MMmdl.
 26 28  0  0  1  0            999 V2000
    1.4289    0.8250    0.0000 Cl  0  0  0  0  0  0
    0.7145    1.2375    0.0000 C   0  0  0  0  0  0
    0.0000    0.8250    0.0000 C   0  0  0  0  0  0
    0.0000   -0.0000    0.0000 C   0  0  3  0  0  0
   -0.7145   -0.4125    0.0000 N   0  0  0  0  0  0
   -0.7145   -1.2375    0.0000 C   0  0  0  0  0  0
    0.0000   -1.6500    0.0000 C   0  0  0  0  0  0
    0.7145   -1.2375    0.0000 C   0  0  0  0  0  0
    0.7145   -0.4125    0.0000 C   0  0  0  0  0  0
    1.4289   -0.0000    0.0000 C   0  0  0  0  0  0
    2.1434   -0.4125    0.0000 C   0  0  0  0  0  0
    2.8579   -0.0000    0.0000 O   0  0  0  0  0  0
    2.8579    0.8250    0.0000 C   0  0  0  0  0  0
    3.5724    1.2375    0.0000 C   0  0  0  0  0  0
    2.1434   -1.2375    0.0000 C   0  0  0  0  0  0
    2.8579   -1.6500    0.0000 O   0  0  0  0  0  0
    2.8579   -2.4750    0.0000 C   0  0  0  0  0  0
    3.5724   -2.8875    0.0000 C   0  0  0  0  0  0
    1.4289   -1.6500    0.0000 C   0  0  0  0  0  0
   -0.7145    1.2375    0.0000 C   0  0  0  0  0  0
   -0.7145    2.0625    0.0000 C   0  0  0  0  0  0
   -1.4289    2.4750    0.0000 O   0  0  0  0  0  0
   -2.1434    2.0625    0.0000 C   0  0  0  0  0  0
    0.0000    2.4750    0.0000 C   0  0  0  0  0  0
    0.0000    3.3000    0.0000 O   0  0  0  0  0  0
    0.7145    2.0625    0.0000 C   0  0  0  0  0  0
  1  2  1  0  0  0
  2  3  2  0  0  0
  2 26  1  0  0  0
  3  4  1  0  0  0
  3 20  1  0  0  0
  4  5  1  0  0  0
  4  9  1  0  0  0
  5  6  1  0  0  0
  6  7  1  0  0  0
  7  8  1  0  0  0
  8  9  2  0  0  0
  8 19  1  0  0  0
  9 10  1  0  0  0
 10 11  2  0  0  0
 11 12  1  0  0  0
 11 15  1  0  0  0
 12 13  1  0  0  0
 13 14  1  0  0  0
 15 16  1  0  0  0
 15 19  2  0  0  0
 16 17  1  0  0  0
 17 18  1  0  0  0
 20 21  2  0  0  0
 21 22  1  0  0  0
 21 24  1  0  0  0
 22 23  1  0  0  0
 24 25  1  0  0  0
 24 26  2  0  0  0
M  END
> <Outcome>
Active

$$$$

                    3D
 Structure written by MMmdl.
 29 32  0  0  1  0            999 V2000
    5.6091    0.7634    0.0000 F   0  0  0  0  0  0
    5.6091   -0.0616    0.0000 C   0  0  0  0  0  0
    6.3235   -0.4741    0.0000 C   0  0  0  0  0  0
    6.3235   -1.2991    0.0000 C   0  0  0  0  0  0
    5.6091   -1.7116    0.0000 C   0  0  0  0  0  0
    5.6091   -2.5366    0.0000 C   0  0  0  0  0  0
    6.2765   -3.0215    0.0000 N   0  0  0  0  0  0
    6.0216   -3.8062    0.0000 C   0  0  3  0  0  0
    6.5065   -4.4736    0.0000 C   0  0  0  0  0  0
    5.1966   -3.8062    0.0000 C   0  0  0  0  0  0
    4.7116   -4.4736    0.0000 C   0  0  0  0  0  0
    3.8912   -4.3874    0.0000 O   0  0  0  0  0  0
    5.0472   -5.2273    0.0000 N   0  0  0  0  0  0
    4.5623   -5.8947    0.0000 C   0  0  0  0  0  0
    4.8978   -6.6484    0.0000 C   0  0  0  0  0  0
    4.4129   -7.3158    0.0000 C   0  0  0  0  0  0
    3.5924   -7.2296    0.0000 N   0  0  0  0  0  0
    3.1075   -7.8970    0.0000 C   0  0  0  0  0  0
    2.2870   -7.8108    0.0000 C   0  0  0  0  0  0
    1.8021   -8.4782    0.0000 C   0  0  0  0  0  0
    0.9816   -8.3920    0.0000 C   0  0  0  0  0  0
    0.6461   -7.6383    0.0000 C   0  0  0  0  0  0
    1.1310   -6.9709    0.0000 C   0  0  0  0  0  0
    1.9515   -7.0571    0.0000 C   0  0  0  0  0  0
    3.2569   -6.4759    0.0000 C   0  0  0  0  0  0
    3.7418   -5.8085    0.0000 C   0  0  0  0  0  0
    4.9416   -3.0215    0.0000 C   0  0  0  0  0  0
    4.8946   -1.2991    0.0000 C   0  0  0  0  0  0
    4.8946   -0.4741    0.0000 C   0  0  0  0  0  0
  1  2  1  0  0  0
  2  3  2  0  0  0
  2 29  1  0  0  0
  3  4  1  0  0  0
  4  5  2  0  0  0
  5  6  1  0  0  0
  5 28  1  0  0  0
  6  7  2  0  0  0
  6 27  1  0  0  0
  7  8  1  0  0  0
  8  9  1  0  0  0
  8 10  1  0  0  0
 10 11  1  0  0  0
 10 27  2  0  0  0
 11 12  2  0  0  0
 11 13  1  0  0  0
 13 14  1  0  0  0
 14 15  1  0  0  0
 14 26  1  0  0  0
 15 16  1  0  0  0
 16 17  1  0  0  0
 17 18  1  0  0  0
 17 25  1  0  0  0
 18 19  1  0  0  0
 19 20  2  0  0  0
 19 24  1  0  0  0
 20 21  1  0  0  0
 21 22  2  0  0  0
 22 23  1  0  0  0
 23 24  2  0  0  0
 25 26  1  0  0  0
 28 29  2  0  0  0
M  END
> <Outcome>
Active

$$$$

                    3D
 Structure written by MMmdl.
 20 22  0  0  1  0            999 V2000
   -0.3984    0.7541    0.0000 Cl  0  0  0  0  0  0
   -0.1435   -0.0305    0.0000 C   0  0  0  0  0  0
   -0.6284   -0.6979    0.0000 C   0  0  0  0  0  0
   -1.4534   -0.6979    0.0000 C   0  0  0  0  0  0
   -1.8659    0.0165    0.0000 O   0  0  0  0  0  0
   -1.8659   -1.4124    0.0000 N   0  0  0  0  0  0
   -1.4534   -2.1269    0.0000 C   0  0  0  0  0  0
   -1.8659   -2.8414    0.0000 C   0  0  3  0  0  0
   -1.4534   -3.5558    0.0000 C   0  0  0  0  0  0
   -2.6909   -2.8414    0.0000 O   0  0  0  0  0  0
   -3.1034   -2.1269    0.0000 C   0  0  3  0  0  0
   -3.9284   -2.1269    0.0000 C   0  0  0  0  0  0
   -2.6909   -1.4124    0.0000 C   0  0  0  0  0  0
   -0.1435   -1.3654    0.0000 S   0  0  0  0  0  0
    0.6411   -1.1104    0.0000 C   0  0  0  0  0  0
    0.6411   -0.2854    0.0000 C   0  0  0  0  0  0
    1.3556    0.1271    0.0000 C   0  0  0  0  0  0
    2.0701   -0.2854    0.0000 C   0  0  0  0  0  0
    2.0701   -1.1104    0.0000 C   0  0  0  0  0  0
    1.3556   -1.5229    0.0000 C   0  0  0  0  0  0
  1  2  1  0  0  0
  2  3  2  0  0  0
  2 16  1  0  0  0
  3  4  1  0  0  0
  3 14  1  0  0  0
  4  5  2  0  0  0
  4  6  1  0  0  0
  6  7  1  0  0  0
  6 13  1  0  0  0
  7  8  1  0  0  0
  8  9  1  0  0  0
  8 10  1  0  0  0
 10 11  1  0  0  0
 11 12  1  0  0  0
 11 13  1  0  0  0
 14 15  1  0  0  0
 15 16  2  0  0  0
 15 20  1  0  0  0
 16 17  1  0  0  0
 17 18  2  0  0  0
 18 19  1  0  0  0
 19 20  2  0  0  0
M  END
> <Outcome>
Active

$$$$

                    3D
 Structure written by MMmdl.
 28 31  0  0  1  0            999 V2000
   -3.6097   -2.0580    0.0000 S   0  0  0  0  0  0
   -4.4167   -2.2295    0.0000 C   0  0  0  0  0  0
   -4.8292   -1.5150    0.0000 C   0  0  0  0  0  0
   -5.6542   -1.5150    0.0000 C   0  0  0  0  0  0
   -6.0667   -0.8006    0.0000 O   0  0  0  0  0  0
   -6.0667   -2.2295    0.0000 N   0  0  0  0  0  0
   -5.6542   -2.9440    0.0000 C   0  0  0  0  0  0
   -4.8292   -2.9440    0.0000 C   0  0  0  0  0  0
   -4.4167   -3.6584    0.0000 C   0  0  0  0  0  0
   -4.8292   -4.3729    0.0000 C   0  0  0  0  0  0
   -5.6542   -4.3729    0.0000 C   0  0  0  0  0  0
   -6.0667   -3.6584    0.0000 C   0  0  0  0  0  0
   -6.8917   -2.2295    0.0000 C   0  0  0  0  0  0
   -4.2772   -0.9019    0.0000 C   0  0  0  0  0  0
   -3.5235   -1.2375    0.0000 C   0  0  0  0  0  0
   -2.8090   -0.8250    0.0000 C   0  0  0  0  0  0
   -2.8090   -0.0000    0.0000 O   0  0  0  0  0  0
   -2.0945   -1.2375    0.0000 N   0  0  0  0  0  0
   -1.3801   -0.8250    0.0000 C   0  0  0  0  0  0
   -0.6656   -1.2375    0.0000 C   0  0  0  0  0  0
    0.0489   -0.8250    0.0000 C   0  0  0  0  0  0
    0.7633   -1.2375    0.0000 N   0  0  0  0  0  0
    1.4450   -0.7728    0.0000 C   0  0  0  0  0  0
    2.2333   -1.0159    0.0000 C   0  0  0  0  0  0
    2.5347   -1.7839    0.0000 C   0  0  0  0  0  0
    2.1222   -2.4984    0.0000 C   0  0  0  0  0  0
    1.3065   -2.6213    0.0000 C   0  0  0  0  0  0
    0.7017   -2.0602    0.0000 C   0  0  0  0  0  0
  1  2  1  0  0  0
  1 15  1  0  0  0
  2  3  2  0  0  0
  2  8  1  0  0  0
  3  4  1  0  0  0
  3 14  1  0  0  0
  4  5  2  0  0  0
  4  6  1  0  0  0
  6  7  1  0  0  0
  6 13  1  0  0  0
  7  8  2  0  0  0
  7 12  1  0  0  0
  8  9  1  0  0  0
  9 10  2  0  0  0
 10 11  1  0  0  0
 11 12  2  0  0  0
 14 15  2  0  0  0
 15 16  1  0  0  0
 16 17  2  0  0  0
 16 18  1  0  0  0
 18 19  1  0  0  0
 19 20  1  0  0  0
 20 21  1  0  0  0
 21 22  1  0  0  0
 22 23  1  0  0  0
 22 28  1  0  0  0
 23 24  1  0  0  0
 24 25  1  0  0  0
 25 26  1  0  0  0
 26 27  1  0  0  0
 27 28  1  0  0  0
M  END
> <Outcome>
Active

$$$$

                    3D
 Structure written by MMmdl.
 21 24  0  0  1  0            999 V2000
   -2.5569   -2.6350    0.0000 S   0  0  0  0  0  0
   -1.7723   -2.8899    0.0000 C   0  0  0  0  0  0
   -1.0578   -2.4774    0.0000 N   0  0  0  0  0  0
   -0.3433   -2.8899    0.0000 C   0  0  0  0  0  0
   -0.3433   -3.7149    0.0000 N   0  0  0  0  0  0
   -1.0578   -4.1274    0.0000 C   0  0  0  0  0  0
   -1.0578   -4.9524    0.0000 S   0  0  0  0  0  0
   -0.3433   -5.3649    0.0000 C   0  0  0  0  0  0
   -0.2571   -6.1854    0.0000 N   0  0  0  0  0  0
    0.5499   -6.3569    0.0000 C   0  0  0  0  0  0
    0.9624   -5.6424    0.0000 C   0  0  0  0  0  0
    1.7874   -5.6424    0.0000 C   0  0  0  0  0  0
    2.1999   -6.3569    0.0000 C   0  0  0  0  0  0
    1.7874   -7.0714    0.0000 C   0  0  0  0  0  0
    0.9624   -7.0714    0.0000 C   0  0  0  0  0  0
    0.4103   -5.0293    0.0000 N   0  0  0  0  0  0
   -1.7723   -3.7149    0.0000 C   0  0  0  0  0  0
   -2.5569   -3.9698    0.0000 C   0  0  0  0  0  0
   -2.8118   -4.7545    0.0000 C   0  0  0  0  0  0
   -3.0418   -3.3024    0.0000 C   0  0  0  0  0  0
   -3.8668   -3.3024    0.0000 C   0  0  0  0  0  0
  1  2  1  0  0  0
  1 20  1  0  0  0
  2  3  2  0  0  0
  2 17  1  0  0  0
  3  4  1  0  0  0
  4  5  2  0  0  0
  5  6  1  0  0  0
  6  7  1  0  0  0
  6 17  2  0  0  0
  7  8  1  0  0  0
  8  9  2  0  0  0
  8 16  1  0  0  0
  9 10  1  0  0  0
 10 11  1  0  0  0
 10 15  2  0  0  0
 11 12  1  0  0  0
 11 16  2  0  0  0
 12 13  2  0  0  0
 13 14  1  0  0  0
 14 15  1  0  0  0
 17 18  1  0  0  0
 18 19  1  0  0  0
 18 20  2  0  0  0
 20 21  1  0  0  0
M  END
> <Outcome>
Active

$$$$

                    3D
 Structure written by MMmdl.
 22 25  0  0  1  0            999 V2000
   -0.0000   -1.3349    0.0000 S   0  0  0  0  0  0
    0.7846   -1.0799    0.0000 C   0  0  0  0  0  0
    0.7846   -0.2549    0.0000 N   0  0  0  0  0  0
    1.5692    0.0000    0.0000 C   0  0  0  0  0  0
    2.0542   -0.6674    0.0000 N   0  0  0  0  0  0
    1.5692   -1.3349    0.0000 N   0  0  0  0  0  0
    1.8242    0.7846    0.0000 C   0  0  0  0  0  0
    1.3393    1.4521    0.0000 S   0  0  0  0  0  0
    1.8242    2.1195    0.0000 C   0  0  0  0  0  0
    2.6088    1.8646    0.0000 C   0  0  0  0  0  0
    2.6088    1.0396    0.0000 C   0  0  0  0  0  0
   -0.0000    0.0000    0.0000 N   0  0  0  0  0  0
   -0.4849   -0.6674    0.0000 C   0  0  0  0  0  0
   -1.3099   -0.6674    0.0000 C   0  0  3  0  0  0
   -1.7224    0.0470    0.0000 C   0  0  0  0  0  0
   -2.5474    0.0470    0.0000 C   0  0  0  0  0  0
   -2.9599    0.7615    0.0000 C   0  0  0  0  0  0
   -2.5474    1.4760    0.0000 C   0  0  0  0  0  0
   -1.7224    1.4760    0.0000 C   0  0  0  0  0  0
   -1.3099    0.7615    0.0000 C   0  0  0  0  0  0
   -1.7224   -1.3819    0.0000 C   0  0  0  0  0  0
   -2.5474   -1.3819    0.0000 C   0  0  0  0  0  0
  1  2  1  0  0  0
  1 13  1  0  0  0
  2  3  1  0  0  0
  2  6  2  0  0  0
  3  4  1  0  0  0
  3 12  1  0  0  0
  4  5  2  0  0  0
  4  7  1  0  0  0
  5  6  1  0  0  0
  7  8  1  0  0  0
  7 11  2  0  0  0
  8  9  1  0  0  0
  9 10  2  0  0  0
 10 11  1  0  0  0
 12 13  2  0  0  0
 13 14  1  0  0  0
 14 15  1  0  0  0
 14 21  1  0  0  0
 15 16  2  0  0  0
 15 20  1  0  0  0
 16 17  1  0  0  0
 17 18  2  0  0  0
 18 19  1  0  0  0
 19 20  2  0  0  0
 21 22  1  0  0  0
M  END
> <Outcome>
Active

$$$$

                    3D
 Structure written by MMmdl.
 22 24  0  0  1  0            999 V2000
    0.0000   -1.6500    0.0000 O   0  0  0  0  0  0
    0.7145   -1.2375    0.0000 C   0  0  0  0  0  0
    0.7145   -0.4125    0.0000 C   0  0  0  0  0  0
    1.4289   -0.0000    0.0000 C   0  0  0  0  0  0
    2.1434   -0.4125    0.0000 C   0  0  0  0  0  0
    2.1434   -1.2375    0.0000 C   0  0  0  0  0  0
    1.4289   -1.6500    0.0000 C   0  0  0  0  0  0
    0.0000   -0.0000    0.0000 C   0  0  0  0  0  0
    0.0000    0.8250    0.0000 O   0  0  0  0  0  0
   -0.7145   -0.4125    0.0000 N   0  0  0  0  0  0
   -0.7145   -1.2375    0.0000 C   0  0  0  0  0  0
   -1.4289   -1.6500    0.0000 C   0  0  0  0  0  0
   -1.4289   -2.4750    0.0000 C   0  0  0  0  0  0
   -2.1434   -2.8875    0.0000 C   0  0  0  0  0  0
   -2.1434   -3.7125    0.0000 C   0  0  0  0  0  0
   -2.8579   -4.1250    0.0000 C   0  0  0  0  0  0
   -3.5724   -3.7125    0.0000 C   0  0  0  0  0  0
   -4.2868   -4.1250    0.0000 N   0  0  0  0  0  0
   -4.2868   -4.9500    0.0000 C   0  0  0  0  0  0
   -5.0013   -3.7125    0.0000 C   0  0  0  0  0  0
   -3.5724   -2.8875    0.0000 C   0  0  0  0  0  0
   -2.8579   -2.4750    0.0000 C   0  0  0  0  0  0
  1  2  1  0  0  0
  1 11  1  0  0  0
  2  3  2  0  0  0
  2  7  1  0  0  0
  3  4  1  0  0  0
  3  8  1  0  0  0
  4  5  2  0  0  0
  5  6  1  0  0  0
  6  7  2  0  0  0
  8  9  2  0  0  0
  8 10  1  0  0  0
 10 11  2  0  0  0
 11 12  1  0  0  0
 12 13  2  0  0  0
 13 14  1  0  0  0
 14 15  2  0  0  0
 14 22  1  0  0  0
 15 16  1  0  0  0
 16 17  2  0  0  0
 17 18  1  0  0  0
 17 21  1  0  0  0
 18 19  1  0  0  0
 18 20  1  0  0  0
 21 22  2  0  0  0
M  END
> <Outcome>
Active

$$$$

                    3D
 Structure written by MMmdl.
 21 23  0  0  1  0            999 V2000
   -3.9284   -4.9848    0.0000 O   0  5  0  0  0  0
   -4.3409   -4.2703    0.0000 N   0  3  0  0  0  0
   -5.1659   -4.2703    0.0000 O   0  0  0  0  0  0
   -3.9284   -3.5558    0.0000 C   0  0  0  0  0  0
   -4.3409   -2.8414    0.0000 C   0  0  0  0  0  0
   -3.9284   -2.1269    0.0000 C   0  0  0  0  0  0
   -3.1034   -2.1269    0.0000 C   0  0  0  0  0  0
   -2.6909   -1.4124    0.0000 C   0  0  0  0  0  0
   -1.8659   -1.4124    0.0000 N   0  0  0  0  0  0
   -1.4534   -0.6979    0.0000 N   0  0  0  0  0  0
   -0.6284   -0.6979    0.0000 C   0  0  0  0  0  0
   -0.1435   -1.3654    0.0000 N   0  0  0  0  0  0
    0.6411   -1.1104    0.0000 C   0  0  0  0  0  0
    0.6411   -0.2854    0.0000 C   0  0  0  0  0  0
    1.3556    0.1271    0.0000 C   0  0  0  0  0  0
    2.0701   -0.2854    0.0000 C   0  0  0  0  0  0
    2.0701   -1.1104    0.0000 C   0  0  0  0  0  0
    1.3556   -1.5229    0.0000 C   0  0  0  0  0  0
   -0.1435   -0.0305    0.0000 N   0  0  0  0  0  0
   -2.6909   -2.8414    0.0000 C   0  0  0  0  0  0
   -3.1034   -3.5558    0.0000 C   0  0  0  0  0  0
  1  2  1  0  0  0
  2  3  2  0  0  0
  2  4  1  0  0  0
  4  5  2  0  0  0
  4 21  1  0  0  0
  5  6  1  0  0  0
  6  7  2  0  0  0
  7  8  1  0  0  0
  7 20  1  0  0  0
  8  9  2  0  0  0
  9 10  1  0  0  0
 10 11  1  0  0  0
 11 12  2  0  0  0
 11 19  1  0  0  0
 12 13  1  0  0  0
 13 14  1  0  0  0
 13 18  2  0  0  0
 14 15  1  0  0  0
 14 19  2  0  0  0
 15 16  2  0  0  0
 16 17  1  0  0  0
 17 18  1  0  0  0
 20 21  2  0  0  0
M  CHG  2   1  -1   2   1
M  END
> <Outcome>
Active

$$$$

                    3D
 Structure written by MMmdl.
 22 24  0  0  1  0            999 V2000
    2.7512    0.7634    0.0000 Br  0  0  0  0  0  0
    2.7512   -0.0616    0.0000 C   0  0  0  0  0  0
    3.4656   -0.4741    0.0000 C   0  0  0  0  0  0
    3.4656   -1.2991    0.0000 C   0  0  0  0  0  0
    4.1801   -1.7116    0.0000 Cl  0  0  0  0  0  0
    2.7512   -1.7116    0.0000 C   0  0  0  0  0  0
    2.7512   -2.5366    0.0000 C   0  0  0  0  0  0
    3.4186   -3.0215    0.0000 O   0  0  0  0  0  0
    3.1637   -3.8062    0.0000 C   0  0  0  0  0  0
    3.6486   -4.4736    0.0000 C   0  0  0  0  0  0
    3.3130   -5.2273    0.0000 N   0  0  0  0  0  0
    3.7980   -5.8947    0.0000 C   0  0  0  0  0  0
    3.4624   -6.6484    0.0000 C   0  0  0  0  0  0
    3.9473   -7.3158    0.0000 C   0  0  0  0  0  0
    3.6118   -8.0695    0.0000 C   0  0  0  0  0  0
    2.7913   -8.1557    0.0000 N   0  0  0  0  0  0
    2.3064   -7.4883    0.0000 C   0  0  0  0  0  0
    2.6419   -6.7346    0.0000 C   0  0  0  0  0  0
    2.3387   -3.8062    0.0000 C   0  0  0  0  0  0
    2.0837   -3.0215    0.0000 C   0  0  0  0  0  0
    2.0367   -1.2991    0.0000 C   0  0  0  0  0  0
    2.0367   -0.4741    0.0000 C   0  0  0  0  0  0
  1  2  1  0  0  0
  2  3  2  0  0  0
  2 22  1  0  0  0
  3  4  1  0  0  0
  4  5  1  0  0  0
  4  6  2  0  0  0
  6  7  1  0  0  0
  6 21  1  0  0  0
  7  8  1  0  0  0
  7 20  2  0  0  0
  8  9  1  0  0  0
  9 10  1  0  0  0
  9 19  2  0  0  0
 10 11  1  0  0  0
 11 12  1  0  0  0
 12 13  1  0  0  0
 13 14  1  0  0  0
 13 18  1  0  0  0
 14 15  1  0  0  0
 15 16  1  0  0  0
 16 17  1  0  0  0
 17 18  1  0  0  0
 19 20  1  0  0  0
 21 22  2  0  0  0
M  END
> <Outcome>
Active

$$$$

                    3D
 Structure written by MMmdl.
 32 35  0  0  1  0            999 V2000
    1.4289    0.8250    0.0000 Cl  0  0  0  0  0  0
    1.4289    0.0000    0.0000 C   0  0  0  0  0  0
    2.1434   -0.4125    0.0000 C   0  0  0  0  0  0
    2.8579    0.0000    0.0000 C   0  0  0  0  0  0
    3.5724   -0.4125    0.0000 C   0  0  0  0  0  0
    3.5724   -1.2375    0.0000 C   0  0  0  0  0  0
    2.8579   -1.6500    0.0000 N   0  0  0  0  0  0
    2.1434   -1.2375    0.0000 C   0  0  0  0  0  0
    1.4289   -1.6500    0.0000 C   0  0  0  0  0  0
    1.4289   -2.4750    0.0000 O   0  0  0  0  0  0
    0.7145   -1.2375    0.0000 C   0  0  0  0  0  0
    0.0000   -1.6500    0.0000 C   0  0  3  0  0  0
   -0.7145   -1.2375    0.0000 N   0  0  0  0  0  0
   -0.7145   -0.4125    0.0000 C   0  0  0  0  0  0
    0.0000   -0.0000    0.0000 O   0  0  0  0  0  0
   -1.4289    0.0000    0.0000 C   0  0  0  0  0  0
   -2.1434   -0.4125    0.0000 C   0  0  0  0  0  0
   -2.8579    0.0000    0.0000 C   0  0  0  0  0  0
   -2.8579    0.8250    0.0000 C   0  0  0  0  0  0
   -3.5724    1.2375    0.0000 O   0  0  0  0  0  0
   -4.2868    0.8250    0.0000 C   0  0  0  0  0  0
   -2.1434    1.2375    0.0000 C   0  0  0  0  0  0
   -1.4289    0.8250    0.0000 C   0  0  0  0  0  0
    0.0000   -2.4750    0.0000 C   0  0  0  0  0  0
   -0.7145   -2.8875    0.0000 C   0  0  0  0  0  0
   -1.4289   -2.4750    0.0000 Cl  0  0  0  0  0  0
   -0.7145   -3.7125    0.0000 C   0  0  0  0  0  0
    0.0000   -4.1250    0.0000 C   0  0  0  0  0  0
   -0.0000   -4.9500    0.0000 Cl  0  0  0  0  0  0
    0.7145   -3.7125    0.0000 C   0  0  0  0  0  0
    0.7145   -2.8875    0.0000 C   0  0  0  0  0  0
    0.7145   -0.4125    0.0000 C   0  0  0  0  0  0
  1  2  1  0  0  0
  2  3  2  0  0  0
  2 32  1  0  0  0
  3  4  1  0  0  0
  3  8  1  0  0  0
  4  5  2  0  0  0
  5  6  1  0  0  0
  6  7  2  0  0  0
  7  8  1  0  0  0
  8  9  2  0  0  0
  9 10  1  0  0  0
  9 11  1  0  0  0
 11 12  1  0  0  0
 11 32  2  0  0  0
 12 13  1  0  0  0
 12 24  1  0  0  0
 13 14  1  0  0  0
 14 15  2  0  0  0
 14 16  1  0  0  0
 16 17  2  0  0  0
 16 23  1  0  0  0
 17 18  1  0  0  0
 18 19  2  0  0  0
 19 20  1  0  0  0
 19 22  1  0  0  0
 20 21  1  0  0  0
 22 23  2  0  0  0
 24 25  2  0  0  0
 24 31  1  0  0  0
 25 26  1  0  0  0
 25 27  1  0  0  0
 27 28  2  0  0  0
 28 29  1  0  0  0
 28 30  1  0  0  0
 30 31  2  0  0  0
M  END
> <Outcome>
Active

$$$$

                    3D
 Structure written by MMmdl.
 35 40  0  0  1  0            999 V2000
   -1.2379    7.0993    0.0000 F   0  0  0  0  0  0
   -0.9830    6.3146    0.0000 C   0  0  0  0  0  0
   -0.1760    6.1431    0.0000 C   0  0  0  0  0  0
    0.0789    5.3585    0.0000 C   0  0  0  0  0  0
   -0.4731    4.7454    0.0000 C   0  0  0  0  0  0
   -0.2182    3.9608    0.0000 N   0  0  0  0  0  0
    0.5888    3.7892    0.0000 C   0  0  0  0  0  0
    0.8437    3.0046    0.0000 C   0  0  0  0  0  0
    0.2917    2.3915    0.0000 N   0  0  0  0  0  0
    0.5466    1.6069    0.0000 C   0  0  0  0  0  0
   -0.0054    0.9938    0.0000 C   0  0  0  0  0  0
    0.2495    0.2092    0.0000 C   0  0  0  0  0  0
   -0.3025   -0.4039    0.0000 C   0  0  0  0  0  0
   -0.0476   -1.1885    0.0000 C   0  0  3  0  0  0
   -0.5996   -1.8016    0.0000 N   0  0  0  0  0  0
   -0.3446   -2.5862    0.0000 C   0  0  0  0  0  0
    0.4623   -2.7578    0.0000 C   0  0  0  0  0  0
    1.0144   -2.1447    0.0000 C   0  0  0  0  0  0
    1.8394   -2.1447    0.0000 C   0  0  0  0  0  0
    2.0943   -1.3601    0.0000 C   0  0  0  0  0  0
    1.4269   -0.8751    0.0000 N   0  0  0  0  0  0
    0.7594   -1.3601    0.0000 C   0  0  0  0  0  0
    2.9013   -1.1885    0.0000 C   0  0  0  0  0  0
    3.4533   -1.8016    0.0000 C   0  0  0  0  0  0
    3.1984   -2.5862    0.0000 C   0  0  0  0  0  0
    2.3914   -2.7578    0.0000 C   0  0  0  0  0  0
   -1.1095   -0.2324    0.0000 C   0  0  0  0  0  0
   -1.3644    0.5522    0.0000 C   0  0  0  0  0  0
   -0.8124    1.1653    0.0000 C   0  0  0  0  0  0
   -1.0673    1.9500    0.0000 O   0  0  0  0  0  0
   -1.8743    2.1215    0.0000 C   0  0  0  0  0  0
   -0.5153    2.5631    0.0000 C   0  0  0  0  0  0
   -0.7702    3.3477    0.0000 C   0  0  0  0  0  0
   -1.2801    4.9169    0.0000 C   0  0  0  0  0  0
   -1.5350    5.7015    0.0000 C   0  0  0  0  0  0
  1  2  1  0  0  0
  2  3  2  0  0  0
  2 35  1  0  0  0
  3  4  1  0  0  0
  4  5  2  0  0  0
  5  6  1  0  0  0
  5 34  1  0  0  0
  6  7  1  0  0  0
  6 33  1  0  0  0
  7  8  1  0  0  0
  8  9  1  0  0  0
  9 10  1  0  0  0
  9 32  1  0  0  0
 10 11  1  0  0  0
 11 12  2  0  0  0
 11 29  1  0  0  0
 12 13  1  0  0  0
 13 14  1  0  0  0
 13 27  2  0  0  0
 14 15  1  0  0  0
 14 22  1  0  0  0
 15 16  1  0  0  0
 16 17  1  0  0  0
 17 18  1  0  0  0
 18 19  2  0  0  0
 18 22  1  0  0  0
 19 20  1  0  0  0
 19 26  1  0  0  0
 20 21  1  0  0  0
 20 23  2  0  0  0
 21 22  2  0  0  0
 23 24  1  0  0  0
 24 25  1  0  0  0
 25 26  2  0  0  0
 27 28  1  0  0  0
 28 29  2  0  0  0
 29 30  1  0  0  0
 30 31  1  0  0  0
 32 33  1  0  0  0
 34 35  2  0  0  0
M  END
> <Outcome>
Active

$$$$

                    3D
 Structure written by MMmdl.
 19 21  0  0  1  0            999 V2000
    0.0000   -1.6500    0.0000 N   0  0  0  0  0  0
    0.7145   -1.2375    0.0000 C   0  0  0  0  0  0
    0.7145   -0.4125    0.0000 C   0  0  0  0  0  0
    1.4289   -0.0000    0.0000 C   0  0  0  0  0  0
    2.1434   -0.4125    0.0000 C   0  0  0  0  0  0
    2.1434   -1.2375    0.0000 C   0  0  0  0  0  0
    1.4289   -1.6500    0.0000 C   0  0  0  0  0  0
    0.0000   -0.0000    0.0000 C   0  0  0  0  0  0
    0.0000    0.8250    0.0000 N   0  0  0  0  0  0
   -0.7145   -0.4125    0.0000 N   0  0  0  0  0  0
   -0.7145   -1.2375    0.0000 C   0  0  0  0  0  0
   -1.4289   -1.6500    0.0000 N   0  0  0  0  0  0
   -2.1434   -1.2375    0.0000 C   0  0  0  0  0  0
   -2.8579   -1.6500    0.0000 C   0  0  0  0  0  0
   -3.5724   -1.2375    0.0000 C   0  0  0  0  0  0
   -4.2868   -1.6500    0.0000 C   0  0  0  0  0  0
   -3.5724   -0.4125    0.0000 C   0  0  0  0  0  0
   -2.8579    0.0000    0.0000 C   0  0  0  0  0  0
   -2.1434   -0.4125    0.0000 C   0  0  0  0  0  0
  1  2  2  0  0  0
  1 11  1  0  0  0
  2  3  1  0  0  0
  2  7  1  0  0  0
  3  4  1  0  0  0
  3  8  2  0  0  0
  4  5  2  0  0  0
  5  6  1  0  0  0
  6  7  2  0  0  0
  8  9  1  0  0  0
  8 10  1  0  0  0
 10 11  2  0  0  0
 11 12  1  0  0  0
 12 13  1  0  0  0
 13 14  2  0  0  0
 13 19  1  0  0  0
 14 15  1  0  0  0
 15 16  1  0  0  0
 15 17  2  0  0  0
 17 18  1  0  0  0
 18 19  2  0  0  0
M  END
> <Outcome>
Active

$$$$

                    3D
 Structure written by MMmdl.
 29 32  0  0  1  0            999 V2000
   -5.0013    1.2375    0.0000 Br  0  0  0  0  0  0
   -4.2868    0.8250    0.0000 C   0  0  0  0  0  0
   -3.5724    1.2375    0.0000 C   0  0  0  0  0  0
   -2.8579    0.8250    0.0000 C   0  0  0  0  0  0
   -2.1434    1.2375    0.0000 C   0  0  0  0  0  0
   -1.4289    0.8250    0.0000 C   0  0  0  0  0  0
   -1.4289    0.0000    0.0000 C   0  0  0  0  0  0
   -2.1434   -0.4125    0.0000 O   0  0  0  0  0  0
   -2.8579   -0.0000    0.0000 C   0  0  0  0  0  0
   -3.5724   -0.4125    0.0000 C   0  0  0  0  0  0
   -4.2868   -0.0000    0.0000 C   0  0  0  0  0  0
   -0.7145    1.2375    0.0000 C   0  0  0  0  0  0
   -0.7145    2.0625    0.0000 O   0  0  0  0  0  0
   -0.0000    0.8250    0.0000 N   0  0  0  0  0  0
    0.7145    1.2375    0.0000 C   0  0  0  0  0  0
    1.4289    0.8250    0.0000 C   0  0  0  0  0  0
    2.1434    1.2375    0.0000 C   0  0  0  0  0  0
    2.8579    0.8250    0.0000 N   0  0  0  0  0  0
    3.5724    1.2375    0.0000 C   0  0  0  0  0  0
    4.2868    0.8250    0.0000 C   0  0  0  0  0  0
    4.2868   -0.0000    0.0000 C   0  0  0  0  0  0
    5.0013   -0.4125    0.0000 N   0  0  0  0  0  0
    5.7158   -0.0000    0.0000 C   0  0  0  0  0  0
    6.4302   -0.4125    0.0000 C   0  0  0  0  0  0
    6.4302   -1.2375    0.0000 C   0  0  0  0  0  0
    5.7158   -1.6500    0.0000 C   0  0  0  0  0  0
    5.0013   -1.2375    0.0000 C   0  0  0  0  0  0
    3.5724   -0.4125    0.0000 C   0  0  0  0  0  0
    2.8579    0.0000    0.0000 C   0  0  0  0  0  0
  1  2  1  0  0  0
  2  3  2  0  0  0
  2 11  1  0  0  0
  3  4  1  0  0  0
  4  5  1  0  0  0
  4  9  2  0  0  0
  5  6  2  0  0  0
  6  7  1  0  0  0
  6 12  1  0  0  0
  7  8  1  0  0  0
  8  9  1  0  0  0
  9 10  1  0  0  0
 10 11  2  0  0  0
 12 13  2  0  0  0
 12 14  1  0  0  0
 14 15  1  0  0  0
 15 16  1  0  0  0
 16 17  1  0  0  0
 17 18  1  0  0  0
 18 19  1  0  0  0
 18 29  1  0  0  0
 19 20  1  0  0  0
 20 21  1  0  0  0
 21 22  1  0  0  0
 21 28  1  0  0  0
 22 23  1  0  0  0
 22 27  1  0  0  0
 23 24  1  0  0  0
 24 25  1  0  0  0
 25 26  1  0  0  0
 26 27  1  0  0  0
 28 29  1  0  0  0
M  END
> <Outcome>
Active

$$$$

                    3D
 Structure written by MMmdl.
 28 31  0  0  1  0            999 V2000
   -4.2868    2.4750    0.0000 Cl  0  0  0  0  0  0
   -3.5724    2.0625    0.0000 C   0  0  0  0  0  0
   -3.5724    1.2375    0.0000 C   0  0  0  0  0  0
   -2.8579    0.8250    0.0000 C   0  0  0  0  0  0
   -2.1434    1.2375    0.0000 C   0  0  0  0  0  0
   -1.4289    0.8250    0.0000 C   0  0  0  0  0  0
   -0.7145    1.2375    0.0000 N   0  0  0  0  0  0
   -0.0000    0.8250    0.0000 C   0  0  0  0  0  0
    0.7145    1.2375    0.0000 C   0  0  0  0  0  0
    1.4289    0.8250    0.0000 N   0  0  0  0  0  0
    2.1434    1.2375    0.0000 C   0  0  0  0  0  0
    2.8579    0.8250    0.0000 C   0  0  0  0  0  0
    3.5724    1.2375    0.0000 C   0  0  0  0  0  0
    4.2868    0.8250    0.0000 C   0  0  0  0  0  0
    5.0714    1.0799    0.0000 N   0  0  0  0  0  0
    5.5564    0.4125    0.0000 C   0  0  0  0  0  0
    6.3814    0.4125    0.0000 O   0  0  0  0  0  0
    5.0714   -0.2549    0.0000 N   0  0  0  0  0  0
    5.3264   -1.0396    0.0000 C   0  0  0  0  0  0
    4.2868   -0.0000    0.0000 C   0  0  0  0  0  0
    3.5724   -0.4125    0.0000 C   0  0  0  0  0  0
    2.8579   -0.0000    0.0000 C   0  0  0  0  0  0
    5.3264    1.8646    0.0000 C   0  0  0  0  0  0
   -1.4289   -0.0000    0.0000 C   0  0  0  0  0  0
   -2.1434   -0.4125    0.0000 C   0  0  0  0  0  0
   -2.8579    0.0000    0.0000 N   0  0  0  0  0  0
   -2.1434    2.0625    0.0000 C   0  0  0  0  0  0
   -2.8579    2.4750    0.0000 C   0  0  0  0  0  0
  1  2  1  0  0  0
  2  3  2  0  0  0
  2 28  1  0  0  0
  3  4  1  0  0  0
  4  5  2  0  0  0
  4 26  1  0  0  0
  5  6  1  0  0  0
  5 27  1  0  0  0
  6  7  1  0  0  0
  6 24  2  0  0  0
  7  8  1  0  0  0
  8  9  1  0  0  0
  9 10  1  0  0  0
 10 11  1  0  0  0
 11 12  1  0  0  0
 12 13  2  0  0  0
 12 22  1  0  0  0
 13 14  1  0  0  0
 14 15  1  0  0  0
 14 20  2  0  0  0
 15 16  1  0  0  0
 15 23  1  0  0  0
 16 17  2  0  0  0
 16 18  1  0  0  0
 18 19  1  0  0  0
 18 20  1  0  0  0
 20 21  1  0  0  0
 21 22  2  0  0  0
 24 25  1  0  0  0
 25 26  2  0  0  0
 27 28  2  0  0  0
M  END
> <Outcome>
Active

$$$$

                    3D
 Structure written by MMmdl.
 33 36  0  0  1  0            999 V2000
   -1.1633   -4.5039    0.0000 Cl  0  0  0  0  0  0
   -0.9083   -3.7192    0.0000 C   0  0  0  0  0  0
   -1.4604   -3.1062    0.0000 C   0  0  0  0  0  0
   -1.2054   -2.3215    0.0000 C   0  0  0  0  0  0
   -0.3984   -2.1500    0.0000 C   0  0  0  0  0  0
   -0.1435   -1.3654    0.0000 N   0  0  0  0  0  0
    0.6411   -1.1104    0.0000 C   0  0  0  0  0  0
    0.6411   -0.2854    0.0000 C   0  0  0  0  0  0
    1.3556    0.1271    0.0000 C   0  0  0  0  0  0
    2.0701   -0.2854    0.0000 C   0  0  0  0  0  0
    2.7845    0.1271    0.0000 O   0  0  0  0  0  0
    2.7845    0.9521    0.0000 C   0  0  0  0  0  0
    2.0701    1.3646    0.0000 O   0  0  0  0  0  0
    3.4990    1.3646    0.0000 C   0  0  0  0  0  0
    3.4990    2.1896    0.0000 C   0  0  0  0  0  0
    4.2135    2.6021    0.0000 C   0  0  0  0  0  0
    4.2135    3.4271    0.0000 C   0  0  0  0  0  0
    4.9279    3.8396    0.0000 C   0  0  0  0  0  0
    5.6424    3.4271    0.0000 C   0  0  0  0  0  0
    5.6424    2.6021    0.0000 C   0  0  0  0  0  0
    4.9279    2.1896    0.0000 C   0  0  0  0  0  0
    2.0701   -1.1104    0.0000 C   0  0  0  0  0  0
    1.3556   -1.5229    0.0000 C   0  0  0  0  0  0
   -0.1435   -0.0305    0.0000 C   0  0  0  0  0  0
   -0.3984    0.7541    0.0000 C   0  0  0  0  0  0
   -1.2054    0.9256    0.0000 O   0  0  0  0  0  0
   -1.7575    0.3126    0.0000 C   0  0  0  0  0  0
   -2.5644    0.4841    0.0000 C   0  0  0  0  0  0
    0.1536    1.3672    0.0000 O   0  0  0  0  0  0
   -0.6284   -0.6979    0.0000 C   0  0  0  0  0  0
   -1.4534   -0.6979    0.0000 C   0  0  0  0  0  0
    0.1536   -2.7631    0.0000 C   0  0  0  0  0  0
   -0.1014   -3.5477    0.0000 C   0  0  0  0  0  0
  1  2  1  0  0  0
  2  3  2  0  0  0
  2 33  1  0  0  0
  3  4  1  0  0  0
  4  5  2  0  0  0
  5  6  1  0  0  0
  5 32  1  0  0  0
  6  7  1  0  0  0
  6 30  1  0  0  0
  7  8  2  0  0  0
  7 23  1  0  0  0
  8  9  1  0  0  0
  8 24  1  0  0  0
  9 10  2  0  0  0
 10 11  1  0  0  0
 10 22  1  0  0  0
 11 12  1  0  0  0
 12 13  2  0  0  0
 12 14  1  0  0  0
 14 15  2  0  0  0
 15 16  1  0  0  0
 16 17  2  0  0  0
 16 21  1  0  0  0
 17 18  1  0  0  0
 18 19  2  0  0  0
 19 20  1  0  0  0
 20 21  2  0  0  0
 22 23  2  0  0  0
 24 25  1  0  0  0
 24 30  2  0  0  0
 25 26  1  0  0  0
 25 29  2  0  0  0
 26 27  1  0  0  0
 27 28  1  0  0  0
 30 31  1  0  0  0
 32 33  2  0  0  0
M  END
> <Outcome>
Active

$$$$

                    3D
 Structure written by MMmdl.
 34 37  0  0  1  0            999 V2000
    2.1434   -7.8375    0.0000 Cl  0  0  0  0  0  0
    2.1434   -8.6625    0.0000 C   0  0  0  0  0  0
    2.8579   -9.0750    0.0000 C   0  0  0  0  0  0
    2.8579   -9.9000    0.0000 C   0  0  0  0  0  0
    3.5724  -10.3125    0.0000 C   0  0  0  0  0  0
    3.5724  -11.1375    0.0000 O   0  0  0  0  0  0
    4.2868   -9.9000    0.0000 N   0  0  0  0  0  0
    5.0013  -10.3125    0.0000 C   0  0  0  0  0  0
    5.7158   -9.9000    0.0000 C   0  0  0  0  0  0
    6.4302  -10.3125    0.0000 C   0  0  0  0  0  0
    6.4302  -11.1375    0.0000 C   0  0  0  0  0  0
    7.1447  -11.5500    0.0000 N   0  0  0  0  0  0
    7.8592  -11.1375    0.0000 C   0  0  0  0  0  0
    8.5737  -11.5500    0.0000 C   0  0  0  0  0  0
    8.5737  -12.3750    0.0000 C   0  0  0  0  0  0
    9.2881  -12.7875    0.0000 N   0  0  0  0  0  0
   10.0026  -12.3750    0.0000 C   0  0  0  0  0  0
   10.7171  -12.7875    0.0000 C   0  0  0  0  0  0
   11.4315  -12.3750    0.0000 C   0  0  0  0  0  0
   12.1460  -12.7875    0.0000 C   0  0  0  0  0  0
   12.8605  -12.3750    0.0000 O   0  0  0  0  0  0
   13.5749  -12.7875    0.0000 C   0  0  0  0  0  0
   12.1460  -13.6125    0.0000 C   0  0  0  0  0  0
   12.8605  -14.0250    0.0000 O   0  0  0  0  0  0
   13.5749  -13.6125    0.0000 C   0  0  0  0  0  0
   11.4315  -14.0250    0.0000 C   0  0  0  0  0  0
   10.7171  -13.6125    0.0000 C   0  0  0  0  0  0
    7.8592  -12.7875    0.0000 C   0  0  0  0  0  0
    7.1447  -12.3750    0.0000 C   0  0  0  0  0  0
    5.7158  -11.5500    0.0000 C   0  0  0  0  0  0
    5.0013  -11.1375    0.0000 C   0  0  0  0  0  0
    2.1434  -10.3125    0.0000 C   0  0  0  0  0  0
    1.4289   -9.9000    0.0000 C   0  0  0  0  0  0
    1.4289   -9.0750    0.0000 C   0  0  0  0  0  0
  1  2  1  0  0  0
  2  3  2  0  0  0
  2 34  1  0  0  0
  3  4  1  0  0  0
  4  5  1  0  0  0
  4 32  2  0  0  0
  5  6  2  0  0  0
  5  7  1  0  0  0
  7  8  1  0  0  0
  8  9  2  0  0  0
  8 31  1  0  0  0
  9 10  1  0  0  0
 10 11  2  0  0  0
 11 12  1  0  0  0
 11 30  1  0  0  0
 12 13  1  0  0  0
 12 29  1  0  0  0
 13 14  1  0  0  0
 14 15  1  0  0  0
 15 16  1  0  0  0
 15 28  1  0  0  0
 16 17  1  0  0  0
 17 18  1  0  0  0
 18 19  2  0  0  0
 18 27  1  0  0  0
 19 20  1  0  0  0
 20 21  1  0  0  0
 20 23  2  0  0  0
 21 22  1  0  0  0
 23 24  1  0  0  0
 23 26  1  0  0  0
 24 25  1  0  0  0
 26 27  2  0  0  0
 28 29  1  0  0  0
 30 31  2  0  0  0
 32 33  1  0  0  0
 33 34  2  0  0  0
M  END
> <Outcome>
Active

$$$$

                    3D
 Structure written by MMmdl.
 23 24  0  0  1  0            999 V2000
    0.6674   -2.9599    0.0000 S   0  0  0  0  0  0
    0.4125   -3.7445    0.0000 C   0  0  0  0  0  0
    0.8974   -4.4120    0.0000 S   0  0  0  0  0  0
    0.5619   -5.1657    0.0000 C   0  0  0  0  0  0
    1.0468   -5.8331    0.0000 C   0  0  0  0  0  0
    1.8673   -5.7469    0.0000 C   0  0  0  0  0  0
    2.2028   -4.9932    0.0000 C   0  0  0  0  0  0
    2.3522   -6.4143    0.0000 C   0  0  0  0  0  0
    2.0166   -7.1680    0.0000 C   0  0  0  0  0  0
    2.5016   -7.8354    0.0000 C   0  0  0  0  0  0
    2.9865   -8.5029    0.0000 C   0  0  0  0  0  0
    3.1690   -7.3505    0.0000 C   0  0  0  0  0  0
    1.8341   -8.3203    0.0000 C   0  0  0  0  0  0
    1.1962   -7.2542    0.0000 C   0  0  0  0  0  0
    0.7112   -6.5868    0.0000 C   0  0  0  0  0  0
   -0.1093   -6.6730    0.0000 C   0  0  0  0  0  0
   -0.4125   -3.7445    0.0000 N   0  0  0  0  0  0
   -0.6674   -2.9599    0.0000 N   0  0  0  0  0  0
    0.0000   -2.4750    0.0000 C   0  0  0  0  0  0
    0.0000   -1.6500    0.0000 N   0  0  0  0  0  0
    0.7145   -1.2375    0.0000 C   0  0  0  0  0  0
    0.7145   -0.4125    0.0000 O   0  0  0  0  0  0
    1.4289   -1.6500    0.0000 C   0  0  0  0  0  0
  1  2  1  0  0  0
  1 19  1  0  0  0
  2  3  1  0  0  0
  2 17  2  0  0  0
  3  4  1  0  0  0
  4  5  1  0  0  0
  5  6  2  0  0  0
  5 15  1  0  0  0
  6  7  1  0  0  0
  6  8  1  0  0  0
  8  9  2  0  0  0
  9 10  1  0  0  0
  9 14  1  0  0  0
 10 11  1  0  0  0
 10 12  1  0  0  0
 10 13  1  0  0  0
 14 15  2  0  0  0
 15 16  1  0  0  0
 17 18  1  0  0  0
 18 19  2  0  0  0
 19 20  1  0  0  0
 20 21  1  0  0  0
 21 22  2  0  0  0
 21 23  1  0  0  0
M  END
> <Outcome>
Active

$$$$

                    3D
 Structure written by MMmdl.
 23 25  0  0  1  0            999 V2000
    0.0000   -1.6500    0.0000 O   0  0  0  0  0  0
    0.7145   -1.2375    0.0000 C   0  0  0  0  0  0
    0.7145   -0.4125    0.0000 C   0  0  0  0  0  0
    1.4289   -0.0000    0.0000 C   0  0  0  0  0  0
    2.1434   -0.4125    0.0000 C   0  0  0  0  0  0
    2.1434   -1.2375    0.0000 C   0  0  0  0  0  0
    1.4289   -1.6500    0.0000 C   0  0  0  0  0  0
    0.0000   -0.0000    0.0000 C   0  0  0  0  0  0
    0.0000    0.8250    0.0000 O   0  0  0  0  0  0
   -0.7145   -0.4125    0.0000 N   0  0  0  0  0  0
   -0.7145   -1.2375    0.0000 C   0  0  0  0  0  0
   -1.4289   -1.6500    0.0000 C   0  0  0  0  0  0
   -1.4289   -2.4750    0.0000 C   0  0  0  0  0  0
   -2.1434   -2.8875    0.0000 C   0  0  0  0  0  0
   -2.1434   -3.7125    0.0000 C   0  0  0  0  0  0
   -1.4289   -4.1250    0.0000 O   0  0  0  0  0  0
   -1.4289   -4.9500    0.0000 C   0  0  0  0  0  0
   -2.8579   -4.1250    0.0000 C   0  0  0  0  0  0
   -2.8579   -4.9500    0.0000 O   0  0  0  0  0  0
   -2.1434   -5.3625    0.0000 C   0  0  0  0  0  0
   -3.5724   -3.7125    0.0000 C   0  0  0  0  0  0
   -3.5724   -2.8875    0.0000 C   0  0  0  0  0  0
   -2.8579   -2.4750    0.0000 C   0  0  0  0  0  0
  1  2  1  0  0  0
  1 11  1  0  0  0
  2  3  2  0  0  0
  2  7  1  0  0  0
  3  4  1  0  0  0
  3  8  1  0  0  0
  4  5  2  0  0  0
  5  6  1  0  0  0
  6  7  2  0  0  0
  8  9  2  0  0  0
  8 10  1  0  0  0
 10 11  2  0  0  0
 11 12  1  0  0  0
 12 13  2  0  0  0
 13 14  1  0  0  0
 14 15  2  0  0  0
 14 23  1  0  0  0
 15 16  1  0  0  0
 15 18  1  0  0  0
 16 17  1  0  0  0
 18 19  1  0  0  0
 18 21  2  0  0  0
 19 20  1  0  0  0
 21 22  1  0  0  0
 22 23  2  0  0  0
M  END
> <Outcome>
Active

$$$$

                    3D
 Structure written by MMmdl.
 32 36  0  0  1  0            999 V2000
   -1.8704    5.8185    0.0000 O   0  0  0  0  0  0
   -2.6909    5.7323    0.0000 C   0  0  0  0  0  0
   -3.1034    5.0178    0.0000 C   0  0  0  0  0  0
   -3.9284    5.0178    0.0000 O   0  0  0  0  0  0
   -2.6909    4.3034    0.0000 N   0  0  0  0  0  0
   -3.1034    3.5889    0.0000 C   0  0  0  0  0  0
   -2.6909    2.8744    0.0000 C   0  0  0  0  0  0
   -3.1034    2.1599    0.0000 C   0  0  0  0  0  0
   -2.6909    1.4455    0.0000 C   0  0  0  0  0  0
   -1.8659    1.4455    0.0000 O   0  0  0  0  0  0
   -3.1034    0.7310    0.0000 N   0  0  0  0  0  0
   -2.6909    0.0165    0.0000 C   0  0  0  0  0  0
   -1.8659    0.0165    0.0000 C   0  0  0  0  0  0
   -1.4534   -0.6979    0.0000 C   0  0  0  0  0  0
   -0.6284   -0.6979    0.0000 C   0  0  0  0  0  0
   -0.1435   -1.3654    0.0000 N   0  0  0  0  0  0
    0.6411   -1.1104    0.0000 C   0  0  0  0  0  0
    0.6411   -0.2854    0.0000 C   0  0  0  0  0  0
    1.3556    0.1271    0.0000 C   0  0  0  0  0  0
    2.0701   -0.2854    0.0000 C   0  0  0  0  0  0
    2.0701   -1.1104    0.0000 C   0  0  0  0  0  0
    1.3556   -1.5229    0.0000 C   0  0  0  0  0  0
   -0.1435   -0.0305    0.0000 N   0  0  0  0  0  0
   -1.8659   -1.4124    0.0000 C   0  0  0  0  0  0
   -2.6909   -1.4124    0.0000 C   0  0  0  0  0  0
   -3.1034   -0.6979    0.0000 C   0  0  0  0  0  0
   -3.9284    2.1599    0.0000 C   0  0  0  0  0  0
   -4.3409    2.8744    0.0000 C   0  0  0  0  0  0
   -3.9284    3.5889    0.0000 C   0  0  0  0  0  0
   -3.0265    6.4860    0.0000 C   0  0  0  0  0  0
   -2.4134    7.0380    0.0000 C   0  0  0  0  0  0
   -1.6989    6.6255    0.0000 C   0  0  0  0  0  0
  1  2  1  0  0  0
  1 32  1  0  0  0
  2  3  1  0  0  0
  2 30  2  0  0  0
  3  4  2  0  0  0
  3  5  1  0  0  0
  5  6  1  0  0  0
  6  7  2  0  0  0
  6 29  1  0  0  0
  7  8  1  0  0  0
  8  9  1  0  0  0
  8 27  2  0  0  0
  9 10  2  0  0  0
  9 11  1  0  0  0
 11 12  1  0  0  0
 12 13  2  0  0  0
 12 26  1  0  0  0
 13 14  1  0  0  0
 14 15  1  0  0  0
 14 24  2  0  0  0
 15 16  2  0  0  0
 15 23  1  0  0  0
 16 17  1  0  0  0
 17 18  1  0  0  0
 17 22  2  0  0  0
 18 19  1  0  0  0
 18 23  2  0  0  0
 19 20  2  0  0  0
 20 21  1  0  0  0
 21 22  1  0  0  0
 24 25  1  0  0  0
 25 26  2  0  0  0
 27 28  1  0  0  0
 28 29  2  0  0  0
 30 31  1  0  0  0
 31 32  2  0  0  0
M  END
> <Outcome>
Active

$$$$

                    3D
 Structure written by MMmdl.
 24 27  0  0  1  0            999 V2000
    3.3629   -1.5105    0.0000 O   0  0  0  0  0  0
    2.6484   -1.9230    0.0000 C   0  0  3  0  0  0
    1.9339   -1.5105    0.0000 C   0  0  0  0  0  0
    1.9339   -0.6855    0.0000 N   0  0  0  0  0  0
    2.6014   -0.2006    0.0000 C   0  0  0  0  0  0
    2.3464    0.5840    0.0000 C   0  0  0  0  0  0
    2.8985    1.1971    0.0000 C   0  0  0  0  0  0
    3.7054    1.0256    0.0000 C   0  0  0  0  0  0
    3.9604    0.2410    0.0000 C   0  0  0  0  0  0
    3.4084   -0.3721    0.0000 C   0  0  0  0  0  0
    1.5214    0.5840    0.0000 C   0  0  0  0  0  0
    1.2665   -0.2006    0.0000 C   0  0  0  0  0  0
    0.4595   -0.3721    0.0000 C   0  0  0  0  0  0
   -0.0925    0.2410    0.0000 C   0  0  0  0  0  0
    0.1624    1.0256    0.0000 C   0  0  0  0  0  0
    0.9694    1.1971    0.0000 C   0  0  0  0  0  0
    2.6484   -2.7480    0.0000 C   0  0  0  0  0  0
    3.3629   -3.1605    0.0000 N   0  0  0  0  0  0
    3.3629   -3.9855    0.0000 C   0  0  0  0  0  0
    4.0774   -4.3980    0.0000 C   0  0  0  0  0  0
    4.0774   -5.2230    0.0000 C   0  0  0  0  0  0
    3.3629   -5.6355    0.0000 C   0  0  0  0  0  0
    2.6484   -5.2230    0.0000 C   0  0  0  0  0  0
    2.6484   -4.3980    0.0000 C   0  0  0  0  0  0
  1  2  1  0  0  0
  2  3  1  0  0  0
  2 17  1  0  0  0
  3  4  1  0  0  0
  4  5  1  0  0  0
  4 12  1  0  0  0
  5  6  2  0  0  0
  5 10  1  0  0  0
  6  7  1  0  0  0
  6 11  1  0  0  0
  7  8  2  0  0  0
  8  9  1  0  0  0
  9 10  2  0  0  0
 11 12  2  0  0  0
 11 16  1  0  0  0
 12 13  1  0  0  0
 13 14  2  0  0  0
 14 15  1  0  0  0
 15 16  2  0  0  0
 17 18  1  0  0  0
 18 19  1  0  0  0
 19 20  1  0  0  0
 19 24  1  0  0  0
 20 21  1  0  0  0
 21 22  1  0  0  0
 22 23  1  0  0  0
 23 24  1  0  0  0
M  END
> <Outcome>
Active

$$$$

                    3D
 Structure written by MMmdl.
 23 25  0  0  1  0            999 V2000
    2.1434   -3.7125    0.0000 Cl  0  0  0  0  0  0
    2.1434   -2.8875    0.0000 C   0  0  0  0  0  0
    1.4289   -2.4750    0.0000 C   0  0  0  0  0  0
    1.4289   -1.6500    0.0000 C   0  0  0  0  0  0
    0.7145   -1.2375    0.0000 N   0  0  0  0  0  0
    0.7145   -0.4125    0.0000 C   0  0  0  0  0  0
   -0.0000   -0.0000    0.0000 N   0  0  0  0  0  0
   -0.0000    0.8250    0.0000 C   0  0  0  0  0  0
   -0.7846    1.0799    0.0000 N   0  0  0  0  0  0
   -1.2695    0.4125    0.0000 C   0  0  0  0  0  0
   -0.7846   -0.2549    0.0000 N   0  0  0  0  0  0
   -2.0945    0.4125    0.0000 C   0  0  0  0  0  0
   -2.9195    0.4125    0.0000 F   0  0  0  0  0  0
   -2.0945   -0.4125    0.0000 F   0  0  0  0  0  0
   -2.0945    1.2375    0.0000 F   0  0  0  0  0  0
    0.7145    1.2375    0.0000 N   0  0  0  0  0  0
    1.4289    0.8250    0.0000 C   0  0  0  0  0  0
    2.1434    1.2375    0.0000 C   0  0  0  0  0  0
    1.4289    0.0000    0.0000 C   0  0  0  0  0  0
    2.1434   -1.2375    0.0000 C   0  0  0  0  0  0
    2.8579   -1.6500    0.0000 C   0  0  0  0  0  0
    2.8579   -2.4750    0.0000 C   0  0  0  0  0  0
    3.5724   -2.8875    0.0000 C   0  0  0  0  0  0
  1  2  1  0  0  0
  2  3  2  0  0  0
  2 22  1  0  0  0
  3  4  1  0  0  0
  4  5  1  0  0  0
  4 20  2  0  0  0
  5  6  1  0  0  0
  6  7  1  0  0  0
  6 19  2  0  0  0
  7  8  1  0  0  0
  7 11  1  0  0  0
  8  9  2  0  0  0
  8 16  1  0  0  0
  9 10  1  0  0  0
 10 11  2  0  0  0
 10 12  1  0  0  0
 12 13  1  0  0  0
 12 14  1  0  0  0
 12 15  1  0  0  0
 16 17  2  0  0  0
 17 18  1  0  0  0
 17 19  1  0  0  0
 20 21  1  0  0  0
 21 22  2  0  0  0
 22 23  1  0  0  0
M  END
> <Outcome>
Active

$$$$

                    3D
 Structure written by MMmdl.
 54 60  0  0  1  0            999 V2000
    7.1447    0.8250    0.0000 O   0  0  0  0  0  0
    7.8592    1.2375    0.0000 C   0  0  0  0  0  0
    8.5737    0.8250    0.0000 N   0  0  0  0  0  0
    8.5737    0.0000    0.0000 C   0  0  0  0  0  0
    9.2881   -0.4125    0.0000 C   0  0  0  0  0  0
    9.2881   -1.2375    0.0000 C   0  0  0  0  0  0
    8.5737   -1.6500    0.0000 N   0  0  0  0  0  0
    8.5737   -2.4750    0.0000 C   0  0  0  0  0  0
    7.8592   -2.8875    0.0000 C   0  0  0  0  0  0
    7.8592   -3.7125    0.0000 C   0  0  0  0  0  0
    7.1447   -4.1250    0.0000 C   0  0  0  0  0  0
    6.4302   -3.7125    0.0000 C   0  0  0  0  0  0
    6.4302   -2.8875    0.0000 C   0  0  0  0  0  0
    7.1447   -2.4750    0.0000 C   0  0  0  0  0  0
    7.8592   -1.2375    0.0000 C   0  0  0  0  0  0
    7.8592   -0.4125    0.0000 C   0  0  0  0  0  0
    7.8592    2.0625    0.0000 C   0  0  0  0  0  0
    7.1447    2.4750    0.0000 C   0  0  0  0  0  0
    7.1447    3.3000    0.0000 C   0  0  0  0  0  0
    6.4302    3.7125    0.0000 C   0  0  0  0  0  0
    6.4302    4.5375    0.0000 O   0  0  0  0  0  0
    5.7158    3.3000    0.0000 N   0  0  0  0  0  0
    5.0013    3.7125    0.0000 C   0  0  0  0  0  0
    4.2868    3.3000    0.0000 C   0  0  0  0  0  0
    3.5724    3.7125    0.0000 C   0  0  0  0  0  0
    3.5724    4.5375    0.0000 N   0  0  0  0  0  0
    2.8579    4.9500    0.0000 C   0  0  0  0  0  0
    2.8579    5.7750    0.0000 C   0  0  0  0  0  0
    2.1434    6.1875    0.0000 C   0  0  0  0  0  0
    2.1434    7.0125    0.0000 C   0  0  0  0  0  0
    2.8579    7.4250    0.0000 C   0  0  0  0  0  0
    3.5724    7.0125    0.0000 C   0  0  0  0  0  0
    3.5724    6.1875    0.0000 C   0  0  0  0  0  0
    4.2868    4.9500    0.0000 C   0  0  0  0  0  0
    5.0013    4.5375    0.0000 C   0  0  0  0  0  0
    7.8592    3.7125    0.0000 C   0  0  0  0  0  0
    8.5737    3.3000    0.0000 C   0  0  0  0  0  0
    9.2881    3.7125    0.0000 C   0  0  0  0  0  0
   10.0026    3.3000    0.0000 O   0  0  0  0  0  0
    9.2881    4.5375    0.0000 N   0  0  0  0  0  0
   10.0026    4.9500    0.0000 C   0  0  0  0  0  0
   10.0026    5.7750    0.0000 C   0  0  0  0  0  0
   10.7171    6.1875    0.0000 C   0  0  0  0  0  0
   11.4315    5.7750    0.0000 N   0  0  0  0  0  0
   12.1460    6.1875    0.0000 C   0  0  0  0  0  0
   12.8605    5.7750    0.0000 C   0  0  0  0  0  0
   13.5749    6.1875    0.0000 C   0  0  0  0  0  0
   14.2894    5.7750    0.0000 C   0  0  0  0  0  0
   14.2894    4.9500    0.0000 C   0  0  0  0  0  0
   13.5749    4.5375    0.0000 C   0  0  0  0  0  0
   12.8605    4.9500    0.0000 C   0  0  0  0  0  0
   11.4315    4.9500    0.0000 C   0  0  0  0  0  0
   10.7171    4.5375    0.0000 C   0  0  0  0  0  0
    8.5737    2.4750    0.0000 C   0  0  0  0  0  0
  1  2  2  0  0  0
  2  3  1  0  0  0
  2 17  1  0  0  0
  3  4  1  0  0  0
  4  5  1  0  0  0
  4 16  1  0  0  0
  5  6  1  0  0  0
  6  7  1  0  0  0
  7  8  1  0  0  0
  7 15  1  0  0  0
  8  9  1  0  0  0
  9 10  2  0  0  0
  9 14  1  0  0  0
 10 11  1  0  0  0
 11 12  2  0  0  0
 12 13  1  0  0  0
 13 14  2  0  0  0
 15 16  1  0  0  0
 17 18  2  0  0  0
 17 54  1  0  0  0
 18 19  1  0  0  0
 19 20  1  0  0  0
 19 36  2  0  0  0
 20 21  2  0  0  0
 20 22  1  0  0  0
 22 23  1  0  0  0
 23 24  1  0  0  0
 23 35  1  0  0  0
 24 25  1  0  0  0
 25 26  1  0  0  0
 26 27  1  0  0  0
 26 34  1  0  0  0
 27 28  1  0  0  0
 28 29  2  0  0  0
 28 33  1  0  0  0
 29 30  1  0  0  0
 30 31  2  0  0  0
 31 32  1  0  0  0
 32 33  2  0  0  0
 34 35  1  0  0  0
 36 37  1  0  0  0
 37 38  1  0  0  0
 37 54  2  0  0  0
 38 39  2  0  0  0
 38 40  1  0  0  0
 40 41  1  0  0  0
 41 42  1  0  0  0
 41 53  1  0  0  0
 42 43  1  0  0  0
 43 44  1  0  0  0
 44 45  1  0  0  0
 44 52  1  0  0  0
 45 46  1  0  0  0
 46 47  2  0  0  0
 46 51  1  0  0  0
 47 48  1  0  0  0
 48 49  2  0  0  0
 49 50  1  0  0  0
 50 51  2  0  0  0
 52 53  1  0  0  0
M  END
> <Outcome>
Active

$$$$

                    3D
 Structure written by MMmdl.
 37 41  0  0  1  0            999 V2000
    2.1434   -1.2375    0.0000 O   0  0  0  0  0  0
    2.1434   -0.4125    0.0000 C   0  0  0  0  0  0
    2.8579   -0.0000    0.0000 N   0  0  0  0  0  0
    2.8579    0.8250    0.0000 C   0  0  0  0  0  0
    3.5724    1.2375    0.0000 C   0  0  0  0  0  0
    4.2868    0.8250    0.0000 C   0  0  0  0  0  0
    4.2868   -0.0000    0.0000 C   0  0  0  0  0  0
    3.5724   -0.4125    0.0000 C   0  0  0  0  0  0
    3.5724    2.0625    0.0000 C   0  0  0  0  0  0
    2.1434    1.2375    0.0000 N   0  0  0  0  0  0
    1.4289    0.8250    0.0000 C   0  0  0  0  0  0
    1.4289   -0.0000    0.0000 C   0  0  0  0  0  0
    0.7145   -0.4125    0.0000 C   0  0  0  0  0  0
   -0.0000    0.0000    0.0000 C   0  0  0  0  0  0
    0.0000    0.8250    0.0000 C   0  0  0  0  0  0
    0.7145    1.2375    0.0000 N   0  0  0  0  0  0
    0.7145    2.0625    0.0000 C   0  0  0  0  0  0
    1.4289    2.4750    0.0000 C   0  0  0  0  0  0
    1.4289    3.3000    0.0000 C   0  0  0  0  0  0
    0.7145    3.7125    0.0000 C   0  0  0  0  0  0
    0.7145    4.5375    0.0000 C   0  0  0  0  0  0
    1.4289    4.9500    0.0000 C   0  0  0  0  0  0
    1.4289    5.7750    0.0000 O   0  0  0  0  0  0
    2.1434    6.1875    0.0000 C   0  0  0  0  0  0
    2.1434    4.5375    0.0000 C   0  0  0  0  0  0
    2.1434    3.7125    0.0000 C   0  0  0  0  0  0
   -0.7145    1.2375    0.0000 N   0  0  0  0  0  0
   -0.7145   -0.4125    0.0000 C   0  0  0  0  0  0
   -0.7145   -1.2375    0.0000 O   0  0  0  0  0  0
   -1.4289    0.0000    0.0000 N   0  0  0  0  0  0
   -2.1434   -0.4125    0.0000 C   0  0  0  0  0  0
   -2.1434   -1.2375    0.0000 C   0  0  0  0  0  0
   -1.4289   -1.6500    0.0000 C   0  0  0  0  0  0
   -1.4289   -2.4750    0.0000 N   0  0  0  0  0  0
   -2.1434   -2.8875    0.0000 C   0  0  0  0  0  0
   -2.8579   -2.4750    0.0000 C   0  0  0  0  0  0
   -2.8579   -1.6500    0.0000 C   0  0  0  0  0  0
  1  2  2  0  0  0
  2  3  1  0  0  0
  2 12  1  0  0  0
  3  4  1  0  0  0
  3  8  1  0  0  0
  4  5  1  0  0  0
  4 10  2  0  0  0
  5  6  2  0  0  0
  5  9  1  0  0  0
  6  7  1  0  0  0
  7  8  2  0  0  0
 10 11  1  0  0  0
 11 12  2  0  0  0
 11 16  1  0  0  0
 12 13  1  0  0  0
 13 14  2  0  0  0
 14 15  1  0  0  0
 14 28  1  0  0  0
 15 16  1  0  0  0
 15 27  2  0  0  0
 16 17  1  0  0  0
 17 18  1  0  0  0
 18 19  1  0  0  0
 19 20  2  0  0  0
 19 26  1  0  0  0
 20 21  1  0  0  0
 21 22  2  0  0  0
 22 23  1  0  0  0
 22 25  1  0  0  0
 23 24  1  0  0  0
 25 26  2  0  0  0
 28 29  2  0  0  0
 28 30  1  0  0  0
 30 31  1  0  0  0
 31 32  1  0  0  0
 32 33  2  0  0  0
 32 37  1  0  0  0
 33 34  1  0  0  0
 34 35  2  0  0  0
 35 36  1  0  0  0
 36 37  2  0  0  0
M  END
> <Outcome>
Active

$$$$

                    3D
 Structure written by MMmdl.
 27 28  0  0  1  0            999 V2000
   -1.4289   -2.4750    0.0000 O   0  0  0  0  0  0
   -2.2391   -2.3191    0.0000 C   0  0  0  0  0  0
   -2.7792   -2.9427    0.0000 C   0  0  0  0  0  0
   -2.5091   -3.7223    0.0000 C   0  0  0  0  0  0
   -1.6990   -3.8782    0.0000 O   0  0  0  0  0  0
   -3.0492   -4.3459    0.0000 N   0  0  0  0  0  0
   -2.7792   -5.1255    0.0000 C   0  0  0  0  0  0
   -1.9690   -5.2814    0.0000 C   0  0  0  0  0  0
   -1.6990   -6.0609    0.0000 C   0  0  0  0  0  0
   -2.2391   -6.6846    0.0000 C   0  0  0  0  0  0
   -3.0492   -6.5287    0.0000 C   0  0  0  0  0  0
   -3.3193   -5.7491    0.0000 C   0  0  0  0  0  0
   -3.5893   -2.7868    0.0000 C   0  0  0  0  0  0
   -3.8593   -2.0073    0.0000 C   0  0  0  0  0  0
   -3.3193   -1.3836    0.0000 C   0  0  0  0  0  0
   -2.5091   -1.5395    0.0000 C   0  0  0  0  0  0
   -0.8889   -1.8514    0.0000 C   0  0  0  0  0  0
   -0.0787   -2.0073    0.0000 C   0  0  3  0  0  0
    0.1913   -2.7868    0.0000 O   0  0  0  0  0  0
    0.4614   -1.3836    0.0000 C   0  0  0  0  0  0
    1.2715   -1.5395    0.0000 N   0  0  0  0  0  0
    1.8116   -0.9159    0.0000 C   0  0  0  0  0  0
    2.6217   -1.0718    0.0000 C   0  0  0  0  0  0
    3.1618   -0.4482    0.0000 C   0  0  0  0  0  0
    1.5415   -2.3191    0.0000 C   0  0  0  0  0  0
    2.3517   -2.4750    0.0000 C   0  0  0  0  0  0
    2.6217   -3.2546    0.0000 C   0  0  0  0  0  0
  1  2  1  0  0  0
  1 17  1  0  0  0
  2  3  2  0  0  0
  2 16  1  0  0  0
  3  4  1  0  0  0
  3 13  1  0  0  0
  4  5  2  0  0  0
  4  6  1  0  0  0
  6  7  1  0  0  0
  7  8  2  0  0  0
  7 12  1  0  0  0
  8  9  1  0  0  0
  9 10  2  0  0  0
 10 11  1  0  0  0
 11 12  2  0  0  0
 13 14  2  0  0  0
 14 15  1  0  0  0
 15 16  2  0  0  0
 17 18  1  0  0  0
 18 19  1  0  0  0
 18 20  1  0  0  0
 20 21  1  0  0  0
 21 22  1  0  0  0
 21 25  1  0  0  0
 22 23  1  0  0  0
 23 24  1  0  0  0
 25 26  1  0  0  0
 26 27  1  0  0  0
M  END
> <Outcome>
Active

$$$$

                    3D
 Structure written by MMmdl.
 21 22  0  0  1  0            999 V2000
    3.4186   -3.0215    0.0000 S   0  0  0  0  0  0
    3.1637   -3.8062    0.0000 C   0  0  0  0  0  0
    3.6486   -4.4736    0.0000 C   0  0  0  0  0  0
    3.3130   -5.2273    0.0000 O   0  0  0  0  0  0
    4.4691   -4.3874    0.0000 C   0  0  0  0  0  0
    2.3387   -3.8062    0.0000 C   0  0  0  0  0  0
    1.8538   -4.4736    0.0000 C   0  0  0  0  0  0
    2.0837   -3.0215    0.0000 N   0  0  0  0  0  0
    2.7512   -2.5366    0.0000 C   0  0  0  0  0  0
    2.7512   -1.7116    0.0000 N   0  0  0  0  0  0
    3.4656   -1.2991    0.0000 C   0  0  0  0  0  0
    4.1801   -1.7116    0.0000 O   0  0  0  0  0  0
    3.4656   -0.4741    0.0000 N   0  0  0  0  0  0
    4.1801   -0.0616    0.0000 C   0  0  0  0  0  0
    4.1801    0.7634    0.0000 C   0  0  0  0  0  0
    3.4656    1.1759    0.0000 C   0  0  0  0  0  0
    4.8946    1.1759    0.0000 C   0  0  0  0  0  0
    5.6091    0.7634    0.0000 C   0  0  0  0  0  0
    6.3235    1.1759    0.0000 C   0  0  0  0  0  0
    5.6091   -0.0616    0.0000 C   0  0  0  0  0  0
    4.8946   -0.4741    0.0000 C   0  0  0  0  0  0
  1  2  1  0  0  0
  1  9  1  0  0  0
  2  3  1  0  0  0
  2  6  2  0  0  0
  3  4  2  0  0  0
  3  5  1  0  0  0
  6  7  1  0  0  0
  6  8  1  0  0  0
  8  9  2  0  0  0
  9 10  1  0  0  0
 10 11  1  0  0  0
 11 12  2  0  0  0
 11 13  1  0  0  0
 13 14  1  0  0  0
 14 15  2  0  0  0
 14 21  1  0  0  0
 15 16  1  0  0  0
 15 17  1  0  0  0
 17 18  2  0  0  0
 18 19  1  0  0  0
 18 20  1  0  0  0
 20 21  2  0  0  0
M  END
> <Outcome>
Active

$$$$

                    3D
 Structure written by MMmdl.
 24 27  0  0  1  0            999 V2000
    0.1175   -0.7470    0.0000 F   0  0  0  0  0  0
    0.6695   -1.3601    0.0000 C   0  0  0  0  0  0
    1.4765   -1.1885    0.0000 C   0  0  0  0  0  0
    2.0285   -1.8016    0.0000 C   0  0  0  0  0  0
    2.8535   -1.8016    0.0000 C   0  0  0  0  0  0
    3.4056   -1.1885    0.0000 N   0  0  0  0  0  0
    4.2125   -1.3601    0.0000 C   0  0  0  0  0  0
    4.4675   -2.1447    0.0000 N   0  0  0  0  0  0
    3.9154   -2.7578    0.0000 C   0  0  0  0  0  0
    4.1704   -3.5424    0.0000 N   0  0  0  0  0  0
    4.9773   -3.7139    0.0000 C   0  0  0  0  0  0
    5.2323   -4.4985    0.0000 C   0  0  0  0  0  0
    6.0393   -4.6701    0.0000 C   0  0  0  0  0  0
    6.2942   -5.4547    0.0000 N   0  0  0  0  0  0
    7.1012   -5.6262    0.0000 C   0  0  0  0  0  0
    7.3561   -6.4108    0.0000 C   0  0  0  0  0  0
    6.8041   -7.0239    0.0000 O   0  0  0  0  0  0
    5.9971   -6.8524    0.0000 C   0  0  0  0  0  0
    5.7422   -6.0678    0.0000 C   0  0  0  0  0  0
    3.1085   -2.5862    0.0000 C   0  0  0  0  0  0
    2.4410   -3.0712    0.0000 N   0  0  0  0  0  0
    1.7736   -2.5862    0.0000 C   0  0  0  0  0  0
    0.9666   -2.7578    0.0000 C   0  0  0  0  0  0
    0.4146   -2.1447    0.0000 C   0  0  0  0  0  0
  1  2  1  0  0  0
  2  3  2  0  0  0
  2 24  1  0  0  0
  3  4  1  0  0  0
  4  5  2  0  0  0
  4 22  1  0  0  0
  5  6  1  0  0  0
  5 20  1  0  0  0
  6  7  2  0  0  0
  7  8  1  0  0  0
  8  9  1  0  0  0
  9 10  1  0  0  0
  9 20  2  0  0  0
 10 11  1  0  0  0
 11 12  1  0  0  0
 12 13  1  0  0  0
 13 14  1  0  0  0
 14 15  1  0  0  0
 14 19  1  0  0  0
 15 16  1  0  0  0
 16 17  1  0  0  0
 17 18  1  0  0  0
 18 19  1  0  0  0
 20 21  1  0  0  0
 21 22  2  0  0  0
 22 23  1  0  0  0
 23 24  2  0  0  0
M  END
> <Outcome>
Active

$$$$

                    3D
 Structure written by MMmdl.
 24 26  0  0  1  0            999 V2000
    0.0470   -1.7224    0.0000 S   0  0  0  0  0  0
    0.3020   -2.5070    0.0000 C   0  0  0  0  0  0
   -0.1830   -3.1745    0.0000 C   0  0  0  0  0  0
   -1.0034   -3.0882    0.0000 C   0  0  0  0  0  0
   -1.4884   -3.7557    0.0000 C   0  0  0  0  0  0
   -2.3088   -3.6695    0.0000 C   0  0  0  0  0  0
   -2.6444   -2.9158    0.0000 C   0  0  0  0  0  0
   -3.4649   -2.8295    0.0000 O   0  0  0  0  0  0
   -3.8004   -2.0759    0.0000 C   0  0  0  0  0  0
   -2.1595   -2.2483    0.0000 C   0  0  0  0  0  0
   -1.3390   -2.3346    0.0000 C   0  0  0  0  0  0
    1.1270   -2.5070    0.0000 C   0  0  0  0  0  0
    1.6119   -3.1745    0.0000 O   0  0  0  0  0  0
    1.3819   -1.7224    0.0000 N   0  0  0  0  0  0
    2.1665   -1.4675    0.0000 C   0  0  0  0  0  0
    2.3381   -0.6605    0.0000 C   0  0  0  0  0  0
    1.7250   -0.1085    0.0000 O   0  0  0  0  0  0
    1.8965    0.6985    0.0000 C   0  0  0  0  0  0
    3.1227   -0.4056    0.0000 C   0  0  0  0  0  0
    3.7358   -0.9576    0.0000 C   0  0  0  0  0  0
    3.5642   -1.7646    0.0000 C   0  0  0  0  0  0
    2.7796   -2.0195    0.0000 C   0  0  0  0  0  0
    0.7145   -1.2375    0.0000 C   0  0  0  0  0  0
    0.7145   -0.4125    0.0000 N   0  0  0  0  0  0
  1  2  1  0  0  0
  1 23  1  0  0  0
  2  3  2  0  0  0
  2 12  1  0  0  0
  3  4  1  0  0  0
  4  5  2  0  0  0
  4 11  1  0  0  0
  5  6  1  0  0  0
  6  7  2  0  0  0
  7  8  1  0  0  0
  7 10  1  0  0  0
  8  9  1  0  0  0
 10 11  2  0  0  0
 12 13  2  0  0  0
 12 14  1  0  0  0
 14 15  1  0  0  0
 14 23  1  0  0  0
 15 16  2  0  0  0
 15 22  1  0  0  0
 16 17  1  0  0  0
 16 19  1  0  0  0
 17 18  1  0  0  0
 19 20  2  0  0  0
 20 21  1  0  0  0
 21 22  2  0  0  0
 23 24  2  0  0  0
M  END
> <Outcome>
Active

$$$$

                    3D
 Structure written by MMmdl.
 33 37  0  0  1  0            999 V2000
    4.2997   -0.1225    0.0000 S   0  0  0  0  0  0
    4.2135    0.6979    0.0000 C   0  0  0  0  0  0
    3.4990    1.1104    0.0000 C   0  0  0  0  0  0
    3.4990    1.9354    0.0000 O   0  0  0  0  0  0
    2.7845    0.6979    0.0000 N   0  0  0  0  0  0
    2.0701    1.1104    0.0000 C   0  0  0  0  0  0
    1.3556    0.6979    0.0000 C   0  0  0  0  0  0
    0.6411    1.1104    0.0000 C   0  0  0  0  0  0
   -0.1435    0.8555    0.0000 N   0  0  0  0  0  0
   -0.6284    1.5229    0.0000 C   0  0  0  0  0  0
   -0.1435    2.1904    0.0000 N   0  0  0  0  0  0
   -0.3984    2.9750    0.0000 C   0  0  0  0  0  0
    0.1536    3.5881    0.0000 C   0  0  0  0  0  0
    0.6411    1.9354    0.0000 C   0  0  0  0  0  0
    1.3556    2.3479    0.0000 C   0  0  0  0  0  0
    2.0701    1.9354    0.0000 C   0  0  0  0  0  0
   -1.4534    1.5229    0.0000 C   0  0  0  0  0  0
   -1.8659    2.2374    0.0000 N   0  0  0  0  0  0
   -2.6909    2.2374    0.0000 C   0  0  0  0  0  0
   -3.1034    2.9519    0.0000 C   0  0  0  0  0  0
   -2.6909    3.6664    0.0000 N   0  0  0  0  0  0
   -3.1034    4.3808    0.0000 C   0  0  0  0  0  0
   -2.6909    5.0953    0.0000 C   0  0  0  0  0  0
   -3.1034    5.8098    0.0000 C   0  0  0  0  0  0
   -2.6909    6.5242    0.0000 C   0  0  0  0  0  0
   -1.8659    6.5242    0.0000 C   0  0  0  0  0  0
   -1.4534    5.8098    0.0000 C   0  0  0  0  0  0
   -1.8659    5.0953    0.0000 C   0  0  0  0  0  0
   -1.8659    3.6664    0.0000 C   0  0  0  0  0  0
   -1.4534    2.9519    0.0000 C   0  0  0  0  0  0
    4.9671    1.0335    0.0000 C   0  0  0  0  0  0
    5.5192    0.4204    0.0000 C   0  0  0  0  0  0
    5.1067   -0.2941    0.0000 C   0  0  0  0  0  0
  1  2  1  0  0  0
  1 33  1  0  0  0
  2  3  1  0  0  0
  2 31  2  0  0  0
  3  4  2  0  0  0
  3  5  1  0  0  0
  5  6  1  0  0  0
  6  7  1  0  0  0
  6 16  2  0  0  0
  7  8  2  0  0  0
  8  9  1  0  0  0
  8 14  1  0  0  0
  9 10  2  0  0  0
 10 11  1  0  0  0
 10 17  1  0  0  0
 11 12  1  0  0  0
 11 14  1  0  0  0
 12 13  1  0  0  0
 14 15  2  0  0  0
 15 16  1  0  0  0
 17 18  1  0  0  0
 18 19  1  0  0  0
 18 30  1  0  0  0
 19 20  1  0  0  0
 20 21  1  0  0  0
 21 22  1  0  0  0
 21 29  1  0  0  0
 22 23  1  0  0  0
 23 24  2  0  0  0
 23 28  1  0  0  0
 24 25  1  0  0  0
 25 26  2  0  0  0
 26 27  1  0  0  0
 27 28  2  0  0  0
 29 30  1  0  0  0
 31 32  1  0  0  0
 32 33  2  0  0  0
M  END
> <Outcome>
Active

$$$$

                    3D
 Structure written by MMmdl.
 27 29  0  0  1  0            999 V2000
   -9.2881   -1.2375    0.0000 O   0  0  0  0  0  0
   -8.5737   -1.6500    0.0000 C   0  0  0  0  0  0
   -7.8592   -1.2375    0.0000 C   0  0  0  0  0  0
   -7.1447   -1.6500    0.0000 C   0  0  0  0  0  0
   -6.4302   -1.2375    0.0000 C   0  0  0  0  0  0
   -6.4302   -0.4125    0.0000 N   0  0  0  0  0  0
   -5.7158   -0.0000    0.0000 C   0  0  0  0  0  0
   -5.7158    0.8250    0.0000 C   0  0  0  0  0  0
   -5.0013    1.2375    0.0000 C   0  0  0  0  0  0
   -4.2868    0.8250    0.0000 C   0  0  0  0  0  0
   -3.5724    1.2375    0.0000 C   0  0  0  0  0  0
   -2.8579    0.8250    0.0000 O   0  0  0  0  0  0
   -2.1434    1.2375    0.0000 C   0  0  0  0  0  0
   -1.4289    0.8250    0.0000 C   0  0  0  0  0  0
   -0.7145    1.2375    0.0000 C   0  0  0  0  0  0
   -0.0000    0.8250    0.0000 C   0  0  0  0  0  0
   -3.5724    2.0625    0.0000 O   0  0  0  0  0  0
   -4.2868   -0.0000    0.0000 C   0  0  0  0  0  0
   -5.0013   -0.4125    0.0000 C   0  0  0  0  0  0
   -5.7158   -1.6500    0.0000 C   0  0  0  0  0  0
   -5.7158   -2.4750    0.0000 C   0  0  0  0  0  0
   -6.4302   -2.8875    0.0000 N   0  0  0  0  0  0
   -7.1447   -2.4750    0.0000 C   0  0  0  0  0  0
   -7.8592   -2.8875    0.0000 C   0  0  0  0  0  0
   -8.5737   -2.4750    0.0000 C   0  0  0  0  0  0
   -5.0013   -2.8875    0.0000 C   0  0  0  0  0  0
  -10.0026   -1.6500    0.0000 C   0  0  0  0  0  0
  1  2  1  0  0  0
  1 27  1  0  0  0
  2  3  2  0  0  0
  2 25  1  0  0  0
  3  4  1  0  0  0
  4  5  2  0  0  0
  4 23  1  0  0  0
  5  6  1  0  0  0
  5 20  1  0  0  0
  6  7  1  0  0  0
  7  8  2  0  0  0
  7 19  1  0  0  0
  8  9  1  0  0  0
  9 10  2  0  0  0
 10 11  1  0  0  0
 10 18  1  0  0  0
 11 12  1  0  0  0
 11 17  2  0  0  0
 12 13  1  0  0  0
 13 14  1  0  0  0
 14 15  1  0  0  0
 15 16  1  0  0  0
 18 19  2  0  0  0
 20 21  2  0  0  0
 21 22  1  0  0  0
 21 26  1  0  0  0
 22 23  2  0  0  0
 23 24  1  0  0  0
 24 25  2  0  0  0
M  END
> <Outcome>
Active

$$$$

                    3D
 Structure written by MMmdl.
 25 27  0  0  1  0            999 V2000
    2.8579   -4.1250    0.0000 Br  0  0  0  0  0  0
    2.8579   -4.9500    0.0000 C   0  0  0  0  0  0
    3.5724   -5.3625    0.0000 C   0  0  0  0  0  0
    3.5724   -6.1875    0.0000 C   0  0  0  0  0  0
    4.2868   -6.6000    0.0000 C   0  0  0  0  0  0
    4.2868   -7.4250    0.0000 N   0  0  0  0  0  0
    5.0013   -7.8375    0.0000 C   0  0  0  0  0  0
    5.0013   -8.6625    0.0000 C   0  0  0  0  0  0
    4.2868   -9.0750    0.0000 C   0  0  0  0  0  0
    4.2868   -9.9000    0.0000 N   0  0  0  0  0  0
    5.0013  -10.3125    0.0000 C   0  0  0  0  0  0
    5.0013  -11.1375    0.0000 C   0  0  0  0  0  0
    5.7158  -11.5500    0.0000 C   0  0  0  0  0  0
    5.7158  -12.3750    0.0000 C   0  0  0  0  0  0
    5.0013  -12.7875    0.0000 C   0  0  0  0  0  0
    4.2868  -12.3750    0.0000 C   0  0  0  0  0  0
    4.2868  -11.5500    0.0000 C   0  0  0  0  0  0
    3.5724  -10.3125    0.0000 C   0  0  0  0  0  0
    3.5724  -11.1375    0.0000 C   0  0  0  0  0  0
    3.5724   -8.6625    0.0000 C   0  0  0  0  0  0
    3.5724   -7.8375    0.0000 C   0  0  0  0  0  0
    2.8579   -6.6000    0.0000 C   0  0  0  0  0  0
    2.8579   -7.4250    0.0000 O   0  0  0  0  0  0
    2.1434   -6.1875    0.0000 C   0  0  0  0  0  0
    2.1434   -5.3625    0.0000 C   0  0  0  0  0  0
  1  2  1  0  0  0
  2  3  2  0  0  0
  2 25  1  0  0  0
  3  4  1  0  0  0
  4  5  1  0  0  0
  4 22  2  0  0  0
  5  6  1  0  0  0
  6  7  1  0  0  0
  6 21  1  0  0  0
  7  8  1  0  0  0
  8  9  1  0  0  0
  9 10  1  0  0  0
  9 20  1  0  0  0
 10 11  1  0  0  0
 10 18  1  0  0  0
 11 12  1  0  0  0
 12 13  2  0  0  0
 12 17  1  0  0  0
 13 14  1  0  0  0
 14 15  2  0  0  0
 15 16  1  0  0  0
 16 17  2  0  0  0
 18 19  1  0  0  0
 20 21  1  0  0  0
 22 23  1  0  0  0
 22 24  1  0  0  0
 24 25  2  0  0  0
M  END
> <Outcome>
Active

$$$$

                    3D
 Structure written by MMmdl.
 27 30  0  0  1  0            999 V2000
   -2.1434   -2.8875    0.0000 O   0  0  0  0  0  0
   -2.1434   -3.7125    0.0000 C   0  0  0  0  0  0
   -1.4289   -4.1250    0.0000 C   0  0  0  0  0  0
   -0.7145   -3.7125    0.0000 C   0  0  0  0  0  0
    0.0000   -4.1250    0.0000 N   0  0  0  0  0  0
    0.7145   -3.7125    0.0000 C   0  0  0  0  0  0
    1.4289   -4.1250    0.0000 C   0  0  0  0  0  0
    1.4289   -4.9500    0.0000 N   0  0  0  0  0  0
    2.1434   -5.3625    0.0000 C   0  0  0  0  0  0
    2.1434   -6.1875    0.0000 C   0  0  0  0  0  0
    2.8579   -6.6000    0.0000 C   0  0  0  0  0  0
    2.8579   -7.4250    0.0000 C   0  0  0  0  0  0
    2.1434   -7.8375    0.0000 C   0  0  0  0  0  0
    1.4289   -7.4250    0.0000 C   0  0  0  0  0  0
    1.4289   -6.6000    0.0000 C   0  0  0  0  0  0
    2.8579   -4.9500    0.0000 C   0  0  0  0  0  0
    2.8579   -4.1250    0.0000 C   0  0  0  0  0  0
    3.5724   -3.7125    0.0000 C   0  0  0  0  0  0
    4.2868   -4.1250    0.0000 C   0  0  0  0  0  0
    4.2868   -4.9500    0.0000 C   0  0  0  0  0  0
    3.5724   -5.3625    0.0000 C   0  0  0  0  0  0
    0.7145   -5.3625    0.0000 C   0  0  0  0  0  0
    0.0000   -4.9500    0.0000 C   0  0  0  0  0  0
   -1.4289   -4.9500    0.0000 C   0  0  0  0  0  0
   -2.1434   -5.3625    0.0000 C   0  0  0  0  0  0
   -2.8579   -4.9500    0.0000 C   0  0  0  0  0  0
   -2.8579   -4.1250    0.0000 C   0  0  0  0  0  0
  1  2  1  0  0  0
  2  3  2  0  0  0
  2 27  1  0  0  0
  3  4  1  0  0  0
  3 24  1  0  0  0
  4  5  1  0  0  0
  5  6  1  0  0  0
  5 23  1  0  0  0
  6  7  1  0  0  0
  7  8  1  0  0  0
  8  9  1  0  0  0
  8 22  1  0  0  0
  9 10  1  0  0  0
  9 16  1  0  0  0
 10 11  2  0  0  0
 10 15  1  0  0  0
 11 12  1  0  0  0
 12 13  2  0  0  0
 13 14  1  0  0  0
 14 15  2  0  0  0
 16 17  2  0  0  0
 16 21  1  0  0  0
 17 18  1  0  0  0
 18 19  2  0  0  0
 19 20  1  0  0  0
 20 21  2  0  0  0
 22 23  1  0  0  0
 24 25  2  0  0  0
 25 26  1  0  0  0
 26 27  2  0  0  0
M  END
> <Outcome>
Active

$$$$

                    3D
 Structure written by MMmdl.
 26 27  0  0  1  0            999 V2000
    2.8579   -1.6500    0.0000 Cl  0  0  0  0  0  0
    2.8579   -2.4750    0.0000 C   0  0  0  0  0  0
    3.5724   -2.8875    0.0000 C   0  0  0  0  0  0
    4.2868   -2.4750    0.0000 C   0  0  3  0  0  0
    5.0013   -2.8875    0.0000 N   0  0  0  0  0  0
    5.7158   -2.4750    0.0000 C   0  0  0  0  0  0
    5.7158   -1.6500    0.0000 O   0  0  0  0  0  0
    6.4302   -2.8875    0.0000 C   0  0  0  0  0  0
    7.1447   -2.4750    0.0000 C   0  0  0  0  0  0
    7.8592   -2.8875    0.0000 C   0  0  0  0  0  0
    8.5737   -2.4750    0.0000 O   0  0  0  0  0  0
    9.2881   -2.8875    0.0000 C   0  0  0  0  0  0
    7.8592   -3.7125    0.0000 C   0  0  0  0  0  0
    7.1447   -4.1250    0.0000 C   0  0  0  0  0  0
    6.4302   -3.7125    0.0000 C   0  0  0  0  0  0
    4.2868   -1.6500    0.0000 C   0  0  0  0  0  0
    3.5724   -3.7125    0.0000 C   0  0  0  0  0  0
    2.8579   -4.1250    0.0000 C   0  0  0  0  0  0
    2.8579   -4.9500    0.0000 O   0  0  0  0  0  0
    3.5724   -5.3625    0.0000 C   0  0  0  0  0  0
    3.5724   -6.1875    0.0000 C   0  0  0  0  0  0
    2.1434   -3.7125    0.0000 C   0  0  0  0  0  0
    1.4289   -4.1250    0.0000 O   0  0  0  0  0  0
    0.7145   -3.7125    0.0000 C   0  0  0  0  0  0
    0.0000   -4.1250    0.0000 C   0  0  0  0  0  0
    2.1434   -2.8875    0.0000 C   0  0  0  0  0  0
  1  2  1  0  0  0
  2  3  2  0  0  0
  2 26  1  0  0  0
  3  4  1  0  0  0
  3 17  1  0  0  0
  4  5  1  0  0  0
  4 16  1  0  0  0
  5  6  1  0  0  0
  6  7  2  0  0  0
  6  8  1  0  0  0
  8  9  2  0  0  0
  8 15  1  0  0  0
  9 10  1  0  0  0
 10 11  1  0  0  0
 10 13  2  0  0  0
 11 12  1  0  0  0
 13 14  1  0  0  0
 14 15  2  0  0  0
 17 18  2  0  0  0
 18 19  1  0  0  0
 18 22  1  0  0  0
 19 20  1  0  0  0
 20 21  1  0  0  0
 22 23  1  0  0  0
 22 26  2  0  0  0
 23 24  1  0  0  0
 24 25  1  0  0  0
M  END
> <Outcome>
Active

$$$$

                    3D
 Structure written by MMmdl.
 36 41  0  0  1  0            999 V2000
   -6.4302    2.8875    0.0000 N   0  0  0  0  0  0
   -5.7158    2.4750    0.0000 C   0  0  0  0  0  0
   -5.0013    2.8875    0.0000 C   0  0  0  0  0  0
   -4.2868    2.4750    0.0000 C   0  0  0  0  0  0
   -4.2868    1.6500    0.0000 C   0  0  0  0  0  0
   -5.0013    1.2375    0.0000 C   0  0  0  0  0  0
   -5.7158    1.6500    0.0000 C   0  0  0  0  0  0
   -5.0013    3.7125    0.0000 C   0  0  0  0  0  0
   -4.2868    4.1250    0.0000 N   0  0  0  0  0  0
   -3.5724    3.7125    0.0000 C   0  0  0  0  0  0
   -2.8579    4.1250    0.0000 C   0  0  0  0  0  0
   -2.1434    3.7125    0.0000 C   0  0  0  0  0  0
   -1.4289    4.1250    0.0000 C   0  0  0  0  0  0
   -0.7145    3.7125    0.0000 C   0  0  0  0  0  0
   -0.0000    4.1250    0.0000 C   0  0  0  0  0  0
    0.7145    3.7125    0.0000 N   0  0  0  0  0  0
    1.4289    4.1250    0.0000 C   0  0  0  0  0  0
    2.1434    3.7125    0.0000 C   0  0  0  0  0  0
    2.8579    4.1250    0.0000 C   0  0  0  0  0  0
    3.5724    3.7125    0.0000 C   0  0  0  0  0  0
    3.5724    2.8875    0.0000 C   0  0  0  0  0  0
    2.8579    2.4750    0.0000 C   0  0  0  0  0  0
    2.1434    2.8875    0.0000 C   0  0  0  0  0  0
    2.8579    4.9500    0.0000 N   0  0  0  0  0  0
    2.1434    5.3625    0.0000 C   0  0  0  0  0  0
    1.4289    4.9500    0.0000 C   0  0  0  0  0  0
    0.7145    5.3625    0.0000 C   0  0  0  0  0  0
    0.7145    6.1875    0.0000 C   0  0  0  0  0  0
    1.4289    6.6000    0.0000 C   0  0  0  0  0  0
    2.1434    6.1875    0.0000 C   0  0  0  0  0  0
   -5.7158    4.1250    0.0000 C   0  0  0  0  0  0
   -6.4302    3.7125    0.0000 C   0  0  0  0  0  0
   -7.1447    4.1250    0.0000 C   0  0  0  0  0  0
   -7.1447    4.9500    0.0000 C   0  0  0  0  0  0
   -6.4302    5.3625    0.0000 C   0  0  0  0  0  0
   -5.7158    4.9500    0.0000 C   0  0  0  0  0  0
  1  2  2  0  0  0
  1 32  1  0  0  0
  2  3  1  0  0  0
  2  7  1  0  0  0
  3  4  1  0  0  0
  3  8  2  0  0  0
  4  5  2  0  0  0
  5  6  1  0  0  0
  6  7  2  0  0  0
  8  9  1  0  0  0
  8 31  1  0  0  0
  9 10  1  0  0  0
 10 11  1  0  0  0
 11 12  1  0  0  0
 12 13  1  0  0  0
 13 14  1  0  0  0
 14 15  1  0  0  0
 15 16  1  0  0  0
 16 17  1  0  0  0
 17 18  2  0  0  0
 17 26  1  0  0  0
 18 19  1  0  0  0
 18 23  1  0  0  0
 19 20  1  0  0  0
 19 24  2  0  0  0
 20 21  2  0  0  0
 21 22  1  0  0  0
 22 23  2  0  0  0
 24 25  1  0  0  0
 25 26  2  0  0  0
 25 30  1  0  0  0
 26 27  1  0  0  0
 27 28  1  0  0  0
 28 29  1  0  0  0
 29 30  1  0  0  0
 31 32  2  0  0  0
 31 36  1  0  0  0
 32 33  1  0  0  0
 33 34  1  0  0  0
 34 35  1  0  0  0
 35 36  1  0  0  0
M  END
> <Outcome>
Active

$$$$

                    3D
 Structure written by MMmdl.
 28 30  0  0  1  0            999 V2000
   -2.8346    6.8970    0.0000 Cl  0  0  0  0  0  0
   -3.3195    6.2295    0.0000 C   0  0  0  0  0  0
   -2.9840    5.4759    0.0000 C   0  0  0  0  0  0
   -3.4689    4.8084    0.0000 C   0  0  0  0  0  0
   -3.1333    4.0547    0.0000 C   0  0  3  0  0  0
   -2.3128    3.9685    0.0000 O   0  0  0  0  0  0
   -3.6182    3.3873    0.0000 C   0  0  0  0  0  0
   -3.2827    2.6336    0.0000 N   0  0  0  0  0  0
   -3.6952    1.9192    0.0000 C   0  0  0  0  0  0
   -3.1432    1.3061    0.0000 C   0  0  0  0  0  0
   -3.3981    0.5214    0.0000 C   0  0  0  0  0  0
   -4.2051    0.3499    0.0000 C   0  0  0  0  0  0
   -4.7571    0.9630    0.0000 C   0  0  0  0  0  0
   -4.5022    1.7476    0.0000 C   0  0  0  0  0  0
   -2.3895    1.6416    0.0000 N   0  0  0  0  0  0
   -1.6750    1.2291    0.0000 C   0  0  0  0  0  0
   -1.6750    0.4041    0.0000 C   0  0  0  0  0  0
   -0.9605   -0.0084    0.0000 N   0  0  0  0  0  0
   -0.9605   -0.8334    0.0000 C   0  0  0  0  0  0
   -0.2461   -1.2459    0.0000 C   0  0  0  0  0  0
   -0.2461    0.4041    0.0000 C   0  0  0  0  0  0
    0.4684   -0.0084    0.0000 C   0  0  0  0  0  0
   -2.4757    2.4621    0.0000 C   0  0  0  0  0  0
   -1.8626    3.0141    0.0000 N   0  0  0  0  0  0
   -4.2894    4.8946    0.0000 C   0  0  0  0  0  0
   -4.6249    5.6483    0.0000 C   0  0  0  0  0  0
   -4.1400    6.3158    0.0000 C   0  0  0  0  0  0
   -4.4755    7.0694    0.0000 Cl  0  0  0  0  0  0
  1  2  1  0  0  0
  2  3  2  0  0  0
  2 27  1  0  0  0
  3  4  1  0  0  0
  4  5  1  0  0  0
  4 25  2  0  0  0
  5  6  1  0  0  0
  5  7  1  0  0  0
  7  8  1  0  0  0
  8  9  1  0  0  0
  8 23  1  0  0  0
  9 10  2  0  0  0
  9 14  1  0  0  0
 10 11  1  0  0  0
 10 15  1  0  0  0
 11 12  2  0  0  0
 12 13  1  0  0  0
 13 14  2  0  0  0
 15 16  1  0  0  0
 15 23  1  0  0  0
 16 17  1  0  0  0
 17 18  1  0  0  0
 18 19  1  0  0  0
 18 21  1  0  0  0
 19 20  1  0  0  0
 21 22  1  0  0  0
 23 24  2  0  0  0
 25 26  1  0  0  0
 26 27  2  0  0  0
 27 28  1  0  0  0
M  END
> <Outcome>
Active

$$$$

                    3D
 Structure written by MMmdl.
 22 24  0  0  1  0            999 V2000
    3.5724   -2.8875    0.0000 Cl  0  0  0  0  0  0
    2.8579   -2.4750    0.0000 C   0  0  0  0  0  0
    2.1434   -2.8875    0.0000 C   0  0  0  0  0  0
    1.4289   -2.4750    0.0000 C   0  0  0  0  0  0
    1.4289   -1.6500    0.0000 C   0  0  0  0  0  0
    0.7145   -1.2375    0.0000 N   0  0  0  0  0  0
    0.7145   -0.4125    0.0000 C   0  0  0  0  0  0
   -0.0000   -0.0000    0.0000 N   0  0  0  0  0  0
   -0.0000    0.8250    0.0000 C   0  0  0  0  0  0
   -0.7846    1.0799    0.0000 N   0  0  0  0  0  0
   -1.2695    0.4125    0.0000 C   0  0  0  0  0  0
   -0.7846   -0.2549    0.0000 N   0  0  0  0  0  0
   -2.0945    0.4125    0.0000 C   0  0  0  0  0  0
   -2.9195    0.4125    0.0000 F   0  0  0  0  0  0
   -2.0945    1.2375    0.0000 F   0  0  0  0  0  0
   -2.0945   -0.4125    0.0000 F   0  0  0  0  0  0
    0.7145    1.2375    0.0000 N   0  0  0  0  0  0
    1.4289    0.8250    0.0000 C   0  0  0  0  0  0
    2.1434    1.2375    0.0000 C   0  0  0  0  0  0
    1.4289    0.0000    0.0000 C   0  0  0  0  0  0
    2.1434   -1.2375    0.0000 C   0  0  0  0  0  0
    2.8579   -1.6500    0.0000 C   0  0  0  0  0  0
  1  2  1  0  0  0
  2  3  2  0  0  0
  2 22  1  0  0  0
  3  4  1  0  0  0
  4  5  2  0  0  0
  5  6  1  0  0  0
  5 21  1  0  0  0
  6  7  1  0  0  0
  7  8  1  0  0  0
  7 20  2  0  0  0
  8  9  1  0  0  0
  8 12  1  0  0  0
  9 10  2  0  0  0
  9 17  1  0  0  0
 10 11  1  0  0  0
 11 12  2  0  0  0
 11 13  1  0  0  0
 13 14  1  0  0  0
 13 15  1  0  0  0
 13 16  1  0  0  0
 17 18  2  0  0  0
 18 19  1  0  0  0
 18 20  1  0  0  0
 21 22  2  0  0  0
M  END
> <Outcome>
Active

$$$$

                    3D
 Structure written by MMmdl.
 27 29  0  0  1  0            999 V2000
   -1.6249   -2.7615    0.0000 O   0  0  0  0  0  0
   -1.3428   -1.9863    0.0000 C   0  0  3  0  0  0
   -2.1552   -1.8430    0.0000 C   0  0  0  0  0  0
   -2.4374   -1.0678    0.0000 C   0  0  0  0  0  0
   -1.3428   -1.1613    0.0000 C   0  0  0  0  0  0
   -0.5303   -1.8430    0.0000 C   0  0  0  0  0  0
    0.0000   -2.4750    0.0000 C   0  0  3  0  0  0
    0.5303   -1.8430    0.0000 C   0  0  0  0  0  0
    0.2481   -1.0678    0.0000 C   0  0  0  0  0  0
    0.7784   -0.4358    0.0000 C   0  0  0  0  0  0
    1.5909   -0.5790    0.0000 C   0  0  0  0  0  0
    2.1212    0.0529    0.0000 C   0  0  0  0  0  0
    1.8731   -1.3543    0.0000 C   0  0  0  0  0  0
    1.3428   -1.9863    0.0000 C   0  0  0  0  0  0
    0.7145   -2.8875    0.0000 C   0  0  0  0  0  0
    1.4289   -2.4750    0.0000 C   0  0  0  0  0  0
    2.1434   -2.8875    0.0000 N   0  0  0  0  0  0
    2.8579   -2.4750    0.0000 C   0  0  0  0  0  0
    3.5724   -2.8875    0.0000 C   0  0  0  0  0  0
    4.2868   -2.4750    0.0000 C   0  0  0  0  0  0
    4.2868   -1.6500    0.0000 O   0  0  0  0  0  0
    5.0013   -2.8875    0.0000 C   0  0  0  0  0  0
    5.0013   -3.7125    0.0000 C   0  0  0  0  0  0
    4.2868   -4.1250    0.0000 C   0  0  0  0  0  0
    3.5724   -3.7125    0.0000 C   0  0  0  0  0  0
   -0.2822   -3.2502    0.0000 C   0  0  0  0  0  0
   -1.0946   -3.3935    0.0000 C   0  0  0  0  0  0
  1  2  1  0  0  0
  1 27  1  0  0  0
  2  3  1  0  0  0
  2  5  1  0  0  0
  2  6  1  0  0  0
  3  4  1  0  0  0
  6  7  1  0  0  0
  7  8  1  0  0  0
  7 15  1  0  0  0
  7 26  1  0  0  0
  8  9  2  0  0  0
  8 14  1  0  0  0
  9 10  1  0  0  0
 10 11  2  0  0  0
 11 12  1  0  0  0
 11 13  1  0  0  0
 13 14  2  0  0  0
 15 16  1  0  0  0
 16 17  1  0  0  0
 17 18  1  0  0  0
 18 19  1  0  0  0
 19 20  2  0  0  0
 19 25  1  0  0  0
 20 21  1  0  0  0
 20 22  1  0  0  0
 22 23  2  0  0  0
 23 24  1  0  0  0
 24 25  2  0  0  0
 26 27  1  0  0  0
M  END
> <Outcome>
Active

$$$$

                    3D
 Structure written by MMmdl.
 30 32  0  0  1  0            999 V2000
   -0.1435   -1.3654    0.0000 S   0  0  0  0  0  0
    0.6411   -1.1104    0.0000 C   0  0  0  0  0  0
    0.6411   -0.2854    0.0000 C   0  0  0  0  0  0
    1.3556    0.1271    0.0000 C   0  0  0  0  0  0
    2.0701   -0.2854    0.0000 C   0  0  0  0  0  0
    2.0701   -1.1104    0.0000 C   0  0  0  0  0  0
    1.3556   -1.5229    0.0000 C   0  0  0  0  0  0
    1.3556   -2.3479    0.0000 O   0  0  0  0  0  0
    2.7845   -1.5229    0.0000 C   0  0  0  0  0  0
    3.4990   -1.1104    0.0000 N   0  0  0  0  0  0
    4.2135   -1.5229    0.0000 C   0  0  0  0  0  0
    4.9279   -1.1104    0.0000 C   0  0  0  0  0  0
    3.4990   -0.2854    0.0000 C   0  0  0  0  0  0
    4.2135    0.1271    0.0000 C   0  0  0  0  0  0
   -0.1435   -0.0305    0.0000 C   0  0  0  0  0  0
   -0.3984    0.7541    0.0000 C   0  0  0  0  0  0
   -1.2054    0.9256    0.0000 O   0  0  0  0  0  0
   -1.7575    0.3126    0.0000 C   0  0  0  0  0  0
   -2.5644    0.4841    0.0000 C   0  0  0  0  0  0
    0.1536    1.3672    0.0000 O   0  0  0  0  0  0
   -0.6284   -0.6979    0.0000 C   0  0  0  0  0  0
   -1.4534   -0.6979    0.0000 N   0  0  0  0  0  0
   -1.8659   -1.4124    0.0000 C   0  0  0  0  0  0
   -1.4534   -2.1269    0.0000 O   0  0  0  0  0  0
   -2.6909   -1.4124    0.0000 C   0  0  0  0  0  0
   -3.1034   -2.1269    0.0000 C   0  0  0  0  0  0
   -3.9284   -2.1269    0.0000 C   0  0  0  0  0  0
   -4.3409   -1.4124    0.0000 C   0  0  0  0  0  0
   -3.9284   -0.6979    0.0000 C   0  0  0  0  0  0
   -3.1034   -0.6979    0.0000 C   0  0  0  0  0  0
  1  2  1  0  0  0
  1 21  1  0  0  0
  2  3  2  0  0  0
  2  7  1  0  0  0
  3  4  1  0  0  0
  3 15  1  0  0  0
  4  5  2  0  0  0
  5  6  1  0  0  0
  6  7  2  0  0  0
  6  9  1  0  0  0
  7  8  1  0  0  0
  9 10  1  0  0  0
 10 11  1  0  0  0
 10 13  1  0  0  0
 11 12  1  0  0  0
 13 14  1  0  0  0
 15 16  1  0  0  0
 15 21  2  0  0  0
 16 17  1  0  0  0
 16 20  2  0  0  0
 17 18  1  0  0  0
 18 19  1  0  0  0
 21 22  1  0  0  0
 22 23  1  0  0  0
 23 24  2  0  0  0
 23 25  1  0  0  0
 25 26  2  0  0  0
 25 30  1  0  0  0
 26 27  1  0  0  0
 27 28  2  0  0  0
 28 29  1  0  0  0
 29 30  2  0  0  0
M  END
> <Outcome>
Active

$$$$

                    3D
 Structure written by MMmdl.
 26 28  0  0  1  0            999 V2000
   -2.8579   -2.4750    0.0000 O   0  0  0  0  0  0
   -2.8579   -1.6500    0.0000 C   0  0  0  0  0  0
   -2.1434   -1.2375    0.0000 N   0  0  0  0  0  0
   -1.4289   -1.6500    0.0000 C   0  0  0  0  0  0
   -0.7145   -1.2375    0.0000 C   0  0  0  0  0  0
    0.0000   -1.6500    0.0000 C   0  0  0  0  0  0
    0.0000   -2.4750    0.0000 O   0  0  0  0  0  0
    0.7145   -1.2375    0.0000 N   0  0  0  0  0  0
    1.4289   -1.6500    0.0000 C   0  0  0  0  0  0
    2.1434   -1.2375    0.0000 C   0  0  0  0  0  0
    2.1434   -0.4125    0.0000 C   0  0  0  0  0  0
    1.4289   -0.0000    0.0000 O   0  0  0  0  0  0
    1.4289    0.8250    0.0000 C   0  0  0  0  0  0
    2.8579   -0.0000    0.0000 C   0  0  0  0  0  0
    3.5724   -0.4125    0.0000 C   0  0  0  0  0  0
    3.5724   -1.2375    0.0000 C   0  0  0  0  0  0
    2.8579   -1.6500    0.0000 C   0  0  0  0  0  0
   -2.1434   -0.4125    0.0000 C   0  0  0  0  0  0
   -1.4289   -0.0000    0.0000 O   0  0  0  0  0  0
   -2.8579   -0.0000    0.0000 N   0  0  0  0  0  0
   -3.5724   -0.4125    0.0000 C   0  0  0  0  0  0
   -3.5724   -1.2375    0.0000 C   0  0  0  0  0  0
   -4.2868   -1.6500    0.0000 C   0  0  0  0  0  0
   -5.0013   -1.2375    0.0000 C   0  0  0  0  0  0
   -5.0013   -0.4125    0.0000 C   0  0  0  0  0  0
   -4.2868   -0.0000    0.0000 C   0  0  0  0  0  0
  1  2  2  0  0  0
  2  3  1  0  0  0
  2 22  1  0  0  0
  3  4  1  0  0  0
  3 18  1  0  0  0
  4  5  1  0  0  0
  5  6  1  0  0  0
  6  7  2  0  0  0
  6  8  1  0  0  0
  8  9  1  0  0  0
  9 10  1  0  0  0
 10 11  2  0  0  0
 10 17  1  0  0  0
 11 12  1  0  0  0
 11 14  1  0  0  0
 12 13  1  0  0  0
 14 15  2  0  0  0
 15 16  1  0  0  0
 16 17  2  0  0  0
 18 19  2  0  0  0
 18 20  1  0  0  0
 20 21  1  0  0  0
 21 22  2  0  0  0
 21 26  1  0  0  0
 22 23  1  0  0  0
 23 24  2  0  0  0
 24 25  1  0  0  0
 25 26  2  0  0  0
M  END
> <Outcome>
Active

$$$$

                    3D
 Structure written by MMmdl.
 27 30  0  0  1  0            999 V2000
   -1.4289   -4.9500    0.0000 O   0  0  0  0  0  0
   -1.4289   -4.1250    0.0000 C   0  0  0  0  0  0
   -2.1434   -3.7125    0.0000 C   0  0  0  0  0  0
   -2.1434   -2.8875    0.0000 C   0  0  0  0  0  0
   -1.4289   -2.4750    0.0000 C   0  0  0  0  0  0
   -1.4289   -1.6500    0.0000 N   0  0  0  0  0  0
   -0.7145   -1.2375    0.0000 C   0  0  0  0  0  0
    0.0000   -1.6500    0.0000 N   0  0  0  0  0  0
    0.7145   -1.2375    0.0000 C   0  0  0  0  0  0
    0.7145   -0.4125    0.0000 C   0  0  0  0  0  0
    1.4289   -0.0000    0.0000 C   0  0  0  0  0  0
    2.1434   -0.4125    0.0000 C   0  0  0  0  0  0
    2.1434   -1.2375    0.0000 C   0  0  0  0  0  0
    1.4289   -1.6500    0.0000 C   0  0  0  0  0  0
    0.0000   -0.0000    0.0000 C   0  0  0  0  0  0
    0.0000    0.8250    0.0000 N   0  0  0  0  0  0
    0.7145    1.2375    0.0000 C   0  0  0  0  0  0
    0.7145    2.0625    0.0000 C   0  0  0  0  0  0
   -0.0000    2.4750    0.0000 C   0  0  0  0  0  0
   -0.0000    3.3000    0.0000 C   0  0  0  0  0  0
    0.7145    3.7125    0.0000 C   0  0  0  0  0  0
    1.4289    3.3000    0.0000 C   0  0  0  0  0  0
    1.4289    2.4750    0.0000 C   0  0  0  0  0  0
   -0.7145   -0.4125    0.0000 N   0  0  0  0  0  0
   -0.7145   -2.8875    0.0000 C   0  0  0  0  0  0
   -0.7145   -3.7125    0.0000 C   0  0  0  0  0  0
   -0.7145   -5.3625    0.0000 C   0  0  0  0  0  0
  1  2  1  0  0  0
  1 27  1  0  0  0
  2  3  2  0  0  0
  2 26  1  0  0  0
  3  4  1  0  0  0
  4  5  2  0  0  0
  5  6  1  0  0  0
  5 25  1  0  0  0
  6  7  1  0  0  0
  7  8  2  0  0  0
  7 24  1  0  0  0
  8  9  1  0  0  0
  9 10  2  0  0  0
  9 14  1  0  0  0
 10 11  1  0  0  0
 10 15  1  0  0  0
 11 12  2  0  0  0
 12 13  1  0  0  0
 13 14  2  0  0  0
 15 16  1  0  0  0
 15 24  2  0  0  0
 16 17  1  0  0  0
 17 18  1  0  0  0
 18 19  2  0  0  0
 18 23  1  0  0  0
 19 20  1  0  0  0
 20 21  2  0  0  0
 21 22  1  0  0  0
 22 23  2  0  0  0
 25 26  2  0  0  0
M  END
> <Outcome>
Active

$$$$

                    3D
 Structure written by MMmdl.
 17 18  0  0  1  0            999 V2000
    0.0000   -1.6500    0.0000 N   0  0  0  0  0  0
    0.7145   -1.2375    0.0000 C   0  0  0  0  0  0
    0.7145   -0.4125    0.0000 C   0  0  0  0  0  0
    1.4289   -0.0000    0.0000 C   0  0  0  0  0  0
    2.1434   -0.4125    0.0000 C   0  0  0  0  0  0
    2.1434   -1.2375    0.0000 C   0  0  0  0  0  0
    1.4289   -1.6500    0.0000 C   0  0  0  0  0  0
    0.0000   -0.0000    0.0000 C   0  0  0  0  0  0
    0.0000    0.8250    0.0000 N   0  0  0  0  0  0
   -0.7145   -0.4125    0.0000 C   0  0  0  0  0  0
   -1.4289   -0.0000    0.0000 C   0  0  0  0  0  0
   -2.1434   -0.4125    0.0000 C   0  0  0  0  0  0
   -0.7145   -1.2375    0.0000 C   0  0  0  0  0  0
   -1.4289   -1.6500    0.0000 C   0  0  0  0  0  0
   -2.1434   -1.2375    0.0000 C   0  0  0  0  0  0
   -2.8579   -1.6500    0.0000 C   0  0  0  0  0  0
    0.0000   -2.4750    0.0000 C   0  0  0  0  0  0
  1  2  1  0  0  0
  1 13  1  0  0  0
  1 17  1  0  0  0
  2  3  2  0  0  0
  2  7  1  0  0  0
  3  4  1  0  0  0
  3  8  1  0  0  0
  4  5  2  0  0  0
  5  6  1  0  0  0
  6  7  2  0  0  0
  8  9  2  0  0  0
  8 10  1  0  0  0
 10 11  1  0  0  0
 10 13  2  0  0  0
 11 12  1  0  0  0
 13 14  1  0  0  0
 14 15  1  0  0  0
 15 16  1  0  0  0
M  END
> <Outcome>
Active

$$$$

                    3D
 Structure written by MMmdl.
 31 34  0  0  1  0            999 V2000
    0.0470   -1.7224    0.0000 S   0  0  0  0  0  0
    0.3020   -2.5070    0.0000 C   0  0  0  0  0  0
   -0.1830   -3.1745    0.0000 C   0  0  0  0  0  0
   -1.0034   -3.0882    0.0000 C   0  0  0  0  0  0
   -1.4884   -3.7557    0.0000 C   0  0  0  0  0  0
   -2.3088   -3.6695    0.0000 C   0  0  0  0  0  0
   -2.6444   -2.9158    0.0000 C   0  0  0  0  0  0
   -3.4649   -2.8295    0.0000 O   0  0  0  0  0  0
   -3.8004   -2.0759    0.0000 C   0  0  0  0  0  0
   -4.6209   -1.9896    0.0000 C   0  0  0  0  0  0
   -5.1058   -2.6571    0.0000 C   0  0  0  0  0  0
   -4.7703   -3.4107    0.0000 F   0  0  0  0  0  0
   -5.9263   -2.5708    0.0000 C   0  0  0  0  0  0
   -6.2619   -1.8172    0.0000 C   0  0  0  0  0  0
   -5.7770   -1.1497    0.0000 C   0  0  0  0  0  0
   -4.9565   -1.2360    0.0000 C   0  0  0  0  0  0
   -2.1595   -2.2483    0.0000 C   0  0  0  0  0  0
   -1.3390   -2.3346    0.0000 C   0  0  0  0  0  0
    1.1270   -2.5070    0.0000 C   0  0  0  0  0  0
    1.6119   -3.1745    0.0000 O   0  0  0  0  0  0
    1.3819   -1.7224    0.0000 N   0  0  0  0  0  0
    2.1665   -1.4675    0.0000 C   0  0  0  0  0  0
    2.3381   -0.6605    0.0000 C   0  0  0  0  0  0
    1.7250   -0.1085    0.0000 O   0  0  0  0  0  0
    1.8965    0.6985    0.0000 C   0  0  0  0  0  0
    3.1227   -0.4056    0.0000 C   0  0  0  0  0  0
    3.7358   -0.9576    0.0000 C   0  0  0  0  0  0
    3.5642   -1.7646    0.0000 C   0  0  0  0  0  0
    2.7796   -2.0195    0.0000 C   0  0  0  0  0  0
    0.7145   -1.2375    0.0000 C   0  0  0  0  0  0
    0.7145   -0.4125    0.0000 N   0  0  0  0  0  0
  1  2  1  0  0  0
  1 30  1  0  0  0
  2  3  2  0  0  0
  2 19  1  0  0  0
  3  4  1  0  0  0
  4  5  2  0  0  0
  4 18  1  0  0  0
  5  6  1  0  0  0
  6  7  2  0  0  0
  7  8  1  0  0  0
  7 17  1  0  0  0
  8  9  1  0  0  0
  9 10  1  0  0  0
 10 11  2  0  0  0
 10 16  1  0  0  0
 11 12  1  0  0  0
 11 13  1  0  0  0
 13 14  2  0  0  0
 14 15  1  0  0  0
 15 16  2  0  0  0
 17 18  2  0  0  0
 19 20  2  0  0  0
 19 21  1  0  0  0
 21 22  1  0  0  0
 21 30  1  0  0  0
 22 23  2  0  0  0
 22 29  1  0  0  0
 23 24  1  0  0  0
 23 26  1  0  0  0
 24 25  1  0  0  0
 26 27  2  0  0  0
 27 28  1  0  0  0
 28 29  2  0  0  0
 30 31  2  0  0  0
M  END
> <Outcome>
Active

$$$$

                    3D
 Structure written by MMmdl.
 29 30  0  0  1  0            999 V2000
    0.7145   -0.4125    0.0000 Br  0  0  0  0  0  0
    0.7145   -1.2375    0.0000 C   0  0  0  0  0  0
    1.4289   -1.6500    0.0000 C   0  0  0  0  0  0
    1.4289   -2.4750    0.0000 C   0  0  0  0  0  0
    2.1434   -2.8875    0.0000 C   0  0  0  0  0  0
    2.8579   -2.4750    0.0000 C   0  0  0  0  0  0
    2.8579   -1.6500    0.0000 C   0  0  0  0  0  0
    3.5724   -1.2375    0.0000 O   0  0  0  0  0  0
    3.5724   -0.4125    0.0000 C   0  0  0  0  0  0
    4.2868   -0.0000    0.0000 C   0  0  0  0  0  0
    2.1434   -1.2375    0.0000 O   0  0  0  0  0  0
    3.5724   -2.8875    0.0000 C   0  0  0  0  0  0
    3.5724   -3.7125    0.0000 N   0  0  0  0  0  0
    4.2868   -4.1250    0.0000 C   0  0  0  0  0  0
    2.8579   -4.1250    0.0000 C   0  0  0  0  0  0
    2.1434   -3.7125    0.0000 C   0  0  0  0  0  0
    1.4289   -4.1250    0.0000 C   0  0  0  0  0  0
    1.4289   -4.9500    0.0000 O   0  0  0  0  0  0
    2.1434   -5.3625    0.0000 C   0  0  0  0  0  0
    2.1434   -6.1875    0.0000 C   0  0  0  0  0  0
    0.7145   -3.7125    0.0000 O   0  0  0  0  0  0
    0.7145   -2.8875    0.0000 C   0  0  0  0  0  0
    0.0000   -2.4750    0.0000 C   0  0  0  0  0  0
   -0.7145   -2.8875    0.0000 O   0  0  0  0  0  0
   -1.4289   -2.4750    0.0000 C   0  0  0  0  0  0
    0.0000   -1.6500    0.0000 C   0  0  0  0  0  0
   -0.7145   -1.2375    0.0000 O   0  0  0  0  0  0
   -1.4289   -1.6500    0.0000 C   0  0  0  0  0  0
   -2.1434   -1.2375    0.0000 C   0  0  0  0  0  0
  1  2  1  0  0  0
  2  3  2  0  0  0
  2 26  1  0  0  0
  3  4  1  0  0  0
  4  5  1  0  0  0
  4 22  2  0  0  0
  5  6  1  0  0  0
  5 16  1  0  0  0
  6  7  1  0  0  0
  6 12  2  0  0  0
  7  8  1  0  0  0
  7 11  2  0  0  0
  8  9  1  0  0  0
  9 10  1  0  0  0
 12 13  1  0  0  0
 13 14  1  0  0  0
 13 15  1  0  0  0
 15 16  2  0  0  0
 16 17  1  0  0  0
 17 18  1  0  0  0
 17 21  2  0  0  0
 18 19  1  0  0  0
 19 20  1  0  0  0
 22 23  1  0  0  0
 23 24  1  0  0  0
 23 26  2  0  0  0
 24 25  1  0  0  0
 26 27  1  0  0  0
 27 28  1  0  0  0
 28 29  1  0  0  0
M  END
> <Outcome>
Active

$$$$

                    3D
 Structure written by MMmdl.
 35 40  0  0  1  0            999 V2000
    5.4265   -5.5281    0.0000 O   0  0  0  0  0  0
    5.0140   -4.8137    0.0000 C   0  0  0  0  0  0
    4.1890   -4.8137    0.0000 C   0  0  0  0  0  0
    3.7765   -4.0992    0.0000 C   0  0  0  0  0  0
    4.1890   -3.3847    0.0000 C   0  0  0  0  0  0
    3.7765   -2.6703    0.0000 C   0  0  0  0  0  0
    4.1121   -1.9166    0.0000 N   0  0  0  0  0  0
    3.4990   -1.3646    0.0000 C   0  0  0  0  0  0
    2.7845   -1.7771    0.0000 C   0  0  0  0  0  0
    2.0701   -1.3646    0.0000 C   0  0  0  0  0  0
    2.0701   -0.5396    0.0000 C   0  0  0  0  0  0
    2.7845   -0.1271    0.0000 C   0  0  3  0  0  0
    3.4990   -0.5396    0.0000 C   0  0  0  0  0  0
    2.7845    0.6979    0.0000 C   0  0  0  0  0  0
    2.0701    1.1104    0.0000 C   0  0  0  0  0  0
    1.3556    0.6979    0.0000 C   0  0  0  0  0  0
    0.6411    1.1104    0.0000 C   0  0  0  0  0  0
   -0.1435    0.8555    0.0000 N   0  0  0  0  0  0
   -0.6284    1.5229    0.0000 C   0  0  3  0  0  0
   -0.1435    2.1904    0.0000 N   0  0  0  0  0  0
    0.6411    1.9354    0.0000 C   0  0  0  0  0  0
    1.3556    2.3479    0.0000 C   0  0  0  0  0  0
    2.0701    1.9354    0.0000 C   0  0  0  0  0  0
   -1.4534    1.5229    0.0000 C   0  0  0  0  0  0
   -1.8659    0.8085    0.0000 C   0  0  0  0  0  0
   -2.6909    0.8085    0.0000 C   0  0  0  0  0  0
   -3.1034    1.5229    0.0000 C   0  0  0  0  0  0
   -3.9284    1.5229    0.0000 O   0  0  0  0  0  0
   -4.3409    2.2374    0.0000 C   0  0  0  0  0  0
   -2.6909    2.2374    0.0000 C   0  0  0  0  0  0
   -1.8659    2.2374    0.0000 C   0  0  0  0  0  0
    2.9561   -2.5840    0.0000 N   0  0  0  0  0  0
    5.0140   -3.3847    0.0000 C   0  0  0  0  0  0
    5.4265   -4.0992    0.0000 C   0  0  0  0  0  0
    6.2515   -5.5281    0.0000 C   0  0  0  0  0  0
  1  2  1  0  0  0
  1 35  1  0  0  0
  2  3  2  0  0  0
  2 34  1  0  0  0
  3  4  1  0  0  0
  4  5  2  0  0  0
  5  6  1  0  0  0
  5 33  1  0  0  0
  6  7  2  0  0  0
  6 32  1  0  0  0
  7  8  1  0  0  0
  8  9  1  0  0  0
  8 13  2  0  0  0
  9 10  1  0  0  0
  9 32  2  0  0  0
 10 11  2  0  0  0
 11 12  1  0  0  0
 12 13  1  0  0  0
 12 14  1  0  0  0
 14 15  1  0  0  0
 15 16  2  0  0  0
 15 23  1  0  0  0
 16 17  1  0  0  0
 17 18  2  0  0  0
 17 21  1  0  0  0
 18 19  1  0  0  0
 19 20  1  0  0  0
 19 24  1  0  0  0
 20 21  2  0  0  0
 21 22  1  0  0  0
 22 23  2  0  0  0
 24 25  2  0  0  0
 24 31  1  0  0  0
 25 26  1  0  0  0
 26 27  2  0  0  0
 27 28  1  0  0  0
 27 30  1  0  0  0
 28 29  1  0  0  0
 30 31  2  0  0  0
 33 34  2  0  0  0
M  END
> <Outcome>
Active

$$$$

                    3D
 Structure written by MMmdl.
 25 28  0  0  1  0            999 V2000
    0.0000   -1.6500    0.0000 N   0  0  0  0  0  0
    0.7145   -1.2375    0.0000 C   0  0  0  0  0  0
    0.7145   -0.4125    0.0000 C   0  0  0  0  0  0
    1.4289   -0.0000    0.0000 C   0  0  0  0  0  0
    2.1434   -0.4125    0.0000 C   0  0  0  0  0  0
    2.1434   -1.2375    0.0000 C   0  0  0  0  0  0
    1.4289   -1.6500    0.0000 C   0  0  0  0  0  0
    0.0000   -0.0000    0.0000 C   0  0  0  0  0  0
    0.0000    0.8250    0.0000 N   0  0  0  0  0  0
    0.7145    1.2375    0.0000 C   0  0  0  0  0  0
    0.7145    2.0625    0.0000 C   0  0  0  0  0  0
    0.0000    2.4750    0.0000 C   0  0  0  0  0  0
    0.0000    3.3000    0.0000 C   0  0  0  0  0  0
    0.7145    3.7125    0.0000 C   0  0  0  0  0  0
    1.4289    3.3000    0.0000 C   0  0  0  0  0  0
    1.4289    2.4750    0.0000 C   0  0  0  0  0  0
   -0.7145   -0.4125    0.0000 N   0  0  0  0  0  0
   -0.7145   -1.2375    0.0000 C   0  0  0  0  0  0
   -1.4289   -1.6500    0.0000 N   0  0  0  0  0  0
   -2.1434   -1.2375    0.0000 C   0  0  0  0  0  0
   -2.8579   -1.6500    0.0000 C   0  0  0  0  0  0
   -3.5724   -1.2375    0.0000 C   0  0  0  0  0  0
   -3.5724   -0.4125    0.0000 C   0  0  0  0  0  0
   -2.8579    0.0000    0.0000 C   0  0  0  0  0  0
   -2.1434   -0.4125    0.0000 C   0  0  0  0  0  0
  1  2  2  0  0  0
  1 18  1  0  0  0
  2  3  1  0  0  0
  2  7  1  0  0  0
  3  4  1  0  0  0
  3  8  2  0  0  0
  4  5  2  0  0  0
  5  6  1  0  0  0
  6  7  2  0  0  0
  8  9  1  0  0  0
  8 17  1  0  0  0
  9 10  1  0  0  0
 10 11  1  0  0  0
 11 12  2  0  0  0
 11 16  1  0  0  0
 12 13  1  0  0  0
 13 14  2  0  0  0
 14 15  1  0  0  0
 15 16  2  0  0  0
 17 18  2  0  0  0
 18 19  1  0  0  0
 19 20  1  0  0  0
 20 21  2  0  0  0
 20 25  1  0  0  0
 21 22  1  0  0  0
 22 23  2  0  0  0
 23 24  1  0  0  0
 24 25  2  0  0  0
M  END
> <Outcome>
Active

$$$$

                    3D
 Structure written by MMmdl.
 21 23  0  0  1  0            999 V2000
    0.0000   -0.0000    0.0000 O   0  0  0  0  0  0
    0.7145   -0.4125    0.0000 C   0  0  0  0  0  0
    1.4289    0.0000    0.0000 C   0  0  0  0  0  0
    2.1434   -0.4125    0.0000 C   0  0  0  0  0  0
    2.8579    0.0000    0.0000 C   0  0  0  0  0  0
    2.8579    0.8250    0.0000 N   0  0  0  0  0  0
    3.5724    1.2375    0.0000 C   0  0  0  0  0  0
    3.5724    2.0625    0.0000 C   0  0  0  0  0  0
    4.2868    2.4750    0.0000 C   0  0  0  0  0  0
    4.2868    3.3000    0.0000 O   0  0  0  0  0  0
    5.0013    2.0625    0.0000 C   0  0  0  0  0  0
    5.0013    1.2375    0.0000 C   0  0  0  0  0  0
    4.2868    0.8250    0.0000 C   0  0  0  0  0  0
    3.5724   -0.4125    0.0000 C   0  0  0  0  0  0
    3.5724   -1.2375    0.0000 C   0  0  0  0  0  0
    2.8579   -1.6500    0.0000 N   0  0  0  0  0  0
    2.1434   -1.2375    0.0000 C   0  0  0  0  0  0
    1.4289   -1.6500    0.0000 C   0  0  0  0  0  0
    0.7145   -1.2375    0.0000 C   0  0  0  0  0  0
    4.2868   -1.6500    0.0000 C   0  0  0  0  0  0
   -0.7145   -0.4125    0.0000 C   0  0  0  0  0  0
  1  2  1  0  0  0
  1 21  1  0  0  0
  2  3  2  0  0  0
  2 19  1  0  0  0
  3  4  1  0  0  0
  4  5  2  0  0  0
  4 17  1  0  0  0
  5  6  1  0  0  0
  5 14  1  0  0  0
  6  7  1  0  0  0
  7  8  2  0  0  0
  7 13  1  0  0  0
  8  9  1  0  0  0
  9 10  1  0  0  0
  9 11  2  0  0  0
 11 12  1  0  0  0
 12 13  2  0  0  0
 14 15  2  0  0  0
 15 16  1  0  0  0
 15 20  1  0  0  0
 16 17  2  0  0  0
 17 18  1  0  0  0
 18 19  2  0  0  0
M  END
> <Outcome>
Active

$$$$

                    3D
 Structure written by MMmdl.
 25 27  0  0  1  0            999 V2000
   -3.6791   10.1277    0.0000 Br  0  0  0  0  0  0
   -2.9646    9.7152    0.0000 C   0  0  0  0  0  0
   -2.2501   10.1277    0.0000 C   0  0  0  0  0  0
   -1.5356    9.7152    0.0000 C   0  0  0  0  0  0
   -1.5356    8.8902    0.0000 C   0  0  0  0  0  0
   -0.8212    8.4777    0.0000 S   0  0  0  0  0  0
   -1.2337    7.7632    0.0000 O   0  0  0  0  0  0
   -0.4087    9.1922    0.0000 O   0  0  0  0  0  0
   -0.1067    8.0652    0.0000 N   0  0  0  0  0  0
    0.6078    8.4777    0.0000 C   0  0  0  0  0  0
    1.3222    8.0652    0.0000 C   0  0  0  0  0  0
    1.3222    7.2402    0.0000 C   0  0  0  0  0  0
    2.0367    6.8277    0.0000 C   0  0  0  0  0  0
    2.7512    7.2402    0.0000 O   0  0  0  0  0  0
    2.0367    6.0027    0.0000 N   0  0  0  0  0  0
    2.7512    5.5902    0.0000 C   0  0  0  0  0  0
    2.7512    4.7652    0.0000 C   0  0  0  0  0  0
    3.4186    4.2803    0.0000 O   0  0  0  0  0  0
    3.1637    3.4956    0.0000 C   0  0  0  0  0  0
    2.3387    3.4956    0.0000 C   0  0  0  0  0  0
    2.0837    4.2803    0.0000 C   0  0  0  0  0  0
    0.6078    6.8277    0.0000 C   0  0  0  0  0  0
   -0.1067    7.2402    0.0000 C   0  0  0  0  0  0
   -2.2501    8.4777    0.0000 C   0  0  0  0  0  0
   -2.9646    8.8902    0.0000 C   0  0  0  0  0  0
  1  2  1  0  0  0
  2  3  2  0  0  0
  2 25  1  0  0  0
  3  4  1  0  0  0
  4  5  2  0  0  0
  5  6  1  0  0  0
  5 24  1  0  0  0
  6  7  2  0  0  0
  6  8  2  0  0  0
  6  9  1  0  0  0
  9 10  1  0  0  0
  9 23  1  0  0  0
 10 11  1  0  0  0
 11 12  1  0  0  0
 12 13  1  0  0  0
 12 22  1  0  0  0
 13 14  2  0  0  0
 13 15  1  0  0  0
 15 16  1  0  0  0
 16 17  1  0  0  0
 17 18  1  0  0  0
 17 21  2  0  0  0
 18 19  1  0  0  0
 19 20  2  0  0  0
 20 21  1  0  0  0
 22 23  1  0  0  0
 24 25  2  0  0  0
M  END
> <Outcome>
Active

$$$$

                    3D
 Structure written by MMmdl.
 19 20  0  0  1  0            999 V2000
    0.0000   -1.6500    0.0000 N   0  0  0  0  0  0
    0.7145   -1.2375    0.0000 C   0  0  0  0  0  0
    0.7145   -0.4125    0.0000 C   0  0  0  0  0  0
    1.4289   -0.0000    0.0000 C   0  0  0  0  0  0
    2.1434   -0.4125    0.0000 C   0  0  0  0  0  0
    2.1434   -1.2375    0.0000 C   0  0  0  0  0  0
    1.4289   -1.6500    0.0000 C   0  0  0  0  0  0
    0.0000   -0.0000    0.0000 C   0  0  0  0  0  0
    0.0000    0.8250    0.0000 N   0  0  0  0  0  0
   -0.7145   -0.4125    0.0000 C   0  0  0  0  0  0
   -1.4289   -0.0000    0.0000 C   0  0  0  0  0  0
   -2.1434   -0.4125    0.0000 C   0  0  0  0  0  0
   -2.8579    0.0000    0.0000 C   0  0  0  0  0  0
   -0.7145   -1.2375    0.0000 C   0  0  0  0  0  0
   -1.4289   -1.6500    0.0000 C   0  0  0  0  0  0
   -1.4289   -2.4750    0.0000 C   0  0  0  0  0  0
   -2.1434   -2.8875    0.0000 C   0  0  0  0  0  0
   -2.1434   -3.7125    0.0000 C   0  0  0  0  0  0
    0.0000   -2.4750    0.0000 C   0  0  0  0  0  0
  1  2  1  0  0  0
  1 14  1  0  0  0
  1 19  1  0  0  0
  2  3  2  0  0  0
  2  7  1  0  0  0
  3  4  1  0  0  0
  3  8  1  0  0  0
  4  5  2  0  0  0
  5  6  1  0  0  0
  6  7  2  0  0  0
  8  9  2  0  0  0
  8 10  1  0  0  0
 10 11  1  0  0  0
 10 14  2  0  0  0
 11 12  1  0  0  0
 12 13  1  0  0  0
 14 15  1  0  0  0
 15 16  1  0  0  0
 16 17  1  0  0  0
 17 18  1  0  0  0
M  END
> <Outcome>
Active

$$$$

                    3D
 Structure written by MMmdl.
 38 42  0  0  1  0            999 V2000
    0.7145   -2.8875    0.0000 Cl  0  0  0  0  0  0
    1.4289   -2.4750    0.0000 C   0  0  0  0  0  0
    1.4289   -1.6500    0.0000 C   0  0  0  0  0  0
    2.1434   -1.2375    0.0000 C   0  0  0  0  0  0
    2.1434   -0.4125    0.0000 N   0  0  0  0  0  0
    2.8579   -0.0000    0.0000 C   0  0  0  0  0  0
    2.8579    0.8250    0.0000 C   0  0  0  0  0  0
    3.5724    1.2375    0.0000 C   0  0  0  0  0  0
    3.5724    2.0625    0.0000 O   0  0  0  0  0  0
    4.2868    0.8250    0.0000 C   0  0  0  0  0  0
    4.2868   -0.0000    0.0000 C   0  0  0  0  0  0
    3.5724   -0.4125    0.0000 C   0  0  0  0  0  0
    5.1113   -0.0288    0.0000 C   0  0  0  0  0  0
    4.7240   -0.6996    0.0000 C   0  0  0  0  0  0
    2.1434    1.2375    0.0000 C   0  0  0  0  0  0
    2.1434    2.0625    0.0000 C   0  0  0  0  0  0
    1.4289    2.4750    0.0000 C   0  0  0  0  0  0
    0.7145    2.0625    0.0000 O   0  0  0  0  0  0
    0.0000    2.4750    0.0000 C   0  0  0  0  0  0
    1.4289    3.3000    0.0000 C   0  0  0  0  0  0
    2.1434    3.7125    0.0000 C   0  0  0  0  0  0
    2.8579    3.3000    0.0000 C   0  0  0  0  0  0
    3.5724    3.7125    0.0000 O   0  0  0  0  0  0
    3.5724    4.5375    0.0000 C   0  0  0  0  0  0
    2.8579    2.4750    0.0000 C   0  0  0  0  0  0
    1.4289    0.8250    0.0000 C   0  0  0  0  0  0
    1.4289   -0.0000    0.0000 C   0  0  0  0  0  0
    0.7145   -0.4125    0.0000 C   0  0  0  0  0  0
   -0.0000    0.0000    0.0000 C   0  0  0  0  0  0
    0.0000    0.8250    0.0000 C   0  0  0  0  0  0
    0.7145    1.2375    0.0000 C   0  0  0  0  0  0
    0.2295    1.9049    0.0000 O   0  0  0  0  0  0
   -0.4372   -0.6996    0.0000 C   0  0  0  0  0  0
   -0.8245   -0.0288    0.0000 C   0  0  0  0  0  0
    2.8579   -1.6500    0.0000 C   0  0  0  0  0  0
    2.8579   -2.4750    0.0000 C   0  0  0  0  0  0
    2.1434   -2.8875    0.0000 C   0  0  0  0  0  0
    2.1434   -3.7125    0.0000 Cl  0  0  0  0  0  0
  1  2  1  0  0  0
  2  3  2  0  0  0
  2 37  1  0  0  0
  3  4  1  0  0  0
  4  5  1  0  0  0
  4 35  2  0  0  0
  5  6  1  0  0  0
  5 27  1  0  0  0
  6  7  2  0  0  0
  6 12  1  0  0  0
  7  8  1  0  0  0
  7 15  1  0  0  0
  8  9  2  0  0  0
  8 10  1  0  0  0
 10 11  1  0  0  0
 11 12  1  0  0  0
 11 13  1  0  0  0
 11 14  1  0  0  0
 15 16  1  0  0  0
 15 26  1  0  0  0
 16 17  2  0  0  0
 16 25  1  0  0  0
 17 18  1  0  0  0
 17 20  1  0  0  0
 18 19  1  0  0  0
 20 21  2  0  0  0
 21 22  1  0  0  0
 22 23  1  0  0  0
 22 25  2  0  0  0
 23 24  1  0  0  0
 26 27  2  0  0  0
 26 31  1  0  0  0
 27 28  1  0  0  0
 28 29  1  0  0  0
 29 30  1  0  0  0
 29 33  1  0  0  0
 29 34  1  0  0  0
 30 31  1  0  0  0
 31 32  2  0  0  0
 35 36  1  0  0  0
 36 37  2  0  0  0
 37 38  1  0  0  0
M  END
> <Outcome>
Active

$$$$

                    3D
 Structure written by MMmdl.
 15 16  0  0  1  0            999 V2000
    0.0000   -1.6500    0.0000 N   0  0  0  0  0  0
    0.7145   -1.2375    0.0000 C   0  0  0  0  0  0
    0.7145   -0.4125    0.0000 C   0  0  0  0  0  0
    1.4289   -0.0000    0.0000 C   0  0  0  0  0  0
    2.1434   -0.4125    0.0000 C   0  0  0  0  0  0
    2.1434   -1.2375    0.0000 C   0  0  0  0  0  0
    1.4289   -1.6500    0.0000 C   0  0  0  0  0  0
    0.0000   -0.0000    0.0000 C   0  0  0  0  0  0
    0.0000    0.8250    0.0000 N   0  0  0  0  0  0
   -0.7145   -0.4125    0.0000 C   0  0  0  0  0  0
   -1.4289   -0.0000    0.0000 C   0  0  0  0  0  0
   -0.7145   -1.2375    0.0000 C   0  0  0  0  0  0
   -1.4289   -1.6500    0.0000 C   0  0  0  0  0  0
   -1.4289   -2.4750    0.0000 C   0  0  0  0  0  0
    0.0000   -2.4750    0.0000 C   0  0  0  0  0  0
  1  2  1  0  0  0
  1 12  1  0  0  0
  1 15  1  0  0  0
  2  3  2  0  0  0
  2  7  1  0  0  0
  3  4  1  0  0  0
  3  8  1  0  0  0
  4  5  2  0  0  0
  5  6  1  0  0  0
  6  7  2  0  0  0
  8  9  2  0  0  0
  8 10  1  0  0  0
 10 11  1  0  0  0
 10 12  2  0  0  0
 12 13  1  0  0  0
 13 14  1  0  0  0
M  END
> <Outcome>
Active

$$$$

                    3D
 Structure written by MMmdl.
 17 18  0  0  1  0            999 V2000
   -2.8579   -2.4750    0.0000 Cl  0  0  0  0  0  0
   -2.8579   -1.6500    0.0000 C   0  0  0  0  0  0
   -3.5724   -1.2375    0.0000 Cl  0  0  0  0  0  0
   -2.1434   -1.2375    0.0000 C   0  0  0  0  0  0
   -1.4289   -1.6500    0.0000 C   0  0  0  0  0  0
   -0.7145   -1.2375    0.0000 C   0  0  0  0  0  0
    0.0000   -1.6500    0.0000 C   0  0  0  0  0  0
    0.0000   -2.4750    0.0000 O   0  0  0  0  0  0
    0.7145   -1.2375    0.0000 C   0  0  0  0  0  0
    0.7145   -0.4125    0.0000 C   0  0  0  0  0  0
    1.4289   -0.0000    0.0000 C   0  0  0  0  0  0
    2.1434   -0.4125    0.0000 C   0  0  0  0  0  0
    2.1434   -1.2375    0.0000 C   0  0  0  0  0  0
    1.4289   -1.6500    0.0000 C   0  0  0  0  0  0
    0.0000   -0.0000    0.0000 N   0  0  0  0  0  0
   -0.7145   -0.4125    0.0000 C   0  0  0  0  0  0
   -1.4289   -0.0000    0.0000 C   0  0  0  0  0  0
  1  2  1  0  0  0
  2  3  1  0  0  0
  2  4  2  0  0  0
  4  5  1  0  0  0
  5  6  1  0  0  0
  6  7  1  0  0  0
  6 16  2  0  0  0
  7  8  2  0  0  0
  7  9  1  0  0  0
  9 10  2  0  0  0
  9 14  1  0  0  0
 10 11  1  0  0  0
 10 15  1  0  0  0
 11 12  2  0  0  0
 12 13  1  0  0  0
 13 14  2  0  0  0
 15 16  1  0  0  0
 16 17  1  0  0  0
M  END
> <Outcome>
Active

$$$$

                    3D
 Structure written by MMmdl.
 27 30  0  0  1  0            999 V2000
    0.0000    0.8250    0.0000 O   0  0  0  0  0  0
    0.0000   -0.0000    0.0000 C   0  0  0  0  0  0
   -0.7145   -0.4125    0.0000 C   0  0  0  0  0  0
   -1.4289   -0.0000    0.0000 N   0  0  0  0  0  0
   -2.1434   -0.4125    0.0000 C   0  0  0  0  0  0
   -2.8579    0.0000    0.0000 C   0  0  0  0  0  0
   -2.8579    0.8250    0.0000 C   0  0  0  0  0  0
   -2.1434    1.2375    0.0000 C   0  0  0  0  0  0
   -1.4289    0.8250    0.0000 C   0  0  0  0  0  0
   -0.7145   -1.2375    0.0000 C   0  0  0  0  0  0
   -1.4289   -1.6500    0.0000 N   0  0  0  0  0  0
   -1.4289   -2.4750    0.0000 C   0  0  0  0  0  0
   -2.1434   -2.8875    0.0000 C   0  0  0  0  0  0
   -2.8579   -2.4750    0.0000 O   0  0  0  0  0  0
   -3.5724   -2.8875    0.0000 C   0  0  0  0  0  0
   -2.1434   -3.7125    0.0000 C   0  0  0  0  0  0
   -1.4289   -4.1250    0.0000 C   0  0  0  0  0  0
   -0.7145   -3.7125    0.0000 C   0  0  0  0  0  0
   -0.7145   -2.8875    0.0000 C   0  0  0  0  0  0
    0.0000   -1.6500    0.0000 C   0  0  0  0  0  0
    0.0000   -2.4750    0.0000 O   0  0  0  0  0  0
    0.7145   -1.2375    0.0000 C   0  0  0  0  0  0
    0.7145   -0.4125    0.0000 C   0  0  0  0  0  0
    1.4289   -0.0000    0.0000 C   0  0  0  0  0  0
    2.1434   -0.4125    0.0000 C   0  0  0  0  0  0
    2.1434   -1.2375    0.0000 C   0  0  0  0  0  0
    1.4289   -1.6500    0.0000 C   0  0  0  0  0  0
  1  2  2  0  0  0
  2  3  1  0  0  0
  2 23  1  0  0  0
  3  4  1  0  0  0
  3 10  2  0  0  0
  4  5  1  0  0  0
  4  9  1  0  0  0
  5  6  1  0  0  0
  6  7  1  0  0  0
  7  8  1  0  0  0
  8  9  1  0  0  0
 10 11  1  0  0  0
 10 20  1  0  0  0
 11 12  1  0  0  0
 12 13  2  0  0  0
 12 19  1  0  0  0
 13 14  1  0  0  0
 13 16  1  0  0  0
 14 15  1  0  0  0
 16 17  2  0  0  0
 17 18  1  0  0  0
 18 19  2  0  0  0
 20 21  2  0  0  0
 20 22  1  0  0  0
 22 23  2  0  0  0
 22 27  1  0  0  0
 23 24  1  0  0  0
 24 25  2  0  0  0
 25 26  1  0  0  0
 26 27  2  0  0  0
M  END
> <Outcome>
Active

$$$$

                    3D
 Structure written by MMmdl.
 22 24  0  0  1  0            999 V2000
    0.0000   -2.4750    0.0000 O   0  0  0  0  0  0
    0.0000   -1.6500    0.0000 C   0  0  0  0  0  0
    0.7145   -1.2375    0.0000 C   0  0  0  0  0  0
    0.7145   -0.4125    0.0000 C   0  0  0  0  0  0
    1.4289   -0.0000    0.0000 C   0  0  0  0  0  0
    2.1434   -0.4125    0.0000 C   0  0  0  0  0  0
    2.1434   -1.2375    0.0000 C   0  0  0  0  0  0
    1.4289   -1.6500    0.0000 C   0  0  0  0  0  0
    2.8579   -1.6500    0.0000 C   0  0  0  0  0  0
    2.8579   -2.4750    0.0000 O   0  0  0  0  0  0
    3.5724   -2.8875    0.0000 C   0  0  0  0  0  0
    3.5724   -3.7125    0.0000 C   0  0  0  0  0  0
    3.5724   -1.2375    0.0000 O   0  0  0  0  0  0
    0.0000   -0.0000    0.0000 N   0  0  0  0  0  0
   -0.7145   -0.4125    0.0000 C   0  0  0  0  0  0
   -1.4289   -0.0000    0.0000 C   0  0  0  0  0  0
   -2.1434   -0.4125    0.0000 C   0  0  0  0  0  0
   -2.8579    0.0000    0.0000 C   0  0  0  0  0  0
   -2.8579    0.8250    0.0000 C   0  0  0  0  0  0
   -2.1434    1.2375    0.0000 C   0  0  0  0  0  0
   -1.4289    0.8250    0.0000 C   0  0  0  0  0  0
   -0.7145   -1.2375    0.0000 C   0  0  0  0  0  0
  1  2  2  0  0  0
  2  3  1  0  0  0
  2 22  1  0  0  0
  3  4  2  0  0  0
  3  8  1  0  0  0
  4  5  1  0  0  0
  4 14  1  0  0  0
  5  6  2  0  0  0
  6  7  1  0  0  0
  7  8  2  0  0  0
  7  9  1  0  0  0
  9 10  1  0  0  0
  9 13  2  0  0  0
 10 11  1  0  0  0
 11 12  1  0  0  0
 14 15  1  0  0  0
 15 16  1  0  0  0
 15 22  2  0  0  0
 16 17  2  0  0  0
 16 21  1  0  0  0
 17 18  1  0  0  0
 18 19  2  0  0  0
 19 20  1  0  0  0
 20 21  2  0  0  0
M  END
> <Outcome>
Active

$$$$

                    3D
 Structure written by MMmdl.
 24 27  0  0  1  0            999 V2000
    0.1175   -0.7470    0.0000 Cl  0  0  0  0  0  0
    0.6695   -1.3601    0.0000 C   0  0  0  0  0  0
    1.4765   -1.1885    0.0000 C   0  0  0  0  0  0
    2.0285   -1.8016    0.0000 C   0  0  0  0  0  0
    2.8535   -1.8016    0.0000 C   0  0  0  0  0  0
    3.4056   -1.1885    0.0000 N   0  0  0  0  0  0
    4.2125   -1.3601    0.0000 C   0  0  0  0  0  0
    4.4675   -2.1447    0.0000 N   0  0  0  0  0  0
    3.9154   -2.7578    0.0000 C   0  0  0  0  0  0
    4.1704   -3.5424    0.0000 N   0  0  0  0  0  0
    4.9773   -3.7139    0.0000 C   0  0  0  0  0  0
    5.2323   -4.4985    0.0000 C   0  0  0  0  0  0
    6.0393   -4.6701    0.0000 C   0  0  0  0  0  0
    6.2942   -5.4547    0.0000 N   0  0  0  0  0  0
    7.1012   -5.6262    0.0000 C   0  0  0  0  0  0
    7.3561   -6.4108    0.0000 C   0  0  0  0  0  0
    6.8041   -7.0239    0.0000 O   0  0  0  0  0  0
    5.9971   -6.8524    0.0000 C   0  0  0  0  0  0
    5.7422   -6.0678    0.0000 C   0  0  0  0  0  0
    3.1085   -2.5862    0.0000 C   0  0  0  0  0  0
    2.4410   -3.0712    0.0000 N   0  0  0  0  0  0
    1.7736   -2.5862    0.0000 C   0  0  0  0  0  0
    0.9666   -2.7578    0.0000 C   0  0  0  0  0  0
    0.4146   -2.1447    0.0000 C   0  0  0  0  0  0
  1  2  1  0  0  0
  2  3  2  0  0  0
  2 24  1  0  0  0
  3  4  1  0  0  0
  4  5  2  0  0  0
  4 22  1  0  0  0
  5  6  1  0  0  0
  5 20  1  0  0  0
  6  7  2  0  0  0
  7  8  1  0  0  0
  8  9  1  0  0  0
  9 10  1  0  0  0
  9 20  2  0  0  0
 10 11  1  0  0  0
 11 12  1  0  0  0
 12 13  1  0  0  0
 13 14  1  0  0  0
 14 15  1  0  0  0
 14 19  1  0  0  0
 15 16  1  0  0  0
 16 17  1  0  0  0
 17 18  1  0  0  0
 18 19  1  0  0  0
 20 21  1  0  0  0
 21 22  2  0  0  0
 22 23  1  0  0  0
 23 24  2  0  0  0
M  END
> <Outcome>
Active

$$$$

                    3D
 Structure written by MMmdl.
 30 35  0  0  1  0            999 V2000
    0.8990   -6.6809    0.0000 S   0  0  0  0  0  0
    1.5664   -6.1960    0.0000 C   0  0  0  0  0  0
    1.5664   -5.3710    0.0000 C   0  0  0  0  0  0
    2.2808   -4.9584    0.0000 O   0  0  0  0  0  0
    0.8519   -4.9585    0.0000 N   0  0  0  0  0  0
    0.8518   -4.1335    0.0000 C   0  0  0  0  0  0
    0.1373   -3.7210    0.0000 C   0  0  0  0  0  0
    0.1373   -2.8960    0.0000 C   0  0  0  0  0  0
    0.8517   -2.4835    0.0000 C   0  0  0  0  0  0
    0.8517   -1.6585    0.0000 C   0  0  3  0  0  0
    0.1163   -2.0322    0.0000 C   0  0  0  0  0  0
    0.5657   -1.2419    0.0000 C   0  0  3  0  0  0
    1.3012   -1.6156    0.0000 C   0  0  0  0  0  0
    2.0368   -1.2419    0.0000 C   0  0  3  0  0  0
    1.5873   -2.0322    0.0000 C   0  0  0  0  0  0
    2.0368   -0.4945    0.0000 C   0  0  0  0  0  0
    1.3012   -0.1208    0.0000 C   0  0  3  0  0  0
    0.5657   -0.4945    0.0000 C   0  0  0  0  0  0
    0.8517   -0.9111    0.0000 C   0  0  0  0  0  0
    2.8344   -1.4529    0.0000 C   0  0  0  0  0  0
    3.4159   -0.8676    0.0000 C   0  0  0  0  0  0
    4.2134   -1.0786    0.0000 C   0  0  0  0  0  0
    4.4295   -1.8748    0.0000 C   0  0  0  0  0  0
    3.8480   -2.4600    0.0000 C   0  0  0  0  0  0
    3.0505   -2.2490    0.0000 C   0  0  0  0  0  0
    1.5662   -2.8960    0.0000 C   0  0  0  0  0  0
    1.5663   -3.7210    0.0000 C   0  0  0  0  0  0
    2.2339   -6.6808    0.0000 C   0  0  0  0  0  0
    1.9790   -7.4655    0.0000 C   0  0  0  0  0  0
    1.1540   -7.4655    0.0000 C   0  0  0  0  0  0
  1  2  1  0  0  0
  1 30  1  0  0  0
  2  3  1  0  0  0
  2 28  2  0  0  0
  3  4  2  0  0  0
  3  5  1  0  0  0
  5  6  1  0  0  0
  6  7  2  0  0  0
  6 27  1  0  0  0
  7  8  1  0  0  0
  8  9  2  0  0  0
  9 10  1  0  0  0
  9 26  1  0  0  0
 10 11  1  0  0  0
 10 15  1  0  0  0
 10 19  1  0  0  0
 11 12  1  0  0  0
 12 13  1  0  0  0
 12 18  1  0  0  0
 13 14  1  0  0  0
 14 15  1  0  0  0
 14 20  1  0  0  0
 14 16  1  0  0  0
 16 17  1  0  0  0
 17 19  1  0  0  0
 17 18  1  0  0  0
 20 21  2  0  0  0
 20 25  1  0  0  0
 21 22  1  0  0  0
 22 23  2  0  0  0
 23 24  1  0  0  0
 24 25  2  0  0  0
 26 27  2  0  0  0
 28 29  1  0  0  0
 29 30  2  0  0  0
M  END
> <Outcome>
Active

$$$$

                    3D
 Structure written by MMmdl.
 26 30  0  0  1  0            999 V2000
    2.1434   -0.4125    0.0000 N   0  0  0  0  0  0
    2.8579   -0.0000    0.0000 C   0  0  0  0  0  0
    2.8579    0.8250    0.0000 C   0  0  0  0  0  0
    3.5724    1.2375    0.0000 C   0  0  0  0  0  0
    4.2868    0.8250    0.0000 C   0  0  0  0  0  0
    4.2868   -0.0000    0.0000 C   0  0  0  0  0  0
    3.5724   -0.4125    0.0000 C   0  0  0  0  0  0
    2.1434    1.2375    0.0000 C   0  0  0  0  0  0
    2.1434    2.0625    0.0000 N   0  0  0  0  0  0
    1.4289    2.4750    0.0000 C   0  0  0  0  0  0
    1.4289    3.3000    0.0000 C   0  0  0  0  0  0
    0.7145    3.7125    0.0000 C   0  0  0  0  0  0
    0.6282    4.5330    0.0000 C   0  0  0  0  0  0
   -0.1787    4.7045    0.0000 C   0  0  0  0  0  0
   -0.4337    5.4891    0.0000 C   0  0  0  0  0  0
    0.1184    6.1022    0.0000 C   0  0  0  0  0  0
    0.9253    5.9307    0.0000 C   0  0  0  0  0  0
    1.1803    5.1461    0.0000 C   0  0  0  0  0  0
   -0.5912    3.9900    0.0000 N   0  0  0  0  0  0
   -0.0392    3.3769    0.0000 C   0  0  0  0  0  0
    1.4289    0.8250    0.0000 C   0  0  0  0  0  0
    1.4289   -0.0000    0.0000 C   0  0  0  0  0  0
    0.7145   -0.4125    0.0000 C   0  0  0  0  0  0
   -0.0000    0.0000    0.0000 C   0  0  0  0  0  0
    0.0000    0.8250    0.0000 C   0  0  0  0  0  0
    0.7145    1.2375    0.0000 C   0  0  0  0  0  0
  1  2  2  0  0  0
  1 22  1  0  0  0
  2  3  1  0  0  0
  2  7  1  0  0  0
  3  4  1  0  0  0
  3  8  2  0  0  0
  4  5  2  0  0  0
  5  6  1  0  0  0
  6  7  2  0  0  0
  8  9  1  0  0  0
  8 21  1  0  0  0
  9 10  1  0  0  0
 10 11  1  0  0  0
 11 12  1  0  0  0
 12 13  2  0  0  0
 12 20  1  0  0  0
 13 14  1  0  0  0
 13 18  1  0  0  0
 14 15  2  0  0  0
 14 19  1  0  0  0
 15 16  1  0  0  0
 16 17  1  0  0  0
 17 18  2  0  0  0
 19 20  2  0  0  0
 21 22  2  0  0  0
 21 26  1  0  0  0
 22 23  1  0  0  0
 23 24  2  0  0  0
 24 25  1  0  0  0
 25 26  2  0  0  0
M  END
> <Outcome>
Active

$$$$

                    3D
 Structure written by MMmdl.
 26 30  0  0  1  0            999 V2000
    3.0681    1.1708    0.0000 S   0  0  0  0  0  0
    3.8689    1.3693    0.0000 C   0  0  3  0  0  0
    4.0375    2.1769    0.0000 C   0  0  0  0  0  0
    3.4224    2.7267    0.0000 C   0  0  0  0  0  0
    3.5910    3.5343    0.0000 C   0  0  0  0  0  0
    2.9759    4.0841    0.0000 F   0  0  0  0  0  0
    4.3747    3.7921    0.0000 C   0  0  0  0  0  0
    4.9898    3.2423    0.0000 C   0  0  0  0  0  0
    4.8212    2.4347    0.0000 C   0  0  0  0  0  0
    4.5233    0.8670    0.0000 C   0  0  3  0  0  0
    4.5386    0.0422    0.0000 C   0  0  0  0  0  0
    5.3279   -0.1982    0.0000 C   0  0  0  0  0  0
    5.8003    0.4782    0.0000 C   0  0  0  0  0  0
    5.3031    1.1365    0.0000 C   0  0  0  0  0  0
    5.5434    1.9257    0.0000 O   0  0  0  0  0  0
    6.6223    0.4072    0.0000 C   0  0  0  0  0  0
    6.9718   -0.3401    0.0000 C   0  0  0  0  0  0
    6.4993   -1.0165    0.0000 C   0  0  0  0  0  0
    5.6774   -0.9455    0.0000 C   0  0  0  0  0  0
    3.9033   -0.4841    0.0000 N   0  0  0  0  0  0
    3.0957   -0.3155    0.0000 C   0  0  0  0  0  0
    2.7240    0.4210    0.0000 C   0  0  0  0  0  0
    1.9003    0.4674    0.0000 C   0  0  0  0  0  0
    1.4483   -0.2228    0.0000 C   0  0  0  0  0  0
    1.8200   -0.9593    0.0000 C   0  0  0  0  0  0
    2.6437   -1.0057    0.0000 C   0  0  0  0  0  0
  1  2  1  0  0  0
  1 22  1  0  0  0
  2  3  1  0  0  0
  2 10  1  0  0  0
  3  4  2  0  0  0
  3  9  1  0  0  0
  4  5  1  0  0  0
  5  6  1  0  0  0
  5  7  2  0  0  0
  7  8  1  0  0  0
  8  9  2  0  0  0
 10 11  1  0  0  0
 10 14  1  0  0  0
 11 12  1  0  0  0
 11 20  2  0  0  0
 12 13  2  0  0  0
 12 19  1  0  0  0
 13 14  1  0  0  0
 13 16  1  0  0  0
 14 15  2  0  0  0
 16 17  2  0  0  0
 17 18  1  0  0  0
 18 19  2  0  0  0
 20 21  1  0  0  0
 21 22  2  0  0  0
 21 26  1  0  0  0
 22 23  1  0  0  0
 23 24  2  0  0  0
 24 25  1  0  0  0
 25 26  2  0  0  0
M  END
> <Outcome>
Active

$$$$

                    3D
 Structure written by MMmdl.
 25 27  0  0  1  0            999 V2000
    3.5724   -2.0625    0.0000 O   0  0  0  0  0  0
    2.8579   -1.6500    0.0000 N   0  0  0  0  0  0
    2.1434   -2.0625    0.0000 C   0  0  0  0  0  0
    2.1434   -2.8875    0.0000 N   0  0  0  0  0  0
    1.4289   -1.6500    0.0000 C   0  0  0  0  0  0
    0.7145   -2.0625    0.0000 C   0  0  0  0  0  0
    0.0000   -1.6500    0.0000 C   0  0  0  0  0  0
   -0.7145   -2.0625    0.0000 C   0  0  0  0  0  0
   -1.4289   -1.6500    0.0000 C   0  0  0  0  0  0
   -1.4289   -0.8250    0.0000 C   0  0  0  0  0  0
   -0.7145   -0.4125    0.0000 C   0  0  0  0  0  0
    0.0000   -0.8250    0.0000 C   0  0  0  0  0  0
   -0.7145   -2.8875    0.0000 C   0  0  0  0  0  0
    0.0000   -3.3000    0.0000 C   0  0  0  0  0  0
    0.7145   -2.8875    0.0000 C   0  0  0  0  0  0
    4.2868   -1.6500    0.0000 C   0  0  0  0  0  0
    4.2868   -0.8250    0.0000 O   0  0  0  0  0  0
    5.0013   -2.0625    0.0000 C   0  0  0  0  0  0
    5.7158   -1.6500    0.0000 C   0  0  0  0  0  0
    5.7158   -0.8250    0.0000 O   0  0  0  0  0  0
    5.0013   -0.4125    0.0000 C   0  0  0  0  0  0
    6.4302   -2.0625    0.0000 C   0  0  0  0  0  0
    6.4302   -2.8875    0.0000 C   0  0  0  0  0  0
    5.7158   -3.3000    0.0000 C   0  0  0  0  0  0
    5.0013   -2.8875    0.0000 C   0  0  0  0  0  0
  1  2  1  0  0  0
  1 16  1  0  0  0
  2  3  1  0  0  0
  3  4  2  0  0  0
  3  5  1  0  0  0
  5  6  1  0  0  0
  6  7  2  0  0  0
  6 15  1  0  0  0
  7  8  1  0  0  0
  7 12  1  0  0  0
  8  9  1  0  0  0
  8 13  2  0  0  0
  9 10  2  0  0  0
 10 11  1  0  0  0
 11 12  2  0  0  0
 13 14  1  0  0  0
 14 15  2  0  0  0
 16 17  2  0  0  0
 16 18  1  0  0  0
 18 19  2  0  0  0
 18 25  1  0  0  0
 19 20  1  0  0  0
 19 22  1  0  0  0
 20 21  1  0  0  0
 22 23  2  0  0  0
 23 24  1  0  0  0
 24 25  2  0  0  0
M  END
> <Outcome>
Active

$$$$

                    3D
 Structure written by MMmdl.
 23 25  0  0  1  0            999 V2000
   -0.7056    0.8570    0.0000 O   0  0  0  0  0  0
   -0.7056    0.0320    0.0000 C   0  0  3  0  0  0
   -1.4201   -0.3805    0.0000 C   0  0  0  0  0  0
   -2.1345    0.0320    0.0000 N   0  0  0  0  0  0
   -2.2208    0.8525    0.0000 C   0  0  0  0  0  0
   -3.0277    1.0240    0.0000 C   0  0  0  0  0  0
   -3.2827    1.8086    0.0000 C   0  0  0  0  0  0
   -2.7307    2.4217    0.0000 C   0  0  0  0  0  0
   -1.9237    2.2502    0.0000 C   0  0  0  0  0  0
   -1.6687    1.4656    0.0000 C   0  0  0  0  0  0
   -3.4402    0.3095    0.0000 C   0  0  0  0  0  0
   -2.8882   -0.3036    0.0000 C   0  0  0  0  0  0
   -3.1432   -1.0882    0.0000 C   0  0  0  0  0  0
   -3.9501   -1.2597    0.0000 C   0  0  0  0  0  0
   -4.5022   -0.6466    0.0000 C   0  0  0  0  0  0
   -4.2472    0.1380    0.0000 C   0  0  0  0  0  0
    0.0089   -0.3805    0.0000 C   0  0  0  0  0  0
    0.7233    0.0320    0.0000 N   0  0  0  0  0  0
    1.4378   -0.3805    0.0000 C   0  0  0  0  0  0
    2.1523    0.0320    0.0000 C   0  0  0  0  0  0
    2.8668   -0.3805    0.0000 C   0  0  0  0  0  0
    3.5812    0.0320    0.0000 C   0  0  0  0  0  0
    2.8668   -1.2055    0.0000 C   0  0  0  0  0  0
  1  2  1  0  0  0
  2  3  1  0  0  0
  2 17  1  0  0  0
  3  4  1  0  0  0
  4  5  1  0  0  0
  4 12  1  0  0  0
  5  6  2  0  0  0
  5 10  1  0  0  0
  6  7  1  0  0  0
  6 11  1  0  0  0
  7  8  2  0  0  0
  8  9  1  0  0  0
  9 10  2  0  0  0
 11 12  2  0  0  0
 11 16  1  0  0  0
 12 13  1  0  0  0
 13 14  2  0  0  0
 14 15  1  0  0  0
 15 16  2  0  0  0
 17 18  1  0  0  0
 18 19  1  0  0  0
 19 20  1  0  0  0
 20 21  1  0  0  0
 21 22  1  0  0  0
 21 23  1  0  0  0
M  END
> <Outcome>
Active

$$$$

                    3D
 Structure written by MMmdl.
 24 26  0  0  1  0            999 V2000
    1.4289    2.4750    0.0000 Cl  0  0  0  0  0  0
    0.7145    2.0625    0.0000 C   0  0  0  0  0  0
    0.7145    1.2375    0.0000 C   0  0  0  0  0  0
    0.0000    0.8250    0.0000 C   0  0  0  0  0  0
    0.0000   -0.0000    0.0000 C   0  0  3  0  0  0
   -0.7145   -0.4125    0.0000 N   0  0  0  0  0  0
   -0.7145   -1.2375    0.0000 C   0  0  0  0  0  0
    0.0000   -1.6500    0.0000 C   0  0  0  0  0  0
    0.7145   -1.2375    0.0000 C   0  0  0  0  0  0
    0.7145   -0.4125    0.0000 C   0  0  0  0  0  0
    1.4289   -0.0000    0.0000 C   0  0  0  0  0  0
    2.1434   -0.4125    0.0000 C   0  0  0  0  0  0
    2.8579   -0.0000    0.0000 O   0  0  0  0  0  0
    2.8579    0.8250    0.0000 C   0  0  0  0  0  0
    3.5724    1.2375    0.0000 C   0  0  0  0  0  0
    2.1434   -1.2375    0.0000 C   0  0  0  0  0  0
    2.8579   -1.6500    0.0000 O   0  0  0  0  0  0
    2.8579   -2.4750    0.0000 C   0  0  0  0  0  0
    3.5724   -2.8875    0.0000 C   0  0  0  0  0  0
    1.4289   -1.6500    0.0000 C   0  0  0  0  0  0
   -0.7145    1.2375    0.0000 C   0  0  0  0  0  0
   -1.4289    0.8250    0.0000 O   0  0  0  0  0  0
   -0.7145    2.0625    0.0000 C   0  0  0  0  0  0
    0.0000    2.4750    0.0000 C   0  0  0  0  0  0
  1  2  1  0  0  0
  2  3  2  0  0  0
  2 24  1  0  0  0
  3  4  1  0  0  0
  4  5  1  0  0  0
  4 21  2  0  0  0
  5  6  1  0  0  0
  5 10  1  0  0  0
  6  7  1  0  0  0
  7  8  1  0  0  0
  8  9  1  0  0  0
  9 10  2  0  0  0
  9 20  1  0  0  0
 10 11  1  0  0  0
 11 12  2  0  0  0
 12 13  1  0  0  0
 12 16  1  0  0  0
 13 14  1  0  0  0
 14 15  1  0  0  0
 16 17  1  0  0  0
 16 20  2  0  0  0
 17 18  1  0  0  0
 18 19  1  0  0  0
 21 22  1  0  0  0
 21 23  1  0  0  0
 23 24  2  0  0  0
M  END
> <Outcome>
Active

$$$$

                    3D
 Structure written by MMmdl.
 29 31  0  0  1  0            999 V2000
    1.4289   -3.3000    0.0000 O   0  0  0  0  0  0
    2.1434   -2.8875    0.0000 C   0  0  0  0  0  0
    2.1434   -2.0625    0.0000 C   0  0  0  0  0  0
    1.4289   -1.6500    0.0000 O   0  0  0  0  0  0
    1.4289   -0.8250    0.0000 C   0  0  0  0  0  0
    2.8579   -1.6500    0.0000 C   0  0  0  0  0  0
    3.5724   -2.0625    0.0000 C   0  0  0  0  0  0
    4.2868   -1.6500    0.0000 C   0  0  0  0  0  0
    5.0013   -2.0625    0.0000 O   0  0  0  0  0  0
    5.7158   -1.6500    0.0000 N   0  0  0  0  0  0
    6.4302   -2.0625    0.0000 C   0  0  0  0  0  0
    6.4302   -2.8875    0.0000 N   0  0  0  0  0  0
    7.1447   -1.6500    0.0000 C   0  0  0  0  0  0
    7.8592   -2.0625    0.0000 C   0  0  0  0  0  0
    7.8592   -2.8875    0.0000 C   0  0  0  0  0  0
    8.5737   -3.3000    0.0000 C   0  0  0  0  0  0
    8.5737   -4.1250    0.0000 C   0  0  0  0  0  0
    7.8592   -4.5375    0.0000 C   0  0  0  0  0  0
    7.1447   -4.1250    0.0000 C   0  0  0  0  0  0
    7.1447   -3.3000    0.0000 C   0  0  0  0  0  0
    9.2881   -2.8875    0.0000 C   0  0  0  0  0  0
    9.2881   -2.0625    0.0000 C   0  0  0  0  0  0
    8.5737   -1.6500    0.0000 C   0  0  0  0  0  0
    4.2868   -0.8250    0.0000 O   0  0  0  0  0  0
    3.5724   -2.8875    0.0000 C   0  0  0  0  0  0
    2.8579   -3.3000    0.0000 C   0  0  0  0  0  0
    2.8579   -4.1250    0.0000 O   0  0  0  0  0  0
    3.5724   -4.5375    0.0000 C   0  0  0  0  0  0
    0.7145   -2.8875    0.0000 C   0  0  0  0  0  0
  1  2  1  0  0  0
  1 29  1  0  0  0
  2  3  2  0  0  0
  2 26  1  0  0  0
  3  4  1  0  0  0
  3  6  1  0  0  0
  4  5  1  0  0  0
  6  7  2  0  0  0
  7  8  1  0  0  0
  7 25  1  0  0  0
  8  9  1  0  0  0
  8 24  2  0  0  0
  9 10  1  0  0  0
 10 11  1  0  0  0
 11 12  2  0  0  0
 11 13  1  0  0  0
 13 14  1  0  0  0
 14 15  2  0  0  0
 14 23  1  0  0  0
 15 16  1  0  0  0
 15 20  1  0  0  0
 16 17  1  0  0  0
 16 21  2  0  0  0
 17 18  2  0  0  0
 18 19  1  0  0  0
 19 20  2  0  0  0
 21 22  1  0  0  0
 22 23  2  0  0  0
 25 26  2  0  0  0
 26 27  1  0  0  0
 27 28  1  0  0  0
M  END
> <Outcome>
Active

$$$$

                    3D
 Structure written by MMmdl.
 25 27  0  0  1  0            999 V2000
   -3.6791   10.1277    0.0000 Cl  0  0  0  0  0  0
   -2.9646    9.7152    0.0000 C   0  0  0  0  0  0
   -2.2501   10.1277    0.0000 C   0  0  0  0  0  0
   -1.5356    9.7152    0.0000 C   0  0  0  0  0  0
   -1.5356    8.8902    0.0000 C   0  0  0  0  0  0
   -0.8212    8.4777    0.0000 S   0  0  0  0  0  0
   -1.2337    7.7632    0.0000 O   0  0  0  0  0  0
   -0.4087    9.1922    0.0000 O   0  0  0  0  0  0
   -0.1067    8.0652    0.0000 N   0  0  0  0  0  0
    0.6078    8.4777    0.0000 C   0  0  0  0  0  0
    1.3222    8.0652    0.0000 C   0  0  0  0  0  0
    1.3222    7.2402    0.0000 C   0  0  0  0  0  0
    2.0367    6.8277    0.0000 C   0  0  0  0  0  0
    2.7512    7.2402    0.0000 O   0  0  0  0  0  0
    2.0367    6.0027    0.0000 N   0  0  0  0  0  0
    2.7512    5.5902    0.0000 C   0  0  0  0  0  0
    2.7512    4.7652    0.0000 C   0  0  0  0  0  0
    3.4186    4.2803    0.0000 O   0  0  0  0  0  0
    3.1637    3.4956    0.0000 C   0  0  0  0  0  0
    2.3387    3.4956    0.0000 C   0  0  0  0  0  0
    2.0837    4.2803    0.0000 C   0  0  0  0  0  0
    0.6078    6.8277    0.0000 C   0  0  0  0  0  0
   -0.1067    7.2402    0.0000 C   0  0  0  0  0  0
   -2.2501    8.4777    0.0000 C   0  0  0  0  0  0
   -2.9646    8.8902    0.0000 C   0  0  0  0  0  0
  1  2  1  0  0  0
  2  3  2  0  0  0
  2 25  1  0  0  0
  3  4  1  0  0  0
  4  5  2  0  0  0
  5  6  1  0  0  0
  5 24  1  0  0  0
  6  7  2  0  0  0
  6  8  2  0  0  0
  6  9  1  0  0  0
  9 10  1  0  0  0
  9 23  1  0  0  0
 10 11  1  0  0  0
 11 12  1  0  0  0
 12 13  1  0  0  0
 12 22  1  0  0  0
 13 14  2  0  0  0
 13 15  1  0  0  0
 15 16  1  0  0  0
 16 17  1  0  0  0
 17 18  1  0  0  0
 17 21  2  0  0  0
 18 19  1  0  0  0
 19 20  2  0  0  0
 20 21  1  0  0  0
 22 23  1  0  0  0
 24 25  2  0  0  0
M  END
> <Outcome>
Active

$$$$

                    3D
 Structure written by MMmdl.
 30 33  0  0  1  0            999 V2000
    5.6865   -3.7348    0.0000 Cl  0  0  0  0  0  0
    5.7123   -2.9102    0.0000 C   0  0  0  0  0  0
    5.0110   -2.4756    0.0000 C   0  0  0  0  0  0
    5.0368   -1.6510    0.0000 C   0  0  0  0  0  0
    4.3355   -1.2164    0.0000 N   0  0  0  0  0  0
    4.3613   -0.3918    0.0000 C   0  0  0  0  0  0
    5.0883   -0.0018    0.0000 O   0  0  0  0  0  0
    3.6601    0.0428    0.0000 C   0  0  0  0  0  0
    2.8963   -0.2691    0.0000 S   0  0  0  0  0  0
    2.3637    0.3610    0.0000 C   0  0  0  0  0  0
    2.7983    1.0622    0.0000 C   0  0  0  0  0  0
    2.4083    1.7892    0.0000 C   0  0  0  0  0  0
    1.5837    1.8150    0.0000 S   0  0  0  0  0  0
    1.7523    2.6226    0.0000 O   0  0  0  0  0  0
    0.8176    2.1212    0.0000 O   0  0  0  0  0  0
    1.1491    1.1137    0.0000 C   0  0  0  0  0  0
    1.5391    0.3867    0.0000 C   0  0  0  0  0  0
    1.1045   -0.3145    0.0000 C   0  0  0  0  0  0
    0.2799   -0.2887    0.0000 C   0  0  0  0  0  0
   -0.1101    0.4383    0.0000 C   0  0  0  0  0  0
    0.3245    1.1395    0.0000 C   0  0  0  0  0  0
    3.5995    0.8656    0.0000 C   0  0  0  0  0  0
    3.6085   -1.6064    0.0000 C   0  0  0  0  0  0
    5.7638   -1.2610    0.0000 C   0  0  0  0  0  0
    5.7896   -0.4364    0.0000 O   0  0  0  0  0  0
    6.5166   -0.0464    0.0000 C   0  0  0  0  0  0
    6.4650   -1.6956    0.0000 C   0  0  0  0  0  0
    6.4393   -2.5202    0.0000 C   0  0  0  0  0  0
    7.1405   -2.9548    0.0000 O   0  0  0  0  0  0
    7.8675   -2.5649    0.0000 C   0  0  0  0  0  0
  1  2  1  0  0  0
  2  3  2  0  0  0
  2 28  1  0  0  0
  3  4  1  0  0  0
  4  5  1  0  0  0
  4 24  2  0  0  0
  5  6  1  0  0  0
  5 23  1  0  0  0
  6  7  2  0  0  0
  6  8  1  0  0  0
  8  9  1  0  0  0
  8 22  2  0  0  0
  9 10  1  0  0  0
 10 11  2  0  0  0
 10 17  1  0  0  0
 11 12  1  0  0  0
 11 22  1  0  0  0
 12 13  1  0  0  0
 13 14  2  0  0  0
 13 15  2  0  0  0
 13 16  1  0  0  0
 16 17  2  0  0  0
 16 21  1  0  0  0
 17 18  1  0  0  0
 18 19  2  0  0  0
 19 20  1  0  0  0
 20 21  2  0  0  0
 24 25  1  0  0  0
 24 27  1  0  0  0
 25 26  1  0  0  0
 27 28  2  0  0  0
 28 29  1  0  0  0
 29 30  1  0  0  0
M  END
> <Outcome>
Active

$$$$

                    3D
 Structure written by MMmdl.
 20 22  0  0  1  0            999 V2000
   -2.8579   -2.4750    0.0000 Cl  0  0  0  0  0  0
   -2.1434   -2.8875    0.0000 C   0  0  0  0  0  0
   -1.4289   -2.4750    0.0000 C   0  0  0  0  0  0
   -1.4289   -1.6500    0.0000 C   0  0  0  0  0  0
   -0.7145   -1.2375    0.0000 N   0  0  0  0  0  0
    0.0000   -1.6500    0.0000 C   0  0  0  0  0  0
    0.7145   -1.2375    0.0000 C   0  0  0  0  0  0
    0.7145   -0.4125    0.0000 C   0  0  0  0  0  0
    1.4289   -0.0000    0.0000 C   0  0  0  0  0  0
    2.1434   -0.4125    0.0000 C   0  0  0  0  0  0
    2.1434   -1.2375    0.0000 C   0  0  0  0  0  0
    1.4289   -1.6500    0.0000 C   0  0  0  0  0  0
    1.4289   -2.4750    0.0000 C   0  0  0  0  0  0
    2.8579   -0.0000    0.0000 C   0  0  0  0  0  0
    0.0000   -0.0000    0.0000 O   0  0  0  0  0  0
   -0.7145   -0.4125    0.0000 C   0  0  0  0  0  0
   -0.7145   -2.8875    0.0000 C   0  0  0  0  0  0
   -0.7145   -3.7125    0.0000 C   0  0  0  0  0  0
   -1.4289   -4.1250    0.0000 C   0  0  0  0  0  0
   -2.1434   -3.7125    0.0000 C   0  0  0  0  0  0
  1  2  1  0  0  0
  2  3  2  0  0  0
  2 20  1  0  0  0
  3  4  1  0  0  0
  3 17  1  0  0  0
  4  5  1  0  0  0
  5  6  1  0  0  0
  5 16  1  0  0  0
  6  7  1  0  0  0
  7  8  2  0  0  0
  7 12  1  0  0  0
  8  9  1  0  0  0
  8 15  1  0  0  0
  9 10  2  0  0  0
 10 11  1  0  0  0
 10 14  1  0  0  0
 11 12  2  0  0  0
 12 13  1  0  0  0
 15 16  1  0  0  0
 17 18  2  0  0  0
 18 19  1  0  0  0
 19 20  2  0  0  0
M  END
> <Outcome>
Active

$$$$

                    3D
 Structure written by MMmdl.
 23 25  0  0  1  0            999 V2000
   -0.7145   -6.1875    0.0000 O   0  0  0  0  0  0
   -0.7145   -5.3625    0.0000 C   0  0  0  0  0  0
   -1.4289   -4.9500    0.0000 C   0  0  0  0  0  0
   -1.4289   -4.1250    0.0000 C   0  0  0  0  0  0
   -2.1434   -3.7125    0.0000 O   0  0  0  0  0  0
   -0.7145   -3.7125    0.0000 C   0  0  0  0  0  0
    0.0000   -4.1250    0.0000 C   0  0  0  0  0  0
    0.0000   -4.9500    0.0000 C   0  0  0  0  0  0
    0.7145   -3.7125    0.0000 C   0  0  0  0  0  0
    1.4289   -4.1250    0.0000 C   0  0  0  0  0  0
    2.1434   -3.7125    0.0000 C   0  0  0  0  0  0
    2.8579   -4.1250    0.0000 C   0  0  0  0  0  0
    3.5724   -3.7125    0.0000 C   0  0  0  0  0  0
    4.2868   -4.1250    0.0000 C   0  0  0  0  0  0
   -2.1434   -5.3625    0.0000 C   0  0  0  0  0  0
   -2.1434   -6.1875    0.0000 C   0  0  0  0  0  0
   -2.8579   -6.6000    0.0000 C   0  0  0  0  0  0
   -3.5724   -6.1875    0.0000 C   0  0  0  0  0  0
   -3.5724   -5.3625    0.0000 C   0  0  3  0  0  0
   -2.8579   -4.9500    0.0000 C   0  0  0  0  0  0
   -4.2868   -4.9500    0.0000 C   0  0  0  0  0  0
   -1.4289   -6.6000    0.0000 C   0  0  0  0  0  0
   -1.4289   -7.4250    0.0000 O   0  0  0  0  0  0
  1  2  1  0  0  0
  1 22  1  0  0  0
  2  3  2  0  0  0
  2  8  1  0  0  0
  3  4  1  0  0  0
  3 15  1  0  0  0
  4  5  1  0  0  0
  4  6  2  0  0  0
  6  7  1  0  0  0
  7  8  2  0  0  0
  7  9  1  0  0  0
  9 10  1  0  0  0
 10 11  1  0  0  0
 11 12  1  0  0  0
 12 13  1  0  0  0
 13 14  1  0  0  0
 15 16  2  0  0  0
 15 20  1  0  0  0
 16 17  1  0  0  0
 16 22  1  0  0  0
 17 18  1  0  0  0
 18 19  1  0  0  0
 19 20  1  0  0  0
 19 21  1  0  0  0
 22 23  2  0  0  0
M  END
> <Outcome>
Active

$$$$

                    3D
 Structure written by MMmdl.
 41 46  0  0  1  0            999 V2000
   -1.8177    1.6866    0.0000 F   0  0  0  0  0  0
   -1.2129    1.1254    0.0000 C   0  0  0  0  0  0
   -0.4246    1.3686    0.0000 C   0  0  0  0  0  0
    0.1802    0.8075    0.0000 C   0  0  0  0  0  0
   -0.0034    0.0031    0.0000 C   0  0  0  0  0  0
    0.6014   -0.5580    0.0000 C   0  0  3  0  0  0
    1.3897   -0.3148    0.0000 C   0  0  0  0  0  0
    1.9945   -0.8760    0.0000 C   0  0  0  0  0  0
    2.7378   -0.5180    0.0000 N   0  0  0  0  0  0
    3.4811   -0.8760    0.0000 C   0  0  0  0  0  0
    3.6647   -1.6803    0.0000 C   0  0  0  0  0  0
    3.1503   -2.3253    0.0000 N   0  0  0  0  0  0
    2.3253   -2.3253    0.0000 C   0  0  3  0  0  0
    1.9673   -3.0686    0.0000 C   0  0  0  0  0  0
    2.4321   -3.7502    0.0000 C   0  0  0  0  0  0
    2.0741   -4.4935    0.0000 C   0  0  0  0  0  0
    1.2514   -4.5552    0.0000 C   0  0  0  0  0  0
    0.8935   -5.2985    0.0000 C   0  0  0  0  0  0
    0.0708   -5.3601    0.0000 O   0  0  0  0  0  0
   -0.2872   -6.1034    0.0000 C   0  0  0  0  0  0
    1.3582   -5.9801    0.0000 O   0  0  0  0  0  0
    0.7867   -3.8736    0.0000 C   0  0  0  0  0  0
    1.1447   -3.1303    0.0000 C   0  0  0  0  0  0
    1.8109   -1.6803    0.0000 C   0  0  3  0  0  0
    1.0226   -1.9235    0.0000 C   0  0  0  0  0  0
    0.8390   -2.7278    0.0000 O   0  0  0  0  0  0
    0.4178   -1.3623    0.0000 C   0  0  0  0  0  0
    3.5083   -3.0686    0.0000 C   0  0  0  0  0  0
    3.0435   -3.7502    0.0000 O   0  0  0  0  0  0
    4.3309   -3.1303    0.0000 C   0  0  0  0  0  0
    4.7957   -2.4486    0.0000 C   0  0  0  0  0  0
    5.6184   -2.5103    0.0000 C   0  0  0  0  0  0
    5.9763   -3.2536    0.0000 C   0  0  0  0  0  0
    5.5116   -3.9352    0.0000 C   0  0  0  0  0  0
    4.6889   -3.8736    0.0000 C   0  0  0  0  0  0
    4.4530   -1.9235    0.0000 C   0  0  0  0  0  0
    5.0578   -1.3623    0.0000 C   0  0  0  0  0  0
    4.8742   -0.5580    0.0000 C   0  0  0  0  0  0
    4.0859   -0.3148    0.0000 C   0  0  0  0  0  0
   -0.7917   -0.2400    0.0000 C   0  0  0  0  0  0
   -1.3965    0.3211    0.0000 C   0  0  0  0  0  0
  1  2  1  0  0  0
  2  3  2  0  0  0
  2 41  1  0  0  0
  3  4  1  0  0  0
  4  5  2  0  0  0
  5  6  1  0  0  0
  5 40  1  0  0  0
  6  7  1  0  0  0
  6 27  1  0  0  0
  7  8  1  0  0  0
  8  9  2  0  0  0
  8 24  1  0  0  0
  9 10  1  0  0  0
 10 11  2  0  0  0
 10 39  1  0  0  0
 11 12  1  0  0  0
 11 36  1  0  0  0
 12 13  1  0  0  0
 12 28  1  0  0  0
 13 14  1  0  0  0
 13 24  1  0  0  0
 14 15  2  0  0  0
 14 23  1  0  0  0
 15 16  1  0  0  0
 16 17  2  0  0  0
 17 18  1  0  0  0
 17 22  1  0  0  0
 18 19  1  0  0  0
 18 21  2  0  0  0
 19 20  1  0  0  0
 22 23  2  0  0  0
 24 25  1  0  0  0
 25 26  2  0  0  0
 25 27  1  0  0  0
 28 29  2  0  0  0
 28 30  1  0  0  0
 30 31  2  0  0  0
 30 35  1  0  0  0
 31 32  1  0  0  0
 32 33  2  0  0  0
 33 34  1  0  0  0
 34 35  2  0  0  0
 36 37  2  0  0  0
 37 38  1  0  0  0
 38 39  2  0  0  0
 40 41  2  0  0  0
M  END
> <Outcome>
Active

$$$$

                    3D
 Structure written by MMmdl.
 27 28  0  0  1  0            999 V2000
    0.7145   -0.4125    0.0000 Br  0  0  0  0  0  0
    0.7145   -1.2375    0.0000 C   0  0  0  0  0  0
    1.4289   -1.6500    0.0000 C   0  0  0  0  0  0
    1.4289   -2.4750    0.0000 C   0  0  0  0  0  0
    2.1434   -2.8875    0.0000 C   0  0  0  0  0  0
    2.8579   -2.4750    0.0000 C   0  0  0  0  0  0
    2.8579   -1.6500    0.0000 C   0  0  0  0  0  0
    3.5724   -1.2375    0.0000 O   0  0  0  0  0  0
    3.5724   -0.4125    0.0000 C   0  0  0  0  0  0
    2.1434   -1.2375    0.0000 O   0  0  0  0  0  0
    3.5724   -2.8875    0.0000 C   0  0  0  0  0  0
    3.5724   -3.7125    0.0000 N   0  0  0  0  0  0
    4.2868   -4.1250    0.0000 C   0  0  0  0  0  0
    2.8579   -4.1250    0.0000 C   0  0  0  0  0  0
    2.1434   -3.7125    0.0000 C   0  0  0  0  0  0
    1.4289   -4.1250    0.0000 C   0  0  0  0  0  0
    1.4289   -4.9500    0.0000 O   0  0  0  0  0  0
    0.7145   -5.3625    0.0000 C   0  0  0  0  0  0
    0.7145   -3.7125    0.0000 O   0  0  0  0  0  0
    0.7145   -2.8875    0.0000 C   0  0  0  0  0  0
    0.0000   -2.4750    0.0000 C   0  0  0  0  0  0
   -0.7145   -2.8875    0.0000 O   0  0  0  0  0  0
   -1.4289   -2.4750    0.0000 C   0  0  0  0  0  0
    0.0000   -1.6500    0.0000 C   0  0  0  0  0  0
   -0.7145   -1.2375    0.0000 O   0  0  0  0  0  0
   -0.7145   -0.4125    0.0000 C   0  0  0  0  0  0
   -1.4289   -0.0000    0.0000 C   0  0  0  0  0  0
  1  2  1  0  0  0
  2  3  2  0  0  0
  2 24  1  0  0  0
  3  4  1  0  0  0
  4  5  1  0  0  0
  4 20  2  0  0  0
  5  6  1  0  0  0
  5 15  1  0  0  0
  6  7  1  0  0  0
  6 11  2  0  0  0
  7  8  1  0  0  0
  7 10  2  0  0  0
  8  9  1  0  0  0
 11 12  1  0  0  0
 12 13  1  0  0  0
 12 14  1  0  0  0
 14 15  2  0  0  0
 15 16  1  0  0  0
 16 17  1  0  0  0
 16 19  2  0  0  0
 17 18  1  0  0  0
 20 21  1  0  0  0
 21 22  1  0  0  0
 21 24  2  0  0  0
 22 23  1  0  0  0
 24 25  1  0  0  0
 25 26  1  0  0  0
 26 27  1  0  0  0
M  END
> <Outcome>
Active

$$$$

                    3D
 Structure written by MMmdl.
 22 23  0  0  1  0            999 V2000
   -0.9355    0.4125    0.0000 Cl  0  0  0  0  0  0
   -0.9355   -0.4125    0.0000 C   0  0  0  0  0  0
   -0.2211   -0.8250    0.0000 C   0  0  0  0  0  0
   -0.2211   -1.6500    0.0000 C   0  0  0  0  0  0
   -0.9355   -2.0625    0.0000 C   0  0  0  0  0  0
   -0.9355   -2.8875    0.0000 C   0  0  0  0  0  0
   -1.7605   -2.8875    0.0000 O   0  0  0  0  0  0
   -0.1105   -2.8875    0.0000 C   0  0  0  0  0  0
    0.3020   -2.1730    0.0000 C   0  0  0  0  0  0
    1.1270   -2.1730    0.0000 C   0  0  0  0  0  0
    1.5395   -2.8875    0.0000 C   0  0  0  0  0  0
    2.3645   -2.8875    0.0000 Cl  0  0  0  0  0  0
    1.1270   -3.6020    0.0000 C   0  0  0  0  0  0
    0.3020   -3.6020    0.0000 C   0  0  0  0  0  0
   -0.9355   -3.7125    0.0000 C   0  0  0  0  0  0
   -0.2211   -4.1250    0.0000 N   0  0  0  0  0  0
   -0.2211   -4.9500    0.0000 C   0  0  0  0  0  0
    0.4934   -5.3625    0.0000 C   0  0  0  0  0  0
    0.4934   -6.1875    0.0000 C   0  0  0  0  0  0
    1.2079   -6.6000    0.0000 C   0  0  0  0  0  0
   -1.6500   -1.6500    0.0000 C   0  0  0  0  0  0
   -1.6500   -0.8250    0.0000 C   0  0  0  0  0  0
  1  2  1  0  0  0
  2  3  2  0  0  0
  2 22  1  0  0  0
  3  4  1  0  0  0
  4  5  2  0  0  0
  5  6  1  0  0  0
  5 21  1  0  0  0
  6  7  1  0  0  0
  6  8  1  0  0  0
  6 15  1  0  0  0
  8  9  2  0  0  0
  8 14  1  0  0  0
  9 10  1  0  0  0
 10 11  2  0  0  0
 11 12  1  0  0  0
 11 13  1  0  0  0
 13 14  2  0  0  0
 15 16  1  0  0  0
 16 17  1  0  0  0
 17 18  1  0  0  0
 18 19  1  0  0  0
 19 20  1  0  0  0
 21 22  2  0  0  0
M  END
> <Outcome>
Active

$$$$

                    3D
 Structure written by MMmdl.
 16 18  0  0  1  0            999 V2000
    0.0000   -0.0000    0.0000 Cl  0  0  0  0  0  0
    0.7145   -0.4125    0.0000 C   0  0  0  0  0  0
    1.4289    0.0000    0.0000 C   0  0  0  0  0  0
    2.1434   -0.4125    0.0000 C   0  0  0  0  0  0
    2.8579    0.0000    0.0000 N   0  0  0  0  0  0
    3.5724   -0.4125    0.0000 C   0  0  0  0  0  0
    3.5724   -1.2375    0.0000 C   0  0  0  0  0  0
    2.8579   -1.6500    0.0000 C   0  0  0  0  0  0
    2.8579   -2.4750    0.0000 N   0  0  0  0  0  0
    3.5253   -2.9599    0.0000 C   0  0  0  0  0  0
    3.2704   -3.7445    0.0000 C   0  0  0  0  0  0
    2.4454   -3.7445    0.0000 C   0  0  0  0  0  0
    2.1904   -2.9599    0.0000 C   0  0  0  0  0  0
    2.1434   -1.2375    0.0000 C   0  0  0  0  0  0
    1.4289   -1.6500    0.0000 C   0  0  0  0  0  0
    0.7145   -1.2375    0.0000 C   0  0  0  0  0  0
  1  2  1  0  0  0
  2  3  2  0  0  0
  2 16  1  0  0  0
  3  4  1  0  0  0
  4  5  2  0  0  0
  4 14  1  0  0  0
  5  6  1  0  0  0
  6  7  2  0  0  0
  7  8  1  0  0  0
  8  9  1  0  0  0
  8 14  2  0  0  0
  9 10  1  0  0  0
  9 13  1  0  0  0
 10 11  1  0  0  0
 11 12  1  0  0  0
 12 13  1  0  0  0
 14 15  1  0  0  0
 15 16  2  0  0  0
M  END
> <Outcome>
Active

$$$$

                    3D
 Structure written by MMmdl.
 27 31  0  0  1  0            999 V2000
    3.0681    1.1708    0.0000 S   0  0  0  0  0  0
    3.8689    1.3693    0.0000 C   0  0  3  0  0  0
    4.0375    2.1769    0.0000 C   0  0  0  0  0  0
    3.4224    2.7267    0.0000 C   0  0  0  0  0  0
    3.5910    3.5343    0.0000 C   0  0  0  0  0  0
    4.3747    3.7921    0.0000 C   0  0  0  0  0  0
    4.5433    4.5997    0.0000 O   0  0  0  0  0  0
    5.3270    4.8574    0.0000 C   0  0  0  0  0  0
    4.9898    3.2423    0.0000 C   0  0  0  0  0  0
    4.8212    2.4347    0.0000 C   0  0  0  0  0  0
    4.5233    0.8670    0.0000 C   0  0  0  0  0  0
    4.5386    0.0422    0.0000 C   0  0  0  0  0  0
    5.3279   -0.1982    0.0000 C   0  0  0  0  0  0
    5.8003    0.4782    0.0000 C   0  0  0  0  0  0
    5.3031    1.1365    0.0000 C   0  0  0  0  0  0
    5.5434    1.9257    0.0000 O   0  0  0  0  0  0
    6.6223    0.4072    0.0000 C   0  0  0  0  0  0
    6.9718   -0.3401    0.0000 C   0  0  0  0  0  0
    6.4993   -1.0165    0.0000 C   0  0  0  0  0  0
    5.6774   -0.9455    0.0000 C   0  0  0  0  0  0
    3.9033   -0.4841    0.0000 N   0  0  0  0  0  0
    3.0957   -0.3155    0.0000 C   0  0  0  0  0  0
    2.7240    0.4210    0.0000 C   0  0  0  0  0  0
    1.9003    0.4674    0.0000 C   0  0  0  0  0  0
    1.4483   -0.2228    0.0000 C   0  0  0  0  0  0
    1.8200   -0.9593    0.0000 C   0  0  0  0  0  0
    2.6437   -1.0057    0.0000 C   0  0  0  0  0  0
  1  2  1  0  0  0
  1 23  1  0  0  0
  2  3  1  0  0  0
  2 11  1  0  0  0
  3  4  2  0  0  0
  3 10  1  0  0  0
  4  5  1  0  0  0
  5  6  2  0  0  0
  6  7  1  0  0  0
  6  9  1  0  0  0
  7  8  1  0  0  0
  9 10  2  0  0  0
 11 12  1  0  0  0
 11 15  2  0  0  0
 12 13  1  0  0  0
 12 21  2  0  0  0
 13 14  2  0  0  0
 13 20  1  0  0  0
 14 15  1  0  0  0
 14 17  1  0  0  0
 15 16  1  0  0  0
 17 18  2  0  0  0
 18 19  1  0  0  0
 19 20  2  0  0  0
 21 22  1  0  0  0
 22 23  2  0  0  0
 22 27  1  0  0  0
 23 24  1  0  0  0
 24 25  2  0  0  0
 25 26  1  0  0  0
 26 27  2  0  0  0
M  END
> <Outcome>
Active

$$$$

                    3D
 Structure written by MMmdl.
 26 28  0  0  1  0            999 V2000
    2.1434   -4.5375    0.0000 F   0  0  0  0  0  0
    2.1434   -5.3625    0.0000 C   0  0  0  0  0  0
    1.3184   -5.3625    0.0000 F   0  0  0  0  0  0
    2.9684   -5.3625    0.0000 F   0  0  0  0  0  0
    2.1434   -6.1875    0.0000 C   0  0  0  0  0  0
    2.8579   -6.6000    0.0000 C   0  0  0  0  0  0
    2.8579   -7.4250    0.0000 C   0  0  0  0  0  0
    3.5724   -7.8375    0.0000 C   0  0  0  0  0  0
    4.2868   -7.4250    0.0000 N   0  0  0  0  0  0
    5.0013   -7.8375    0.0000 C   0  0  0  0  0  0
    5.7158   -7.4250    0.0000 C   0  0  0  0  0  0
    6.4302   -7.8375    0.0000 C   0  0  0  0  0  0
    6.4302   -8.6625    0.0000 N   0  0  0  0  0  0
    7.1447   -9.0750    0.0000 C   0  0  0  0  0  0
    7.8592   -8.6625    0.0000 C   0  0  0  0  0  0
    8.5737   -9.0750    0.0000 C   0  0  0  0  0  0
    9.2881   -8.6625    0.0000 C   0  0  0  0  0  0
   10.0026   -9.0750    0.0000 C   0  0  0  0  0  0
   10.0026   -9.9000    0.0000 C   0  0  0  0  0  0
    9.2881  -10.3125    0.0000 C   0  0  0  0  0  0
    8.5737   -9.9000    0.0000 C   0  0  0  0  0  0
    5.7158   -9.0750    0.0000 C   0  0  0  0  0  0
    5.0013   -8.6625    0.0000 C   0  0  0  0  0  0
    2.1434   -7.8375    0.0000 C   0  0  0  0  0  0
    1.4289   -7.4250    0.0000 C   0  0  0  0  0  0
    1.4289   -6.6000    0.0000 C   0  0  0  0  0  0
  1  2  1  0  0  0
  2  3  1  0  0  0
  2  4  1  0  0  0
  2  5  1  0  0  0
  5  6  2  0  0  0
  5 26  1  0  0  0
  6  7  1  0  0  0
  7  8  1  0  0  0
  7 24  2  0  0  0
  8  9  1  0  0  0
  9 10  1  0  0  0
 10 11  1  0  0  0
 10 23  1  0  0  0
 11 12  1  0  0  0
 12 13  1  0  0  0
 13 14  1  0  0  0
 13 22  1  0  0  0
 14 15  1  0  0  0
 15 16  1  0  0  0
 16 17  2  0  0  0
 16 21  1  0  0  0
 17 18  1  0  0  0
 18 19  2  0  0  0
 19 20  1  0  0  0
 20 21  2  0  0  0
 22 23  1  0  0  0
 24 25  1  0  0  0
 25 26  2  0  0  0
M  END
> <Outcome>
Active

$$$$

                    3D
 Structure written by MMmdl.
 22 24  0  0  1  0            999 V2000
   -0.5230   -0.7441    0.0000 N   0  0  0  0  0  0
    0.3020   -0.7441    0.0000 C   0  0  0  0  0  0
    0.7145   -1.4586    0.0000 C   0  0  0  0  0  0
    1.5395   -1.4586    0.0000 C   0  0  0  0  0  0
    1.9520   -0.7441    0.0000 C   0  0  0  0  0  0
    1.5395   -0.0296    0.0000 C   0  0  0  0  0  0
    0.7145   -0.0296    0.0000 C   0  0  0  0  0  0
    1.9520    0.6849    0.0000 C   0  0  0  0  0  0
    2.7770    0.6849    0.0000 C   0  0  0  0  0  0
    3.1895   -0.0296    0.0000 C   0  0  0  0  0  0
    2.7770   -0.7441    0.0000 C   0  0  0  0  0  0
    0.3020   -2.1730    0.0000 C   0  0  0  0  0  0
    0.7145   -2.8875    0.0000 N   0  0  0  0  0  0
    1.5395   -2.8875    0.0000 C   0  0  0  0  0  0
    1.9520   -3.6020    0.0000 C   0  0  0  0  0  0
    2.7770   -3.6020    0.0000 N   0  0  0  0  0  0
    3.1895   -4.3164    0.0000 C   0  0  0  0  0  0
    4.0145   -4.3164    0.0000 C   0  0  0  0  0  0
    3.1895   -2.8875    0.0000 C   0  0  0  0  0  0
    4.0145   -2.8875    0.0000 C   0  0  0  0  0  0
   -0.5230   -2.1730    0.0000 C   0  0  0  0  0  0
   -0.9355   -1.4586    0.0000 C   0  0  0  0  0  0
  1  2  2  0  0  0
  1 22  1  0  0  0
  2  3  1  0  0  0
  2  7  1  0  0  0
  3  4  1  0  0  0
  3 12  2  0  0  0
  4  5  2  0  0  0
  5  6  1  0  0  0
  5 11  1  0  0  0
  6  7  2  0  0  0
  6  8  1  0  0  0
  8  9  2  0  0  0
  9 10  1  0  0  0
 10 11  2  0  0  0
 12 13  1  0  0  0
 12 21  1  0  0  0
 13 14  1  0  0  0
 14 15  1  0  0  0
 15 16  1  0  0  0
 16 17  1  0  0  0
 16 19  1  0  0  0
 17 18  1  0  0  0
 19 20  1  0  0  0
 21 22  2  0  0  0
M  END
> <Outcome>
Active

$$$$

                    3D
 Structure written by MMmdl.
 21 23  0  0  1  0            999 V2000
   -1.5751   -0.2812    0.0000 S   0  0  0  0  0  0
   -2.3956   -0.1949    0.0000 C   0  0  0  0  0  0
   -2.8805   -0.8624    0.0000 C   0  0  0  0  0  0
   -2.6256   -1.6470    0.0000 O   0  0  0  0  0  0
   -3.2930   -2.1319    0.0000 C   0  0  0  0  0  0
   -3.2930   -2.9569    0.0000 C   0  0  0  0  0  0
   -2.5785   -3.3694    0.0000 O   0  0  0  0  0  0
   -4.0075   -3.3694    0.0000 N   0  0  0  0  0  0
   -4.0075   -4.1944    0.0000 C   0  0  0  0  0  0
   -3.5950   -4.9089    0.0000 C   0  0  0  0  0  0
   -4.4200   -4.9089    0.0000 C   0  0  0  0  0  0
   -3.9604   -1.6470    0.0000 C   0  0  0  0  0  0
   -3.7055   -0.8624    0.0000 C   0  0  0  0  0  0
   -1.0902    0.3863    0.0000 C   0  0  0  0  0  0
   -1.4257    1.1399    0.0000 C   0  0  0  0  0  0
   -2.2462    1.2262    0.0000 C   0  0  0  0  0  0
   -2.5818    1.9799    0.0000 C   0  0  0  0  0  0
   -2.0969    2.6473    0.0000 C   0  0  0  0  0  0
   -2.4324    3.4010    0.0000 C   0  0  0  0  0  0
   -1.2764    2.5611    0.0000 C   0  0  0  0  0  0
   -0.9408    1.8074    0.0000 C   0  0  0  0  0  0
  1  2  1  0  0  0
  1 14  1  0  0  0
  2  3  1  0  0  0
  3  4  1  0  0  0
  3 13  2  0  0  0
  4  5  1  0  0  0
  5  6  1  0  0  0
  5 12  2  0  0  0
  6  7  2  0  0  0
  6  8  1  0  0  0
  8  9  1  0  0  0
  9 10  1  0  0  0
  9 11  1  0  0  0
 10 11  1  0  0  0
 12 13  1  0  0  0
 14 15  1  0  0  0
 15 16  2  0  0  0
 15 21  1  0  0  0
 16 17  1  0  0  0
 17 18  2  0  0  0
 18 19  1  0  0  0
 18 20  1  0  0  0
 20 21  2  0  0  0
M  END
> <Outcome>
Active

$$$$

                    3D
 Structure written by MMmdl.
 18 19  0  0  1  0            999 V2000
    2.8579   -1.6500    0.0000 Cl  0  0  0  0  0  0
    2.8579   -2.4750    0.0000 C   0  0  0  0  0  0
    3.5724   -2.8875    0.0000 C   0  0  0  0  0  0
    3.5724   -3.7125    0.0000 C   0  0  0  0  0  0
    4.2868   -4.1250    0.0000 C   0  0  3  0  0  0
    4.2868   -4.9500    0.0000 N   0  0  0  0  0  0
    5.0013   -5.3625    0.0000 C   0  0  0  0  0  0
    5.0013   -6.1875    0.0000 C   0  0  0  0  0  0
    5.7158   -6.6000    0.0000 C   0  0  0  0  0  0
    5.7158   -7.4250    0.0000 C   0  0  0  0  0  0
    5.0013   -7.8375    0.0000 C   0  0  0  0  0  0
    4.2868   -7.4250    0.0000 C   0  0  0  0  0  0
    4.2868   -6.6000    0.0000 C   0  0  0  0  0  0
    5.0013   -3.7125    0.0000 C   0  0  0  0  0  0
    2.8579   -4.1250    0.0000 C   0  0  0  0  0  0
    2.8579   -4.9500    0.0000 O   0  0  0  0  0  0
    2.1434   -3.7125    0.0000 C   0  0  0  0  0  0
    2.1434   -2.8875    0.0000 C   0  0  0  0  0  0
  1  2  1  0  0  0
  2  3  2  0  0  0
  2 18  1  0  0  0
  3  4  1  0  0  0
  4  5  1  0  0  0
  4 15  2  0  0  0
  5  6  1  0  0  0
  5 14  1  0  0  0
  6  7  1  0  0  0
  7  8  1  0  0  0
  8  9  2  0  0  0
  8 13  1  0  0  0
  9 10  1  0  0  0
 10 11  2  0  0  0
 11 12  1  0  0  0
 12 13  2  0  0  0
 15 16  1  0  0  0
 15 17  1  0  0  0
 17 18  2  0  0  0
M  END
> <Outcome>
Active

$$$$

                    3D
 Structure written by MMmdl.
 27 31  0  0  1  0            999 V2000
    7.8592   -3.7125    0.0000 O   0  0  0  0  0  0
    7.1447   -4.1250    0.0000 C   0  0  0  0  0  0
    6.4302   -3.7125    0.0000 C   0  0  0  0  0  0
    6.4302   -2.8875    0.0000 N   0  0  0  0  0  0
    5.7158   -2.4750    0.0000 C   0  0  0  0  0  0
    5.0013   -2.8875    0.0000 C   0  0  0  0  0  0
    4.2868   -2.4750    0.0000 C   0  0  0  0  0  0
    4.2868   -1.6500    0.0000 C   0  0  0  0  0  0
    3.5724   -1.2375    0.0000 N   0  0  0  0  0  0
    3.5724   -0.4125    0.0000 C   0  0  0  0  0  0
    2.8579    0.0000    0.0000 C   0  0  0  0  0  0
    2.8579    0.8250    0.0000 C   0  0  0  0  0  0
    2.1434    1.2375    0.0000 C   0  0  0  0  0  0
    1.4289    0.8250    0.0000 C   0  0  0  0  0  0
    1.4289    0.0000    0.0000 C   0  0  0  0  0  0
    2.1434   -0.4125    0.0000 C   0  0  0  0  0  0
    0.7145   -0.4125    0.0000 C   0  0  0  0  0  0
    0.0000   -0.0000    0.0000 C   0  0  0  0  0  0
    0.0000    0.8250    0.0000 C   0  0  0  0  0  0
    0.7145    1.2375    0.0000 C   0  0  0  0  0  0
    3.5724    1.2375    0.0000 N   0  0  0  0  0  0
    4.2868    0.8250    0.0000 C   0  0  0  0  0  0
    4.2868    0.0000    0.0000 C   0  0  0  0  0  0
    5.0013   -1.2375    0.0000 C   0  0  0  0  0  0
    5.7158   -1.6500    0.0000 C   0  0  0  0  0  0
    7.1447   -2.4750    0.0000 C   0  0  0  0  0  0
    7.8592   -2.8875    0.0000 C   0  0  0  0  0  0
  1  2  1  0  0  0
  1 27  1  0  0  0
  2  3  1  0  0  0
  3  4  1  0  0  0
  4  5  1  0  0  0
  4 26  1  0  0  0
  5  6  2  0  0  0
  5 25  1  0  0  0
  6  7  1  0  0  0
  7  8  2  0  0  0
  8  9  1  0  0  0
  8 24  1  0  0  0
  9 10  1  0  0  0
 10 11  2  0  0  0
 10 23  1  0  0  0
 11 12  1  0  0  0
 11 16  1  0  0  0
 12 13  1  0  0  0
 12 21  2  0  0  0
 13 14  2  0  0  0
 14 15  1  0  0  0
 14 20  1  0  0  0
 15 16  2  0  0  0
 15 17  1  0  0  0
 17 18  2  0  0  0
 18 19  1  0  0  0
 19 20  2  0  0  0
 21 22  1  0  0  0
 22 23  2  0  0  0
 24 25  2  0  0  0
 26 27  1  0  0  0
M  END
> <Outcome>
Active

$$$$

                    3D
 Structure written by MMmdl.
 26 30  0  0  1  0            999 V2000
    5.0080    4.8923    0.0000 Br  0  0  0  0  0  0
    5.1766    4.0847    0.0000 C   0  0  0  0  0  0
    5.9603    3.8269    0.0000 C   0  0  0  0  0  0
    6.1289    3.0193    0.0000 C   0  0  0  0  0  0
    5.5138    2.4695    0.0000 C   0  0  0  0  0  0
    5.6824    1.6619    0.0000 C   0  0  3  0  0  0
    6.4832    1.4634    0.0000 S   0  0  0  0  0  0
    6.8273    0.7136    0.0000 C   0  0  0  0  0  0
    6.4556   -0.0229    0.0000 C   0  0  0  0  0  0
    6.9076   -0.7131    0.0000 C   0  0  0  0  0  0
    7.7312   -0.6667    0.0000 C   0  0  0  0  0  0
    8.1029    0.0698    0.0000 C   0  0  0  0  0  0
    7.6509    0.7600    0.0000 C   0  0  0  0  0  0
    5.6480   -0.1915    0.0000 N   0  0  0  0  0  0
    5.0126    0.3348    0.0000 C   0  0  0  0  0  0
    5.0279    1.1596    0.0000 C   0  0  0  0  0  0
    4.2482    1.4291    0.0000 C   0  0  0  0  0  0
    4.0079    2.2183    0.0000 O   0  0  0  0  0  0
    3.7510    0.7708    0.0000 C   0  0  0  0  0  0
    4.2234    0.0944    0.0000 C   0  0  0  0  0  0
    3.8739   -0.6529    0.0000 C   0  0  0  0  0  0
    3.0520   -0.7239    0.0000 C   0  0  0  0  0  0
    2.5795   -0.0475    0.0000 C   0  0  0  0  0  0
    2.9290    0.6998    0.0000 C   0  0  0  0  0  0
    4.7301    2.7273    0.0000 C   0  0  0  0  0  0
    4.5615    3.5349    0.0000 C   0  0  0  0  0  0
  1  2  1  0  0  0
  2  3  2  0  0  0
  2 26  1  0  0  0
  3  4  1  0  0  0
  4  5  2  0  0  0
  5  6  1  0  0  0
  5 25  1  0  0  0
  6  7  1  0  0  0
  6 16  1  0  0  0
  7  8  1  0  0  0
  8  9  2  0  0  0
  8 13  1  0  0  0
  9 10  1  0  0  0
  9 14  1  0  0  0
 10 11  2  0  0  0
 11 12  1  0  0  0
 12 13  2  0  0  0
 14 15  2  0  0  0
 15 16  1  0  0  0
 15 20  1  0  0  0
 16 17  2  0  0  0
 17 18  1  0  0  0
 17 19  1  0  0  0
 19 20  2  0  0  0
 19 24  1  0  0  0
 20 21  1  0  0  0
 21 22  2  0  0  0
 22 23  1  0  0  0
 23 24  2  0  0  0
 25 26  2  0  0  0
M  END
> <Outcome>
Active

$$$$

                    3D
 Structure written by MMmdl.
 25 27  0  0  1  0            999 V2000
    2.1434   -0.4125    0.0000 Cl  0  0  0  0  0  0
    2.1434   -1.2375    0.0000 C   0  0  0  0  0  0
    2.8579   -1.6500    0.0000 C   0  0  0  0  0  0
    2.8579   -2.4750    0.0000 C   0  0  0  0  0  0
    3.5724   -2.8875    0.0000 C   0  0  0  0  0  0
    3.5724   -3.7125    0.0000 O   0  0  0  0  0  0
    4.2868   -2.4750    0.0000 N   0  0  0  0  0  0
    5.0013   -2.8875    0.0000 C   0  0  0  0  0  0
    5.7158   -2.4750    0.0000 C   0  0  0  0  0  0
    5.7158   -1.6500    0.0000 C   0  0  0  0  0  0
    6.4302   -2.8875    0.0000 C   0  0  0  0  0  0
    6.4302   -3.7125    0.0000 C   0  0  0  0  0  0
    5.7158   -4.1250    0.0000 C   0  0  0  0  0  0
    5.7158   -4.9500    0.0000 F   0  0  0  0  0  0
    5.0013   -3.7125    0.0000 C   0  0  0  0  0  0
    2.1434   -2.8875    0.0000 C   0  0  0  0  0  0
    2.1434   -3.7125    0.0000 N   0  0  0  0  0  0
    1.4289   -4.1250    0.0000 C   0  0  0  0  0  0
    1.4289   -4.9500    0.0000 C   0  0  0  0  0  0
    0.7145   -5.3625    0.0000 C   0  0  0  0  0  0
   -0.0000   -4.9500    0.0000 C   0  0  0  0  0  0
    0.0000   -4.1250    0.0000 C   0  0  0  0  0  0
    0.7145   -3.7125    0.0000 C   0  0  0  0  0  0
    1.4289   -2.4750    0.0000 C   0  0  0  0  0  0
    1.4289   -1.6500    0.0000 C   0  0  0  0  0  0
  1  2  1  0  0  0
  2  3  2  0  0  0
  2 25  1  0  0  0
  3  4  1  0  0  0
  4  5  1  0  0  0
  4 16  2  0  0  0
  5  6  2  0  0  0
  5  7  1  0  0  0
  7  8  1  0  0  0
  8  9  2  0  0  0
  8 15  1  0  0  0
  9 10  1  0  0  0
  9 11  1  0  0  0
 11 12  2  0  0  0
 12 13  1  0  0  0
 13 14  1  0  0  0
 13 15  2  0  0  0
 16 17  1  0  0  0
 16 24  1  0  0  0
 17 18  1  0  0  0
 18 19  2  0  0  0
 18 23  1  0  0  0
 19 20  1  0  0  0
 20 21  2  0  0  0
 21 22  1  0  0  0
 22 23  2  0  0  0
 24 25  2  0  0  0
M  END
> <Outcome>
Active

$$$$

                    3D
 Structure written by MMmdl.
 26 28  0  0  1  0            999 V2000
   -1.4289   -2.4750    0.0000 O   0  0  0  0  0  0
   -1.4289   -1.6500    0.0000 C   0  0  0  0  0  0
   -2.1434   -1.2375    0.0000 O   0  0  0  0  0  0
   -0.7145   -1.2375    0.0000 C   0  0  0  0  0  0
    0.0000   -1.6500    0.0000 C   0  0  0  0  0  0
    0.0000   -2.4750    0.0000 N   0  0  0  0  0  0
    0.7145   -2.8875    0.0000 C   0  0  0  0  0  0
    1.4289   -2.4750    0.0000 C   0  0  0  0  0  0
    2.1434   -2.8875    0.0000 C   0  0  0  0  0  0
    2.1434   -3.7125    0.0000 C   0  0  0  0  0  0
    2.8579   -4.1250    0.0000 C   0  0  0  0  0  0
    2.8579   -4.9500    0.0000 O   0  0  0  0  0  0
    3.5724   -3.7125    0.0000 C   0  0  0  0  0  0
    1.4289   -4.1250    0.0000 C   0  0  0  0  0  0
    0.7145   -3.7125    0.0000 C   0  0  0  0  0  0
    0.7145   -1.2375    0.0000 C   0  0  0  0  0  0
    0.7145   -0.4125    0.0000 C   0  0  0  0  0  0
    1.4289   -0.0000    0.0000 C   0  0  0  0  0  0
    2.1434   -0.4125    0.0000 C   0  0  0  0  0  0
    2.1434   -1.2375    0.0000 C   0  0  0  0  0  0
    1.4289   -1.6500    0.0000 C   0  0  0  0  0  0
    1.4289    0.8250    0.0000 C   0  0  0  0  0  0
    0.0000   -0.0000    0.0000 N   0  0  0  0  0  0
   -0.7145   -0.4125    0.0000 C   0  0  0  0  0  0
   -2.1434   -2.8875    0.0000 C   0  0  0  0  0  0
   -2.8579   -2.4750    0.0000 C   0  0  0  0  0  0
  1  2  1  0  0  0
  1 25  1  0  0  0
  2  3  2  0  0  0
  2  4  1  0  0  0
  4  5  2  0  0  0
  4 24  1  0  0  0
  5  6  1  0  0  0
  5 16  1  0  0  0
  6  7  1  0  0  0
  7  8  2  0  0  0
  7 15  1  0  0  0
  8  9  1  0  0  0
  9 10  2  0  0  0
 10 11  1  0  0  0
 10 14  1  0  0  0
 11 12  2  0  0  0
 11 13  1  0  0  0
 14 15  2  0  0  0
 16 17  2  0  0  0
 16 21  1  0  0  0
 17 18  1  0  0  0
 17 23  1  0  0  0
 18 19  2  0  0  0
 18 22  1  0  0  0
 19 20  1  0  0  0
 20 21  2  0  0  0
 23 24  2  0  0  0
 25 26  1  0  0  0
M  END
> <Outcome>
Active

$$$$

                    3D
 Structure written by MMmdl.
 27 30  0  0  1  0            999 V2000
   -1.4289   -1.6500    0.0000 O   0  0  0  0  0  0
   -0.7145   -1.2375    0.0000 C   0  0  0  0  0  0
    0.0000   -1.6500    0.0000 C   0  0  0  0  0  0
    0.7145   -1.2375    0.0000 C   0  0  0  0  0  0
    0.7145   -0.4125    0.0000 C   0  0  0  0  0  0
    1.4289   -0.0000    0.0000 C   0  0  0  0  0  0
    2.1434   -0.4125    0.0000 C   0  0  0  0  0  0
    2.1434   -1.2375    0.0000 C   0  0  0  0  0  0
    1.4289   -1.6500    0.0000 N   0  0  0  0  0  0
    2.8579   -1.6500    0.0000 N   0  0  0  0  0  0
    2.8579   -2.4750    0.0000 C   0  0  0  0  0  0
    3.5724   -2.8875    0.0000 C   0  0  0  0  0  0
    3.5724   -3.7125    0.0000 C   0  0  0  0  0  0
    2.8579   -4.1250    0.0000 C   0  0  0  0  0  0
    2.8579   -4.9500    0.0000 O   0  0  0  0  0  0
    3.5724   -5.3625    0.0000 C   0  0  0  0  0  0
    3.5724   -6.1875    0.0000 C   0  0  0  0  0  0
    4.2868   -6.6000    0.0000 C   0  0  0  0  0  0
    4.2868   -7.4250    0.0000 C   0  0  0  0  0  0
    3.5724   -7.8375    0.0000 C   0  0  0  0  0  0
    2.8579   -7.4250    0.0000 C   0  0  0  0  0  0
    2.8579   -6.6000    0.0000 C   0  0  0  0  0  0
    2.1434   -3.7125    0.0000 C   0  0  0  0  0  0
    2.1434   -2.8875    0.0000 C   0  0  0  0  0  0
    1.4289    0.8250    0.0000 C   0  0  0  0  0  0
    0.0000   -0.0000    0.0000 C   0  0  0  0  0  0
   -0.7145   -0.4125    0.0000 C   0  0  0  0  0  0
  1  2  1  0  0  0
  2  3  2  0  0  0
  2 27  1  0  0  0
  3  4  1  0  0  0
  4  5  2  0  0  0
  4  9  1  0  0  0
  5  6  1  0  0  0
  5 26  1  0  0  0
  6  7  2  0  0  0
  6 25  1  0  0  0
  7  8  1  0  0  0
  8  9  2  0  0  0
  8 10  1  0  0  0
 10 11  1  0  0  0
 11 12  2  0  0  0
 11 24  1  0  0  0
 12 13  1  0  0  0
 13 14  2  0  0  0
 14 15  1  0  0  0
 14 23  1  0  0  0
 15 16  1  0  0  0
 16 17  1  0  0  0
 17 18  2  0  0  0
 17 22  1  0  0  0
 18 19  1  0  0  0
 19 20  2  0  0  0
 20 21  1  0  0  0
 21 22  2  0  0  0
 23 24  2  0  0  0
 26 27  2  0  0  0
M  END
> <Outcome>
Active

$$$$

                    3D
 Structure written by MMmdl.
 32 35  0  0  1  0            999 V2000
    2.1434    3.7125    0.0000 Cl  0  0  0  0  0  0
    1.4289    3.3000    0.0000 C   0  0  0  0  0  0
    1.4289    2.4750    0.0000 C   0  0  0  0  0  0
    0.7145    2.0625    0.0000 C   0  0  0  0  0  0
    0.7145    1.2375    0.0000 N   0  0  0  0  0  0
    0.0000    0.8250    0.0000 C   0  0  0  0  0  0
   -0.7145    1.2375    0.0000 O   0  0  0  0  0  0
    0.0000   -0.0000    0.0000 C   0  0  3  0  0  0
   -0.7145   -0.4125    0.0000 C   0  0  3  0  0  0
   -1.4289   -0.0000    0.0000 C   0  0  0  0  0  0
   -2.1826   -0.3356    0.0000 S   0  0  0  0  0  0
   -2.7346    0.2775    0.0000 C   0  0  0  0  0  0
   -2.3221    0.9920    0.0000 C   0  0  0  0  0  0
   -1.5152    0.8205    0.0000 C   0  0  0  0  0  0
   -0.7145   -1.2375    0.0000 N   0  0  0  0  0  0
   -1.4289   -1.6500    0.0000 C   0  0  0  0  0  0
   -1.4289   -2.4750    0.0000 C   0  0  0  0  0  0
   -2.1434   -2.8875    0.0000 C   0  0  0  0  0  0
   -0.7145   -2.8875    0.0000 C   0  0  0  0  0  0
    0.0000   -1.6500    0.0000 C   0  0  0  0  0  0
    0.0000   -2.4750    0.0000 O   0  0  0  0  0  0
    0.7145   -1.2375    0.0000 C   0  0  0  0  0  0
    0.7145   -0.4125    0.0000 C   0  0  0  0  0  0
    1.4289   -0.0000    0.0000 C   0  0  0  0  0  0
    2.1434   -0.4125    0.0000 C   0  0  0  0  0  0
    2.1434   -1.2375    0.0000 C   0  0  0  0  0  0
    1.4289   -1.6500    0.0000 C   0  0  0  0  0  0
    0.0000    2.4750    0.0000 C   0  0  0  0  0  0
    0.0000    3.3000    0.0000 C   0  0  0  0  0  0
    0.7145    3.7125    0.0000 C   0  0  0  0  0  0
    0.7145    4.5375    0.0000 O   0  0  0  0  0  0
    0.0000    4.9500    0.0000 C   0  0  0  0  0  0
  1  2  1  0  0  0
  2  3  2  0  0  0
  2 30  1  0  0  0
  3  4  1  0  0  0
  4  5  1  0  0  0
  4 28  2  0  0  0
  5  6  1  0  0  0
  6  7  2  0  0  0
  6  8  1  0  0  0
  8  9  1  0  0  0
  8 23  1  0  0  0
  9 10  1  0  0  0
  9 15  1  0  0  0
 10 11  1  0  0  0
 10 14  2  0  0  0
 11 12  1  0  0  0
 12 13  2  0  0  0
 13 14  1  0  0  0
 15 16  1  0  0  0
 15 20  1  0  0  0
 16 17  1  0  0  0
 17 18  1  0  0  0
 17 19  1  0  0  0
 20 21  2  0  0  0
 20 22  1  0  0  0
 22 23  2  0  0  0
 22 27  1  0  0  0
 23 24  1  0  0  0
 24 25  2  0  0  0
 25 26  1  0  0  0
 26 27  2  0  0  0
 28 29  1  0  0  0
 29 30  2  0  0  0
 30 31  1  0  0  0
 31 32  1  0  0  0
M  END
> <Outcome>
Active

$$$$

                    3D
 Structure written by MMmdl.
 43 47  0  0  1  0            999 V2000
    1.6014    4.6535    0.0000 F   0  0  0  0  0  0
    1.9594    3.9102    0.0000 C   0  0  0  0  0  0
    1.2161    3.5522    0.0000 F   0  0  0  0  0  0
    2.7026    4.2682    0.0000 F   0  0  0  0  0  0
    2.3173    3.1669    0.0000 C   0  0  0  0  0  0
    3.1400    3.1053    0.0000 C   0  0  0  0  0  0
    3.4980    2.3620    0.0000 C   0  0  0  0  0  0
    3.0332    1.6803    0.0000 C   0  0  0  0  0  0
    3.3912    0.9370    0.0000 C   0  0  3  0  0  0
    4.2162    0.9370    0.0000 N   0  0  0  0  0  0
    4.5741    1.6803    0.0000 C   0  0  0  0  0  0
    4.1094    2.3620    0.0000 O   0  0  0  0  0  0
    5.3968    1.7420    0.0000 C   0  0  0  0  0  0
    5.7548    2.4853    0.0000 C   0  0  0  0  0  0
    6.5775    2.5469    0.0000 C   0  0  0  0  0  0
    6.9354    3.2902    0.0000 C   0  0  0  0  0  0
    7.7581    3.3519    0.0000 C   0  0  0  0  0  0
    4.7305    0.2920    0.0000 C   0  0  0  0  0  0
    4.5470   -0.5123    0.0000 C   0  0  0  0  0  0
    5.1517   -1.0735    0.0000 C   0  0  0  0  0  0
    5.9401   -0.8303    0.0000 C   0  0  0  0  0  0
    6.1237   -0.0260    0.0000 C   0  0  0  0  0  0
    5.5189    0.5352    0.0000 C   0  0  0  0  0  0
    3.8037   -0.8703    0.0000 N   0  0  0  0  0  0
    3.0604   -0.5123    0.0000 C   0  0  0  0  0  0
    2.8768    0.2920    0.0000 C   0  0  3  0  0  0
    2.0884    0.5352    0.0000 C   0  0  0  0  0  0
    1.9049    1.3395    0.0000 O   0  0  0  0  0  0
    1.4837   -0.0260    0.0000 C   0  0  0  0  0  0
    1.6673   -0.8303    0.0000 C   0  0  3  0  0  0
    2.4556   -1.0735    0.0000 C   0  0  0  0  0  0
    1.0625   -1.3914    0.0000 C   0  0  0  0  0  0
    1.2461   -2.1957    0.0000 C   0  0  0  0  0  0
    0.6413   -2.7569    0.0000 C   0  0  0  0  0  0
    0.8249   -3.5612    0.0000 O   0  0  0  0  0  0
    0.2201   -4.1223    0.0000 C   0  0  0  0  0  0
   -0.1471   -2.5137    0.0000 C   0  0  0  0  0  0
   -0.7518   -3.0749    0.0000 O   0  0  0  0  0  0
   -0.5682   -3.8792    0.0000 C   0  0  0  0  0  0
   -0.3306   -1.7094    0.0000 C   0  0  0  0  0  0
    0.2741   -1.1483    0.0000 C   0  0  0  0  0  0
    2.2105    1.7420    0.0000 C   0  0  0  0  0  0
    1.8526    2.4853    0.0000 C   0  0  0  0  0  0
  1  2  1  0  0  0
  2  3  1  0  0  0
  2  4  1  0  0  0
  2  5  1  0  0  0
  5  6  2  0  0  0
  5 43  1  0  0  0
  6  7  1  0  0  0
  7  8  2  0  0  0
  8  9  1  0  0  0
  8 42  1  0  0  0
  9 10  1  0  0  0
  9 26  1  0  0  0
 10 11  1  0  0  0
 10 18  1  0  0  0
 11 12  2  0  0  0
 11 13  1  0  0  0
 13 14  1  0  0  0
 14 15  1  0  0  0
 15 16  1  0  0  0
 16 17  1  0  0  0
 18 19  2  0  0  0
 18 23  1  0  0  0
 19 20  1  0  0  0
 19 24  1  0  0  0
 20 21  2  0  0  0
 21 22  1  0  0  0
 22 23  2  0  0  0
 24 25  2  0  0  0
 25 26  1  0  0  0
 25 31  1  0  0  0
 26 27  1  0  0  0
 27 28  2  0  0  0
 27 29  1  0  0  0
 29 30  1  0  0  0
 30 31  1  0  0  0
 30 32  1  0  0  0
 32 33  2  0  0  0
 32 41  1  0  0  0
 33 34  1  0  0  0
 34 35  1  0  0  0
 34 37  2  0  0  0
 35 36  1  0  0  0
 37 38  1  0  0  0
 37 40  1  0  0  0
 38 39  1  0  0  0
 40 41  2  0  0  0
 42 43  2  0  0  0
M  END
> <Outcome>
Active

$$$$

                    3D
 Structure written by MMmdl.
 29 32  0  0  1  0            999 V2000
   -1.5152    0.8205    0.0000 S   0  0  0  0  0  0
   -1.4289    0.0000    0.0000 C   0  0  0  0  0  0
   -0.7145   -0.4125    0.0000 C   0  0  3  0  0  0
   -0.7145   -1.2375    0.0000 N   0  0  0  0  0  0
   -1.4289   -1.6500    0.0000 C   0  0  0  0  0  0
   -1.4289   -2.4750    0.0000 C   0  0  0  0  0  0
   -2.1434   -2.8875    0.0000 C   0  0  0  0  0  0
   -0.7145   -2.8875    0.0000 C   0  0  0  0  0  0
    0.0000   -1.6500    0.0000 C   0  0  0  0  0  0
    0.0000   -2.4750    0.0000 O   0  0  0  0  0  0
    0.7145   -1.2375    0.0000 C   0  0  0  0  0  0
    0.7145   -0.4125    0.0000 C   0  0  0  0  0  0
    1.4289   -0.0000    0.0000 C   0  0  0  0  0  0
    2.1434   -0.4125    0.0000 C   0  0  0  0  0  0
    2.1434   -1.2375    0.0000 C   0  0  0  0  0  0
    1.4289   -1.6500    0.0000 C   0  0  0  0  0  0
    0.0000   -0.0000    0.0000 C   0  0  3  0  0  0
    0.0000    0.8250    0.0000 C   0  0  0  0  0  0
   -0.7145    1.2375    0.0000 O   0  0  0  0  0  0
    0.7145    1.2375    0.0000 N   0  0  0  0  0  0
    0.7145    2.0625    0.0000 C   0  0  0  0  0  0
    0.0470    2.5474    0.0000 N   0  0  0  0  0  0
    0.3020    3.3320    0.0000 O   0  0  0  0  0  0
    1.1270    3.3320    0.0000 C   0  0  0  0  0  0
    1.6119    3.9995    0.0000 C   0  0  0  0  0  0
    1.3819    2.5474    0.0000 C   0  0  0  0  0  0
   -2.1826   -0.3356    0.0000 C   0  0  0  0  0  0
   -2.7346    0.2775    0.0000 C   0  0  0  0  0  0
   -2.3221    0.9920    0.0000 C   0  0  0  0  0  0
  1  2  1  0  0  0
  1 29  1  0  0  0
  2  3  1  0  0  0
  2 27  2  0  0  0
  3  4  1  0  0  0
  3 17  1  0  0  0
  4  5  1  0  0  0
  4  9  1  0  0  0
  5  6  1  0  0  0
  6  7  1  0  0  0
  6  8  1  0  0  0
  9 10  2  0  0  0
  9 11  1  0  0  0
 11 12  2  0  0  0
 11 16  1  0  0  0
 12 13  1  0  0  0
 12 17  1  0  0  0
 13 14  2  0  0  0
 14 15  1  0  0  0
 15 16  2  0  0  0
 17 18  1  0  0  0
 18 19  2  0  0  0
 18 20  1  0  0  0
 20 21  1  0  0  0
 21 22  2  0  0  0
 21 26  1  0  0  0
 22 23  1  0  0  0
 23 24  1  0  0  0
 24 25  1  0  0  0
 24 26  2  0  0  0
 27 28  1  0  0  0
 28 29  2  0  0  0
M  END
> <Outcome>
Active

$$$$

                    3D
 Structure written by MMmdl.
 24 27  0  0  1  0            999 V2000
    0.0962   -1.4834    0.0000 O   0  0  0  0  0  0
    0.0962   -2.3084    0.0000 C   0  0  3  0  0  0
    0.8106   -2.7209    0.0000 C   0  0  3  0  0  0
    1.5251   -2.3084    0.0000 N   0  0  0  0  0  0
    2.2396   -2.7209    0.0000 C   0  0  0  0  0  0
    2.2396   -3.5459    0.0000 C   0  0  0  0  0  0
    1.5251   -3.9584    0.0000 C   0  0  0  0  0  0
    1.6626   -3.4084    0.0000 C   0  0  0  0  0  0
    1.6626   -2.8584    0.0000 C   0  0  0  0  0  0
    1.5251   -4.7834    0.0000 C   0  0  0  0  0  0
    0.8106   -5.1959    0.0000 C   0  0  0  0  0  0
    0.8106   -3.5459    0.0000 C   0  0  0  0  0  0
   -0.6183   -2.7209    0.0000 C   0  0  0  0  0  0
   -1.3328   -2.3084    0.0000 C   0  0  0  0  0  0
   -2.0473   -2.7209    0.0000 C   0  0  0  0  0  0
   -2.7617   -2.3084    0.0000 C   0  0  0  0  0  0
   -2.7617   -1.4834    0.0000 C   0  0  0  0  0  0
   -2.0473   -1.0709    0.0000 C   0  0  0  0  0  0
   -2.0473   -0.2459    0.0000 O   0  0  0  0  0  0
   -2.7617    0.1666    0.0000 C   0  0  0  0  0  0
   -1.3328   -1.4834    0.0000 C   0  0  0  0  0  0
   -2.0473   -3.5459    0.0000 N   0  0  0  0  0  0
   -1.3328   -3.9584    0.0000 C   0  0  0  0  0  0
   -0.6183   -3.5459    0.0000 C   0  0  0  0  0  0
  1  2  1  0  0  0
  2  3  1  0  0  0
  2 13  1  0  0  0
  3  4  1  0  0  0
  3 12  1  0  0  0
  4  5  1  0  0  0
  4  9  1  0  0  0
  5  6  1  0  0  0
  6  7  1  0  0  0
  7  8  1  0  0  0
  7 10  1  0  0  0
  7 12  1  0  0  0
  8  9  1  0  0  0
 10 11  2  0  0  0
 13 14  2  0  0  0
 13 24  1  0  0  0
 14 15  1  0  0  0
 14 21  1  0  0  0
 15 16  1  0  0  0
 15 22  2  0  0  0
 16 17  2  0  0  0
 17 18  1  0  0  0
 18 19  1  0  0  0
 18 21  2  0  0  0
 19 20  1  0  0  0
 22 23  1  0  0  0
 23 24  2  0  0  0
M  END
> <Outcome>
Active

$$$$

                    3D
 Structure written by MMmdl.
 28 31  0  0  1  0            999 V2000
    0.0000   -0.0000    0.0000 Cl  0  0  0  0  0  0
    0.7145   -0.4125    0.0000 C   0  0  0  0  0  0
    1.4289    0.0000    0.0000 C   0  0  0  0  0  0
    2.1434   -0.4125    0.0000 C   0  0  0  0  0  0
    2.8579    0.0000    0.0000 C   0  0  0  0  0  0
    2.8579    0.8250    0.0000 N   0  0  0  0  0  0
    3.5724    1.2375    0.0000 C   0  0  0  0  0  0
    3.5724    2.0625    0.0000 C   0  0  0  0  0  0
    4.2868    2.4750    0.0000 C   0  0  0  0  0  0
    5.0013    2.0625    0.0000 N   0  0  0  0  0  0
    5.7158    2.4750    0.0000 C   0  0  0  0  0  0
    6.4302    2.0625    0.0000 C   0  0  0  0  0  0
    7.1447    2.4750    0.0000 C   0  0  0  0  0  0
    7.8592    2.0625    0.0000 C   0  0  0  0  0  0
    8.5737    2.4750    0.0000 C   0  0  0  0  0  0
    9.2881    2.0625    0.0000 C   0  0  0  0  0  0
    9.2881    1.2375    0.0000 C   0  0  0  0  0  0
    8.5737    0.8250    0.0000 C   0  0  0  0  0  0
    7.8592    1.2375    0.0000 C   0  0  0  0  0  0
    5.0013    1.2375    0.0000 C   0  0  0  0  0  0
    4.2868    0.8250    0.0000 C   0  0  0  0  0  0
    3.5724   -0.4125    0.0000 C   0  0  0  0  0  0
    3.5724   -1.2375    0.0000 C   0  0  0  0  0  0
    2.8579   -1.6500    0.0000 O   0  0  0  0  0  0
    2.1434   -1.2375    0.0000 C   0  0  0  0  0  0
    1.4289   -1.6500    0.0000 C   0  0  0  0  0  0
    0.7145   -1.2375    0.0000 C   0  0  0  0  0  0
    4.2868   -1.6500    0.0000 O   0  0  0  0  0  0
  1  2  1  0  0  0
  2  3  2  0  0  0
  2 27  1  0  0  0
  3  4  1  0  0  0
  4  5  1  0  0  0
  4 25  2  0  0  0
  5  6  1  0  0  0
  5 22  2  0  0  0
  6  7  1  0  0  0
  7  8  1  0  0  0
  7 21  1  0  0  0
  8  9  1  0  0  0
  9 10  1  0  0  0
 10 11  1  0  0  0
 10 20  1  0  0  0
 11 12  1  0  0  0
 12 13  1  0  0  0
 13 14  1  0  0  0
 14 15  2  0  0  0
 14 19  1  0  0  0
 15 16  1  0  0  0
 16 17  2  0  0  0
 17 18  1  0  0  0
 18 19  2  0  0  0
 20 21  1  0  0  0
 22 23  1  0  0  0
 23 24  1  0  0  0
 23 28  2  0  0  0
 24 25  1  0  0  0
 25 26  1  0  0  0
 26 27  2  0  0  0
M  END
> <Outcome>
Active

$$$$

                    3D
 Structure written by MMmdl.
 16 16  0  0  1  0            999 V2000
   -3.5724    1.2375    0.0000 Cl  0  0  0  0  0  0
   -3.5724    0.4125    0.0000 C   0  0  0  0  0  0
   -2.8579   -0.0000    0.0000 C   0  0  0  0  0  0
   -2.1434    0.4125    0.0000 O   0  0  0  0  0  0
   -1.4289   -0.0000    0.0000 C   0  0  0  0  0  0
   -0.7145    0.4125    0.0000 C   0  0  0  0  0  0
    0.0000   -0.0000    0.0000 N   0  0  0  0  0  0
    0.7145    0.4125    0.0000 C   0  0  0  0  0  0
    0.7145    1.2375    0.0000 O   0  0  0  0  0  0
    1.4289   -0.0000    0.0000 C   0  0  0  0  0  0
    2.1434    0.4125    0.0000 Cl  0  0  0  0  0  0
   -2.8579   -0.8250    0.0000 C   0  0  0  0  0  0
   -3.5724   -1.2375    0.0000 C   0  0  0  0  0  0
   -4.2868   -0.8250    0.0000 C   0  0  0  0  0  0
   -5.0013   -1.2375    0.0000 Cl  0  0  0  0  0  0
   -4.2868   -0.0000    0.0000 C   0  0  0  0  0  0
  1  2  1  0  0  0
  2  3  2  0  0  0
  2 16  1  0  0  0
  3  4  1  0  0  0
  3 12  1  0  0  0
  4  5  1  0  0  0
  5  6  1  0  0  0
  6  7  1  0  0  0
  7  8  1  0  0  0
  8  9  2  0  0  0
  8 10  1  0  0  0
 10 11  1  0  0  0
 12 13  2  0  0  0
 13 14  1  0  0  0
 14 15  1  0  0  0
 14 16  2  0  0  0
M  END
> <Outcome>
Active

$$$$

                    3D
 Structure written by MMmdl.
 20 22  0  0  1  0            999 V2000
   -3.9284   -0.6979    0.0000 O   0  0  0  0  0  0
   -3.1034   -0.6979    0.0000 C   0  0  0  0  0  0
   -2.6909    0.0165    0.0000 C   0  0  0  0  0  0
   -1.8659    0.0165    0.0000 C   0  0  0  0  0  0
   -1.4534   -0.6979    0.0000 C   0  0  0  0  0  0
   -0.6284   -0.6979    0.0000 C   0  0  0  0  0  0
   -0.1435   -1.3654    0.0000 N   0  0  0  0  0  0
   -0.3984   -2.1500    0.0000 C   0  0  0  0  0  0
    0.6411   -1.1104    0.0000 C   0  0  0  0  0  0
    0.6411   -0.2854    0.0000 C   0  0  0  0  0  0
    1.3556    0.1271    0.0000 C   0  0  0  0  0  0
    2.0701   -0.2854    0.0000 C   0  0  0  0  0  0
    2.0701   -1.1104    0.0000 C   0  0  0  0  0  0
    1.3556   -1.5229    0.0000 C   0  0  0  0  0  0
   -0.1435   -0.0305    0.0000 N   0  0  0  0  0  0
   -0.3984    0.7541    0.0000 C   0  0  0  0  0  0
   -1.8659   -1.4124    0.0000 C   0  0  0  0  0  0
   -2.6909   -1.4124    0.0000 C   0  0  0  0  0  0
   -4.3409    0.0165    0.0000 C   0  0  0  0  0  0
   -5.1659    0.0165    0.0000 C   0  0  0  0  0  0
  1  2  1  0  0  0
  1 19  1  0  0  0
  2  3  2  0  0  0
  2 18  1  0  0  0
  3  4  1  0  0  0
  4  5  2  0  0  0
  5  6  1  0  0  0
  5 17  1  0  0  0
  6  7  1  0  0  0
  6 15  1  0  0  0
  7  8  1  0  0  0
  7  9  1  0  0  0
  9 10  2  0  0  0
  9 14  1  0  0  0
 10 11  1  0  0  0
 10 15  1  0  0  0
 11 12  2  0  0  0
 12 13  1  0  0  0
 13 14  2  0  0  0
 15 16  1  0  0  0
 17 18  2  0  0  0
 19 20  1  0  0  0
M  END
> <Outcome>
Active

$$$$

                    3D
 Structure written by MMmdl.
 23 25  0  0  1  0            999 V2000
    0.0000   -4.1250    0.0000 F   0  0  0  0  0  0
    0.0000   -4.9500    0.0000 C   0  0  0  0  0  0
    0.7145   -5.3625    0.0000 C   0  0  0  0  0  0
    0.7145   -6.1875    0.0000 C   0  0  0  0  0  0
    1.4289   -6.6000    0.0000 N   0  0  0  0  0  0
    1.4289   -7.4250    0.0000 C   0  0  0  0  0  0
    2.1434   -7.8375    0.0000 N   0  0  0  0  0  0
    2.1434   -8.6625    0.0000 C   0  0  0  0  0  0
    2.8579   -9.0750    0.0000 N   0  0  0  0  0  0
    3.5724   -8.6625    0.0000 C   0  0  0  0  0  0
    4.2868   -9.0750    0.0000 C   0  0  0  0  0  0
    5.0013   -8.6625    0.0000 C   0  0  0  0  0  0
    5.7158   -9.0750    0.0000 C   0  0  0  0  0  0
    5.7158   -9.9000    0.0000 C   0  0  0  0  0  0
    5.0013  -10.3125    0.0000 C   0  0  0  0  0  0
    4.2868   -9.9000    0.0000 C   0  0  0  0  0  0
    1.4289   -9.0750    0.0000 N   0  0  0  0  0  0
    0.7145   -8.6625    0.0000 C   0  0  0  0  0  0
    0.0000   -9.0750    0.0000 C   0  0  0  0  0  0
    0.7145   -7.8375    0.0000 C   0  0  0  0  0  0
    0.0000   -6.6000    0.0000 C   0  0  0  0  0  0
   -0.7145   -6.1875    0.0000 C   0  0  0  0  0  0
   -0.7145   -5.3625    0.0000 C   0  0  0  0  0  0
  1  2  1  0  0  0
  2  3  2  0  0  0
  2 23  1  0  0  0
  3  4  1  0  0  0
  4  5  1  0  0  0
  4 21  2  0  0  0
  5  6  1  0  0  0
  6  7  2  0  0  0
  6 20  1  0  0  0
  7  8  1  0  0  0
  8  9  1  0  0  0
  8 17  2  0  0  0
  9 10  1  0  0  0
 10 11  1  0  0  0
 11 12  2  0  0  0
 11 16  1  0  0  0
 12 13  1  0  0  0
 13 14  2  0  0  0
 14 15  1  0  0  0
 15 16  2  0  0  0
 17 18  1  0  0  0
 18 19  1  0  0  0
 18 20  2  0  0  0
 21 22  1  0  0  0
 22 23  2  0  0  0
M  END
> <Outcome>
Active

$$$$

                    3D
 Structure written by MMmdl.
 22 25  0  0  1  0            999 V2000
   -1.4289   -1.6500    0.0000 O   0  0  0  0  0  0
   -0.7145   -1.2375    0.0000 C   0  0  0  0  0  0
    0.0000   -1.6500    0.0000 C   0  0  0  0  0  0
    0.0000   -2.4750    0.0000 C   0  0  0  0  0  0
   -0.7145   -2.8875    0.0000 N   0  0  0  0  0  0
   -0.7145   -3.7125    0.0000 C   0  0  0  0  0  0
   -1.3819   -4.1974    0.0000 N   0  0  0  0  0  0
   -1.1270   -4.9820    0.0000 C   0  0  0  0  0  0
   -0.3020   -4.9820    0.0000 C   0  0  0  0  0  0
    0.1105   -5.6965    0.0000 C   0  0  0  0  0  0
   -0.3020   -6.4110    0.0000 C   0  0  0  0  0  0
   -1.1270   -6.4110    0.0000 C   0  0  0  0  0  0
   -1.5395   -5.6965    0.0000 C   0  0  0  0  0  0
   -0.0470   -4.1974    0.0000 N   0  0  0  0  0  0
    0.7145   -1.2375    0.0000 C   0  0  0  0  0  0
    0.7145   -0.4125    0.0000 C   0  0  0  0  0  0
    1.4289   -0.0000    0.0000 C   0  0  0  0  0  0
    2.1434   -0.4125    0.0000 C   0  0  0  0  0  0
    2.1434   -1.2375    0.0000 C   0  0  0  0  0  0
    1.4289   -1.6500    0.0000 C   0  0  0  0  0  0
    0.0000   -0.0000    0.0000 C   0  0  0  0  0  0
   -0.7145   -0.4125    0.0000 C   0  0  0  0  0  0
  1  2  1  0  0  0
  2  3  2  0  0  0
  2 22  1  0  0  0
  3  4  1  0  0  0
  3 15  1  0  0  0
  4  5  1  0  0  0
  5  6  1  0  0  0
  6  7  2  0  0  0
  6 14  1  0  0  0
  7  8  1  0  0  0
  8  9  1  0  0  0
  8 13  2  0  0  0
  9 10  1  0  0  0
  9 14  2  0  0  0
 10 11  2  0  0  0
 11 12  1  0  0  0
 12 13  1  0  0  0
 15 16  2  0  0  0
 15 20  1  0  0  0
 16 17  1  0  0  0
 16 21  1  0  0  0
 17 18  2  0  0  0
 18 19  1  0  0  0
 19 20  2  0  0  0
 21 22  2  0  0  0
M  END
> <Outcome>
Active

$$$$

                    3D
 Structure written by MMmdl.
 24 26  0  0  1  0            999 V2000
   -1.4289   -4.1250    0.0000 O   0  0  0  0  0  0
   -1.4289   -4.9500    0.0000 C   0  0  0  0  0  0
   -0.7145   -5.3625    0.0000 C   0  0  0  0  0  0
   -0.7145   -6.1875    0.0000 C   0  0  0  0  0  0
   -1.4289   -6.6000    0.0000 C   0  0  0  0  0  0
   -1.4289   -7.4250    0.0000 N   0  0  0  0  0  0
   -2.1434   -7.8375    0.0000 C   0  0  0  0  0  0
   -2.1434   -8.6625    0.0000 N   0  0  0  0  0  0
   -2.8579   -9.0750    0.0000 C   0  0  0  0  0  0
   -2.8579   -9.9000    0.0000 N   0  0  0  0  0  0
   -3.5724  -10.3125    0.0000 C   0  0  0  0  0  0
   -3.5724  -11.1375    0.0000 C   0  0  0  0  0  0
   -2.8579  -11.5500    0.0000 C   0  0  0  0  0  0
   -2.8579  -12.3750    0.0000 C   0  0  0  0  0  0
   -3.5724  -12.7875    0.0000 C   0  0  0  0  0  0
   -4.2868  -12.3750    0.0000 C   0  0  0  0  0  0
   -4.2868  -11.5500    0.0000 C   0  0  0  0  0  0
   -3.5724   -8.6625    0.0000 N   0  0  0  0  0  0
   -3.5724   -7.8375    0.0000 C   0  0  0  0  0  0
   -4.2868   -7.4250    0.0000 C   0  0  0  0  0  0
   -2.8579   -7.4250    0.0000 C   0  0  0  0  0  0
   -2.1434   -6.1875    0.0000 C   0  0  0  0  0  0
   -2.1434   -5.3625    0.0000 C   0  0  0  0  0  0
   -2.1434   -3.7125    0.0000 C   0  0  0  0  0  0
  1  2  1  0  0  0
  1 24  1  0  0  0
  2  3  2  0  0  0
  2 23  1  0  0  0
  3  4  1  0  0  0
  4  5  2  0  0  0
  5  6  1  0  0  0
  5 22  1  0  0  0
  6  7  1  0  0  0
  7  8  2  0  0  0
  7 21  1  0  0  0
  8  9  1  0  0  0
  9 10  1  0  0  0
  9 18  2  0  0  0
 10 11  1  0  0  0
 11 12  1  0  0  0
 12 13  2  0  0  0
 12 17  1  0  0  0
 13 14  1  0  0  0
 14 15  2  0  0  0
 15 16  1  0  0  0
 16 17  2  0  0  0
 18 19  1  0  0  0
 19 20  1  0  0  0
 19 21  2  0  0  0
 22 23  2  0  0  0
M  END
> <Outcome>
Active

$$$$

                    3D
 Structure written by MMmdl.
 22 24  0  0  1  0            999 V2000
   -2.8579   -4.1250    0.0000 Br  0  0  0  0  0  0
   -2.1434   -3.7125    0.0000 C   0  0  0  0  0  0
   -2.1434   -2.8875    0.0000 C   0  0  0  0  0  0
   -1.4289   -2.4750    0.0000 C   0  0  0  0  0  0
   -0.7145   -2.8875    0.0000 C   0  0  0  0  0  0
    0.0000   -2.4750    0.0000 N   0  0  0  0  0  0
    0.0000   -1.6500    0.0000 C   0  0  0  0  0  0
    0.7145   -1.2375    0.0000 C   0  0  0  0  0  0
    0.7145   -0.4125    0.0000 C   0  0  0  0  0  0
    1.4289   -0.0000    0.0000 C   0  0  0  0  0  0
    2.1434   -0.4125    0.0000 C   0  0  0  0  0  0
    2.1434   -1.2375    0.0000 C   0  0  0  0  0  0
    2.8579   -1.6500    0.0000 O   0  0  0  0  0  0
    2.8579   -2.4750    0.0000 C   0  0  0  0  0  0
    3.5724   -2.8875    0.0000 C   0  0  0  0  0  0
    1.4289   -1.6500    0.0000 C   0  0  0  0  0  0
    0.0000   -0.0000    0.0000 N   0  0  0  0  0  0
   -0.7145   -0.4125    0.0000 C   0  0  0  0  0  0
   -1.4289   -0.0000    0.0000 C   0  0  0  0  0  0
   -0.7145   -1.2375    0.0000 C   0  0  0  0  0  0
   -0.7145   -3.7125    0.0000 C   0  0  0  0  0  0
   -1.4289   -4.1250    0.0000 C   0  0  0  0  0  0
  1  2  1  0  0  0
  2  3  2  0  0  0
  2 22  1  0  0  0
  3  4  1  0  0  0
  4  5  2  0  0  0
  5  6  1  0  0  0
  5 21  1  0  0  0
  6  7  1  0  0  0
  7  8  2  0  0  0
  7 20  1  0  0  0
  8  9  1  0  0  0
  8 16  1  0  0  0
  9 10  1  0  0  0
  9 17  2  0  0  0
 10 11  2  0  0  0
 11 12  1  0  0  0
 12 13  1  0  0  0
 12 16  2  0  0  0
 13 14  1  0  0  0
 14 15  1  0  0  0
 17 18  1  0  0  0
 18 19  1  0  0  0
 18 20  2  0  0  0
 21 22  2  0  0  0
M  END
> <Outcome>
Active

$$$$

                    3D
 Structure written by MMmdl.
 23 25  0  0  1  0            999 V2000
    1.4289    2.4750    0.0000 O   0  0  0  0  0  0
    0.7145    2.0625    0.0000 C   0  0  0  0  0  0
    0.7145    1.2375    0.0000 C   0  0  0  0  0  0
    0.0000    0.8250    0.0000 N   0  0  0  0  0  0
    0.0000   -0.0000    0.0000 C   0  0  0  0  0  0
   -0.7145   -0.4125    0.0000 N   0  0  0  0  0  0
   -0.7145   -1.2375    0.0000 C   0  0  0  0  0  0
   -1.4289   -1.6500    0.0000 N   0  0  0  0  0  0
   -2.1434   -1.2375    0.0000 C   0  0  0  0  0  0
   -2.8579   -1.6500    0.0000 C   0  0  0  0  0  0
   -3.5724   -1.2375    0.0000 C   0  0  0  0  0  0
   -4.2868   -1.6500    0.0000 C   0  0  0  0  0  0
   -3.5724   -0.4125    0.0000 C   0  0  0  0  0  0
   -4.2868   -0.0000    0.0000 C   0  0  0  0  0  0
   -2.8579   -0.0000    0.0000 C   0  0  0  0  0  0
   -2.1434   -0.4125    0.0000 C   0  0  0  0  0  0
    0.0000   -1.6500    0.0000 N   0  0  0  0  0  0
    0.7145   -1.2375    0.0000 C   0  0  0  0  0  0
    0.7145   -0.4125    0.0000 C   0  0  0  0  0  0
    1.4289   -0.0000    0.0000 C   0  0  0  0  0  0
    2.1434   -0.4125    0.0000 C   0  0  0  0  0  0
    2.1434   -1.2375    0.0000 C   0  0  0  0  0  0
    1.4289   -1.6500    0.0000 C   0  0  0  0  0  0
  1  2  1  0  0  0
  2  3  1  0  0  0
  3  4  1  0  0  0
  4  5  1  0  0  0
  5  6  2  0  0  0
  5 19  1  0  0  0
  6  7  1  0  0  0
  7  8  1  0  0  0
  7 17  2  0  0  0
  8  9  1  0  0  0
  9 10  2  0  0  0
  9 16  1  0  0  0
 10 11  1  0  0  0
 11 12  1  0  0  0
 11 13  2  0  0  0
 13 14  1  0  0  0
 13 15  1  0  0  0
 15 16  2  0  0  0
 17 18  1  0  0  0
 18 19  2  0  0  0
 18 23  1  0  0  0
 19 20  1  0  0  0
 20 21  2  0  0  0
 21 22  1  0  0  0
 22 23  2  0  0  0
M  END
> <Outcome>
Active

$$$$

                    3D
 Structure written by MMmdl.
 21 22  0  0  1  0            999 V2000
   -1.7719   -1.7306    0.0000 F   0  0  0  0  0  0
   -0.9966   -2.0127    0.0000 C   0  0  0  0  0  0
   -0.2214   -2.2949    0.0000 F   0  0  0  0  0  0
   -0.7145   -1.2375    0.0000 C   0  0  3  0  0  0
   -1.5269   -1.0942    0.0000 O   0  0  0  0  0  0
    0.0000   -1.6500    0.0000 O   0  0  0  0  0  0
    0.7145   -1.2375    0.0000 C   0  0  0  0  0  0
    0.7145   -0.4125    0.0000 C   0  0  0  0  0  0
    1.4289   -0.0000    0.0000 C   0  0  0  0  0  0
    2.1434   -0.4125    0.0000 C   0  0  0  0  0  0
    2.1434   -1.2375    0.0000 C   0  0  0  0  0  0
    2.8579   -1.6500    0.0000 O   0  0  0  0  0  0
    3.5724   -1.2375    0.0000 C   0  0  0  0  0  0
    1.4289   -1.6500    0.0000 C   0  0  0  0  0  0
    0.0000   -0.0000    0.0000 C   0  0  0  0  0  0
    0.0000    0.8250    0.0000 O   0  0  0  0  0  0
   -0.7145   -0.4125    0.0000 C   0  0  0  0  0  0
   -1.2788   -2.7880    0.0000 C   0  0  0  0  0  0
   -1.5610   -3.5632    0.0000 F   0  0  0  0  0  0
   -2.0541   -2.5058    0.0000 F   0  0  0  0  0  0
   -0.5036   -3.0702    0.0000 F   0  0  0  0  0  0
  1  2  1  0  0  0
  2  3  1  0  0  0
  2  4  1  0  0  0
  2 18  1  0  0  0
  4  5  1  0  0  0
  4  6  1  0  0  0
  4 17  1  0  0  0
  6  7  1  0  0  0
  7  8  2  0  0  0
  7 14  1  0  0  0
  8  9  1  0  0  0
  8 15  1  0  0  0
  9 10  2  0  0  0
 10 11  1  0  0  0
 11 12  1  0  0  0
 11 14  2  0  0  0
 12 13  1  0  0  0
 15 16  2  0  0  0
 15 17  1  0  0  0
 18 19  1  0  0  0
 18 20  1  0  0  0
 18 21  1  0  0  0
M  END
> <Outcome>
Active

$$$$

                    3D
 Structure written by MMmdl.
 26 29  0  0  1  0            999 V2000
   -6.8159    1.4455    0.0000 Cl  0  0  0  0  0  0
   -6.4034    0.7310    0.0000 C   0  0  0  0  0  0
   -5.5784    0.7310    0.0000 C   0  0  0  0  0  0
   -5.1659    0.0165    0.0000 C   0  0  0  0  0  0
   -4.3409    0.0165    0.0000 C   0  0  0  0  0  0
   -3.9284    0.7310    0.0000 O   0  0  0  0  0  0
   -3.9284   -0.6979    0.0000 N   0  0  0  0  0  0
   -3.1034   -0.6979    0.0000 C   0  0  0  0  0  0
   -2.6909    0.0165    0.0000 C   0  0  0  0  0  0
   -1.8659    0.0165    0.0000 C   0  0  0  0  0  0
   -1.4534   -0.6979    0.0000 C   0  0  0  0  0  0
   -0.6284   -0.6979    0.0000 C   0  0  0  0  0  0
   -0.1435   -1.3654    0.0000 N   0  0  0  0  0  0
    0.6411   -1.1104    0.0000 C   0  0  0  0  0  0
    0.6411   -0.2854    0.0000 C   0  0  0  0  0  0
    1.3556    0.1271    0.0000 C   0  0  0  0  0  0
    2.0701   -0.2854    0.0000 C   0  0  0  0  0  0
    2.0701   -1.1104    0.0000 C   0  0  0  0  0  0
    1.3556   -1.5229    0.0000 C   0  0  0  0  0  0
   -0.1435   -0.0305    0.0000 N   0  0  0  0  0  0
   -1.8659   -1.4124    0.0000 C   0  0  0  0  0  0
   -2.6909   -1.4124    0.0000 C   0  0  0  0  0  0
   -5.5784   -0.6979    0.0000 C   0  0  0  0  0  0
   -6.4034   -0.6979    0.0000 C   0  0  0  0  0  0
   -6.8159    0.0165    0.0000 C   0  0  0  0  0  0
   -7.6409    0.0165    0.0000 Cl  0  0  0  0  0  0
  1  2  1  0  0  0
  2  3  2  0  0  0
  2 25  1  0  0  0
  3  4  1  0  0  0
  4  5  1  0  0  0
  4 23  2  0  0  0
  5  6  2  0  0  0
  5  7  1  0  0  0
  7  8  1  0  0  0
  8  9  2  0  0  0
  8 22  1  0  0  0
  9 10  1  0  0  0
 10 11  2  0  0  0
 11 12  1  0  0  0
 11 21  1  0  0  0
 12 13  2  0  0  0
 12 20  1  0  0  0
 13 14  1  0  0  0
 14 15  1  0  0  0
 14 19  2  0  0  0
 15 16  1  0  0  0
 15 20  2  0  0  0
 16 17  2  0  0  0
 17 18  1  0  0  0
 18 19  1  0  0  0
 21 22  2  0  0  0
 23 24  1  0  0  0
 24 25  2  0  0  0
 25 26  1  0  0  0
M  END
> <Outcome>
Active

$$$$

                    3D
 Structure written by MMmdl.
 30 33  0  0  1  0            999 V2000
    2.5855    1.8414    0.0000 O   0  0  0  0  0  0
    2.1730    1.1270    0.0000 C   0  0  0  0  0  0
    2.5855    0.4125    0.0000 N   0  0  0  0  0  0
    3.4105    0.4125    0.0000 C   0  0  0  0  0  0
    3.8230   -0.3020    0.0000 C   0  0  0  0  0  0
    4.6480   -0.3020    0.0000 C   0  0  0  0  0  0
    5.0605   -1.0164    0.0000 C   0  0  0  0  0  0
    5.8855   -1.0164    0.0000 O   0  0  0  0  0  0
    2.1730   -0.3020    0.0000 C   0  0  0  0  0  0
    2.5855   -1.0164    0.0000 O   0  0  0  0  0  0
    1.3480   -0.3020    0.0000 C   0  0  0  0  0  0
    0.9355    0.4125    0.0000 C   0  0  0  0  0  0
    0.1105    0.4125    0.0000 C   0  0  0  0  0  0
   -0.3020   -0.3020    0.0000 C   0  0  0  0  0  0
    0.1105   -1.0164    0.0000 C   0  0  0  0  0  0
    0.9355   -1.0164    0.0000 C   0  0  0  0  0  0
   -1.1270   -0.3020    0.0000 C   0  0  0  0  0  0
   -1.5395   -1.0164    0.0000 O   0  0  0  0  0  0
   -1.5395    0.4125    0.0000 N   0  0  0  0  0  0
   -2.3645    0.4125    0.0000 C   0  0  0  0  0  0
   -2.7770    1.1270    0.0000 C   0  0  0  0  0  0
   -3.6020    1.1270    0.0000 C   0  0  0  0  0  0
   -4.0145    1.8414    0.0000 C   0  0  0  0  0  0
   -4.8395    1.8414    0.0000 O   0  0  0  0  0  0
   -1.1270    1.1270    0.0000 C   0  0  0  0  0  0
   -1.5395    1.8414    0.0000 O   0  0  0  0  0  0
   -0.3020    1.1270    0.0000 C   0  0  0  0  0  0
    0.1105    1.8414    0.0000 C   0  0  0  0  0  0
    0.9355    1.8414    0.0000 C   0  0  0  0  0  0
    1.3480    1.1270    0.0000 C   0  0  0  0  0  0
  1  2  2  0  0  0
  2  3  1  0  0  0
  2 30  1  0  0  0
  3  4  1  0  0  0
  3  9  1  0  0  0
  4  5  1  0  0  0
  5  6  1  0  0  0
  6  7  1  0  0  0
  7  8  1  0  0  0
  9 10  2  0  0  0
  9 11  1  0  0  0
 11 12  2  0  0  0
 11 16  1  0  0  0
 12 13  1  0  0  0
 12 30  1  0  0  0
 13 14  2  0  0  0
 13 27  1  0  0  0
 14 15  1  0  0  0
 14 17  1  0  0  0
 15 16  2  0  0  0
 17 18  2  0  0  0
 17 19  1  0  0  0
 19 20  1  0  0  0
 19 25  1  0  0  0
 20 21  1  0  0  0
 21 22  1  0  0  0
 22 23  1  0  0  0
 23 24  1  0  0  0
 25 26  2  0  0  0
 25 27  1  0  0  0
 27 28  2  0  0  0
 28 29  1  0  0  0
 29 30  2  0  0  0
M  END
> <Outcome>
Active

$$$$

                    3D
 Structure written by MMmdl.
 27 31  0  0  1  0            999 V2000
    1.5214    0.5840    0.0000 N   0  0  0  0  0  0
    2.3464    0.5840    0.0000 C   0  0  0  0  0  0
    2.6014   -0.2006    0.0000 C   0  0  0  0  0  0
    3.4084   -0.3721    0.0000 C   0  0  0  0  0  0
    3.9604    0.2410    0.0000 C   0  0  0  0  0  0
    3.7054    1.0256    0.0000 C   0  0  0  0  0  0
    2.8985    1.1971    0.0000 C   0  0  0  0  0  0
    1.9339   -0.6855    0.0000 N   0  0  0  0  0  0
    1.2665   -0.2006    0.0000 C   0  0  0  0  0  0
    0.4595   -0.3721    0.0000 C   0  0  0  0  0  0
    0.2046   -1.1567    0.0000 C   0  0  0  0  0  0
   -0.0503   -1.9414    0.0000 N   0  0  0  0  0  0
   -0.0925    0.2410    0.0000 C   0  0  0  0  0  0
   -0.8995    0.0694    0.0000 C   0  0  0  0  0  0
    0.1624    1.0256    0.0000 C   0  0  0  0  0  0
    0.9694    1.1971    0.0000 C   0  0  0  0  0  0
    1.2243    1.9817    0.0000 N   0  0  0  0  0  0
    0.6723    2.5948    0.0000 C   0  0  0  0  0  0
    0.9273    3.3795    0.0000 C   0  0  0  0  0  0
    1.7342    3.5510    0.0000 N   0  0  0  0  0  0
    1.9892    4.3356    0.0000 C   0  0  0  0  0  0
    1.5042    5.0030    0.0000 C   0  0  0  0  0  0
    1.9892    5.6705    0.0000 C   0  0  0  0  0  0
    2.7738    5.4155    0.0000 C   0  0  0  0  0  0
    2.7738    4.5905    0.0000 C   0  0  0  0  0  0
    2.2863    2.9379    0.0000 C   0  0  0  0  0  0
    2.0313    2.1533    0.0000 C   0  0  0  0  0  0
  1  2  1  0  0  0
  1  9  1  0  0  0
  1 16  1  0  0  0
  2  3  2  0  0  0
  2  7  1  0  0  0
  3  4  1  0  0  0
  3  8  1  0  0  0
  4  5  2  0  0  0
  5  6  1  0  0  0
  6  7  2  0  0  0
  8  9  2  0  0  0
  9 10  1  0  0  0
 10 11  1  0  0  0
 10 13  2  0  0  0
 11 12  3  0  0  0
 13 14  1  0  0  0
 13 15  1  0  0  0
 15 16  2  0  0  0
 16 17  1  0  0  0
 17 18  1  0  0  0
 17 27  1  0  0  0
 18 19  1  0  0  0
 19 20  1  0  0  0
 20 21  1  0  0  0
 20 26  1  0  0  0
 21 22  1  0  0  0
 21 25  1  0  0  0
 22 23  1  0  0  0
 23 24  1  0  0  0
 24 25  1  0  0  0
 26 27  1  0  0  0
M  END
> <Outcome>
Active

$$$$

                    3D
 Structure written by MMmdl.
 23 25  0  0  1  0            999 V2000
   -2.8579   -4.1250    0.0000 Cl  0  0  0  0  0  0
   -2.1434   -3.7125    0.0000 C   0  0  0  0  0  0
   -2.1434   -2.8875    0.0000 C   0  0  0  0  0  0
   -1.4289   -2.4750    0.0000 C   0  0  0  0  0  0
   -1.4289   -1.6500    0.0000 N   0  0  0  0  0  0
   -0.7145   -1.2375    0.0000 C   0  0  0  0  0  0
    0.0000   -1.6500    0.0000 N   0  0  0  0  0  0
    0.7145   -1.2375    0.0000 C   0  0  0  0  0  0
    0.7145   -0.4125    0.0000 C   0  0  0  0  0  0
    1.4289   -0.0000    0.0000 C   0  0  0  0  0  0
    2.1434   -0.4125    0.0000 C   0  0  0  0  0  0
    2.1434   -1.2375    0.0000 C   0  0  0  0  0  0
    1.4289   -1.6500    0.0000 C   0  0  0  0  0  0
    0.0000   -0.0000    0.0000 C   0  0  0  0  0  0
    0.0000    0.8250    0.0000 N   0  0  0  0  0  0
    0.7145    1.2375    0.0000 C   0  0  0  0  0  0
    0.7145    2.0625    0.0000 C   0  0  0  0  0  0
    1.4289    2.4750    0.0000 O   0  0  0  0  0  0
   -0.7145   -0.4125    0.0000 N   0  0  0  0  0  0
   -0.7145   -2.8875    0.0000 C   0  0  0  0  0  0
   -0.7145   -3.7125    0.0000 C   0  0  0  0  0  0
   -1.4289   -4.1250    0.0000 C   0  0  0  0  0  0
   -1.4289   -4.9500    0.0000 Cl  0  0  0  0  0  0
  1  2  1  0  0  0
  2  3  2  0  0  0
  2 22  1  0  0  0
  3  4  1  0  0  0
  4  5  1  0  0  0
  4 20  2  0  0  0
  5  6  1  0  0  0
  6  7  2  0  0  0
  6 19  1  0  0  0
  7  8  1  0  0  0
  8  9  2  0  0  0
  8 13  1  0  0  0
  9 10  1  0  0  0
  9 14  1  0  0  0
 10 11  2  0  0  0
 11 12  1  0  0  0
 12 13  2  0  0  0
 14 15  1  0  0  0
 14 19  2  0  0  0
 15 16  1  0  0  0
 16 17  1  0  0  0
 17 18  1  0  0  0
 20 21  1  0  0  0
 21 22  2  0  0  0
 22 23  1  0  0  0
M  END
> <Outcome>
Active

$$$$

                    3D
 Structure written by MMmdl.
 40 46  0  0  1  0            999 V2000
    5.6424    2.3479    0.0000 O   0  0  0  0  0  0
    5.6424    3.1729    0.0000 C   0  0  0  0  0  0
    4.9279    3.5854    0.0000 C   0  0  0  0  0  0
    4.9279    4.4104    0.0000 C   0  0  0  0  0  0
    4.3148    4.9625    0.0000 N   0  0  0  0  0  0
    4.6504    5.7162    0.0000 C   0  0  3  0  0  0
    5.4709    5.6299    0.0000 N   0  0  0  0  0  0
    5.6424    4.8229    0.0000 C   0  0  0  0  0  0
    6.3569    4.4104    0.0000 C   0  0  0  0  0  0
    6.3569    3.5854    0.0000 C   0  0  0  0  0  0
    4.2379    6.4306    0.0000 C   0  0  0  0  0  0
    3.4129    6.4306    0.0000 C   0  0  0  0  0  0
    3.0004    7.1451    0.0000 C   0  0  0  0  0  0
    3.4129    7.8596    0.0000 C   0  0  0  0  0  0
    3.0004    8.5740    0.0000 N   0  0  0  0  0  0
    4.2379    7.8596    0.0000 C   0  0  0  0  0  0
    4.6504    7.1451    0.0000 C   0  0  0  0  0  0
    4.9279    1.9354    0.0000 C   0  0  0  0  0  0
    4.9279    1.1104    0.0000 C   0  0  0  0  0  0
    4.2135    0.6979    0.0000 C   0  0  0  0  0  0
    3.4990    1.1104    0.0000 C   0  0  0  0  0  0
    2.7845    0.6979    0.0000 O   0  0  0  0  0  0
    2.0701    1.1104    0.0000 C   0  0  0  0  0  0
    1.3556    0.6979    0.0000 C   0  0  0  0  0  0
    0.6411    1.1104    0.0000 C   0  0  0  0  0  0
   -0.1435    0.8555    0.0000 N   0  0  0  0  0  0
   -0.6284    1.5229    0.0000 C   0  0  3  0  0  0
   -0.1435    2.1904    0.0000 N   0  0  0  0  0  0
    0.6411    1.9354    0.0000 C   0  0  0  0  0  0
    1.3556    2.3479    0.0000 C   0  0  0  0  0  0
    2.0701    1.9354    0.0000 C   0  0  0  0  0  0
   -1.4534    1.5229    0.0000 C   0  0  0  0  0  0
   -1.8659    0.8085    0.0000 C   0  0  0  0  0  0
   -2.6909    0.8085    0.0000 C   0  0  0  0  0  0
   -3.1034    1.5229    0.0000 C   0  0  0  0  0  0
   -3.9284    1.5229    0.0000 N   0  0  0  0  0  0
   -2.6909    2.2374    0.0000 C   0  0  0  0  0  0
   -1.8659    2.2374    0.0000 C   0  0  0  0  0  0
    3.4990    1.9354    0.0000 C   0  0  0  0  0  0
    4.2135    2.3479    0.0000 C   0  0  0  0  0  0
  1  2  1  0  0  0
  1 18  1  0  0  0
  2  3  2  0  0  0
  2 10  1  0  0  0
  3  4  1  0  0  0
  4  5  2  0  0  0
  4  8  1  0  0  0
  5  6  1  0  0  0
  6  7  1  0  0  0
  6 11  1  0  0  0
  7  8  2  0  0  0
  8  9  1  0  0  0
  9 10  2  0  0  0
 11 12  2  0  0  0
 11 17  1  0  0  0
 12 13  1  0  0  0
 13 14  2  0  0  0
 14 15  1  0  0  0
 14 16  1  0  0  0
 16 17  2  0  0  0
 18 19  2  0  0  0
 18 40  1  0  0  0
 19 20  1  0  0  0
 20 21  2  0  0  0
 21 22  1  0  0  0
 21 39  1  0  0  0
 22 23  1  0  0  0
 23 24  2  0  0  0
 23 31  1  0  0  0
 24 25  1  0  0  0
 25 26  2  0  0  0
 25 29  1  0  0  0
 26 27  1  0  0  0
 27 28  1  0  0  0
 27 32  1  0  0  0
 28 29  2  0  0  0
 29 30  1  0  0  0
 30 31  2  0  0  0
 32 33  2  0  0  0
 32 38  1  0  0  0
 33 34  1  0  0  0
 34 35  2  0  0  0
 35 36  1  0  0  0
 35 37  1  0  0  0
 37 38  2  0  0  0
 39 40  2  0  0  0
M  END
> <Outcome>
Active

$$$$

                    3D
 Structure written by MMmdl.
 22 24  0  0  1  0            999 V2000
   -2.4021    3.1292    0.0000 Br  0  0  0  0  0  0
   -1.7347    2.6443    0.0000 C   0  0  0  0  0  0
   -0.9810    2.9798    0.0000 C   0  0  0  0  0  0
   -0.3136    2.4949    0.0000 C   0  0  0  0  0  0
    0.4934    2.6664    0.0000 C   0  0  0  0  0  0
    0.9059    3.3809    0.0000 N   0  0  0  0  0  0
    1.7309    3.3809    0.0000 C   0  0  0  0  0  0
    2.1434    2.6664    0.0000 N   0  0  0  0  0  0
    1.7309    1.9520    0.0000 C   0  0  0  0  0  0
    2.1434    1.2375    0.0000 N   0  0  0  0  0  0
    2.9684    1.2375    0.0000 C   0  0  0  0  0  0
    3.3809    0.5230    0.0000 C   0  0  0  0  0  0
    4.2059    0.5230    0.0000 N   0  0  0  0  0  0
    4.6184   -0.1914    0.0000 C   0  0  0  0  0  0
    5.4434   -0.1914    0.0000 C   0  0  0  0  0  0
    4.6184    1.2375    0.0000 C   0  0  0  0  0  0
    5.4434    1.2375    0.0000 C   0  0  0  0  0  0
    0.9059    1.9520    0.0000 C   0  0  0  0  0  0
    0.3539    1.3389    0.0000 N   0  0  0  0  0  0
   -0.3998    1.6744    0.0000 C   0  0  0  0  0  0
   -1.1535    1.3389    0.0000 C   0  0  0  0  0  0
   -1.8209    1.8238    0.0000 C   0  0  0  0  0  0
  1  2  1  0  0  0
  2  3  2  0  0  0
  2 22  1  0  0  0
  3  4  1  0  0  0
  4  5  2  0  0  0
  4 20  1  0  0  0
  5  6  1  0  0  0
  5 18  1  0  0  0
  6  7  2  0  0  0
  7  8  1  0  0  0
  8  9  1  0  0  0
  9 10  1  0  0  0
  9 18  2  0  0  0
 10 11  1  0  0  0
 11 12  1  0  0  0
 12 13  1  0  0  0
 13 14  1  0  0  0
 13 16  1  0  0  0
 14 15  1  0  0  0
 16 17  1  0  0  0
 18 19  1  0  0  0
 19 20  2  0  0  0
 20 21  1  0  0  0
 21 22  2  0  0  0
M  END
> <Outcome>
Active

$$$$

                    3D
 Structure written by MMmdl.
 44 50  0  0  1  0            999 V2000
    1.0512   -0.3752    0.0000 S   0  0  0  0  0  0
    0.1696   -0.3840    0.0000 O   0  0  0  0  0  0
    1.6556   -1.0212    0.0000 O   0  0  0  0  0  0
    1.0843    0.6260    0.0000 N   0  0  0  0  0  0
    1.9093    0.6260    0.0000 C   0  0  3  0  0  0
    1.2478    1.5188    0.0000 N   0  0  0  0  0  0
    0.1356    1.2030    0.0000 C   0  0  0  0  0  0
    0.3780    0.3851    0.0000 C   0  0  0  0  0  0
   -0.3842    0.0694    0.0000 C   0  0  0  0  0  0
   -1.0388    0.5716    0.0000 C   0  0  0  0  0  0
   -1.7957    0.2436    0.0000 C   0  0  0  0  0  0
   -0.9311    1.5062    0.0000 C   0  0  0  0  0  0
   -0.1689    1.7053    0.0000 C   0  0  0  0  0  0
    1.0843    2.6178    0.0000 C   0  0  3  0  0  0
    1.9093    2.6178    0.0000 N   0  0  0  0  0  0
    2.0650    3.4476    0.0000 S   0  0  0  0  0  0
    1.4622    4.0471    0.0000 O   0  0  0  0  0  0
    2.9109    3.2068    0.0000 O   0  0  0  0  0  0
    2.5407    4.1422    0.0000 C   0  0  0  0  0  0
    2.1844    4.8862    0.0000 C   0  0  0  0  0  0
    2.6506    5.5669    0.0000 C   0  0  0  0  0  0
    3.4732    5.5034    0.0000 C   0  0  0  0  0  0
    3.9394    6.1841    0.0000 C   0  0  0  0  0  0
    3.8295    4.7593    0.0000 C   0  0  0  0  0  0
    3.3633    4.0787    0.0000 C   0  0  0  0  0  0
    2.4927    2.0344    0.0000 C   0  0  0  0  0  0
    2.4927    1.2094    0.0000 C   0  0  0  0  0  0
    3.2071    0.7969    0.0000 C   0  0  0  0  0  0
    3.9216    1.2094    0.0000 C   0  0  0  0  0  0
    3.9216    2.0344    0.0000 C   0  0  0  0  0  0
    3.2071    2.4469    0.0000 C   0  0  0  0  0  0
    0.5009    2.0344    0.0000 C   0  0  0  0  0  0
    0.5009    1.2094    0.0000 C   0  0  0  0  0  0
   -0.2135    0.7969    0.0000 C   0  0  0  0  0  0
   -0.9280    1.2094    0.0000 C   0  0  0  0  0  0
   -0.9280    2.0344    0.0000 C   0  0  0  0  0  0
   -0.2135    2.4469    0.0000 C   0  0  0  0  0  0
    0.4529   -0.8984    0.0000 C   0  0  0  0  0  0
    0.6127   -1.7078    0.0000 C   0  0  0  0  0  0
   -0.0084   -2.2508    0.0000 C   0  0  0  0  0  0
   -0.7892   -1.9845    0.0000 C   0  0  0  0  0  0
   -1.4103   -2.5276    0.0000 C   0  0  0  0  0  0
   -0.9490   -1.1751    0.0000 C   0  0  0  0  0  0
   -0.3280   -0.6321    0.0000 C   0  0  0  0  0  0
  1  2  2  0  0  0
  1  3  2  0  0  0
  1  4  1  0  0  0
  1 38  1  0  0  0
  4  5  1  0  0  0
  4 33  1  0  0  0
  5  6  1  0  0  0
  5 27  1  0  0  0
  6  7  1  0  0  0
  6 14  1  0  0  0
  7  8  2  0  0  0
  7 13  1  0  0  0
  8  9  1  0  0  0
  9 10  2  0  0  0
 10 11  1  0  0  0
 10 12  1  0  0  0
 12 13  2  0  0  0
 14 15  1  0  0  0
 14 32  1  0  0  0
 15 16  1  0  0  0
 15 26  1  0  0  0
 16 17  2  0  0  0
 16 18  2  0  0  0
 16 19  1  0  0  0
 19 20  2  0  0  0
 19 25  1  0  0  0
 20 21  1  0  0  0
 21 22  2  0  0  0
 22 23  1  0  0  0
 22 24  1  0  0  0
 24 25  2  0  0  0
 26 27  2  0  0  0
 26 31  1  0  0  0
 27 28  1  0  0  0
 28 29  2  0  0  0
 29 30  1  0  0  0
 30 31  2  0  0  0
 32 33  2  0  0  0
 32 37  1  0  0  0
 33 34  1  0  0  0
 34 35  2  0  0  0
 35 36  1  0  0  0
 36 37  2  0  0  0
 38 39  2  0  0  0
 38 44  1  0  0  0
 39 40  1  0  0  0
 40 41  2  0  0  0
 41 42  1  0  0  0
 41 43  1  0  0  0
 43 44  2  0  0  0
M  END
> <Outcome>
Active

$$$$

                    3D
 Structure written by MMmdl.
 28 31  0  0  1  0            999 V2000
   -0.1435   -1.3654    0.0000 S   0  0  0  0  0  0
    0.6411   -1.1104    0.0000 C   0  0  0  0  0  0
    0.6411   -0.2854    0.0000 C   0  0  0  0  0  0
    1.3556    0.1271    0.0000 C   0  0  0  0  0  0
    2.0701   -0.2854    0.0000 C   0  0  0  0  0  0
    2.0701   -1.1104    0.0000 C   0  0  0  0  0  0
    2.7845   -1.5229    0.0000 N   0  0  0  0  0  0
    3.4990   -1.1104    0.0000 C   0  0  0  0  0  0
    3.4990   -0.2854    0.0000 O   0  0  0  0  0  0
    4.2135   -1.5229    0.0000 C   0  0  0  0  0  0
    4.9671   -1.1874    0.0000 S   0  0  0  0  0  0
    5.5192   -1.8005    0.0000 C   0  0  0  0  0  0
    5.1067   -2.5150    0.0000 C   0  0  0  0  0  0
    4.2997   -2.3434    0.0000 C   0  0  0  0  0  0
    1.3556   -1.5229    0.0000 C   0  0  0  0  0  0
   -0.1435   -0.0305    0.0000 N   0  0  0  0  0  0
   -0.6284   -0.6979    0.0000 C   0  0  0  0  0  0
   -1.4534   -0.6979    0.0000 S   0  0  0  0  0  0
   -1.8659   -1.4124    0.0000 C   0  0  0  0  0  0
   -2.6909   -1.4124    0.0000 C   0  0  0  0  0  0
   -3.1034   -2.1269    0.0000 O   0  0  0  0  0  0
   -3.9284   -2.1269    0.0000 C   0  0  0  0  0  0
   -4.3409   -2.8414    0.0000 C   0  0  0  0  0  0
   -3.9284   -3.5558    0.0000 C   0  0  0  0  0  0
   -5.1659   -2.8414    0.0000 C   0  0  0  0  0  0
   -5.5784   -2.1269    0.0000 C   0  0  0  0  0  0
   -5.1659   -1.4124    0.0000 C   0  0  0  0  0  0
   -4.3409   -1.4124    0.0000 C   0  0  0  0  0  0
  1  2  1  0  0  0
  1 17  1  0  0  0
  2  3  2  0  0  0
  2 15  1  0  0  0
  3  4  1  0  0  0
  3 16  1  0  0  0
  4  5  2  0  0  0
  5  6  1  0  0  0
  6  7  1  0  0  0
  6 15  2  0  0  0
  7  8  1  0  0  0
  8  9  2  0  0  0
  8 10  1  0  0  0
 10 11  1  0  0  0
 10 14  2  0  0  0
 11 12  1  0  0  0
 12 13  2  0  0  0
 13 14  1  0  0  0
 16 17  2  0  0  0
 17 18  1  0  0  0
 18 19  1  0  0  0
 19 20  1  0  0  0
 20 21  1  0  0  0
 21 22  1  0  0  0
 22 23  2  0  0  0
 22 28  1  0  0  0
 23 24  1  0  0  0
 23 25  1  0  0  0
 25 26  2  0  0  0
 26 27  1  0  0  0
 27 28  2  0  0  0
M  END
> <Outcome>
Active

$$$$

                    3D
 Structure written by MMmdl.
 29 31  0  0  1  0            999 V2000
    1.5395    0.4125    0.0000 O   0  0  0  0  0  0
    2.3645    0.4125    0.0000 C   0  0  0  0  0  0
    2.3645   -0.4125    0.0000 C   0  0  0  0  0  0
    3.0789   -0.8250    0.0000 C   0  0  0  0  0  0
    3.0789   -1.6500    0.0000 C   0  0  0  0  0  0
    2.3645   -2.0625    0.0000 C   0  0  0  0  0  0
    2.3645   -2.8875    0.0000 N   0  0  0  0  0  0
    1.6500   -3.3000    0.0000 C   0  0  0  0  0  0
    3.0789   -3.3000    0.0000 C   0  0  0  0  0  0
    1.6500   -1.6500    0.0000 C   0  0  0  0  0  0
    1.6500   -0.8250    0.0000 C   0  0  0  0  0  0
    2.3645    1.2375    0.0000 C   0  0  0  0  0  0
    1.6500    1.6500    0.0000 C   0  0  0  0  0  0
    1.6500    2.4750    0.0000 C   0  0  0  0  0  0
    2.3645    2.8875    0.0000 C   0  0  0  0  0  0
    2.3645    3.7125    0.0000 N   0  0  0  0  0  0
    1.6500    4.1250    0.0000 C   0  0  0  0  0  0
    3.0789    4.1250    0.0000 C   0  0  0  0  0  0
    3.0789    2.4750    0.0000 C   0  0  0  0  0  0
    3.0789    1.6500    0.0000 C   0  0  0  0  0  0
    3.1895    0.4125    0.0000 C   0  0  0  0  0  0
    3.6020    1.1270    0.0000 C   0  0  0  0  0  0
    4.4270    1.1270    0.0000 C   0  0  0  0  0  0
    4.8395    0.4125    0.0000 C   0  0  0  0  0  0
    5.6645    0.4125    0.0000 N   0  0  0  0  0  0
    6.0770   -0.3020    0.0000 C   0  0  0  0  0  0
    6.0770    1.1270    0.0000 C   0  0  0  0  0  0
    4.4270   -0.3020    0.0000 C   0  0  0  0  0  0
    3.6020   -0.3020    0.0000 C   0  0  0  0  0  0
  1  2  1  0  0  0
  2  3  1  0  0  0
  2 12  1  0  0  0
  2 21  1  0  0  0
  3  4  2  0  0  0
  3 11  1  0  0  0
  4  5  1  0  0  0
  5  6  2  0  0  0
  6  7  1  0  0  0
  6 10  1  0  0  0
  7  8  1  0  0  0
  7  9  1  0  0  0
 10 11  2  0  0  0
 12 13  2  0  0  0
 12 20  1  0  0  0
 13 14  1  0  0  0
 14 15  2  0  0  0
 15 16  1  0  0  0
 15 19  1  0  0  0
 16 17  1  0  0  0
 16 18  1  0  0  0
 19 20  2  0  0  0
 21 22  2  0  0  0
 21 29  1  0  0  0
 22 23  1  0  0  0
 23 24  2  0  0  0
 24 25  1  0  0  0
 24 28  1  0  0  0
 25 26  1  0  0  0
 25 27  1  0  0  0
 28 29  2  0  0  0
M  END
> <Outcome>
Active

$$$$

                    3D
 Structure written by MMmdl.
 41 46  0  0  1  0            999 V2000
    0.7145   -2.0625    0.0000 F   0  0  0  0  0  0
    0.7145   -1.2375    0.0000 C   0  0  0  0  0  0
    1.5395   -1.2375    0.0000 F   0  0  0  0  0  0
   -0.1105   -1.2375    0.0000 F   0  0  0  0  0  0
    0.7145   -0.4125    0.0000 C   0  0  3  0  0  0
   -0.0000   -0.0000    0.0000 N   0  0  0  0  0  0
   -0.0000    0.8250    0.0000 C   0  0  0  0  0  0
   -0.7846    1.0799    0.0000 C   0  0  0  0  0  0
   -1.2695    0.4125    0.0000 C   0  0  0  0  0  0
   -0.7846   -0.2549    0.0000 N   0  0  0  0  0  0
   -2.0945    0.4125    0.0000 C   0  0  0  0  0  0
   -2.5070    1.1270    0.0000 O   0  0  0  0  0  0
   -2.5070   -0.3020    0.0000 N   0  0  0  0  0  0
   -2.0945   -1.0164    0.0000 C   0  0  0  0  0  0
   -2.5070   -1.7309    0.0000 C   0  0  0  0  0  0
   -3.3320   -1.7309    0.0000 N   0  0  0  0  0  0
   -3.7445   -2.4454    0.0000 C   0  0  0  0  0  0
   -4.5695   -2.4454    0.0000 C   0  0  0  0  0  0
   -4.9820   -3.1599    0.0000 C   0  0  0  0  0  0
   -5.8070   -3.1599    0.0000 C   0  0  0  0  0  0
   -6.2195   -2.4454    0.0000 C   0  0  0  0  0  0
   -5.8070   -1.7309    0.0000 C   0  0  0  0  0  0
   -4.9820   -1.7309    0.0000 C   0  0  0  0  0  0
   -3.3320   -3.1599    0.0000 C   0  0  0  0  0  0
   -2.5070   -3.1599    0.0000 C   0  0  0  0  0  0
   -2.0945   -3.8743    0.0000 C   0  0  0  0  0  0
   -2.5070   -4.5888    0.0000 C   0  0  0  0  0  0
   -3.3320   -4.5888    0.0000 C   0  0  0  0  0  0
   -3.7445   -3.8743    0.0000 C   0  0  0  0  0  0
   -3.7445   -1.0164    0.0000 C   0  0  0  0  0  0
   -3.3320   -0.3020    0.0000 C   0  0  0  0  0  0
    0.7145    1.2375    0.0000 N   0  0  0  0  0  0
    1.4289    0.8250    0.0000 C   0  0  3  0  0  0
    2.1434    1.2375    0.0000 C   0  0  0  0  0  0
    2.1434    2.0625    0.0000 C   0  0  0  0  0  0
    2.8579    2.4750    0.0000 C   0  0  0  0  0  0
    3.5724    2.0625    0.0000 C   0  0  0  0  0  0
    4.2868    2.4750    0.0000 C   0  0  0  0  0  0
    3.5724    1.2375    0.0000 C   0  0  0  0  0  0
    2.8579    0.8250    0.0000 C   0  0  0  0  0  0
    1.4289    0.0000    0.0000 C   0  0  0  0  0  0
  1  2  1  0  0  0
  2  3  1  0  0  0
  2  4  1  0  0  0
  2  5  1  0  0  0
  5  6  1  0  0  0
  5 41  1  0  0  0
  6  7  1  0  0  0
  6 10  1  0  0  0
  7  8  2  0  0  0
  7 32  1  0  0  0
  8  9  1  0  0  0
  9 10  2  0  0  0
  9 11  1  0  0  0
 11 12  2  0  0  0
 11 13  1  0  0  0
 13 14  1  0  0  0
 13 31  1  0  0  0
 14 15  1  0  0  0
 15 16  1  0  0  0
 16 17  1  0  0  0
 16 30  1  0  0  0
 17 18  1  0  0  0
 17 24  1  0  0  0
 18 19  2  0  0  0
 18 23  1  0  0  0
 19 20  1  0  0  0
 20 21  2  0  0  0
 21 22  1  0  0  0
 22 23  2  0  0  0
 24 25  2  0  0  0
 24 29  1  0  0  0
 25 26  1  0  0  0
 26 27  2  0  0  0
 27 28  1  0  0  0
 28 29  2  0  0  0
 30 31  1  0  0  0
 32 33  1  0  0  0
 33 34  1  0  0  0
 33 41  1  0  0  0
 34 35  2  0  0  0
 34 40  1  0  0  0
 35 36  1  0  0  0
 36 37  2  0  0  0
 37 38  1  0  0  0
 37 39  1  0  0  0
 39 40  2  0  0  0
M  END
> <Outcome>
Active

$$$$

                    3D
 Structure written by MMmdl.
 18 19  0  0  1  0            999 V2000
    2.1434   -0.4125    0.0000 Cl  0  0  0  0  0  0
    2.1434   -1.2375    0.0000 C   0  0  0  0  0  0
    2.8579   -1.6500    0.0000 C   0  0  0  0  0  0
    3.5724   -1.2375    0.0000 C   0  0  0  0  0  0
    3.5724   -0.4125    0.0000 O   0  0  0  0  0  0
    4.2868   -1.6500    0.0000 N   0  0  0  0  0  0
    5.0013   -1.2375    0.0000 C   0  0  0  0  0  0
    5.7158   -1.6500    0.0000 C   0  0  3  0  0  0
    6.4302   -1.2375    0.0000 C   0  0  0  0  0  0
    5.7158   -2.4750    0.0000 C   0  0  0  0  0  0
    5.0013   -2.8875    0.0000 C   0  0  3  0  0  0
    5.0013   -3.7125    0.0000 C   0  0  0  0  0  0
    4.2868   -2.4750    0.0000 C   0  0  0  0  0  0
    2.8579   -2.4750    0.0000 C   0  0  0  0  0  0
    2.1434   -2.8875    0.0000 C   0  0  0  0  0  0
    1.4289   -2.4750    0.0000 C   0  0  0  0  0  0
    0.7145   -2.8875    0.0000 Cl  0  0  0  0  0  0
    1.4289   -1.6500    0.0000 C   0  0  0  0  0  0
  1  2  1  0  0  0
  2  3  2  0  0  0
  2 18  1  0  0  0
  3  4  1  0  0  0
  3 14  1  0  0  0
  4  5  2  0  0  0
  4  6  1  0  0  0
  6  7  1  0  0  0
  6 13  1  0  0  0
  7  8  1  0  0  0
  8  9  1  0  0  0
  8 10  1  0  0  0
 10 11  1  0  0  0
 11 12  1  0  0  0
 11 13  1  0  0  0
 14 15  2  0  0  0
 15 16  1  0  0  0
 16 17  1  0  0  0
 16 18  2  0  0  0
M  END
> <Outcome>
Active

$$$$

                    3D
 Structure written by MMmdl.
 31 34  0  0  1  0            999 V2000
   -1.5152    0.8205    0.0000 S   0  0  0  0  0  0
   -1.4289    0.0000    0.0000 C   0  0  0  0  0  0
   -0.7145   -0.4125    0.0000 C   0  0  3  0  0  0
   -0.7145   -1.2375    0.0000 N   0  0  0  0  0  0
   -1.4289   -1.6500    0.0000 C   0  0  0  0  0  0
   -1.4289   -2.4750    0.0000 C   0  0  0  0  0  0
   -2.1434   -2.8875    0.0000 C   0  0  0  0  0  0
   -0.7145   -2.8875    0.0000 C   0  0  0  0  0  0
    0.0000   -1.6500    0.0000 C   0  0  0  0  0  0
    0.0000   -2.4750    0.0000 O   0  0  0  0  0  0
    0.7145   -1.2375    0.0000 C   0  0  0  0  0  0
    0.7145   -0.4125    0.0000 C   0  0  0  0  0  0
    1.4289   -0.0000    0.0000 C   0  0  0  0  0  0
    2.1434   -0.4125    0.0000 C   0  0  0  0  0  0
    2.1434   -1.2375    0.0000 C   0  0  0  0  0  0
    1.4289   -1.6500    0.0000 C   0  0  0  0  0  0
    0.0000   -0.0000    0.0000 C   0  0  3  0  0  0
    0.0000    0.8250    0.0000 C   0  0  0  0  0  0
    0.7145    1.2375    0.0000 O   0  0  0  0  0  0
   -0.7145    1.2375    0.0000 N   0  0  0  0  0  0
   -0.7145    2.0625    0.0000 C   0  0  0  0  0  0
   -1.4289    2.4750    0.0000 C   0  0  0  0  0  0
   -1.4289    3.3000    0.0000 C   0  0  0  0  0  0
   -0.7145    3.7125    0.0000 C   0  0  0  0  0  0
   -0.7145    4.5375    0.0000 O   0  0  0  0  0  0
   -1.4289    4.9500    0.0000 C   0  0  0  0  0  0
    0.0000    3.3000    0.0000 C   0  0  0  0  0  0
    0.0000    2.4750    0.0000 C   0  0  0  0  0  0
   -2.1826   -0.3356    0.0000 C   0  0  0  0  0  0
   -2.7346    0.2775    0.0000 C   0  0  0  0  0  0
   -2.3221    0.9920    0.0000 C   0  0  0  0  0  0
  1  2  1  0  0  0
  1 31  1  0  0  0
  2  3  1  0  0  0
  2 29  2  0  0  0
  3  4  1  0  0  0
  3 17  1  0  0  0
  4  5  1  0  0  0
  4  9  1  0  0  0
  5  6  1  0  0  0
  6  7  1  0  0  0
  6  8  1  0  0  0
  9 10  2  0  0  0
  9 11  1  0  0  0
 11 12  2  0  0  0
 11 16  1  0  0  0
 12 13  1  0  0  0
 12 17  1  0  0  0
 13 14  2  0  0  0
 14 15  1  0  0  0
 15 16  2  0  0  0
 17 18  1  0  0  0
 18 19  2  0  0  0
 18 20  1  0  0  0
 20 21  1  0  0  0
 21 22  2  0  0  0
 21 28  1  0  0  0
 22 23  1  0  0  0
 23 24  2  0  0  0
 24 25  1  0  0  0
 24 27  1  0  0  0
 25 26  1  0  0  0
 27 28  2  0  0  0
 29 30  1  0  0  0
 30 31  2  0  0  0
M  END
> <Outcome>
Active

$$$$

                    3D
 Structure written by MMmdl.
 17 18  0  0  1  0            999 V2000
   -2.1434   -2.0625    0.0000 Cl  0  0  0  0  0  0
   -1.4289   -1.6500    0.0000 C   0  0  0  0  0  0
   -1.0164   -2.3645    0.0000 Cl  0  0  0  0  0  0
   -1.8414   -0.9355    0.0000 Cl  0  0  0  0  0  0
   -0.7145   -1.2375    0.0000 C   0  0  0  0  0  0
    0.0000   -1.6500    0.0000 O   0  0  0  0  0  0
    0.7145   -1.2375    0.0000 C   0  0  0  0  0  0
    0.7145   -0.4125    0.0000 C   0  0  0  0  0  0
    1.4289   -0.0000    0.0000 C   0  0  0  0  0  0
    2.1434   -0.4125    0.0000 C   0  0  0  0  0  0
    2.1434   -1.2375    0.0000 C   0  0  0  0  0  0
    2.8579   -1.6500    0.0000 O   0  0  0  0  0  0
    3.5724   -1.2375    0.0000 C   0  0  0  0  0  0
    1.4289   -1.6500    0.0000 C   0  0  0  0  0  0
    0.0000   -0.0000    0.0000 C   0  0  0  0  0  0
    0.0000    0.8250    0.0000 O   0  0  0  0  0  0
   -0.7145   -0.4125    0.0000 C   0  0  0  0  0  0
  1  2  1  0  0  0
  2  3  1  0  0  0
  2  4  1  0  0  0
  2  5  1  0  0  0
  5  6  1  0  0  0
  5 17  2  0  0  0
  6  7  1  0  0  0
  7  8  2  0  0  0
  7 14  1  0  0  0
  8  9  1  0  0  0
  8 15  1  0  0  0
  9 10  2  0  0  0
 10 11  1  0  0  0
 11 12  1  0  0  0
 11 14  2  0  0  0
 12 13  1  0  0  0
 15 16  2  0  0  0
 15 17  1  0  0  0
M  END
> <Outcome>
Active

$$$$

                    3D
 Structure written by MMmdl.
 31 34  0  0  1  0            999 V2000
    1.4289    0.8250    0.0000 Cl  0  0  0  0  0  0
    1.4289    0.0000    0.0000 C   0  0  0  0  0  0
    2.1434   -0.4125    0.0000 C   0  0  0  0  0  0
    2.8579    0.0000    0.0000 C   0  0  0  0  0  0
    3.5724   -0.4125    0.0000 C   0  0  0  0  0  0
    3.5724   -1.2375    0.0000 C   0  0  0  0  0  0
    2.8579   -1.6500    0.0000 N   0  0  0  0  0  0
    2.1434   -1.2375    0.0000 C   0  0  0  0  0  0
    1.4289   -1.6500    0.0000 C   0  0  0  0  0  0
    1.4289   -2.4750    0.0000 O   0  0  0  0  0  0
    0.7145   -1.2375    0.0000 C   0  0  0  0  0  0
    0.0000   -1.6500    0.0000 C   0  0  3  0  0  0
   -0.7145   -1.2375    0.0000 N   0  0  0  0  0  0
   -1.4289   -1.6500    0.0000 C   0  0  0  0  0  0
   -1.4289   -2.4750    0.0000 O   0  0  0  0  0  0
   -2.1434   -1.2375    0.0000 C   0  0  0  0  0  0
   -2.8579   -1.6500    0.0000 C   0  0  0  0  0  0
   -3.5724   -1.2375    0.0000 C   0  0  0  0  0  0
   -4.2868   -1.6500    0.0000 O   0  0  0  0  0  0
   -4.2868   -2.4750    0.0000 C   0  0  0  0  0  0
   -3.5724   -0.4125    0.0000 C   0  0  0  0  0  0
   -2.8579   -0.0000    0.0000 C   0  0  0  0  0  0
   -2.1434   -0.4125    0.0000 C   0  0  0  0  0  0
    0.0000   -2.4750    0.0000 C   0  0  0  0  0  0
    0.7145   -2.8875    0.0000 C   0  0  0  0  0  0
    0.7145   -3.7125    0.0000 C   0  0  0  0  0  0
    0.0000   -4.1250    0.0000 C   0  0  0  0  0  0
    0.0000   -4.9500    0.0000 C   0  0  0  0  0  0
   -0.7145   -3.7125    0.0000 C   0  0  0  0  0  0
   -0.7145   -2.8875    0.0000 C   0  0  0  0  0  0
    0.7145   -0.4125    0.0000 C   0  0  0  0  0  0
  1  2  1  0  0  0
  2  3  2  0  0  0
  2 31  1  0  0  0
  3  4  1  0  0  0
  3  8  1  0  0  0
  4  5  2  0  0  0
  5  6  1  0  0  0
  6  7  2  0  0  0
  7  8  1  0  0  0
  8  9  2  0  0  0
  9 10  1  0  0  0
  9 11  1  0  0  0
 11 12  1  0  0  0
 11 31  2  0  0  0
 12 13  1  0  0  0
 12 24  1  0  0  0
 13 14  1  0  0  0
 14 15  2  0  0  0
 14 16  1  0  0  0
 16 17  2  0  0  0
 16 23  1  0  0  0
 17 18  1  0  0  0
 18 19  1  0  0  0
 18 21  2  0  0  0
 19 20  1  0  0  0
 21 22  1  0  0  0
 22 23  2  0  0  0
 24 25  2  0  0  0
 24 30  1  0  0  0
 25 26  1  0  0  0
 26 27  2  0  0  0
 27 28  1  0  0  0
 27 29  1  0  0  0
 29 30  2  0  0  0
M  END
> <Outcome>
Active

$$$$

                    3D
 Structure written by MMmdl.
 25 27  0  0  1  0            999 V2000
   -1.4289   -1.6500    0.0000 O   0  0  0  0  0  0
   -0.7145   -1.2375    0.0000 C   0  0  0  0  0  0
    0.0000   -1.6500    0.0000 C   0  0  0  0  0  0
    0.7145   -1.2375    0.0000 C   0  0  0  0  0  0
    0.7145   -0.4125    0.0000 C   0  0  0  0  0  0
    1.4289   -0.0000    0.0000 C   0  0  0  0  0  0
    2.1434   -0.4125    0.0000 C   0  0  0  0  0  0
    2.1434   -1.2375    0.0000 N   0  0  0  0  0  0
    1.4289   -1.6500    0.0000 C   0  0  3  0  0  0
    1.4289   -2.4750    0.0000 C   0  0  0  0  0  0
    2.1434   -2.8875    0.0000 C   0  0  0  0  0  0
    2.1434   -3.7125    0.0000 C   0  0  0  0  0  0
    2.8579   -4.1250    0.0000 C   0  0  0  0  0  0
    1.4289   -4.1250    0.0000 C   0  0  0  0  0  0
    1.4289   -4.9500    0.0000 O   0  0  0  0  0  0
    0.7145   -3.7125    0.0000 C   0  0  0  0  0  0
    0.0000   -4.1250    0.0000 C   0  0  0  0  0  0
    0.7145   -2.8875    0.0000 C   0  0  0  0  0  0
    0.0000   -0.0000    0.0000 C   0  0  0  0  0  0
   -0.7145   -0.4125    0.0000 C   0  0  0  0  0  0
   -1.4289   -0.0000    0.0000 O   0  0  0  0  0  0
   -1.4289    0.8250    0.0000 C   0  0  0  0  0  0
   -2.1434    1.2375    0.0000 C   0  0  0  0  0  0
   -1.4289   -2.4750    0.0000 C   0  0  0  0  0  0
   -2.1434   -2.8875    0.0000 C   0  0  0  0  0  0
  1  2  1  0  0  0
  1 24  1  0  0  0
  2  3  2  0  0  0
  2 20  1  0  0  0
  3  4  1  0  0  0
  4  5  2  0  0  0
  4  9  1  0  0  0
  5  6  1  0  0  0
  5 19  1  0  0  0
  6  7  1  0  0  0
  7  8  1  0  0  0
  8  9  1  0  0  0
  9 10  1  0  0  0
 10 11  2  0  0  0
 10 18  1  0  0  0
 11 12  1  0  0  0
 12 13  1  0  0  0
 12 14  2  0  0  0
 14 15  1  0  0  0
 14 16  1  0  0  0
 16 17  1  0  0  0
 16 18  2  0  0  0
 19 20  2  0  0  0
 20 21  1  0  0  0
 21 22  1  0  0  0
 22 23  1  0  0  0
 24 25  1  0  0  0
M  END
> <Outcome>
Active

$$$$

                    3D
 Structure written by MMmdl.
 31 35  0  0  1  0            999 V2000
    7.3145   -1.0164    0.0000 F   0  0  0  0  0  0
    6.4895   -1.0164    0.0000 C   0  0  0  0  0  0
    6.0770   -1.7309    0.0000 C   0  0  0  0  0  0
    5.2520   -1.7309    0.0000 C   0  0  0  0  0  0
    4.8395   -1.0164    0.0000 C   0  0  0  0  0  0
    4.0145   -1.0164    0.0000 C   0  0  0  0  0  0
    3.6020   -0.3020    0.0000 N   0  0  0  0  0  0
    2.7770   -0.3020    0.0000 C   0  0  0  0  0  0
    2.3645    0.4125    0.0000 C   0  0  0  0  0  0
    2.7770    1.1270    0.0000 C   0  0  0  0  0  0
    2.3645    1.8414    0.0000 C   0  0  0  0  0  0
    1.5395    1.8414    0.0000 C   0  0  0  0  0  0
    1.1270    1.1270    0.0000 C   0  0  0  0  0  0
    1.5395    0.4125    0.0000 C   0  0  0  0  0  0
    1.1270   -0.3020    0.0000 O   0  0  0  0  0  0
    0.3020   -0.3020    0.0000 C   0  0  0  0  0  0
   -0.1105   -1.0164    0.0000 O   0  0  0  0  0  0
   -0.1105    0.4125    0.0000 C   0  0  0  0  0  0
    0.3020    1.1270    0.0000 C   0  0  0  0  0  0
   -0.1105    1.8414    0.0000 C   0  0  0  0  0  0
   -0.9355    1.8414    0.0000 C   0  0  0  0  0  0
   -1.3480    2.5559    0.0000 C   0  0  0  0  0  0
   -0.9355    3.2704    0.0000 C   0  0  0  0  0  0
   -1.3480    3.9849    0.0000 O   0  0  0  0  0  0
   -2.1730    3.9849    0.0000 C   0  0  0  0  0  0
   -0.1105    3.2704    0.0000 C   0  0  0  0  0  0
    0.3020    2.5559    0.0000 C   0  0  0  0  0  0
    3.6020    1.1270    0.0000 O   0  0  0  0  0  0
    4.0145    0.4125    0.0000 C   0  0  0  0  0  0
    5.2520   -0.3020    0.0000 C   0  0  0  0  0  0
    6.0770   -0.3020    0.0000 C   0  0  0  0  0  0
  1  2  1  0  0  0
  2  3  2  0  0  0
  2 31  1  0  0  0
  3  4  1  0  0  0
  4  5  2  0  0  0
  5  6  1  0  0  0
  5 30  1  0  0  0
  6  7  1  0  0  0
  7  8  1  0  0  0
  7 29  1  0  0  0
  8  9  1  0  0  0
  9 10  2  0  0  0
  9 14  1  0  0  0
 10 11  1  0  0  0
 10 28  1  0  0  0
 11 12  2  0  0  0
 12 13  1  0  0  0
 13 14  2  0  0  0
 13 19  1  0  0  0
 14 15  1  0  0  0
 15 16  1  0  0  0
 16 17  2  0  0  0
 16 18  1  0  0  0
 18 19  2  0  0  0
 19 20  1  0  0  0
 20 21  2  0  0  0
 20 27  1  0  0  0
 21 22  1  0  0  0
 22 23  2  0  0  0
 23 24  1  0  0  0
 23 26  1  0  0  0
 24 25  1  0  0  0
 26 27  2  0  0  0
 28 29  1  0  0  0
 30 31  2  0  0  0
M  END
> <Outcome>
Active

$$$$

                    3D
 Structure written by MMmdl.
 22 24  0  0  1  0            999 V2000
    0.0000   -1.6500    0.0000 O   0  0  0  0  0  0
    0.7145   -1.2375    0.0000 C   0  0  0  0  0  0
    0.7145   -0.4125    0.0000 C   0  0  0  0  0  0
    1.4289   -0.0000    0.0000 C   0  0  0  0  0  0
    2.1434   -0.4125    0.0000 C   0  0  0  0  0  0
    2.1434   -1.2375    0.0000 C   0  0  0  0  0  0
    1.4289   -1.6500    0.0000 C   0  0  0  0  0  0
    0.0000   -0.0000    0.0000 C   0  0  0  0  0  0
    0.0000    0.8250    0.0000 O   0  0  0  0  0  0
   -0.7145   -0.4125    0.0000 N   0  0  0  0  0  0
   -0.7145   -1.2375    0.0000 C   0  0  0  0  0  0
   -1.4289   -1.6500    0.0000 C   0  0  0  0  0  0
   -1.4289   -2.4750    0.0000 C   0  0  0  0  0  0
   -2.1434   -2.8875    0.0000 C   0  0  0  0  0  0
   -2.1434   -3.7125    0.0000 C   0  0  0  0  0  0
   -2.8579   -4.1250    0.0000 C   0  0  0  0  0  0
   -3.5724   -3.7125    0.0000 C   0  0  0  0  0  0
   -4.2868   -4.1250    0.0000 O   0  0  0  0  0  0
   -5.0013   -3.7125    0.0000 C   0  0  0  0  0  0
   -5.7158   -4.1250    0.0000 C   0  0  0  0  0  0
   -3.5724   -2.8875    0.0000 C   0  0  0  0  0  0
   -2.8579   -2.4750    0.0000 C   0  0  0  0  0  0
  1  2  1  0  0  0
  1 11  1  0  0  0
  2  3  2  0  0  0
  2  7  1  0  0  0
  3  4  1  0  0  0
  3  8  1  0  0  0
  4  5  2  0  0  0
  5  6  1  0  0  0
  6  7  2  0  0  0
  8  9  2  0  0  0
  8 10  1  0  0  0
 10 11  2  0  0  0
 11 12  1  0  0  0
 12 13  2  0  0  0
 13 14  1  0  0  0
 14 15  2  0  0  0
 14 22  1  0  0  0
 15 16  1  0  0  0
 16 17  2  0  0  0
 17 18  1  0  0  0
 17 21  1  0  0  0
 18 19  1  0  0  0
 19 20  1  0  0  0
 21 22  2  0  0  0
M  END
> <Outcome>
Active

$$$$

                    3D
 Structure written by MMmdl.
 21 23  0  0  1  0            999 V2000
   -4.2868   -0.0000    0.0000 Cl  0  0  0  0  0  0
   -3.5724   -0.4125    0.0000 C   0  0  0  0  0  0
   -2.8579   -0.0000    0.0000 C   0  0  0  0  0  0
   -2.1434   -0.4125    0.0000 C   0  0  0  0  0  0
   -2.1434   -1.2375    0.0000 C   0  0  0  0  0  0
   -1.4289   -1.6500    0.0000 C   0  0  0  0  0  0
   -0.7145   -1.2375    0.0000 N   0  0  0  0  0  0
    0.0000   -1.6500    0.0000 C   0  0  0  0  0  0
    0.7145   -1.2375    0.0000 C   0  0  0  0  0  0
    0.7145   -0.4125    0.0000 C   0  0  0  0  0  0
    1.4289   -0.0000    0.0000 C   0  0  0  0  0  0
    2.1434   -0.4125    0.0000 C   0  0  0  0  0  0
    2.1434   -1.2375    0.0000 C   0  0  0  0  0  0
    2.8579   -1.6500    0.0000 O   0  0  0  0  0  0
    2.8579   -2.4750    0.0000 C   0  0  0  0  0  0
    3.5724   -2.8875    0.0000 C   0  0  0  0  0  0
    1.4289   -1.6500    0.0000 C   0  0  0  0  0  0
    0.0000   -0.0000    0.0000 O   0  0  0  0  0  0
   -0.7145   -0.4125    0.0000 C   0  0  0  0  0  0
   -2.8579   -1.6500    0.0000 C   0  0  0  0  0  0
   -3.5724   -1.2375    0.0000 C   0  0  0  0  0  0
  1  2  1  0  0  0
  2  3  2  0  0  0
  2 21  1  0  0  0
  3  4  1  0  0  0
  4  5  2  0  0  0
  5  6  1  0  0  0
  5 20  1  0  0  0
  6  7  1  0  0  0
  7  8  1  0  0  0
  7 19  1  0  0  0
  8  9  1  0  0  0
  9 10  2  0  0  0
  9 17  1  0  0  0
 10 11  1  0  0  0
 10 18  1  0  0  0
 11 12  2  0  0  0
 12 13  1  0  0  0
 13 14  1  0  0  0
 13 17  2  0  0  0
 14 15  1  0  0  0
 15 16  1  0  0  0
 18 19  1  0  0  0
 20 21  2  0  0  0
M  END
> <Outcome>
Active

$$$$

                    3D
 Structure written by MMmdl.
 27 29  0  0  1  0            999 V2000
    1.0164   -3.7445    0.0000 O   0  0  0  0  0  0
    1.8414   -3.7445    0.0000 N   0  0  0  0  0  0
    2.0964   -2.9599    0.0000 C   0  0  0  0  0  0
    2.8810   -2.7050    0.0000 C   0  0  0  0  0  0
    3.4941   -3.2570    0.0000 C   0  0  0  0  0  0
    4.2787   -3.0021    0.0000 C   0  0  0  0  0  0
    4.8918   -3.5541    0.0000 O   0  0  0  0  0  0
    5.6764   -3.2992    0.0000 C   0  0  0  0  0  0
    6.2895   -3.8512    0.0000 C   0  0  0  0  0  0
    4.4502   -2.1951    0.0000 C   0  0  0  0  0  0
    5.2349   -1.9402    0.0000 O   0  0  0  0  0  0
    5.8480   -2.4922    0.0000 C   0  0  0  0  0  0
    6.6326   -2.2373    0.0000 C   0  0  0  0  0  0
    3.8372   -1.6431    0.0000 C   0  0  0  0  0  0
    3.0525   -1.8980    0.0000 C   0  0  0  0  0  0
    1.4289   -2.4750    0.0000 C   0  0  0  0  0  0
    1.4289   -1.6500    0.0000 N   0  0  0  0  0  0
    0.7145   -1.2375    0.0000 C   0  0  0  0  0  0
    0.0000   -1.6500    0.0000 O   0  0  0  0  0  0
    0.7145   -0.4125    0.0000 C   0  0  0  0  0  0
    0.0000    0.0000    0.0000 C   0  0  0  0  0  0
    0.0000    0.8250    0.0000 C   0  0  0  0  0  0
   -0.7145    1.2375    0.0000 C   0  0  0  0  0  0
    0.7145    1.2375    0.0000 C   0  0  0  0  0  0
    1.4289    0.8250    0.0000 C   0  0  0  0  0  0
    1.4289    0.0000    0.0000 C   0  0  0  0  0  0
    0.7615   -2.9599    0.0000 N   0  0  0  0  0  0
  1  2  1  0  0  0
  1 27  1  0  0  0
  2  3  2  0  0  0
  3  4  1  0  0  0
  3 16  1  0  0  0
  4  5  2  0  0  0
  4 15  1  0  0  0
  5  6  1  0  0  0
  6  7  1  0  0  0
  6 10  2  0  0  0
  7  8  1  0  0  0
  8  9  1  0  0  0
 10 11  1  0  0  0
 10 14  1  0  0  0
 11 12  1  0  0  0
 12 13  1  0  0  0
 14 15  2  0  0  0
 16 17  1  0  0  0
 16 27  2  0  0  0
 17 18  1  0  0  0
 18 19  2  0  0  0
 18 20  1  0  0  0
 20 21  2  0  0  0
 20 26  1  0  0  0
 21 22  1  0  0  0
 22 23  1  0  0  0
 22 24  2  0  0  0
 24 25  1  0  0  0
 25 26  2  0  0  0
M  END
> <Outcome>
Active

$$$$

                    3D
 Structure written by MMmdl.
 23 25  0  0  1  0            999 V2000
    1.9019   -0.8360    0.0000 O   0  0  0  0  0  0
    1.9019   -1.6610    0.0000 C   0  0  3  0  0  0
    1.1875   -2.0735    0.0000 C   0  0  0  0  0  0
    0.4730   -1.6610    0.0000 N   0  0  0  0  0  0
    0.3868   -0.8406    0.0000 C   0  0  0  0  0  0
   -0.4202   -0.6690    0.0000 C   0  0  0  0  0  0
   -0.6751    0.1156    0.0000 C   0  0  0  0  0  0
   -0.1231    0.7287    0.0000 C   0  0  0  0  0  0
    0.6839    0.5572    0.0000 C   0  0  0  0  0  0
    0.9388   -0.2275    0.0000 C   0  0  0  0  0  0
   -0.8327   -1.3835    0.0000 C   0  0  0  0  0  0
   -1.6532   -1.4697    0.0000 C   0  0  0  0  0  0
   -0.2807   -1.9966    0.0000 C   0  0  0  0  0  0
   -0.4522   -2.8036    0.0000 C   0  0  0  0  0  0
    2.6164   -2.0735    0.0000 C   0  0  0  0  0  0
    3.3309   -1.6610    0.0000 N   0  0  0  0  0  0
    4.0454   -2.0735    0.0000 C   0  0  3  0  0  0
    4.7598   -1.6610    0.0000 C   0  0  3  0  0  0
    4.7598   -0.8360    0.0000 C   0  0  0  0  0  0
    5.4743   -2.0735    0.0000 C   0  0  0  0  0  0
    5.4743   -2.8985    0.0000 C   0  0  0  0  0  0
    4.7598   -3.3110    0.0000 C   0  0  0  0  0  0
    4.0454   -2.8985    0.0000 C   0  0  0  0  0  0
  1  2  1  0  0  0
  2  3  1  0  0  0
  2 15  1  0  0  0
  3  4  1  0  0  0
  4  5  1  0  0  0
  4 13  1  0  0  0
  5  6  2  0  0  0
  5 10  1  0  0  0
  6  7  1  0  0  0
  6 11  1  0  0  0
  7  8  2  0  0  0
  8  9  1  0  0  0
  9 10  2  0  0  0
 11 12  1  0  0  0
 11 13  2  0  0  0
 13 14  1  0  0  0
 15 16  1  0  0  0
 16 17  1  0  0  0
 17 18  1  0  0  0
 17 23  1  0  0  0
 18 19  1  0  0  0
 18 20  1  0  0  0
 20 21  1  0  0  0
 21 22  1  0  0  0
 22 23  1  0  0  0
M  END
> <Outcome>
Active

$$$$

                    3D
 Structure written by MMmdl.
 22 24  0  0  1  0            999 V2000
    1.1270   -2.5070    0.0000 S   0  0  0  0  0  0
    0.3020   -2.5070    0.0000 C   0  0  0  0  0  0
   -0.1830   -3.1745    0.0000 N   0  0  0  0  0  0
    0.1526   -3.9282    0.0000 C   0  0  0  0  0  0
    0.9731   -4.0144    0.0000 O   0  0  0  0  0  0
   -0.3323   -4.5956    0.0000 C   0  0  0  0  0  0
    0.0032   -5.3493    0.0000 C   0  0  0  0  0  0
    0.8237   -5.4355    0.0000 S   0  0  0  0  0  0
    1.1593   -6.1892    0.0000 C   0  0  0  0  0  0
   -0.4817   -6.0167    0.0000 C   0  0  0  0  0  0
   -1.3022   -5.9305    0.0000 C   0  0  0  0  0  0
   -1.6377   -5.1768    0.0000 C   0  0  0  0  0  0
   -1.1528   -4.5094    0.0000 C   0  0  0  0  0  0
    0.0470   -1.7224    0.0000 N   0  0  0  0  0  0
    0.7145   -1.2375    0.0000 C   0  0  0  0  0  0
    0.7145   -0.4125    0.0000 C   0  0  0  0  0  0
    0.0000    0.0000    0.0000 N   0  0  0  0  0  0
    0.0000    0.8250    0.0000 C   0  0  0  0  0  0
    0.7145    1.2375    0.0000 C   0  0  0  0  0  0
    1.4289    0.8250    0.0000 C   0  0  0  0  0  0
    1.4289   -0.0000    0.0000 C   0  0  0  0  0  0
    1.3819   -1.7224    0.0000 C   0  0  0  0  0  0
  1  2  1  0  0  0
  1 22  1  0  0  0
  2  3  1  0  0  0
  2 14  2  0  0  0
  3  4  1  0  0  0
  4  5  2  0  0  0
  4  6  1  0  0  0
  6  7  2  0  0  0
  6 13  1  0  0  0
  7  8  1  0  0  0
  7 10  1  0  0  0
  8  9  1  0  0  0
 10 11  2  0  0  0
 11 12  1  0  0  0
 12 13  2  0  0  0
 14 15  1  0  0  0
 15 16  1  0  0  0
 15 22  2  0  0  0
 16 17  2  0  0  0
 16 21  1  0  0  0
 17 18  1  0  0  0
 18 19  2  0  0  0
 19 20  1  0  0  0
 20 21  2  0  0  0
M  END
> <Outcome>
Active

$$$$

                    3D
 Structure written by MMmdl.
 21 23  0  0  1  0            999 V2000
   -1.4289   -1.6500    0.0000 O   0  0  0  0  0  0
   -0.7145   -1.2375    0.0000 C   0  0  0  0  0  0
    0.0000   -1.6500    0.0000 C   0  0  0  0  0  0
    0.7145   -1.2375    0.0000 C   0  0  0  0  0  0
    0.7145   -0.4125    0.0000 C   0  0  0  0  0  0
    1.4289   -0.0000    0.0000 C   0  0  0  0  0  0
    2.1434   -0.4125    0.0000 C   0  0  0  0  0  0
    2.1434   -1.2375    0.0000 C   0  0  0  0  0  0
    1.4289   -1.6500    0.0000 N   0  0  0  0  0  0
    2.8579   -1.6500    0.0000 N   0  0  0  0  0  0
    2.8579   -2.4750    0.0000 C   0  0  0  0  0  0
    3.5724   -2.8875    0.0000 C   0  0  0  0  0  0
    3.5724   -3.7125    0.0000 C   0  0  0  0  0  0
    2.8579   -4.1250    0.0000 C   0  0  0  0  0  0
    2.8579   -4.9500    0.0000 C   0  0  0  0  0  0
    3.5724   -5.3625    0.0000 C   0  0  0  0  0  0
    2.1434   -3.7125    0.0000 C   0  0  0  0  0  0
    2.1434   -2.8875    0.0000 C   0  0  0  0  0  0
    1.4289    0.8250    0.0000 C   0  0  0  0  0  0
    0.0000   -0.0000    0.0000 C   0  0  0  0  0  0
   -0.7145   -0.4125    0.0000 C   0  0  0  0  0  0
  1  2  1  0  0  0
  2  3  2  0  0  0
  2 21  1  0  0  0
  3  4  1  0  0  0
  4  5  2  0  0  0
  4  9  1  0  0  0
  5  6  1  0  0  0
[truncated: 11,581,583 more chars]
