# Supplementary material for: Integrative Multi-Kinase Approach for the Identification of Potent Antiplasmodial Hits
Source: Front Chem. 2019 Nov 21;7:773. doi: 10.3389/fchem.2019.00773 (PMC6881481; doi:10.3389/fchem.2019.00773)
Supplement: Supplementary file 2 [file Data_Sheet_2.zip › Supp Files/CDPK1-curated-balanced.sdf]

                    3D
 Structure written by MMmdl.
 28 31  0  0  1  0            999 V2000
   -0.7145   -0.4125    0.0000 C   0  0  0  0  0  0
    0.0000   -0.0000    0.0000 O   0  0  0  0  0  0
    0.7145   -0.4125    0.0000 C   0  0  0  0  0  0
    1.4289   -0.0000    0.0000 C   0  0  0  0  0  0
    2.1434   -0.4125    0.0000 C   0  0  0  0  0  0
    2.8579   -0.0000    0.0000 N   0  0  0  0  0  0
    3.5724   -0.4125    0.0000 C   0  0  0  0  0  0
    3.5724   -1.2375    0.0000 C   0  0  0  0  0  0
    2.8579   -1.6500    0.0000 C   0  0  0  0  0  0
    2.8579   -2.4750    0.0000 N   0  0  0  0  0  0
    2.1434   -2.8875    0.0000 C   0  0  0  0  0  0
    2.1434   -3.7125    0.0000 C   0  0  0  0  0  0
    1.4289   -4.1250    0.0000 C   0  0  0  0  0  0
    0.7145   -3.7125    0.0000 C   0  0  0  0  0  0
    0.0000   -4.1250    0.0000 O   0  0  0  0  0  0
   -0.7145   -3.7125    0.0000 C   0  0  0  0  0  0
   -1.4289   -4.1250    0.0000 C   0  0  0  0  0  0
   -2.1434   -3.7125    0.0000 C   0  0  0  0  0  0
   -2.1434   -2.8875    0.0000 C   0  0  0  0  0  0
   -1.4289   -2.4750    0.0000 C   0  0  0  0  0  0
   -0.7145   -2.8875    0.0000 C   0  0  0  0  0  0
    0.7145   -2.8875    0.0000 C   0  0  0  0  0  0
    1.4289   -2.4750    0.0000 C   0  0  0  0  0  0
    2.1434   -1.2375    0.0000 C   0  0  0  0  0  0
    1.4289   -1.6500    0.0000 C   0  0  0  0  0  0
    0.7145   -1.2375    0.0000 C   0  0  0  0  0  0
    0.0000   -1.6500    0.0000 O   0  0  0  0  0  0
    0.0000   -2.4750    0.0000 C   0  0  0  0  0  0
  1  2  1  0  0  0
  2  3  1  0  0  0
  3  4  2  0  0  0
  3 26  1  0  0  0
  4  5  1  0  0  0
  5  6  2  0  0  0
  5 24  1  0  0  0
  6  7  1  0  0  0
  7  8  2  0  0  0
  8  9  1  0  0  0
  9 10  1  0  0  0
  9 24  2  0  0  0
 10 11  1  0  0  0
 11 12  2  0  0  0
 11 23  1  0  0  0
 12 13  1  0  0  0
 13 14  2  0  0  0
 14 15  1  0  0  0
 14 22  1  0  0  0
 15 16  1  0  0  0
 16 17  2  0  0  0
 16 21  1  0  0  0
 17 18  1  0  0  0
 18 19  2  0  0  0
 19 20  1  0  0  0
 20 21  2  0  0  0
 22 23  2  0  0  0
 24 25  1  0  0  0
 25 26  2  0  0  0
 26 27  1  0  0  0
 27 28  1  0  0  0
M  END
> <Outcome>
Active

$$$$

                    3D
 Structure written by MMmdl.
 30 33  0  0  1  0            999 V2000
    7.7858   -0.5396    0.0000 N   0  0  0  0  0  0
    7.0714   -0.1271    0.0000 C   0  0  0  0  0  0
    6.3569   -0.5396    0.0000 C   0  0  0  0  0  0
    5.6424   -0.1271    0.0000 N   0  0  0  0  0  0
    4.9279   -0.5396    0.0000 C   0  0  0  0  0  0
    4.9279   -1.3646    0.0000 O   0  0  0  0  0  0
    4.2135   -0.1271    0.0000 C   0  0  0  0  0  0
    3.4990   -0.5396    0.0000 C   0  0  0  0  0  0
    2.7845   -0.1271    0.0000 C   0  0  0  0  0  0
    2.7845    0.6979    0.0000 C   0  0  0  0  0  0
    3.4990    1.1104    0.0000 C   0  0  0  0  0  0
    4.2135    0.6979    0.0000 C   0  0  0  0  0  0
    2.0701    1.1104    0.0000 C   0  0  0  0  0  0
    1.3556    0.6979    0.0000 C   0  0  0  0  0  0
    0.6411    1.1104    0.0000 C   0  0  0  0  0  0
    0.6411    1.9354    0.0000 C   0  0  0  0  0  0
   -0.1435    2.1904    0.0000 N   0  0  0  0  0  0
   -0.6284    1.5229    0.0000 C   0  0  0  0  0  0
   -0.1435    0.8555    0.0000 C   0  0  0  0  0  0
   -0.3984    0.0709    0.0000 C   0  0  0  0  0  0
    0.1536   -0.5422    0.0000 C   0  0  0  0  0  0
   -0.1013   -1.3269    0.0000 C   0  0  0  0  0  0
   -0.9083   -1.4984    0.0000 C   0  0  0  0  0  0
   -1.4604   -0.8853    0.0000 C   0  0  0  0  0  0
   -1.2054   -0.1007    0.0000 C   0  0  0  0  0  0
   -1.1633   -2.2830    0.0000 C   0  0  0  0  0  0
   -1.9702   -2.4545    0.0000 N   0  0  0  0  0  0
   -0.6112   -2.8961    0.0000 O   0  0  0  0  0  0
    1.3556    2.3479    0.0000 N   0  0  0  0  0  0
    2.0701    1.9354    0.0000 C   0  0  0  0  0  0
  1  2  1  0  0  0
  2  3  1  0  0  0
  3  4  1  0  0  0
  4  5  1  0  0  0
  5  6  2  0  0  0
  5  7  1  0  0  0
  7  8  2  0  0  0
  7 12  1  0  0  0
  8  9  1  0  0  0
  9 10  2  0  0  0
 10 11  1  0  0  0
 10 13  1  0  0  0
 11 12  2  0  0  0
 13 14  2  0  0  0
 13 30  1  0  0  0
 14 15  1  0  0  0
 15 16  2  0  0  0
 15 19  1  0  0  0
 16 17  1  0  0  0
 16 29  1  0  0  0
 17 18  1  0  0  0
 18 19  2  0  0  0
 19 20  1  0  0  0
 20 21  2  0  0  0
 20 25  1  0  0  0
 21 22  1  0  0  0
 22 23  2  0  0  0
 23 24  1  0  0  0
 23 26  1  0  0  0
 24 25  2  0  0  0
 26 27  1  0  0  0
 26 28  2  0  0  0
 29 30  2  0  0  0
M  END
> <Outcome>
Active

$$$$

                    3D
 Structure written by MMmdl.
 28 31  0  0  1  0            999 V2000
    2.1434   -6.1875    0.0000 N   0  0  0  0  0  0
    1.4290   -5.7750    0.0000 C   0  0  0  0  0  0
    1.4290   -4.9500    0.0000 C   0  0  0  0  0  0
    0.7145   -4.5375    0.0000 N   0  0  0  0  0  0
    0.7145   -3.7125    0.0000 S   0  0  0  0  0  0
    1.5395   -3.7125    0.0000 O   0  0  0  0  0  0
   -0.1105   -3.7125    0.0000 O   0  0  0  0  0  0
    0.7145   -2.8875    0.0000 C   0  0  0  0  0  0
    0.0000   -2.4750    0.0000 C   0  0  0  0  0  0
    0.0000   -1.6500    0.0000 C   0  0  0  0  0  0
    0.7145   -1.2375    0.0000 C   0  0  0  0  0  0
    1.4290   -1.6500    0.0000 C   0  0  0  0  0  0
    1.4290   -2.4750    0.0000 C   0  0  0  0  0  0
    0.7145   -0.4125    0.0000 C   0  0  0  0  0  0
    0.0000    0.0000    0.0000 C   0  0  0  0  0  0
   -0.7846   -0.2549    0.0000 C   0  0  0  0  0  0
   -1.2695    0.4125    0.0000 C   0  0  0  0  0  0
   -0.7846    1.0799    0.0000 N   0  0  0  0  0  0
    0.0000    0.8250    0.0000 C   0  0  0  0  0  0
    0.7145    1.2375    0.0000 N   0  0  0  0  0  0
    1.4290    0.8250    0.0000 C   0  0  0  0  0  0
    1.4290    0.0000    0.0000 C   0  0  0  0  0  0
   -2.0945    0.4125    0.0000 C   0  0  0  0  0  0
   -2.5070   -0.3020    0.0000 C   0  0  0  0  0  0
   -3.3320   -0.3020    0.0000 C   0  0  0  0  0  0
   -3.7445    0.4125    0.0000 N   0  0  0  0  0  0
   -3.3320    1.1270    0.0000 C   0  0  0  0  0  0
   -2.5070    1.1270    0.0000 C   0  0  0  0  0  0
  1  2  1  0  0  0
  2  3  1  0  0  0
  3  4  1  0  0  0
  4  5  1  0  0  0
  5  6  2  0  0  0
  5  7  2  0  0  0
  5  8  1  0  0  0
  8  9  2  0  0  0
  8 13  1  0  0  0
  9 10  1  0  0  0
 10 11  2  0  0  0
 11 12  1  0  0  0
 11 14  1  0  0  0
 12 13  2  0  0  0
 14 15  2  0  0  0
 14 22  1  0  0  0
 15 16  1  0  0  0
 15 19  1  0  0  0
 16 17  2  0  0  0
 17 18  1  0  0  0
 17 23  1  0  0  0
 18 19  2  0  0  0
 19 20  1  0  0  0
 20 21  1  0  0  0
 21 22  2  0  0  0
 23 24  2  0  0  0
 23 28  1  0  0  0
 24 25  1  0  0  0
 25 26  2  0  0  0
 26 27  1  0  0  0
 27 28  2  0  0  0
M  END
> <Outcome>
Active

$$$$

                    3D
 Structure written by MMmdl.
 22 25  0  0  1  0            999 V2000
   -1.4534    0.7310    0.0000 N   0  0  0  0  0  0
   -1.8659    0.0165    0.0000 C   0  0  0  0  0  0
   -1.4534   -0.6979    0.0000 C   0  0  0  0  0  0
   -1.8659   -1.4124    0.0000 C   0  0  0  0  0  0
   -2.6909   -1.4124    0.0000 C   0  0  0  0  0  0
   -3.1034   -0.6979    0.0000 C   0  0  0  0  0  0
   -2.6909    0.0165    0.0000 N   0  0  0  0  0  0
   -3.1034   -2.1269    0.0000 C   0  0  0  0  0  0
   -2.7679   -2.8805    0.0000 C   0  0  0  0  0  0
   -3.3810   -3.4326    0.0000 N   0  0  0  0  0  0
   -4.0954   -3.0201    0.0000 N   0  0  0  0  0  0
   -3.9239   -2.2131    0.0000 C   0  0  0  0  0  0
   -0.6284   -0.6979    0.0000 C   0  0  0  0  0  0
   -0.1435   -1.3654    0.0000 N   0  0  0  0  0  0
    0.6411   -1.1104    0.0000 C   0  0  0  0  0  0
    0.6411   -0.2854    0.0000 C   0  0  0  0  0  0
   -0.1435   -0.0305    0.0000 N   0  0  0  0  0  0
    1.3556    0.1271    0.0000 C   0  0  0  0  0  0
    2.0701   -0.2854    0.0000 C   0  0  0  0  0  0
    2.7845    0.1271    0.0000 F   0  0  0  0  0  0
    2.0701   -1.1104    0.0000 C   0  0  0  0  0  0
    1.3556   -1.5229    0.0000 C   0  0  0  0  0  0
  1  2  1  0  0  0
  2  3  2  0  0  0
  2  7  1  0  0  0
  3  4  1  0  0  0
  3 13  1  0  0  0
  4  5  2  0  0  0
  5  6  1  0  0  0
  5  8  1  0  0  0
  6  7  2  0  0  0
  8  9  2  0  0  0
  8 12  1  0  0  0
  9 10  1  0  0  0
 10 11  1  0  0  0
 11 12  2  0  0  0
 13 14  2  0  0  0
 13 17  1  0  0  0
 14 15  1  0  0  0
 15 16  1  0  0  0
 15 22  2  0  0  0
 16 17  2  0  0  0
 16 18  1  0  0  0
 18 19  2  0  0  0
 19 20  1  0  0  0
 19 21  1  0  0  0
 21 22  1  0  0  0
M  END
> <Outcome>
Active

$$$$

                    3D
 Structure written by MMmdl.
 22 25  0  0  1  0            999 V2000
   -1.4534    0.7310    0.0000 N   0  0  0  0  0  0
   -1.8659    0.0165    0.0000 C   0  0  0  0  0  0
   -1.4534   -0.6979    0.0000 C   0  0  0  0  0  0
   -1.8659   -1.4124    0.0000 C   0  0  0  0  0  0
   -2.6909   -1.4124    0.0000 C   0  0  0  0  0  0
   -3.1034   -0.6979    0.0000 C   0  0  0  0  0  0
   -2.6909    0.0165    0.0000 N   0  0  0  0  0  0
   -3.1034   -2.1269    0.0000 C   0  0  0  0  0  0
   -2.7679   -2.8805    0.0000 C   0  0  0  0  0  0
   -3.3810   -3.4326    0.0000 N   0  0  0  0  0  0
   -4.0954   -3.0201    0.0000 N   0  0  0  0  0  0
   -3.9239   -2.2131    0.0000 C   0  0  0  0  0  0
   -0.6284   -0.6979    0.0000 C   0  0  0  0  0  0
   -0.1435   -1.3654    0.0000 N   0  0  0  0  0  0
    0.6411   -1.1104    0.0000 C   0  0  0  0  0  0
    0.6411   -0.2854    0.0000 C   0  0  0  0  0  0
   -0.1435   -0.0305    0.0000 N   0  0  0  0  0  0
    1.3556    0.1271    0.0000 C   0  0  0  0  0  0
    2.0701   -0.2854    0.0000 C   0  0  0  0  0  0
    2.7845    0.1271    0.0000 Cl  0  0  0  0  0  0
    2.0701   -1.1104    0.0000 C   0  0  0  0  0  0
    1.3556   -1.5229    0.0000 C   0  0  0  0  0  0
  1  2  1  0  0  0
  2  3  2  0  0  0
  2  7  1  0  0  0
  3  4  1  0  0  0
  3 13  1  0  0  0
  4  5  2  0  0  0
  5  6  1  0  0  0
  5  8  1  0  0  0
  6  7  2  0  0  0
  8  9  2  0  0  0
  8 12  1  0  0  0
  9 10  1  0  0  0
 10 11  1  0  0  0
 11 12  2  0  0  0
 13 14  2  0  0  0
 13 17  1  0  0  0
 14 15  1  0  0  0
 15 16  1  0  0  0
 15 22  2  0  0  0
 16 17  2  0  0  0
 16 18  1  0  0  0
 18 19  2  0  0  0
 19 20  1  0  0  0
 19 21  1  0  0  0
 21 22  1  0  0  0
M  END
> <Outcome>
Active

$$$$

                    3D
 Structure written by MMmdl.
 22 25  0  0  1  0            999 V2000
    0.7145   -1.2375    0.0000 C   0  0  0  0  0  0
    0.7145   -0.4125    0.0000 C   0  0  0  0  0  0
    0.0000   -0.0000    0.0000 C   0  0  0  0  0  0
   -0.7846   -0.2549    0.0000 N   0  0  0  0  0  0
   -1.2695    0.4125    0.0000 C   0  0  0  0  0  0
   -0.7846    1.0799    0.0000 N   0  0  0  0  0  0
    0.0000    0.8250    0.0000 C   0  0  0  0  0  0
    0.7145    1.2375    0.0000 C   0  0  0  0  0  0
    1.4290    0.8250    0.0000 C   0  0  0  0  0  0
    1.4290   -0.0000    0.0000 C   0  0  0  0  0  0
   -2.0945    0.4125    0.0000 C   0  0  0  0  0  0
   -2.5070   -0.3020    0.0000 C   0  0  0  0  0  0
   -2.0945   -1.0164    0.0000 N   0  0  0  0  0  0
   -3.3320   -0.3020    0.0000 N   0  0  0  0  0  0
   -3.7445    0.4125    0.0000 C   0  0  0  0  0  0
   -3.3320    1.1270    0.0000 C   0  0  0  0  0  0
   -2.5070    1.1270    0.0000 C   0  0  0  0  0  0
   -3.7445    1.8414    0.0000 C   0  0  0  0  0  0
   -4.5650    1.9277    0.0000 C   0  0  0  0  0  0
   -4.7365    2.7346    0.0000 N   0  0  0  0  0  0
   -4.0221    3.1471    0.0000 N   0  0  0  0  0  0
   -3.4090    2.5951    0.0000 C   0  0  0  0  0  0
  1  2  1  0  0  0
  2  3  2  0  0  0
  2 10  1  0  0  0
  3  4  1  0  0  0
  3  7  1  0  0  0
  4  5  2  0  0  0
  5  6  1  0  0  0
  5 11  1  0  0  0
  6  7  2  0  0  0
  7  8  1  0  0  0
  8  9  1  0  0  0
  9 10  2  0  0  0
 11 12  2  0  0  0
 11 17  1  0  0  0
 12 13  1  0  0  0
 12 14  1  0  0  0
 14 15  2  0  0  0
 15 16  1  0  0  0
 16 17  2  0  0  0
 16 18  1  0  0  0
 18 19  2  0  0  0
 18 22  1  0  0  0
 19 20  1  0  0  0
 20 21  1  0  0  0
 21 22  2  0  0  0
M  END
> <Outcome>
Active

$$$$

                    3D
 Structure written by MMmdl.
 22 25  0  0  1  0            999 V2000
   -1.4534    0.7310    0.0000 N   0  0  0  0  0  0
   -1.8659    0.0165    0.0000 C   0  0  0  0  0  0
   -1.4534   -0.6979    0.0000 C   0  0  0  0  0  0
   -1.8659   -1.4124    0.0000 C   0  0  0  0  0  0
   -2.6909   -1.4124    0.0000 C   0  0  0  0  0  0
   -3.1034   -0.6979    0.0000 C   0  0  0  0  0  0
   -2.6909    0.0165    0.0000 N   0  0  0  0  0  0
   -3.1034   -2.1269    0.0000 C   0  0  0  0  0  0
   -2.7679   -2.8805    0.0000 C   0  0  0  0  0  0
   -3.3810   -3.4326    0.0000 N   0  0  0  0  0  0
   -4.0954   -3.0201    0.0000 N   0  0  0  0  0  0
   -3.9239   -2.2131    0.0000 C   0  0  0  0  0  0
   -0.6284   -0.6979    0.0000 C   0  0  0  0  0  0
   -0.1435   -1.3654    0.0000 N   0  0  0  0  0  0
    0.6411   -1.1104    0.0000 C   0  0  0  0  0  0
    0.6411   -0.2854    0.0000 C   0  0  0  0  0  0
   -0.1435   -0.0305    0.0000 N   0  0  0  0  0  0
    1.3556    0.1271    0.0000 C   0  0  0  0  0  0
    2.0701   -0.2854    0.0000 C   0  0  0  0  0  0
    2.7845    0.1271    0.0000 Cl  0  0  0  0  0  0
    2.0701   -1.1104    0.0000 C   0  0  0  0  0  0
    1.3556   -1.5229    0.0000 N   0  0  0  0  0  0
  1  2  1  0  0  0
  2  3  2  0  0  0
  2  7  1  0  0  0
  3  4  1  0  0  0
  3 13  1  0  0  0
  4  5  2  0  0  0
  5  6  1  0  0  0
  5  8  1  0  0  0
  6  7  2  0  0  0
  8  9  2  0  0  0
  8 12  1  0  0  0
  9 10  1  0  0  0
 10 11  1  0  0  0
 11 12  2  0  0  0
 13 14  2  0  0  0
 13 17  1  0  0  0
 14 15  1  0  0  0
 15 16  1  0  0  0
 15 22  2  0  0  0
 16 17  2  0  0  0
 16 18  1  0  0  0
 18 19  2  0  0  0
 19 20  1  0  0  0
 19 21  1  0  0  0
 21 22  1  0  0  0
M  END
> <Outcome>
Active

$$$$

                    3D
 Structure written by MMmdl.
 34 37  0  0  1  0            999 V2000
   -2.1434   -2.8875    0.0000 C   0  0  0  0  0  0
   -2.1434   -3.7125    0.0000 N   0  0  0  0  0  0
   -2.8579   -4.1250    0.0000 C   0  0  0  0  0  0
   -3.5724   -3.7125    0.0000 O   0  0  0  0  0  0
   -2.8579   -4.9500    0.0000 C   0  0  0  0  0  0
   -3.5724   -5.3625    0.0000 C   0  0  0  0  0  0
   -3.5724   -6.1875    0.0000 C   0  0  0  0  0  0
   -2.8579   -6.6000    0.0000 C   0  0  0  0  0  0
   -2.1434   -6.1875    0.0000 C   0  0  0  0  0  0
   -2.1434   -5.3625    0.0000 C   0  0  0  0  0  0
   -1.4289   -4.9500    0.0000 N   0  0  0  0  0  0
   -0.7145   -5.3625    0.0000 C   0  0  0  0  0  0
   -0.0000   -4.9500    0.0000 N   0  0  0  0  0  0
    0.7145   -5.3625    0.0000 C   0  0  0  0  0  0
    1.4289   -4.9500    0.0000 N   0  0  0  0  0  0
    1.4289   -4.1250    0.0000 C   0  0  0  0  0  0
    0.7145   -3.7125    0.0000 C   0  0  0  0  0  0
    0.7145   -2.8875    0.0000 C   0  0  0  0  0  0
    1.4289   -2.4750    0.0000 C   0  0  0  0  0  0
    1.4289   -1.6500    0.0000 C   0  0  0  0  0  0
    0.7145   -1.2375    0.0000 C   0  0  0  0  0  0
    0.7145   -0.4125    0.0000 N   0  0  0  0  0  0
   -0.0000    0.0000    0.0000 C   0  0  0  0  0  0
   -0.0000    0.8250    0.0000 C   0  0  0  0  0  0
    0.7145    1.2375    0.0000 N   0  0  0  0  0  0
    0.7145    2.0625    0.0000 C   0  0  0  0  0  0
    1.4289    0.8250    0.0000 C   0  0  0  0  0  0
    1.4289   -0.0000    0.0000 C   0  0  0  0  0  0
    2.1434   -2.8875    0.0000 C   0  0  0  0  0  0
    2.1434   -3.7125    0.0000 C   0  0  0  0  0  0
    0.7145   -6.1875    0.0000 N   0  0  0  0  0  0
   -0.0000   -6.6000    0.0000 C   0  0  0  0  0  0
   -0.7145   -6.1875    0.0000 C   0  0  0  0  0  0
   -1.4289   -6.6000    0.0000 Cl  0  0  0  0  0  0
  1  2  1  0  0  0
  2  3  1  0  0  0
  3  4  2  0  0  0
  3  5  1  0  0  0
  5  6  2  0  0  0
  5 10  1  0  0  0
  6  7  1  0  0  0
  7  8  2  0  0  0
  8  9  1  0  0  0
  9 10  2  0  0  0
 10 11  1  0  0  0
 11 12  1  0  0  0
 12 13  2  0  0  0
 12 33  1  0  0  0
 13 14  1  0  0  0
 14 15  1  0  0  0
 14 31  2  0  0  0
 15 16  1  0  0  0
 16 17  2  0  0  0
 16 30  1  0  0  0
 17 18  1  0  0  0
 18 19  2  0  0  0
 19 20  1  0  0  0
 19 29  1  0  0  0
 20 21  1  0  0  0
 21 22  1  0  0  0
 22 23  1  0  0  0
 22 28  1  0  0  0
 23 24  1  0  0  0
 24 25  1  0  0  0
 25 26  1  0  0  0
 25 27  1  0  0  0
 27 28  1  0  0  0
 29 30  2  0  0  0
 31 32  1  0  0  0
 32 33  2  0  0  0
 33 34  1  0  0  0
M  END
> <Outcome>
Active

$$$$

                    3D
 Structure written by MMmdl.
 28 30  0  0  1  0            999 V2000
   -2.8579    0.8250    0.0000 C   0  0  0  0  0  0
   -2.8579    0.0000    0.0000 N   0  0  0  0  0  0
   -3.5724   -0.4125    0.0000 C   0  0  0  0  0  0
   -4.2868    0.0000    0.0000 O   0  0  0  0  0  0
   -3.5724   -1.2375    0.0000 C   0  0  0  0  0  0
   -4.2868   -1.6500    0.0000 C   0  0  0  0  0  0
   -4.2868   -2.4750    0.0000 C   0  0  0  0  0  0
   -3.5724   -2.8875    0.0000 C   0  0  0  0  0  0
   -2.8579   -2.4750    0.0000 C   0  0  0  0  0  0
   -2.8579   -1.6500    0.0000 C   0  0  0  0  0  0
   -2.1434   -1.2375    0.0000 N   0  0  0  0  0  0
   -1.4289   -1.6500    0.0000 C   0  0  0  0  0  0
   -0.7145   -1.2375    0.0000 N   0  0  0  0  0  0
   -0.0000   -1.6500    0.0000 C   0  0  0  0  0  0
    0.7145   -1.2375    0.0000 N   0  0  0  0  0  0
    0.7145   -0.4125    0.0000 C   0  0  0  0  0  0
   -0.0000    0.0000    0.0000 C   0  0  0  0  0  0
   -0.0000    0.8250    0.0000 C   0  0  0  0  0  0
    0.7145    1.2375    0.0000 C   0  0  0  0  0  0
    1.4289    0.8250    0.0000 C   0  0  0  0  0  0
    1.4289   -0.0000    0.0000 C   0  0  0  0  0  0
    0.7145    2.0625    0.0000 C   0  0  0  0  0  0
   -0.0000    2.4750    0.0000 O   0  0  0  0  0  0
    1.4289    2.4750    0.0000 O   0  0  0  0  0  0
   -0.0000   -2.4750    0.0000 N   0  0  0  0  0  0
   -0.7145   -2.8875    0.0000 C   0  0  0  0  0  0
   -1.4289   -2.4750    0.0000 C   0  0  0  0  0  0
   -2.1434   -2.8875    0.0000 Cl  0  0  0  0  0  0
  1  2  1  0  0  0
  2  3  1  0  0  0
  3  4  2  0  0  0
  3  5  1  0  0  0
  5  6  2  0  0  0
  5 10  1  0  0  0
  6  7  1  0  0  0
  7  8  2  0  0  0
  8  9  1  0  0  0
  9 10  2  0  0  0
 10 11  1  0  0  0
 11 12  1  0  0  0
 12 13  2  0  0  0
 12 27  1  0  0  0
 13 14  1  0  0  0
 14 15  1  0  0  0
 14 25  2  0  0  0
 15 16  1  0  0  0
 16 17  2  0  0  0
 16 21  1  0  0  0
 17 18  1  0  0  0
 18 19  2  0  0  0
 19 20  1  0  0  0
 19 22  1  0  0  0
 20 21  2  0  0  0
 22 23  1  0  0  0
 22 24  2  0  0  0
 25 26  1  0  0  0
 26 27  2  0  0  0
 27 28  1  0  0  0
M  END
> <Outcome>
Active

$$$$

                    3D
 Structure written by MMmdl.
 30 34  0  0  1  0            999 V2000
   -0.1829   -3.1745    0.0000 C   0  0  0  0  0  0
    0.3020   -2.5070    0.0000 N   0  0  0  0  0  0
    0.0471   -1.7224    0.0000 C   0  0  0  0  0  0
    0.7145   -1.2375    0.0000 C   0  0  0  0  0  0
    1.3819   -1.7224    0.0000 C   0  0  0  0  0  0
    1.1270   -2.5070    0.0000 N   0  0  0  0  0  0
    0.7145   -0.4125    0.0000 C   0  0  0  0  0  0
    0.0000    0.0000    0.0000 C   0  0  0  0  0  0
   -0.7846   -0.2549    0.0000 C   0  0  0  0  0  0
   -1.2695    0.4125    0.0000 C   0  0  0  0  0  0
   -0.7846    1.0799    0.0000 N   0  0  0  0  0  0
    0.0000    0.8250    0.0000 C   0  0  0  0  0  0
    0.7145    1.2375    0.0000 N   0  0  0  0  0  0
    1.4290    0.8250    0.0000 C   0  0  0  0  0  0
    1.4290    0.0000    0.0000 C   0  0  0  0  0  0
   -2.0945    0.4125    0.0000 C   0  0  0  0  0  0
   -2.5070   -0.3020    0.0000 C   0  0  0  0  0  0
   -3.3320   -0.3020    0.0000 C   0  0  0  0  0  0
   -3.7445    0.4125    0.0000 C   0  0  0  0  0  0
   -3.3320    1.1270    0.0000 C   0  0  0  0  0  0
   -3.7445    1.8414    0.0000 C   0  0  0  0  0  0
   -4.5695    1.8414    0.0000 N   0  0  0  0  0  0
   -4.9820    2.5559    0.0000 C   0  0  3  0  0  0
   -5.8070    2.5559    0.0000 C   0  0  0  0  0  0
   -6.2195    3.2704    0.0000 C   0  0  0  0  0  0
   -5.8070    3.9849    0.0000 C   0  0  3  0  0  0
   -6.2195    4.6993    0.0000 O   0  0  0  0  0  0
   -4.9820    3.9849    0.0000 C   0  0  0  0  0  0
   -4.5695    3.2704    0.0000 C   0  0  0  0  0  0
   -2.5070    1.1270    0.0000 C   0  0  0  0  0  0
  1  2  1  0  0  0
  2  3  1  0  0  0
  2  6  1  0  0  0
  3  4  2  0  0  0
  4  5  1  0  0  0
  4  7  1  0  0  0
  5  6  2  0  0  0
  7  8  2  0  0  0
  7 15  1  0  0  0
  8  9  1  0  0  0
  8 12  1  0  0  0
  9 10  2  0  0  0
 10 11  1  0  0  0
 10 16  1  0  0  0
 11 12  2  0  0  0
 12 13  1  0  0  0
 13 14  1  0  0  0
 14 15  2  0  0  0
 16 17  2  0  0  0
 16 30  1  0  0  0
 17 18  1  0  0  0
 18 19  2  0  0  0
 19 20  1  0  0  0
 20 21  1  0  0  0
 20 30  2  0  0  0
 21 22  1  0  0  0
 22 23  1  0  0  0
 23 24  1  0  0  0
 23 29  1  0  0  0
 24 25  1  0  0  0
 25 26  1  0  0  0
 26 27  1  0  0  0
 26 28  1  0  0  0
 28 29  1  0  0  0
M  END
> <Outcome>
Active

$$$$

                    3D
 Structure written by MMmdl.
 29 32  0  0  1  0            999 V2000
    0.1536    1.3672    0.0000 C   0  0  0  0  0  0
   -0.3984    0.7541    0.0000 C   0  0  0  0  0  0
   -0.1435   -0.0305    0.0000 N   0  0  0  0  0  0
   -0.6284   -0.6979    0.0000 C   0  0  0  0  0  0
   -0.1435   -1.3654    0.0000 N   0  0  0  0  0  0
    0.6411   -1.1104    0.0000 C   0  0  0  0  0  0
    0.6411   -0.2854    0.0000 C   0  0  0  0  0  0
    1.3556    0.1271    0.0000 C   0  0  0  0  0  0
    1.3556    0.9521    0.0000 O   0  0  0  0  0  0
    2.0701    1.3646    0.0000 C   0  0  0  0  0  0
    2.0701    2.1896    0.0000 C   0  0  0  0  0  0
    2.7845    2.6021    0.0000 C   0  0  0  0  0  0
    2.7845    3.4271    0.0000 N   0  0  0  0  0  0
    2.0701   -0.2854    0.0000 C   0  0  0  0  0  0
    2.0701   -1.1104    0.0000 N   0  0  0  0  0  0
    1.3556   -1.5229    0.0000 C   0  0  0  0  0  0
    1.3556   -2.3479    0.0000 C   0  0  0  0  0  0
    2.0230   -2.8328    0.0000 C   0  0  0  0  0  0
    1.7681   -3.6175    0.0000 C   0  0  0  0  0  0
    0.9431   -3.6175    0.0000 C   0  0  0  0  0  0
    0.4582   -4.2849    0.0000 C   0  0  0  0  0  0
    0.7937   -5.0386    0.0000 O   0  0  0  0  0  0
    0.6882   -2.8328    0.0000 O   0  0  0  0  0  0
   -1.4534   -0.6979    0.0000 C   0  0  0  0  0  0
   -1.9383   -1.3654    0.0000 N   0  0  0  0  0  0
   -2.7230   -1.1104    0.0000 O   0  0  0  0  0  0
   -2.7230   -0.2854    0.0000 N   0  0  0  0  0  0
   -1.9383   -0.0305    0.0000 C   0  0  0  0  0  0
   -1.6834    0.7541    0.0000 N   0  0  0  0  0  0
  1  2  1  0  0  0
  2  3  1  0  0  0
  3  4  1  0  0  0
  3  7  1  0  0  0
  4  5  2  0  0  0
  4 24  1  0  0  0
  5  6  1  0  0  0
  6  7  2  0  0  0
  6 16  1  0  0  0
  7  8  1  0  0  0
  8  9  1  0  0  0
  8 14  2  0  0  0
  9 10  1  0  0  0
 10 11  1  0  0  0
 11 12  1  0  0  0
 12 13  1  0  0  0
 14 15  1  0  0  0
 15 16  2  0  0  0
 16 17  1  0  0  0
 17 18  2  0  0  0
 17 23  1  0  0  0
 18 19  1  0  0  0
 19 20  2  0  0  0
 20 21  1  0  0  0
 20 23  1  0  0  0
 21 22  1  0  0  0
 24 25  2  0  0  0
 24 28  1  0  0  0
 25 26  1  0  0  0
 26 27  1  0  0  0
 27 28  2  0  0  0
 28 29  1  0  0  0
M  END
> <Outcome>
Active

$$$$

                    3D
 Structure written by MMmdl.
 30 32  0  0  1  0            999 V2000
   -4.5726   -0.3300    0.0000 C   0  0  0  0  0  0
   -5.2871    0.0825    0.0000 N   0  0  0  0  0  0
   -6.0016   -0.3300    0.0000 C   0  0  0  0  0  0
   -6.7160    0.0825    0.0000 O   0  0  0  0  0  0
   -6.0016   -1.1550    0.0000 C   0  0  0  0  0  0
   -6.7160   -1.5675    0.0000 C   0  0  0  0  0  0
   -6.7160   -2.3925    0.0000 C   0  0  0  0  0  0
   -6.0016   -2.8050    0.0000 C   0  0  0  0  0  0
   -5.2871   -2.3925    0.0000 C   0  0  0  0  0  0
   -5.2871   -1.5675    0.0000 C   0  0  0  0  0  0
   -4.5726   -1.1550    0.0000 N   0  0  0  0  0  0
   -3.8581   -1.5675    0.0000 C   0  0  0  0  0  0
   -3.1437   -1.1550    0.0000 N   0  0  0  0  0  0
   -2.4292   -1.5675    0.0000 C   0  0  0  0  0  0
   -1.7147   -1.1550    0.0000 N   0  0  0  0  0  0
   -1.7147   -0.3300    0.0000 C   0  0  0  0  0  0
   -2.4292    0.0825    0.0000 C   0  0  0  0  0  0
   -2.4292    0.9075    0.0000 C   0  0  0  0  0  0
   -1.7147    1.3200    0.0000 C   0  0  0  0  0  0
   -1.0003    0.9075    0.0000 C   0  0  0  0  0  0
   -0.2858    1.3200    0.0000 C   0  0  0  0  0  0
   -0.2858    2.1450    0.0000 S   0  0  0  0  0  0
   -0.2858    2.9700    0.0000 C   0  0  0  0  0  0
    0.5392    2.1450    0.0000 O   0  0  0  0  0  0
   -1.1108    2.1450    0.0000 O   0  0  0  0  0  0
   -1.0003    0.0825    0.0000 C   0  0  0  0  0  0
   -2.4292   -2.3925    0.0000 N   0  0  0  0  0  0
   -3.1437   -2.8050    0.0000 C   0  0  0  0  0  0
   -3.8581   -2.3925    0.0000 C   0  0  0  0  0  0
   -4.5726   -2.8050    0.0000 C   0  0  0  0  0  0
  1  2  1  0  0  0
  2  3  1  0  0  0
  3  4  2  0  0  0
  3  5  1  0  0  0
  5  6  2  0  0  0
  5 10  1  0  0  0
  6  7  1  0  0  0
  7  8  2  0  0  0
  8  9  1  0  0  0
  9 10  2  0  0  0
 10 11  1  0  0  0
 11 12  1  0  0  0
 12 13  2  0  0  0
 12 29  1  0  0  0
 13 14  1  0  0  0
 14 15  1  0  0  0
 14 27  2  0  0  0
 15 16  1  0  0  0
 16 17  2  0  0  0
 16 26  1  0  0  0
 17 18  1  0  0  0
 18 19  2  0  0  0
 19 20  1  0  0  0
 20 21  1  0  0  0
 20 26  2  0  0  0
 21 22  1  0  0  0
 22 23  1  0  0  0
 22 24  2  0  0  0
 22 25  2  0  0  0
 27 28  1  0  0  0
 28 29  2  0  0  0
 29 30  1  0  0  0
M  END
> <Outcome>
Active

$$$$

                    3D
 Structure written by MMmdl.
 33 36  0  0  1  0            999 V2000
   -1.4289   -4.9500    0.0000 N   0  0  0  0  0  0
   -2.1434   -5.3625    0.0000 C   0  0  0  0  0  0
   -2.8579   -4.9500    0.0000 O   0  0  0  0  0  0
   -2.1434   -6.1875    0.0000 C   0  0  0  0  0  0
   -2.8579   -6.6000    0.0000 C   0  0  0  0  0  0
   -2.8579   -7.4250    0.0000 C   0  0  0  0  0  0
   -2.1434   -7.8375    0.0000 C   0  0  0  0  0  0
   -1.4289   -7.4250    0.0000 C   0  0  0  0  0  0
   -1.4289   -6.6000    0.0000 C   0  0  0  0  0  0
   -0.7145   -6.1875    0.0000 N   0  0  0  0  0  0
    0.0000   -6.6000    0.0000 C   0  0  0  0  0  0
    0.7145   -6.1875    0.0000 N   0  0  0  0  0  0
    1.4289   -6.6000    0.0000 C   0  0  0  0  0  0
    2.1434   -6.1875    0.0000 N   0  0  0  0  0  0
    2.8579   -6.6000    0.0000 C   0  0  0  0  0  0
    3.5724   -6.1875    0.0000 C   0  0  0  0  0  0
    4.2868   -6.6000    0.0000 C   0  0  0  0  0  0
    4.2868   -7.4250    0.0000 C   0  0  0  0  0  0
    3.5724   -7.8375    0.0000 C   0  0  0  0  0  0
    2.8579   -7.4250    0.0000 C   0  0  0  0  0  0
    5.0013   -6.1875    0.0000 N   0  0  0  0  0  0
    5.0013   -5.3625    0.0000 C   0  0  0  0  0  0
    5.7158   -4.9500    0.0000 C   0  0  0  0  0  0
    6.4302   -5.3625    0.0000 N   0  0  0  0  0  0
    7.1447   -4.9500    0.0000 C   0  0  0  0  0  0
    7.8592   -5.3625    0.0000 C   0  0  0  0  0  0
    8.5737   -4.9500    0.0000 O   0  0  0  0  0  0
    6.4302   -6.1875    0.0000 C   0  0  0  0  0  0
    5.7158   -6.6000    0.0000 C   0  0  0  0  0  0
    1.4289   -7.4250    0.0000 N   0  0  0  0  0  0
    0.7145   -7.8375    0.0000 C   0  0  0  0  0  0
    0.0000   -7.4250    0.0000 C   0  0  0  0  0  0
   -0.7145   -7.8375    0.0000 Cl  0  0  0  0  0  0
  1  2  1  0  0  0
  2  3  2  0  0  0
  2  4  1  0  0  0
  4  5  2  0  0  0
  4  9  1  0  0  0
  5  6  1  0  0  0
  6  7  2  0  0  0
  7  8  1  0  0  0
  8  9  2  0  0  0
  9 10  1  0  0  0
 10 11  1  0  0  0
 11 12  2  0  0  0
 11 32  1  0  0  0
 12 13  1  0  0  0
 13 14  1  0  0  0
 13 30  2  0  0  0
 14 15  1  0  0  0
 15 16  2  0  0  0
 15 20  1  0  0  0
 16 17  1  0  0  0
 17 18  2  0  0  0
 17 21  1  0  0  0
 18 19  1  0  0  0
 19 20  2  0  0  0
 21 22  1  0  0  0
 21 29  1  0  0  0
 22 23  1  0  0  0
 23 24  1  0  0  0
 24 25  1  0  0  0
 24 28  1  0  0  0
 25 26  1  0  0  0
 26 27  1  0  0  0
 28 29  1  0  0  0
 30 31  1  0  0  0
 31 32  2  0  0  0
 32 33  1  0  0  0
M  END
> <Outcome>
Active

$$$$

                    3D
 Structure written by MMmdl.
 33 36  0  0  1  0            999 V2000
   -2.1434    4.5375    0.0000 C   0  0  0  0  0  0
   -2.1434    3.7125    0.0000 N   0  0  0  0  0  0
   -1.4289    3.3000    0.0000 C   0  0  0  0  0  0
   -1.4289    2.4750    0.0000 C   0  0  0  0  0  0
   -2.1434    2.0625    0.0000 N   0  0  0  0  0  0
   -2.8579    2.4750    0.0000 C   0  0  0  0  0  0
   -2.8579    3.3000    0.0000 C   0  0  0  0  0  0
   -2.1434    1.2375    0.0000 C   0  0  0  0  0  0
   -1.4289    0.8250    0.0000 C   0  0  0  0  0  0
   -0.7145    1.2375    0.0000 C   0  0  0  0  0  0
   -1.4289    0.0000    0.0000 C   0  0  0  0  0  0
   -2.1434   -0.4125    0.0000 C   0  0  0  0  0  0
   -2.1434   -1.2375    0.0000 N   0  0  0  0  0  0
   -1.4289   -1.6500    0.0000 C   0  0  0  0  0  0
   -1.4289   -2.4750    0.0000 N   0  0  0  0  0  0
   -0.7145   -2.8875    0.0000 C   0  0  0  0  0  0
    0.0000   -2.4750    0.0000 C   0  0  0  0  0  0
    0.7145   -2.8875    0.0000 C   0  0  0  0  0  0
    1.4289   -3.3000    0.0000 N   0  0  0  0  0  0
    0.0000   -1.6500    0.0000 C   0  0  0  0  0  0
    0.7145   -1.2375    0.0000 N   0  0  0  0  0  0
    0.7145   -0.4125    0.0000 C   0  0  0  0  0  0
    0.0000   -0.0000    0.0000 C   0  0  0  0  0  0
    0.0000    0.8250    0.0000 C   0  0  0  0  0  0
    0.7145    1.2375    0.0000 C   0  0  0  0  0  0
    1.4289    0.8250    0.0000 C   0  0  0  0  0  0
    1.4289   -0.0000    0.0000 C   0  0  0  0  0  0
    2.1434   -0.4125    0.0000 C   0  0  0  0  0  0
    2.8579   -0.0000    0.0000 N   0  0  0  0  0  0
    2.1434   -1.2375    0.0000 O   0  0  0  0  0  0
   -0.7145   -1.2375    0.0000 N   0  0  0  0  0  0
   -2.8579    0.0000    0.0000 C   0  0  0  0  0  0
   -2.8579    0.8250    0.0000 C   0  0  0  0  0  0
  1  2  1  0  0  0
  2  3  1  0  0  0
  2  7  1  0  0  0
  3  4  1  0  0  0
  4  5  1  0  0  0
  5  6  1  0  0  0
  5  8  1  0  0  0
  6  7  1  0  0  0
  8  9  2  0  0  0
  8 33  1  0  0  0
  9 10  1  0  0  0
  9 11  1  0  0  0
 11 12  2  0  0  0
 12 13  1  0  0  0
 12 32  1  0  0  0
 13 14  1  0  0  0
 14 15  2  0  0  0
 14 31  1  0  0  0
 15 16  1  0  0  0
 16 17  2  0  0  0
 17 18  1  0  0  0
 17 20  1  0  0  0
 18 19  3  0  0  0
 20 21  1  0  0  0
 20 31  2  0  0  0
 21 22  1  0  0  0
 22 23  2  0  0  0
 22 27  1  0  0  0
 23 24  1  0  0  0
 24 25  2  0  0  0
 25 26  1  0  0  0
 26 27  2  0  0  0
 27 28  1  0  0  0
 28 29  1  0  0  0
 28 30  2  0  0  0
 32 33  2  0  0  0
M  END
> <Outcome>
Active

$$$$

                    3D
 Structure written by MMmdl.
 32 35  0  0  1  0            999 V2000
   -2.1434    4.5375    0.0000 C   0  0  0  0  0  0
   -2.1434    3.7125    0.0000 N   0  0  0  0  0  0
   -1.4289    3.3000    0.0000 C   0  0  0  0  0  0
   -1.4289    2.4750    0.0000 C   0  0  0  0  0  0
   -2.1434    2.0625    0.0000 N   0  0  0  0  0  0
   -2.8579    2.4750    0.0000 C   0  0  0  0  0  0
   -2.8579    3.3000    0.0000 C   0  0  0  0  0  0
   -2.1434    1.2375    0.0000 C   0  0  0  0  0  0
   -1.4289    0.8250    0.0000 C   0  0  0  0  0  0
   -1.4289    0.0000    0.0000 C   0  0  0  0  0  0
   -2.1434   -0.4125    0.0000 C   0  0  0  0  0  0
   -2.1434   -1.2375    0.0000 N   0  0  0  0  0  0
   -1.4289   -1.6500    0.0000 C   0  0  0  0  0  0
   -1.4289   -2.4750    0.0000 N   0  0  0  0  0  0
   -0.7145   -2.8875    0.0000 C   0  0  0  0  0  0
    0.0000   -2.4750    0.0000 C   0  0  0  0  0  0
    0.7145   -2.8875    0.0000 C   0  0  0  0  0  0
    1.4289   -3.3000    0.0000 N   0  0  0  0  0  0
    0.0000   -1.6500    0.0000 C   0  0  0  0  0  0
    0.7145   -1.2375    0.0000 N   0  0  0  0  0  0
    0.7145   -0.4125    0.0000 C   0  0  0  0  0  0
    0.0000   -0.0000    0.0000 C   0  0  0  0  0  0
    0.0000    0.8250    0.0000 C   0  0  0  0  0  0
    0.7145    1.2375    0.0000 C   0  0  0  0  0  0
    1.4289    0.8250    0.0000 C   0  0  0  0  0  0
    1.4289   -0.0000    0.0000 C   0  0  0  0  0  0
    2.1434   -0.4125    0.0000 C   0  0  0  0  0  0
    2.8579   -0.0000    0.0000 N   0  0  0  0  0  0
    2.1434   -1.2375    0.0000 O   0  0  0  0  0  0
   -0.7145   -1.2375    0.0000 N   0  0  0  0  0  0
   -2.8579    0.0000    0.0000 C   0  0  0  0  0  0
   -2.8579    0.8250    0.0000 C   0  0  0  0  0  0
  1  2  1  0  0  0
  2  3  1  0  0  0
  2  7  1  0  0  0
  3  4  1  0  0  0
  4  5  1  0  0  0
  5  6  1  0  0  0
  5  8  1  0  0  0
  6  7  1  0  0  0
  8  9  2  0  0  0
  8 32  1  0  0  0
  9 10  1  0  0  0
 10 11  2  0  0  0
 11 12  1  0  0  0
 11 31  1  0  0  0
 12 13  1  0  0  0
 13 14  2  0  0  0
 13 30  1  0  0  0
 14 15  1  0  0  0
 15 16  2  0  0  0
 16 17  1  0  0  0
 16 19  1  0  0  0
 17 18  3  0  0  0
 19 20  1  0  0  0
 19 30  2  0  0  0
 20 21  1  0  0  0
 21 22  2  0  0  0
 21 26  1  0  0  0
 22 23  1  0  0  0
 23 24  2  0  0  0
 24 25  1  0  0  0
 25 26  2  0  0  0
 26 27  1  0  0  0
 27 28  1  0  0  0
 27 29  2  0  0  0
 31 32  2  0  0  0
M  END
> <Outcome>
Active

$$$$

                    3D
 Structure written by MMmdl.
 34 37  0  0  1  0            999 V2000
    0.0000   -0.0000    0.0000 C   0  0  0  0  0  0
    0.7145   -0.4125    0.0000 O   0  0  0  0  0  0
    0.7145   -1.2375    0.0000 C   0  0  0  0  0  0
    1.4289   -1.6500    0.0000 C   0  0  0  0  0  0
    1.4289   -2.4750    0.0000 C   0  0  0  0  0  0
    0.7145   -2.8875    0.0000 C   0  0  0  0  0  0
    0.7145   -3.7125    0.0000 N   0  0  0  0  0  0
    0.0000   -4.1250    0.0000 C   0  0  0  0  0  0
    0.0000   -4.9500    0.0000 N   0  0  0  0  0  0
   -0.7145   -5.3625    0.0000 C   0  0  0  0  0  0
   -1.4289   -4.9500    0.0000 C   0  0  0  0  0  0
   -2.1434   -5.3625    0.0000 C   0  0  0  0  0  0
   -2.8579   -5.7750    0.0000 N   0  0  0  0  0  0
   -1.4289   -4.1250    0.0000 C   0  0  0  0  0  0
   -2.1434   -3.7125    0.0000 N   0  0  0  0  0  0
   -2.8579   -4.1250    0.0000 C   0  0  0  0  0  0
   -2.8579   -4.9500    0.0000 C   0  0  0  0  0  0
   -3.5724   -5.3625    0.0000 C   0  0  0  0  0  0
   -4.2868   -4.9500    0.0000 C   0  0  0  0  0  0
   -4.2868   -4.1250    0.0000 C   0  0  0  0  0  0
   -3.5724   -3.7125    0.0000 C   0  0  0  0  0  0
   -3.5724   -2.8875    0.0000 C   0  0  0  0  0  0
   -4.2868   -2.4750    0.0000 N   0  0  0  0  0  0
   -2.8579   -2.4750    0.0000 O   0  0  0  0  0  0
   -0.7145   -3.7125    0.0000 N   0  0  0  0  0  0
    0.0000   -2.4750    0.0000 C   0  0  0  0  0  0
    0.0000   -1.6500    0.0000 C   0  0  0  0  0  0
    2.1434   -1.2375    0.0000 N   0  0  0  0  0  0
    2.1434   -0.4125    0.0000 C   0  0  0  0  0  0
    2.8579   -0.0000    0.0000 C   0  0  0  0  0  0
    3.5724   -0.4125    0.0000 N   0  0  0  0  0  0
    4.2868   -0.0000    0.0000 C   0  0  0  0  0  0
    3.5724   -1.2375    0.0000 C   0  0  0  0  0  0
    2.8579   -1.6500    0.0000 C   0  0  0  0  0  0
  1  2  1  0  0  0
  2  3  1  0  0  0
  3  4  2  0  0  0
  3 27  1  0  0  0
  4  5  1  0  0  0
  4 28  1  0  0  0
  5  6  2  0  0  0
  6  7  1  0  0  0
  6 26  1  0  0  0
  7  8  1  0  0  0
  8  9  2  0  0  0
  8 25  1  0  0  0
  9 10  1  0  0  0
 10 11  2  0  0  0
 11 12  1  0  0  0
 11 14  1  0  0  0
 12 13  3  0  0  0
 14 15  1  0  0  0
 14 25  2  0  0  0
 15 16  1  0  0  0
 16 17  2  0  0  0
 16 21  1  0  0  0
 17 18  1  0  0  0
 18 19  2  0  0  0
 19 20  1  0  0  0
 20 21  2  0  0  0
 21 22  1  0  0  0
 22 23  1  0  0  0
 22 24  2  0  0  0
 26 27  2  0  0  0
 28 29  1  0  0  0
 28 34  1  0  0  0
 29 30  1  0  0  0
 30 31  1  0  0  0
 31 32  1  0  0  0
 31 33  1  0  0  0
 33 34  1  0  0  0
M  END
> <Outcome>
Active

$$$$

                    3D
 Structure written by MMmdl.
 32 35  0  0  1  0            999 V2000
    4.2868   -4.1250    0.0000 C   0  0  0  0  0  0
    4.2868   -4.9500    0.0000 N   0  0  0  0  0  0
    3.5724   -5.3625    0.0000 C   0  0  0  0  0  0
    2.8579   -4.9500    0.0000 O   0  0  0  0  0  0
    3.5724   -6.1875    0.0000 C   0  0  0  0  0  0
    2.8579   -6.6000    0.0000 C   0  0  0  0  0  0
    2.8579   -7.4250    0.0000 C   0  0  0  0  0  0
    3.5724   -7.8375    0.0000 C   0  0  0  0  0  0
    4.2868   -7.4250    0.0000 C   0  0  0  0  0  0
    4.2868   -6.6000    0.0000 C   0  0  0  0  0  0
    5.0013   -6.1875    0.0000 N   0  0  0  0  0  0
    5.7158   -6.6000    0.0000 C   0  0  0  0  0  0
    6.4302   -6.1875    0.0000 N   0  0  0  0  0  0
    7.1447   -6.6000    0.0000 C   0  0  0  0  0  0
    7.8592   -6.1875    0.0000 N   0  0  0  0  0  0
    8.5737   -6.6000    0.0000 C   0  0  0  0  0  0
    9.2881   -6.1875    0.0000 C   0  0  0  0  0  0
   10.0026   -6.6000    0.0000 N   0  0  0  0  0  0
   10.0026   -7.4250    0.0000 C   0  0  0  0  0  0
    9.2881   -7.8375    0.0000 C   0  0  0  0  0  0
    8.5737   -7.4250    0.0000 C   0  0  0  0  0  0
   10.7171   -7.8375    0.0000 N   0  0  0  0  0  0
   11.4315   -7.4250    0.0000 C   0  0  0  0  0  0
   12.1460   -7.8375    0.0000 C   0  0  0  0  0  0
   12.1460   -8.6625    0.0000 N   0  0  0  0  0  0
   12.8605   -9.0750    0.0000 C   0  0  0  0  0  0
   11.4315   -9.0750    0.0000 C   0  0  0  0  0  0
   10.7171   -8.6625    0.0000 C   0  0  0  0  0  0
    7.1447   -7.4250    0.0000 N   0  0  0  0  0  0
    6.4302   -7.8375    0.0000 C   0  0  0  0  0  0
    5.7158   -7.4250    0.0000 C   0  0  0  0  0  0
    5.0013   -7.8375    0.0000 C   0  0  0  0  0  0
  1  2  1  0  0  0
  2  3  1  0  0  0
  3  4  2  0  0  0
  3  5  1  0  0  0
  5  6  2  0  0  0
  5 10  1  0  0  0
  6  7  1  0  0  0
  7  8  2  0  0  0
  8  9  1  0  0  0
  9 10  2  0  0  0
 10 11  1  0  0  0
 11 12  1  0  0  0
 12 13  2  0  0  0
 12 31  1  0  0  0
 13 14  1  0  0  0
 14 15  1  0  0  0
 14 29  2  0  0  0
 15 16  1  0  0  0
 16 17  2  0  0  0
 16 21  1  0  0  0
 17 18  1  0  0  0
 18 19  2  0  0  0
 19 20  1  0  0  0
 19 22  1  0  0  0
 20 21  2  0  0  0
 22 23  1  0  0  0
 22 28  1  0  0  0
 23 24  1  0  0  0
 24 25  1  0  0  0
 25 26  1  0  0  0
 25 27  1  0  0  0
 27 28  1  0  0  0
 29 30  1  0  0  0
 30 31  2  0  0  0
 31 32  1  0  0  0
M  END
> <Outcome>
Active

$$$$

                    3D
 Structure written by MMmdl.
 31 34  0  0  1  0            999 V2000
    4.2868   -4.1250    0.0000 C   0  0  0  0  0  0
    4.2868   -4.9500    0.0000 N   0  0  0  0  0  0
    3.5724   -5.3625    0.0000 C   0  0  0  0  0  0
    2.8579   -4.9500    0.0000 O   0  0  0  0  0  0
    3.5724   -6.1875    0.0000 C   0  0  0  0  0  0
    2.8579   -6.6000    0.0000 C   0  0  0  0  0  0
    2.8579   -7.4250    0.0000 C   0  0  0  0  0  0
    3.5724   -7.8375    0.0000 C   0  0  0  0  0  0
    4.2868   -7.4250    0.0000 C   0  0  0  0  0  0
    4.2868   -6.6000    0.0000 C   0  0  0  0  0  0
    5.0013   -6.1875    0.0000 N   0  0  0  0  0  0
    5.7158   -6.6000    0.0000 C   0  0  0  0  0  0
    6.4302   -6.1875    0.0000 N   0  0  0  0  0  0
    7.1447   -6.6000    0.0000 C   0  0  0  0  0  0
    7.8592   -6.1875    0.0000 N   0  0  0  0  0  0
    8.5737   -6.6000    0.0000 C   0  0  0  0  0  0
    9.2881   -6.1875    0.0000 C   0  0  0  0  0  0
   10.0026   -6.6000    0.0000 C   0  0  0  0  0  0
   10.0026   -7.4250    0.0000 C   0  0  0  0  0  0
    9.2881   -7.8375    0.0000 C   0  0  0  0  0  0
    8.5737   -7.4250    0.0000 C   0  0  0  0  0  0
   10.7171   -7.8375    0.0000 N   0  0  0  0  0  0
   11.4315   -7.4250    0.0000 C   0  0  0  0  0  0
   12.1460   -7.8375    0.0000 C   0  0  0  0  0  0
   12.1460   -8.6625    0.0000 O   0  0  0  0  0  0
   11.4315   -9.0750    0.0000 C   0  0  0  0  0  0
   10.7171   -8.6625    0.0000 C   0  0  0  0  0  0
    7.1447   -7.4250    0.0000 N   0  0  0  0  0  0
    6.4302   -7.8375    0.0000 C   0  0  0  0  0  0
    5.7158   -7.4250    0.0000 C   0  0  0  0  0  0
    5.0013   -7.8375    0.0000 Cl  0  0  0  0  0  0
  1  2  1  0  0  0
  2  3  1  0  0  0
  3  4  2  0  0  0
  3  5  1  0  0  0
  5  6  2  0  0  0
  5 10  1  0  0  0
  6  7  1  0  0  0
  7  8  2  0  0  0
  8  9  1  0  0  0
  9 10  2  0  0  0
 10 11  1  0  0  0
 11 12  1  0  0  0
 12 13  2  0  0  0
 12 30  1  0  0  0
 13 14  1  0  0  0
 14 15  1  0  0  0
 14 28  2  0  0  0
 15 16  1  0  0  0
 16 17  2  0  0  0
 16 21  1  0  0  0
 17 18  1  0  0  0
 18 19  2  0  0  0
 19 20  1  0  0  0
 19 22  1  0  0  0
 20 21  2  0  0  0
 22 23  1  0  0  0
 22 27  1  0  0  0
 23 24  1  0  0  0
 24 25  1  0  0  0
 25 26  1  0  0  0
 26 27  1  0  0  0
 28 29  1  0  0  0
 29 30  2  0  0  0
 30 31  1  0  0  0
M  END
> <Outcome>
Active

$$$$

                    3D
 Structure written by MMmdl.
 26 29  0  0  1  0            999 V2000
   -3.0587    1.4455    0.0000 C   0  0  0  0  0  0
   -2.6462    0.7310    0.0000 N   0  0  0  0  0  0
   -3.0587    0.0165    0.0000 C   0  0  0  0  0  0
   -1.8212    0.7310    0.0000 C   0  0  0  0  0  0
   -1.4087    0.0165    0.0000 C   0  0  0  0  0  0
   -0.5837    0.0165    0.0000 C   0  0  0  0  0  0
   -0.1712   -0.6979    0.0000 C   0  0  0  0  0  0
   -0.5837   -1.4124    0.0000 C   0  0  0  0  0  0
   -1.4087   -1.4124    0.0000 C   0  0  0  0  0  0
   -1.8212   -0.6979    0.0000 C   0  0  0  0  0  0
    0.6538   -0.6979    0.0000 C   0  0  0  0  0  0
    1.1387   -0.0305    0.0000 C   0  0  0  0  0  0
    1.9233   -0.2854    0.0000 C   0  0  0  0  0  0
    2.6378    0.1271    0.0000 C   0  0  0  0  0  0
    2.6378    0.9521    0.0000 C   0  0  0  0  0  0
    1.9704    1.4370    0.0000 C   0  0  0  0  0  0
    2.2253    2.2216    0.0000 N   0  0  0  0  0  0
    1.7404    2.8891    0.0000 C   0  0  0  0  0  0
    3.0503    2.2216    0.0000 N   0  0  0  0  0  0
    3.3053    1.4370    0.0000 C   0  0  0  0  0  0
    3.3523   -0.2854    0.0000 C   0  0  0  0  0  0
    4.0668    0.1271    0.0000 Cl  0  0  0  0  0  0
    3.3523   -1.1104    0.0000 C   0  0  0  0  0  0
    2.6378   -1.5229    0.0000 N   0  0  0  0  0  0
    1.9233   -1.1104    0.0000 C   0  0  0  0  0  0
    1.1387   -1.3654    0.0000 N   0  0  0  0  0  0
  1  2  1  0  0  0
  2  3  1  0  0  0
  2  4  1  0  0  0
  4  5  1  0  0  0
  5  6  2  0  0  0
  5 10  1  0  0  0
  6  7  1  0  0  0
  7  8  2  0  0  0
  7 11  1  0  0  0
  8  9  1  0  0  0
  9 10  2  0  0  0
 11 12  2  0  0  0
 11 26  1  0  0  0
 12 13  1  0  0  0
 13 14  2  0  0  0
 13 25  1  0  0  0
 14 15  1  0  0  0
 14 21  1  0  0  0
 15 16  2  0  0  0
 15 20  1  0  0  0
 16 17  1  0  0  0
 17 18  1  0  0  0
 17 19  1  0  0  0
 19 20  2  0  0  0
 21 22  1  0  0  0
 21 23  2  0  0  0
 23 24  1  0  0  0
 24 25  1  0  0  0
 25 26  2  0  0  0
M  END
> <Outcome>
Active

$$$$

                    3D
 Structure written by MMmdl.
 34 37  0  0  1  0            999 V2000
   -1.4289   -0.0000    0.0000 C   0  0  0  0  0  0
   -0.7145   -0.4125    0.0000 O   0  0  0  0  0  0
   -0.7145   -1.2375    0.0000 C   0  0  0  0  0  0
   -1.4289   -1.6500    0.0000 C   0  0  0  0  0  0
   -1.4289   -2.4750    0.0000 N   0  0  0  0  0  0
   -0.7145   -2.8875    0.0000 C   0  0  0  0  0  0
   -0.7145   -3.7125    0.0000 N   0  0  0  0  0  0
    0.0000   -4.1250    0.0000 C   0  0  0  0  0  0
    0.7145   -3.7125    0.0000 C   0  0  0  0  0  0
    1.4289   -4.1250    0.0000 C   0  0  0  0  0  0
    2.1434   -3.7125    0.0000 N   0  0  0  0  0  0
    2.1434   -2.8875    0.0000 C   0  0  0  0  0  0
    2.8579   -2.4750    0.0000 C   0  0  0  0  0  0
    3.5724   -2.8875    0.0000 N   0  0  0  0  0  0
    4.2868   -2.4750    0.0000 C   0  0  0  0  0  0
    3.5724   -3.7125    0.0000 C   0  0  0  0  0  0
    2.8579   -4.1250    0.0000 C   0  0  0  0  0  0
    1.4289   -4.9500    0.0000 C   0  0  0  0  0  0
    2.1434   -5.3625    0.0000 O   0  0  0  0  0  0
    2.1434   -6.1875    0.0000 C   0  0  0  0  0  0
    0.7145   -5.3625    0.0000 C   0  0  0  0  0  0
    0.0000   -4.9500    0.0000 C   0  0  0  0  0  0
    0.0000   -2.4750    0.0000 N   0  0  0  0  0  0
    0.0000   -1.6500    0.0000 C   0  0  0  0  0  0
    0.7145   -1.2375    0.0000 N   0  0  0  0  0  0
    0.7145   -0.4125    0.0000 C   0  0  0  0  0  0
    0.0000   -0.0000    0.0000 C   0  0  0  0  0  0
    0.0000    0.8250    0.0000 C   0  0  0  0  0  0
    0.7145    1.2375    0.0000 C   0  0  0  0  0  0
    1.4289    0.8250    0.0000 C   0  0  0  0  0  0
    1.4289   -0.0000    0.0000 C   0  0  0  0  0  0
    2.1434   -0.4125    0.0000 C   0  0  0  0  0  0
    2.8579    0.0000    0.0000 N   0  0  0  0  0  0
    2.1434   -1.2375    0.0000 O   0  0  0  0  0  0
  1  2  1  0  0  0
  2  3  1  0  0  0
  3  4  2  0  0  0
  3 24  1  0  0  0
  4  5  1  0  0  0
  5  6  2  0  0  0
  6  7  1  0  0  0
  6 23  1  0  0  0
  7  8  1  0  0  0
  8  9  2  0  0  0
  8 22  1  0  0  0
  9 10  1  0  0  0
 10 11  1  0  0  0
 10 18  2  0  0  0
 11 12  1  0  0  0
 11 17  1  0  0  0
 12 13  1  0  0  0
 13 14  1  0  0  0
 14 15  1  0  0  0
 14 16  1  0  0  0
 16 17  1  0  0  0
 18 19  1  0  0  0
 18 21  1  0  0  0
 19 20  1  0  0  0
 21 22  2  0  0  0
 23 24  2  0  0  0
 24 25  1  0  0  0
 25 26  1  0  0  0
 26 27  2  0  0  0
 26 31  1  0  0  0
 27 28  1  0  0  0
 28 29  2  0  0  0
 29 30  1  0  0  0
 30 31  2  0  0  0
 31 32  1  0  0  0
 32 33  1  0  0  0
 32 34  2  0  0  0
M  END
> <Outcome>
Active

$$$$

                    3D
 Structure written by MMmdl.
 27 30  0  0  1  0            999 V2000
    2.9173   -3.7557    0.0000 N   0  0  0  0  0  0
    2.5817   -4.5094    0.0000 C   0  0  0  0  0  0
    1.7613   -4.5956    0.0000 C   0  0  3  0  0  0
    1.4257   -5.3493    0.0000 C   0  0  0  0  0  0
    1.9106   -6.0167    0.0000 C   0  0  0  0  0  0
    2.7311   -5.9305    0.0000 C   0  0  0  0  0  0
    3.2160   -6.5979    0.0000 C   0  0  0  0  0  0
    2.8805   -7.3516    0.0000 C   0  0  0  0  0  0
    2.0600   -7.4378    0.0000 C   0  0  0  0  0  0
    1.5751   -6.7704    0.0000 C   0  0  0  0  0  0
    1.2763   -3.9282    0.0000 N   0  0  0  0  0  0
    1.6119   -3.1745    0.0000 C   0  0  0  0  0  0
    2.4324   -3.0882    0.0000 O   0  0  0  0  0  0
    1.1270   -2.5070    0.0000 C   0  0  0  0  0  0
    0.3020   -2.5070    0.0000 C   0  0  0  0  0  0
    0.0470   -1.7224    0.0000 C   0  0  0  0  0  0
    0.7145   -1.2375    0.0000 C   0  0  0  0  0  0
    1.3819   -1.7224    0.0000 S   0  0  0  0  0  0
    0.7145   -0.4125    0.0000 C   0  0  0  0  0  0
    0.0000    0.0000    0.0000 C   0  0  0  0  0  0
   -0.7846   -0.2549    0.0000 C   0  0  0  0  0  0
   -1.2695    0.4125    0.0000 C   0  0  0  0  0  0
   -0.7846    1.0799    0.0000 N   0  0  0  0  0  0
    0.0000    0.8250    0.0000 C   0  0  0  0  0  0
    0.7145    1.2375    0.0000 N   0  0  0  0  0  0
    1.4289    0.8250    0.0000 C   0  0  0  0  0  0
    1.4289    0.0000    0.0000 C   0  0  0  0  0  0
  1  2  1  0  0  0
  2  3  1  0  0  0
  3  4  1  0  0  0
  3 11  1  0  0  0
  4  5  1  0  0  0
  5  6  1  0  0  0
  5 10  1  0  0  0
  6  7  1  0  0  0
  7  8  1  0  0  0
  8  9  1  0  0  0
  9 10  1  0  0  0
 11 12  1  0  0  0
 12 13  2  0  0  0
 12 14  1  0  0  0
 14 15  2  0  0  0
 14 18  1  0  0  0
 15 16  1  0  0  0
 16 17  2  0  0  0
 17 18  1  0  0  0
 17 19  1  0  0  0
 19 20  2  0  0  0
 19 27  1  0  0  0
 20 21  1  0  0  0
 20 24  1  0  0  0
 21 22  2  0  0  0
 22 23  1  0  0  0
 23 24  2  0  0  0
 24 25  1  0  0  0
 25 26  1  0  0  0
 26 27  2  0  0  0
M  END
> <Outcome>
Active

$$$$

                    3D
 Structure written by MMmdl.
 26 29  0  0  1  0            999 V2000
   -3.8528    3.7738    0.0000 N   0  0  0  0  0  0
   -3.1854    3.2888    0.0000 C   0  0  0  0  0  0
   -2.4317    3.6244    0.0000 C   0  0  3  0  0  0
   -1.7643    3.1395    0.0000 N   0  0  0  0  0  0
   -1.8505    2.3190    0.0000 C   0  0  0  0  0  0
   -2.6042    1.9834    0.0000 O   0  0  0  0  0  0
   -1.1831    1.8341    0.0000 C   0  0  0  0  0  0
   -0.3984    2.0890    0.0000 C   0  0  0  0  0  0
    0.0865    1.4216    0.0000 C   0  0  0  0  0  0
   -0.3984    0.7541    0.0000 C   0  0  0  0  0  0
   -1.1831    1.0091    0.0000 S   0  0  0  0  0  0
   -0.1435   -0.0305    0.0000 C   0  0  0  0  0  0
   -0.6284   -0.6979    0.0000 C   0  0  0  0  0  0
   -0.1435   -1.3654    0.0000 N   0  0  0  0  0  0
    0.6411   -1.1104    0.0000 C   0  0  0  0  0  0
    0.6411   -0.2854    0.0000 C   0  0  0  0  0  0
    1.3556    0.1271    0.0000 C   0  0  0  0  0  0
    2.0701   -0.2854    0.0000 C   0  0  0  0  0  0
    2.0701   -1.1104    0.0000 C   0  0  0  0  0  0
    1.3556   -1.5229    0.0000 N   0  0  0  0  0  0
   -2.3455    4.4449    0.0000 C   0  0  0  0  0  0
   -3.0129    4.9298    0.0000 C   0  0  0  0  0  0
   -2.9267    5.7503    0.0000 C   0  0  0  0  0  0
   -2.1730    6.0858    0.0000 C   0  0  0  0  0  0
   -1.5056    5.6009    0.0000 C   0  0  0  0  0  0
   -1.5918    4.7804    0.0000 C   0  0  0  0  0  0
  1  2  1  0  0  0
  2  3  1  0  0  0
  3  4  1  0  0  0
  3 21  1  0  0  0
  4  5  1  0  0  0
  5  6  2  0  0  0
  5  7  1  0  0  0
  7  8  2  0  0  0
  7 11  1  0  0  0
  8  9  1  0  0  0
  9 10  2  0  0  0
 10 11  1  0  0  0
 10 12  1  0  0  0
 12 13  2  0  0  0
 12 16  1  0  0  0
 13 14  1  0  0  0
 14 15  1  0  0  0
 15 16  2  0  0  0
 15 20  1  0  0  0
 16 17  1  0  0  0
 17 18  2  0  0  0
 18 19  1  0  0  0
 19 20  2  0  0  0
 21 22  2  0  0  0
 21 26  1  0  0  0
 22 23  1  0  0  0
 23 24  2  0  0  0
 24 25  1  0  0  0
 25 26  2  0  0  0
M  END
> <Outcome>
Active

$$$$

                    3D
 Structure written by MMmdl.
 35 39  0  0  1  0            999 V2000
   -1.2054   -2.3215    0.0000 C   0  0  0  0  0  0
   -0.3984   -2.1500    0.0000 C   0  0  0  0  0  0
   -0.1435   -1.3654    0.0000 N   0  0  0  0  0  0
    0.6411   -1.1104    0.0000 C   0  0  0  0  0  0
    0.6411   -0.2854    0.0000 C   0  0  0  0  0  0
    1.3556    0.1271    0.0000 C   0  0  0  0  0  0
    2.0701   -0.2854    0.0000 C   0  0  0  0  0  0
    2.0701   -1.1104    0.0000 C   0  0  0  0  0  0
    1.3556   -1.5229    0.0000 C   0  0  0  0  0  0
    2.7845    0.1271    0.0000 S   0  0  0  0  0  0
    3.4990    0.5396    0.0000 C   0  0  0  0  0  0
    2.3720    0.8415    0.0000 O   0  0  0  0  0  0
    3.1970   -0.5874    0.0000 O   0  0  0  0  0  0
   -0.1435   -0.0305    0.0000 N   0  0  0  0  0  0
   -0.6284   -0.6979    0.0000 C   0  0  0  0  0  0
   -1.4534   -0.6979    0.0000 C   0  0  0  0  0  0
   -1.8659   -1.4124    0.0000 N   0  0  0  0  0  0
   -2.6909   -1.4124    0.0000 C   0  0  0  0  0  0
   -3.1034   -0.6979    0.0000 C   0  0  0  0  0  0
   -2.6909    0.0165    0.0000 N   0  0  0  0  0  0
   -1.8659    0.0165    0.0000 C   0  0  0  0  0  0
   -1.4534    0.7310    0.0000 N   0  0  0  0  0  0
   -3.1034   -2.1269    0.0000 C   0  0  0  0  0  0
   -2.6909   -2.8413    0.0000 C   0  0  0  0  0  0
   -3.1034   -3.5558    0.0000 C   0  0  0  0  0  0
   -3.9284   -3.5558    0.0000 N   0  0  0  0  0  0
   -4.3409   -2.8413    0.0000 C   0  0  0  0  0  0
   -3.9284   -2.1269    0.0000 C   0  0  0  0  0  0
   -2.6909   -4.2703    0.0000 N   0  0  0  0  0  0
   -1.8659   -4.2703    0.0000 C   0  0  0  0  0  0
   -1.4534   -4.9848    0.0000 C   0  0  0  0  0  0
   -1.8659   -5.6992    0.0000 N   0  0  0  0  0  0
   -1.4534   -6.4137    0.0000 C   0  0  0  0  0  0
   -2.6909   -5.6992    0.0000 C   0  0  0  0  0  0
   -3.1034   -4.9848    0.0000 C   0  0  0  0  0  0
  1  2  1  0  0  0
  2  3  1  0  0  0
  3  4  1  0  0  0
  3 15  1  0  0  0
  4  5  2  0  0  0
  4  9  1  0  0  0
  5  6  1  0  0  0
  5 14  1  0  0  0
  6  7  2  0  0  0
  7  8  1  0  0  0
  7 10  1  0  0  0
  8  9  2  0  0  0
 10 11  1  0  0  0
 10 12  2  0  0  0
 10 13  2  0  0  0
 14 15  2  0  0  0
 15 16  1  0  0  0
 16 17  2  0  0  0
 16 21  1  0  0  0
 17 18  1  0  0  0
 18 19  2  0  0  0
 18 23  1  0  0  0
 19 20  1  0  0  0
 20 21  2  0  0  0
 21 22  1  0  0  0
 23 24  2  0  0  0
 23 28  1  0  0  0
 24 25  1  0  0  0
 25 26  2  0  0  0
 25 29  1  0  0  0
 26 27  1  0  0  0
 27 28  2  0  0  0
 29 30  1  0  0  0
 29 35  1  0  0  0
 30 31  1  0  0  0
 31 32  1  0  0  0
 32 33  1  0  0  0
 32 34  1  0  0  0
 34 35  1  0  0  0
M  END
> <Outcome>
Active

$$$$

                    3D
 Structure written by MMmdl.
 33 36  0  0  1  0            999 V2000
    0.0000   -0.0000    0.0000 C   0  0  0  0  0  0
    0.7145   -0.4125    0.0000 O   0  0  0  0  0  0
    0.7145   -1.2375    0.0000 C   0  0  0  0  0  0
    1.4289   -1.6500    0.0000 C   0  0  0  0  0  0
    1.4289   -2.4750    0.0000 C   0  0  0  0  0  0
    0.7145   -2.8875    0.0000 C   0  0  0  0  0  0
    0.7145   -3.7125    0.0000 N   0  0  0  0  0  0
    0.0000   -4.1250    0.0000 C   0  0  0  0  0  0
    0.0000   -4.9500    0.0000 N   0  0  0  0  0  0
   -0.7145   -5.3625    0.0000 C   0  0  0  0  0  0
   -1.4289   -4.9500    0.0000 C   0  0  0  0  0  0
   -2.1434   -5.3625    0.0000 Cl  0  0  0  0  0  0
   -1.4289   -4.1250    0.0000 C   0  0  0  0  0  0
   -2.1434   -3.7125    0.0000 N   0  0  0  0  0  0
   -2.8579   -4.1250    0.0000 C   0  0  0  0  0  0
   -3.5724   -3.7125    0.0000 C   0  0  0  0  0  0
   -4.2868   -4.1250    0.0000 N   0  0  0  0  0  0
   -4.2868   -4.9500    0.0000 C   0  0  0  0  0  0
   -3.5724   -5.3625    0.0000 C   0  0  0  0  0  0
   -2.8579   -4.9500    0.0000 C   0  0  0  0  0  0
   -3.5724   -2.8875    0.0000 C   0  0  0  0  0  0
   -2.8579   -2.4750    0.0000 N   0  0  0  0  0  0
   -4.2868   -2.4750    0.0000 O   0  0  0  0  0  0
   -0.7145   -3.7125    0.0000 N   0  0  0  0  0  0
    0.0000   -2.4750    0.0000 C   0  0  0  0  0  0
    0.0000   -1.6500    0.0000 C   0  0  0  0  0  0
    2.1434   -1.2375    0.0000 N   0  0  0  0  0  0
    2.1434   -0.4125    0.0000 C   0  0  0  0  0  0
    2.8579   -0.0000    0.0000 C   0  0  0  0  0  0
    3.5724   -0.4125    0.0000 N   0  0  0  0  0  0
    4.2868   -0.0000    0.0000 C   0  0  0  0  0  0
    3.5724   -1.2375    0.0000 C   0  0  0  0  0  0
    2.8579   -1.6500    0.0000 C   0  0  0  0  0  0
  1  2  1  0  0  0
  2  3  1  0  0  0
  3  4  2  0  0  0
  3 26  1  0  0  0
  4  5  1  0  0  0
  4 27  1  0  0  0
  5  6  2  0  0  0
  6  7  1  0  0  0
  6 25  1  0  0  0
  7  8  1  0  0  0
  8  9  2  0  0  0
  8 24  1  0  0  0
  9 10  1  0  0  0
 10 11  2  0  0  0
 11 12  1  0  0  0
 11 13  1  0  0  0
 13 14  1  0  0  0
 13 24  2  0  0  0
 14 15  1  0  0  0
 15 16  2  0  0  0
 15 20  1  0  0  0
 16 17  1  0  0  0
 16 21  1  0  0  0
 17 18  2  0  0  0
 18 19  1  0  0  0
 19 20  2  0  0  0
 21 22  1  0  0  0
 21 23  2  0  0  0
 25 26  2  0  0  0
 27 28  1  0  0  0
 27 33  1  0  0  0
 28 29  1  0  0  0
 29 30  1  0  0  0
 30 31  1  0  0  0
 30 32  1  0  0  0
 32 33  1  0  0  0
M  END
> <Outcome>
Active

$$$$

                    3D
 Structure written by MMmdl.
 31 34  0  0  1  0            999 V2000
    7.1447   -1.6500    0.0000 C   0  0  0  0  0  0
    7.1447   -2.4750    0.0000 N   0  0  0  0  0  0
    7.8592   -2.8875    0.0000 C   0  0  0  0  0  0
    7.8592   -3.7125    0.0000 C   0  0  0  0  0  0
    7.1447   -4.1250    0.0000 N   0  0  0  0  0  0
    6.4302   -3.7125    0.0000 C   0  0  0  0  0  0
    6.4302   -2.8875    0.0000 C   0  0  0  0  0  0
    7.1447   -4.9500    0.0000 C   0  0  0  0  0  0
    7.8592   -5.3625    0.0000 C   0  0  0  0  0  0
    7.8592   -6.1875    0.0000 C   0  0  0  0  0  0
    7.1447   -6.6000    0.0000 C   0  0  0  0  0  0
    7.1447   -7.4250    0.0000 N   0  0  0  0  0  0
    7.8592   -7.8375    0.0000 C   0  0  0  0  0  0
    8.5737   -7.4250    0.0000 N   0  0  0  0  0  0
    9.2881   -7.8375    0.0000 C   0  0  0  0  0  0
    9.2881   -8.6625    0.0000 C   0  0  0  0  0  0
   10.0026   -9.0750    0.0000 Cl  0  0  0  0  0  0
    8.5737   -9.0750    0.0000 C   0  0  0  0  0  0
    8.5737   -9.9000    0.0000 N   0  0  0  0  0  0
    7.8592  -10.3125    0.0000 C   0  0  0  0  0  0
    7.8592  -11.1375    0.0000 C   0  0  0  0  0  0
    7.1447  -11.5500    0.0000 N   0  0  0  0  0  0
    6.4302  -11.1375    0.0000 C   0  0  0  0  0  0
    6.4302  -10.3125    0.0000 C   0  0  0  0  0  0
    7.1447   -9.9000    0.0000 C   0  0  0  0  0  0
    8.5737  -11.5500    0.0000 C   0  0  0  0  0  0
    8.5737  -12.3750    0.0000 N   0  0  0  0  0  0
    9.2881  -11.1375    0.0000 O   0  0  0  0  0  0
    7.8592   -8.6625    0.0000 N   0  0  0  0  0  0
    6.4302   -6.1875    0.0000 C   0  0  0  0  0  0
    6.4302   -5.3625    0.0000 C   0  0  0  0  0  0
  1  2  1  0  0  0
  2  3  1  0  0  0
  2  7  1  0  0  0
  3  4  1  0  0  0
  4  5  1  0  0  0
  5  6  1  0  0  0
  5  8  1  0  0  0
  6  7  1  0  0  0
  8  9  2  0  0  0
  8 31  1  0  0  0
  9 10  1  0  0  0
 10 11  2  0  0  0
 11 12  1  0  0  0
 11 30  1  0  0  0
 12 13  1  0  0  0
 13 14  2  0  0  0
 13 29  1  0  0  0
 14 15  1  0  0  0
 15 16  2  0  0  0
 16 17  1  0  0  0
 16 18  1  0  0  0
 18 19  1  0  0  0
 18 29  2  0  0  0
 19 20  1  0  0  0
 20 21  2  0  0  0
 20 25  1  0  0  0
 21 22  1  0  0  0
 21 26  1  0  0  0
 22 23  2  0  0  0
 23 24  1  0  0  0
 24 25  2  0  0  0
 26 27  1  0  0  0
 26 28  2  0  0  0
 30 31  2  0  0  0
M  END
> <Outcome>
Active

$$$$

                    3D
 Structure written by MMmdl.
 23 25  0  0  1  0            999 V2000
   -1.4289    8.0036    0.0000 N   0  0  0  0  0  0
   -2.1434    8.4161    0.0000 C   0  0  0  0  0  0
   -2.1434    9.2411    0.0000 O   0  0  0  0  0  0
   -2.8579    8.0036    0.0000 C   0  0  0  0  0  0
   -3.5724    8.4161    0.0000 C   0  0  0  0  0  0
   -4.2868    8.0036    0.0000 C   0  0  0  0  0  0
   -4.2868    7.1786    0.0000 C   0  0  0  0  0  0
   -3.5724    6.7661    0.0000 C   0  0  0  0  0  0
   -2.8579    7.1786    0.0000 C   0  0  0  0  0  0
   -2.1434    6.7661    0.0000 N   0  0  0  0  0  0
   -2.1434    5.9411    0.0000 C   0  0  0  0  0  0
   -1.4289    5.5286    0.0000 N   0  0  0  0  0  0
   -1.4289    4.7036    0.0000 C   0  0  0  0  0  0
   -0.7145    4.2911    0.0000 N   0  0  0  0  0  0
   -0.7145    3.4661    0.0000 C   0  0  0  0  0  0
   -0.0470    2.9812    0.0000 C   0  0  0  0  0  0
   -0.3020    2.1966    0.0000 C   0  0  0  0  0  0
   -1.1270    2.1966    0.0000 N   0  0  0  0  0  0
   -1.3819    2.9812    0.0000 N   0  0  0  0  0  0
   -2.1434    4.2911    0.0000 N   0  0  0  0  0  0
   -2.8579    4.7036    0.0000 C   0  0  0  0  0  0
   -2.8579    5.5286    0.0000 C   0  0  0  0  0  0
   -3.5724    5.9411    0.0000 Cl  0  0  0  0  0  0
  1  2  1  0  0  0
  2  3  2  0  0  0
  2  4  1  0  0  0
  4  5  2  0  0  0
  4  9  1  0  0  0
  5  6  1  0  0  0
  6  7  2  0  0  0
  7  8  1  0  0  0
  8  9  2  0  0  0
  9 10  1  0  0  0
 10 11  1  0  0  0
 11 12  2  0  0  0
 11 22  1  0  0  0
 12 13  1  0  0  0
 13 14  1  0  0  0
 13 20  2  0  0  0
 14 15  1  0  0  0
 15 16  2  0  0  0
 15 19  1  0  0  0
 16 17  1  0  0  0
 17 18  1  0  0  0
 18 19  2  0  0  0
 20 21  1  0  0  0
 21 22  2  0  0  0
 22 23  1  0  0  0
M  END
> <Outcome>
Active

$$$$

                    3D
 Structure written by MMmdl.
 24 26  0  0  1  0            999 V2000
   -2.1434    1.8161    0.0000 C   0  0  0  0  0  0
   -2.1434    0.9911    0.0000 C   0  0  0  0  0  0
   -1.4760    0.5062    0.0000 C   0  0  0  0  0  0
   -1.7309   -0.2785    0.0000 C   0  0  3  0  0  0
   -1.2460   -0.9459    0.0000 N   0  0  0  0  0  0
   -0.4255   -0.8597    0.0000 C   0  0  0  0  0  0
    0.0594   -1.5271    0.0000 N   0  0  0  0  0  0
    0.8799   -1.4409    0.0000 C   0  0  0  0  0  0
    1.2155   -0.6872    0.0000 C   0  0  0  0  0  0
    2.0359   -0.6010    0.0000 Cl  0  0  0  0  0  0
    0.7305   -0.0198    0.0000 C   0  0  0  0  0  0
    1.0661    0.7339    0.0000 N   0  0  0  0  0  0
    0.5812    1.4014    0.0000 C   0  0  0  0  0  0
   -0.2393    1.3151    0.0000 C   0  0  0  0  0  0
   -0.7242    1.9826    0.0000 C   0  0  0  0  0  0
   -0.3887    2.7362    0.0000 C   0  0  0  0  0  0
    0.4318    2.8225    0.0000 C   0  0  0  0  0  0
    0.9167    2.1550    0.0000 C   0  0  0  0  0  0
    1.7372    2.2413    0.0000 C   0  0  0  0  0  0
    2.0728    2.9949    0.0000 N   0  0  0  0  0  0
    2.2221    1.5738    0.0000 O   0  0  0  0  0  0
   -0.0900   -0.1060    0.0000 N   0  0  0  0  0  0
   -2.5559   -0.2785    0.0000 N   0  0  0  0  0  0
   -2.8109    0.5062    0.0000 N   0  0  0  0  0  0
  1  2  1  0  0  0
  2  3  2  0  0  0
  2 24  1  0  0  0
  3  4  1  0  0  0
  4  5  1  0  0  0
  4 23  1  0  0  0
  5  6  1  0  0  0
  6  7  2  0  0  0
  6 22  1  0  0  0
  7  8  1  0  0  0
  8  9  2  0  0  0
  9 10  1  0  0  0
  9 11  1  0  0  0
 11 12  1  0  0  0
 11 22  2  0  0  0
 12 13  1  0  0  0
 13 14  2  0  0  0
 13 18  1  0  0  0
 14 15  1  0  0  0
 15 16  2  0  0  0
 16 17  1  0  0  0
 17 18  2  0  0  0
 18 19  1  0  0  0
 19 20  1  0  0  0
 19 21  2  0  0  0
 23 24  2  0  0  0
M  END
> <Outcome>
Active

$$$$

                    3D
 Structure written by MMmdl.
 24 27  0  0  1  0            999 V2000
    0.6710   -5.1170    0.0000 C   0  0  0  0  0  0
    0.1190   -4.5039    0.0000 O   0  0  0  0  0  0
    0.3739   -3.7192    0.0000 C   0  0  0  0  0  0
   -0.1781   -3.1061    0.0000 C   0  0  0  0  0  0
   -0.9851   -3.2777    0.0000 O   0  0  0  0  0  0
   -1.5371   -2.6646    0.0000 C   0  0  0  0  0  0
    0.0768   -2.3215    0.0000 C   0  0  0  0  0  0
    0.8838   -2.1500    0.0000 C   0  0  0  0  0  0
    1.4358   -2.7631    0.0000 C   0  0  0  0  0  0
    1.1809   -3.5477    0.0000 C   0  0  0  0  0  0
    1.1387   -1.3654    0.0000 C   0  0  0  0  0  0
    0.6538   -0.6979    0.0000 C   0  0  0  0  0  0
    1.1387   -0.0305    0.0000 N   0  0  0  0  0  0
    1.9233   -0.2854    0.0000 C   0  0  0  0  0  0
    2.6378    0.1271    0.0000 C   0  0  0  0  0  0
    3.3523   -0.2854    0.0000 C   0  0  0  0  0  0
    3.3523   -1.1104    0.0000 C   0  0  0  0  0  0
    2.6378   -1.5229    0.0000 N   0  0  0  0  0  0
    1.9233   -1.1104    0.0000 N   0  0  0  0  0  0
    4.0668   -1.5229    0.0000 N   0  0  0  0  0  0
    4.8204   -1.1874    0.0000 C   0  0  0  0  0  0
    5.3725   -1.8005    0.0000 C   0  0  0  0  0  0
    4.9600   -2.5149    0.0000 C   0  0  0  0  0  0
    4.1530   -2.3434    0.0000 C   0  0  0  0  0  0
  1  2  1  0  0  0
  2  3  1  0  0  0
  3  4  2  0  0  0
  3 10  1  0  0  0
  4  5  1  0  0  0
  4  7  1  0  0  0
  5  6  1  0  0  0
  7  8  2  0  0  0
  8  9  1  0  0  0
  8 11  1  0  0  0
  9 10  2  0  0  0
 11 12  2  0  0  0
 11 19  1  0  0  0
 12 13  1  0  0  0
 13 14  2  0  0  0
 14 15  1  0  0  0
 14 19  1  0  0  0
 15 16  2  0  0  0
 16 17  1  0  0  0
 17 18  2  0  0  0
 17 20  1  0  0  0
 18 19  1  0  0  0
 20 21  1  0  0  0
 20 24  1  0  0  0
 21 22  1  0  0  0
 22 23  1  0  0  0
 23 24  1  0  0  0
M  END
> <Outcome>
Active

$$$$

                    3D
 Structure written by MMmdl.
 42 46  0  0  1  0            999 V2000
   -2.8579    6.6000    0.0000 C   0  0  0  0  0  0
   -2.1434    6.1875    0.0000 S   0  0  0  0  0  0
   -2.5559    5.4730    0.0000 O   0  0  0  0  0  0
   -1.7309    6.9020    0.0000 O   0  0  0  0  0  0
   -1.4289    5.7750    0.0000 C   0  0  0  0  0  0
   -1.4289    4.9500    0.0000 C   0  0  0  0  0  0
   -0.7145    4.5375    0.0000 C   0  0  0  0  0  0
   -0.7145    3.7125    0.0000 C   0  0  0  0  0  0
   -1.4289    3.3000    0.0000 C   0  0  0  0  0  0
   -1.4289    2.4750    0.0000 N   0  0  0  0  0  0
   -0.7145    2.0625    0.0000 C   0  0  0  0  0  0
    0.0000    2.4750    0.0000 N   0  0  0  0  0  0
    0.7145    2.0625    0.0000 C   0  0  0  0  0  0
    0.7145    1.2375    0.0000 C   0  0  0  0  0  0
    0.0000    0.8250    0.0000 C   0  0  0  0  0  0
   -0.7145    1.2375    0.0000 N   0  0  0  0  0  0
    0.0000   -0.0000    0.0000 N   0  0  0  0  0  0
   -0.7145   -0.4125    0.0000 C   0  0  0  0  0  0
   -0.7145   -1.2375    0.0000 C   0  0  0  0  0  0
    0.0000   -1.6500    0.0000 C   0  0  0  0  0  0
    0.7145   -1.2375    0.0000 C   0  0  0  0  0  0
    0.7145   -0.4125    0.0000 C   0  0  0  0  0  0
    1.4289   -0.0000    0.0000 C   0  0  0  0  0  0
    2.1434   -0.4125    0.0000 C   0  0  0  0  0  0
    2.1434   -1.2375    0.0000 C   0  0  0  0  0  0
    2.8579   -1.6500    0.0000 N   0  0  0  0  0  0
    3.5724   -1.2375    0.0000 C   0  0  0  0  0  0
    3.5724   -0.4125    0.0000 O   0  0  0  0  0  0
    4.2868   -1.6500    0.0000 N   0  0  0  0  0  0
    5.0013   -1.2375    0.0000 C   0  0  0  0  0  0
    5.0013   -0.4125    0.0000 C   0  0  0  0  0  0
    5.7158    0.0000    0.0000 C   0  0  0  0  0  0
    6.4302   -0.4125    0.0000 C   0  0  0  0  0  0
    6.4302   -1.2375    0.0000 C   0  0  0  0  0  0
    5.7158   -1.6500    0.0000 C   0  0  0  0  0  0
    7.1447   -1.6500    0.0000 C   0  0  0  0  0  0
    7.8592   -2.0625    0.0000 F   0  0  0  0  0  0
    6.7322   -2.3645    0.0000 F   0  0  0  0  0  0
    7.5572   -0.9355    0.0000 F   0  0  0  0  0  0
    1.4289   -1.6500    0.0000 C   0  0  0  0  0  0
   -2.1434    3.7125    0.0000 C   0  0  0  0  0  0
   -2.1434    4.5375    0.0000 C   0  0  0  0  0  0
  1  2  1  0  0  0
  2  3  2  0  0  0
  2  4  2  0  0  0
  2  5  1  0  0  0
  5  6  1  0  0  0
  6  7  2  0  0  0
  6 42  1  0  0  0
  7  8  1  0  0  0
  8  9  2  0  0  0
  9 10  1  0  0  0
  9 41  1  0  0  0
 10 11  1  0  0  0
 11 12  2  0  0  0
 11 16  1  0  0  0
 12 13  1  0  0  0
 13 14  2  0  0  0
 14 15  1  0  0  0
 15 16  2  0  0  0
 15 17  1  0  0  0
 17 18  1  0  0  0
 17 22  1  0  0  0
 18 19  1  0  0  0
 19 20  1  0  0  0
 20 21  1  0  0  0
 21 22  2  0  0  0
 21 40  1  0  0  0
 22 23  1  0  0  0
 23 24  2  0  0  0
 24 25  1  0  0  0
 25 26  1  0  0  0
 25 40  2  0  0  0
 26 27  1  0  0  0
 27 28  2  0  0  0
 27 29  1  0  0  0
 29 30  1  0  0  0
 30 31  2  0  0  0
 30 35  1  0  0  0
 31 32  1  0  0  0
 32 33  2  0  0  0
 33 34  1  0  0  0
 34 35  2  0  0  0
 34 36  1  0  0  0
 36 37  1  0  0  0
 36 38  1  0  0  0
 36 39  1  0  0  0
 41 42  2  0  0  0
M  END
> <Outcome>
Active

$$$$

                    3D
 Structure written by MMmdl.
 32 35  0  0  1  0            999 V2000
    6.3569    1.1104    0.0000 C   0  0  0  0  0  0
    5.6424    0.6979    0.0000 O   0  0  0  0  0  0
    4.9279    1.1104    0.0000 C   0  0  0  0  0  0
    4.2135    0.6979    0.0000 C   0  0  0  0  0  0
    3.4990    1.1104    0.0000 C   0  0  0  0  0  0
    2.7845    0.6979    0.0000 N   0  0  0  0  0  0
    2.0701    1.1104    0.0000 C   0  0  0  0  0  0
    1.3556    0.6979    0.0000 N   0  0  0  0  0  0
    0.6411    1.1104    0.0000 C   0  0  0  0  0  0
   -0.1435    0.8555    0.0000 C   0  0  0  0  0  0
   -0.6284    1.5229    0.0000 C   0  0  0  0  0  0
   -0.1435    2.1904    0.0000 N   0  0  0  0  0  0
    0.6411    1.9354    0.0000 N   0  0  0  0  0  0
    1.3556    2.3479    0.0000 C   0  0  0  0  0  0
    2.0701    1.9354    0.0000 C   0  0  0  0  0  0
   -0.3984    0.0709    0.0000 C   0  0  0  0  0  0
    0.1536   -0.5422    0.0000 C   0  0  0  0  0  0
   -0.1014   -1.3269    0.0000 C   0  0  0  0  0  0
    0.4507   -1.9400    0.0000 O   0  0  0  0  0  0
    0.1957   -2.7246    0.0000 C   0  0  0  0  0  0
   -0.9083   -1.4984    0.0000 C   0  0  0  0  0  0
   -1.1633   -2.2830    0.0000 O   0  0  0  0  0  0
   -1.9702   -2.4545    0.0000 C   0  0  0  0  0  0
   -1.4604   -0.8853    0.0000 C   0  0  0  0  0  0
   -1.2054   -0.1007    0.0000 C   0  0  0  0  0  0
    3.4990    1.9354    0.0000 C   0  0  0  0  0  0
    4.2135    2.3479    0.0000 C   0  0  0  0  0  0
    4.2135    3.1729    0.0000 O   0  0  0  0  0  0
    4.9279    3.5854    0.0000 C   0  0  0  0  0  0
    4.9279    1.9354    0.0000 C   0  0  0  0  0  0
    5.6424    2.3479    0.0000 O   0  0  0  0  0  0
    5.6424    3.1729    0.0000 C   0  0  0  0  0  0
  1  2  1  0  0  0
  2  3  1  0  0  0
  3  4  2  0  0  0
  3 30  1  0  0  0
  4  5  1  0  0  0
  5  6  1  0  0  0
  5 26  2  0  0  0
  6  7  1  0  0  0
  7  8  2  0  0  0
  7 15  1  0  0  0
  8  9  1  0  0  0
  9 10  2  0  0  0
  9 13  1  0  0  0
 10 11  1  0  0  0
 10 16  1  0  0  0
 11 12  2  0  0  0
 12 13  1  0  0  0
 13 14  1  0  0  0
 14 15  2  0  0  0
 16 17  2  0  0  0
 16 25  1  0  0  0
 17 18  1  0  0  0
 18 19  1  0  0  0
 18 21  2  0  0  0
 19 20  1  0  0  0
 21 22  1  0  0  0
 21 24  1  0  0  0
 22 23  1  0  0  0
 24 25  2  0  0  0
 26 27  1  0  0  0
 27 28  1  0  0  0
 27 30  2  0  0  0
 28 29  1  0  0  0
 30 31  1  0  0  0
 31 32  1  0  0  0
M  END
> <Outcome>
Active

$$$$

                    3D
 Structure written by MMmdl.
 39 44  0  0  1  0            999 V2000
   -1.8212   -3.5558    0.0000 F   0  0  0  0  0  0
   -2.6462   -3.5558    0.0000 C   0  0  0  0  0  0
   -3.0587   -4.2703    0.0000 C   0  0  0  0  0  0
   -3.8837   -4.2703    0.0000 C   0  0  0  0  0  0
   -4.2962   -3.5558    0.0000 C   0  0  0  0  0  0
   -3.8837   -2.8413    0.0000 C   0  0  0  0  0  0
   -4.2962   -2.1269    0.0000 F   0  0  0  0  0  0
   -3.0587   -2.8413    0.0000 C   0  0  0  0  0  0
   -2.6462   -2.1269    0.0000 C   0  0  0  0  0  0
   -3.0587   -1.4124    0.0000 O   0  0  0  0  0  0
   -1.8212   -2.1269    0.0000 N   0  0  0  0  0  0
   -1.4087   -1.4124    0.0000 C   0  0  0  0  0  0
   -1.8212   -0.6979    0.0000 C   0  0  0  0  0  0
   -1.4087    0.0165    0.0000 C   0  0  0  0  0  0
   -0.5837    0.0165    0.0000 C   0  0  0  0  0  0
   -0.1712   -0.6979    0.0000 C   0  0  0  0  0  0
   -0.5837   -1.4124    0.0000 C   0  0  0  0  0  0
    0.6538   -0.6979    0.0000 C   0  0  0  0  0  0
    1.1387   -0.0305    0.0000 N   0  0  0  0  0  0
    1.9233   -0.2854    0.0000 N   0  0  0  0  0  0
    2.6378    0.1271    0.0000 N   0  0  0  0  0  0
    3.3523   -0.2854    0.0000 C   0  0  0  0  0  0
    3.3523   -1.1104    0.0000 C   0  0  0  0  0  0
    2.6378   -1.5229    0.0000 C   0  0  0  0  0  0
    1.9233   -1.1104    0.0000 C   0  0  0  0  0  0
    1.1387   -1.3654    0.0000 C   0  0  0  0  0  0
    0.8838   -2.1500    0.0000 C   0  0  0  0  0  0
    1.4358   -2.7631    0.0000 N   0  0  0  0  0  0
    1.1809   -3.5477    0.0000 C   0  0  0  0  0  0
    1.7329   -4.1608    0.0000 N   0  0  0  0  0  0
    1.4780   -4.9454    0.0000 C   0  0  0  0  0  0
    2.0300   -5.5585    0.0000 C   0  0  0  0  0  0
    1.7751   -6.3431    0.0000 C   0  0  0  0  0  0
    0.9681   -6.5147    0.0000 C   0  0  0  0  0  0
    0.4161   -5.9016    0.0000 C   0  0  0  0  0  0
    0.6710   -5.1170    0.0000 C   0  0  0  0  0  0
    0.3739   -3.7192    0.0000 N   0  0  0  0  0  0
   -0.1781   -3.1061    0.0000 C   0  0  0  0  0  0
    0.0768   -2.3215    0.0000 C   0  0  0  0  0  0
  1  2  1  0  0  0
  2  3  2  0  0  0
  2  8  1  0  0  0
  3  4  1  0  0  0
  4  5  2  0  0  0
  5  6  1  0  0  0
  6  7  1  0  0  0
  6  8  2  0  0  0
  8  9  1  0  0  0
  9 10  2  0  0  0
  9 11  1  0  0  0
 11 12  1  0  0  0
 12 13  2  0  0  0
 12 17  1  0  0  0
 13 14  1  0  0  0
 14 15  2  0  0  0
 15 16  1  0  0  0
 16 17  2  0  0  0
 16 18  1  0  0  0
 18 19  2  0  0  0
 18 26  1  0  0  0
 19 20  1  0  0  0
 20 21  1  0  0  0
 20 25  1  0  0  0
 21 22  2  0  0  0
 22 23  1  0  0  0
 23 24  2  0  0  0
 24 25  1  0  0  0
 25 26  2  0  0  0
 26 27  1  0  0  0
 27 28  2  0  0  0
 27 39  1  0  0  0
 28 29  1  0  0  0
 29 30  1  0  0  0
 29 37  2  0  0  0
 30 31  1  0  0  0
 31 32  2  0  0  0
 31 36  1  0  0  0
 32 33  1  0  0  0
 33 34  2  0  0  0
 34 35  1  0  0  0
 35 36  2  0  0  0
 37 38  1  0  0  0
 38 39  2  0  0  0
M  END
> <Outcome>
Active

$$$$

                    3D
 Structure written by MMmdl.
 25 28  0  0  1  0            999 V2000
   -0.1712   -2.1269    0.0000 C   0  0  0  0  0  0
   -0.5837   -1.4124    0.0000 N   0  0  0  0  0  0
   -0.1712   -0.6979    0.0000 C   0  0  0  0  0  0
   -0.5837    0.0166    0.0000 O   0  0  0  0  0  0
    0.6538   -0.6979    0.0000 C   0  0  0  0  0  0
    1.1387   -0.0305    0.0000 C   0  0  0  0  0  0
    1.9233   -0.2854    0.0000 C   0  0  0  0  0  0
    2.6378    0.1271    0.0000 C   0  0  0  0  0  0
    3.3523   -0.2854    0.0000 C   0  0  0  0  0  0
    3.3523   -1.1104    0.0000 C   0  0  0  0  0  0
    2.6378   -1.5229    0.0000 C   0  0  0  0  0  0
    1.9233   -1.1104    0.0000 C   0  0  0  0  0  0
    1.1387   -1.3654    0.0000 N   0  0  0  0  0  0
    2.6378    0.9521    0.0000 C   0  0  0  0  0  0
    1.9233    1.3646    0.0000 C   0  0  0  0  0  0
    1.9233    2.1896    0.0000 N   0  0  0  0  0  0
    2.6378    2.6021    0.0000 C   0  0  0  0  0  0
    3.3523    2.1896    0.0000 N   0  0  0  0  0  0
    3.3523    1.3646    0.0000 C   0  0  0  0  0  0
   -1.4087   -1.4124    0.0000 C   0  0  0  0  0  0
   -1.8212   -2.1269    0.0000 C   0  0  0  0  0  0
   -2.6462   -2.1269    0.0000 C   0  0  0  0  0  0
   -3.0587   -1.4124    0.0000 C   0  0  0  0  0  0
   -2.6462   -0.6979    0.0000 C   0  0  0  0  0  0
   -1.8212   -0.6979    0.0000 C   0  0  0  0  0  0
  1  2  1  0  0  0
  2  3  1  0  0  0
  2 20  1  0  0  0
  3  4  2  0  0  0
  3  5  1  0  0  0
  5  6  2  0  0  0
  5 13  1  0  0  0
  6  7  1  0  0  0
  7  8  2  0  0  0
  7 12  1  0  0  0
  8  9  1  0  0  0
  8 14  1  0  0  0
  9 10  2  0  0  0
 10 11  1  0  0  0
 11 12  1  0  0  0
 12 13  2  0  0  0
 14 15  2  0  0  0
 14 19  1  0  0  0
 15 16  1  0  0  0
 16 17  2  0  0  0
 17 18  1  0  0  0
 18 19  2  0  0  0
 20 21  2  0  0  0
 20 25  1  0  0  0
 21 22  1  0  0  0
 22 23  2  0  0  0
 23 24  1  0  0  0
 24 25  2  0  0  0
M  END
> <Outcome>
Active

$$$$

                    3D
 Structure written by MMmdl.
 26 29  0  0  1  0            999 V2000
   -1.4289    3.3000    0.0000 C   0  0  0  0  0  0
   -1.4289    2.4750    0.0000 C   0  0  0  0  0  0
   -0.7145    2.0625    0.0000 C   0  0  0  0  0  0
   -0.7145    1.2375    0.0000 C   0  0  0  0  0  0
   -0.0000    0.8250    0.0000 N   0  0  0  0  0  0
   -0.0000    0.0000    0.0000 C   0  0  0  0  0  0
   -0.7145   -0.4125    0.0000 N   0  0  0  0  0  0
   -0.7145   -1.2375    0.0000 C   0  0  0  0  0  0
   -1.4289   -1.6500    0.0000 N   0  0  0  0  0  0
   -2.1434   -1.2375    0.0000 C   0  0  3  0  0  0
   -2.1434   -0.4125    0.0000 C   0  0  0  0  0  0
   -2.8579    0.0000    0.0000 C   0  0  0  0  0  0
   -3.5724   -0.4125    0.0000 C   0  0  0  0  0  0
   -3.5724   -1.2375    0.0000 N   0  0  0  0  0  0
   -2.8579   -1.6500    0.0000 C   0  0  0  0  0  0
   -0.0000   -1.6500    0.0000 N   0  0  0  0  0  0
    0.7145   -1.2375    0.0000 C   0  0  0  0  0  0
    0.7145   -0.4125    0.0000 C   0  0  0  0  0  0
    1.4289    0.0000    0.0000 C   0  0  0  0  0  0
    1.4289    0.8250    0.0000 O   0  0  0  0  0  0
    2.1434   -0.4125    0.0000 N   0  0  0  0  0  0
    2.1434   -1.2375    0.0000 C   0  0  0  0  0  0
    1.4289   -1.6500    0.0000 C   0  0  0  0  0  0
   -1.4289    0.8250    0.0000 C   0  0  0  0  0  0
   -2.1434    1.2375    0.0000 C   0  0  0  0  0  0
   -2.1434    2.0625    0.0000 C   0  0  0  0  0  0
  1  2  1  0  0  0
  2  3  2  0  0  0
  2 26  1  0  0  0
  3  4  1  0  0  0
  4  5  1  0  0  0
  4 24  2  0  0  0
  5  6  1  0  0  0
  6  7  2  0  0  0
  6 18  1  0  0  0
  7  8  1  0  0  0
  8  9  1  0  0  0
  8 16  2  0  0  0
  9 10  1  0  0  0
 10 11  1  0  0  0
 10 15  1  0  0  0
 11 12  1  0  0  0
 12 13  1  0  0  0
 13 14  1  0  0  0
 14 15  1  0  0  0
 16 17  1  0  0  0
 17 18  2  0  0  0
 17 23  1  0  0  0
 18 19  1  0  0  0
 19 20  2  0  0  0
 19 21  1  0  0  0
 21 22  1  0  0  0
 22 23  2  0  0  0
 24 25  1  0  0  0
 25 26  2  0  0  0
M  END
> <Outcome>
Active

$$$$

                    3D
 Structure written by MMmdl.
 25 27  0  0  1  0            999 V2000
   -4.2868   -4.9500    0.0000 C   0  0  0  0  0  0
   -3.5724   -4.5375    0.0000 C   0  0  0  0  0  0
   -3.5724   -3.7125    0.0000 C   0  0  0  0  0  0
   -2.8579   -3.3000    0.0000 C   0  0  0  0  0  0
   -2.8579   -2.4750    0.0000 N   0  0  0  0  0  0
   -2.1434   -2.0625    0.0000 C   0  0  0  0  0  0
   -1.4289   -2.4750    0.0000 N   0  0  0  0  0  0
   -0.7145   -2.0625    0.0000 C   0  0  0  0  0  0
   -0.0000   -2.4750    0.0000 N   0  0  0  0  0  0
    0.7145   -2.0625    0.0000 C   0  0  0  0  0  0
    1.4289   -2.4750    0.0000 C   0  0  0  0  0  0
    2.1434   -2.0625    0.0000 C   0  0  0  0  0  0
    2.8579   -2.4750    0.0000 C   0  0  0  0  0  0
    2.8579   -3.3000    0.0000 N   0  0  0  0  0  0
   -0.7145   -1.2375    0.0000 N   0  0  0  0  0  0
   -1.4289   -0.8250    0.0000 C   0  0  0  0  0  0
   -2.1434   -1.2375    0.0000 C   0  0  0  0  0  0
   -2.8579   -0.8250    0.0000 C   0  0  0  0  0  0
   -3.5724   -1.2375    0.0000 O   0  0  0  0  0  0
   -2.8579   -0.0000    0.0000 N   0  0  0  0  0  0
   -2.1434    0.4125    0.0000 C   0  0  0  0  0  0
   -1.4289   -0.0000    0.0000 C   0  0  0  0  0  0
   -2.1434   -3.7125    0.0000 C   0  0  0  0  0  0
   -2.1434   -4.5375    0.0000 C   0  0  0  0  0  0
   -2.8579   -4.9500    0.0000 C   0  0  0  0  0  0
  1  2  1  0  0  0
  2  3  2  0  0  0
  2 25  1  0  0  0
  3  4  1  0  0  0
  4  5  1  0  0  0
  4 23  2  0  0  0
  5  6  1  0  0  0
  6  7  2  0  0  0
  6 17  1  0  0  0
  7  8  1  0  0  0
  8  9  1  0  0  0
  8 15  2  0  0  0
  9 10  1  0  0  0
 10 11  1  0  0  0
 11 12  1  0  0  0
 12 13  1  0  0  0
 13 14  1  0  0  0
 15 16  1  0  0  0
 16 17  2  0  0  0
 16 22  1  0  0  0
 17 18  1  0  0  0
 18 19  2  0  0  0
 18 20  1  0  0  0
 20 21  1  0  0  0
 21 22  2  0  0  0
 23 24  1  0  0  0
 24 25  2  0  0  0
M  END
> <Outcome>
Active

$$$$

                    3D
 Structure written by MMmdl.
 34 38  0  0  1  0            999 V2000
   -0.0000    0.8250    0.0000 O   0  0  0  0  0  0
   -0.0000    0.0000    0.0000 C   0  0  0  0  0  0
   -0.7145   -0.4125    0.0000 N   0  0  0  0  0  0
   -0.7145   -1.2375    0.0000 C   0  0  0  0  0  0
   -0.0000   -1.6500    0.0000 C   0  0  0  0  0  0
    0.7145   -1.2375    0.0000 C   0  0  0  0  0  0
    0.7145   -0.4125    0.0000 C   0  0  0  0  0  0
    1.4289    0.0000    0.0000 C   0  0  0  0  0  0
    1.4289    0.8250    0.0000 N   0  0  0  0  0  0
    2.1434    1.2375    0.0000 C   0  0  0  0  0  0
    2.1434    2.0625    0.0000 C   0  0  0  0  0  0
    2.8579    2.4750    0.0000 C   0  0  0  0  0  0
    3.5724    2.0625    0.0000 C   0  0  0  0  0  0
    3.5724    1.2375    0.0000 C   0  0  0  0  0  0
    2.8579    0.8250    0.0000 C   0  0  0  0  0  0
    4.2868    2.4750    0.0000 S   0  0  0  0  0  0
    3.8743    3.1895    0.0000 O   0  0  0  0  0  0
    4.6993    1.7605    0.0000 O   0  0  0  0  0  0
    5.0013    2.8875    0.0000 N   0  0  0  0  0  0
    5.0013    3.7125    0.0000 C   0  0  0  0  0  0
    5.7158    4.1250    0.0000 C   0  0  0  0  0  0
    6.4302    3.7125    0.0000 O   0  0  0  0  0  0
    6.4302    2.8875    0.0000 C   0  0  0  0  0  0
    5.7158    2.4750    0.0000 C   0  0  0  0  0  0
    2.1434   -0.4125    0.0000 N   0  0  0  0  0  0
    2.1434   -1.2375    0.0000 C   0  0  0  0  0  0
    2.8579   -1.6500    0.0000 N   0  0  0  0  0  0
    2.8579   -2.4750    0.0000 C   0  0  3  0  0  0
    2.1434   -2.8875    0.0000 C   0  0  0  0  0  0
    2.1434   -3.7125    0.0000 C   0  0  0  0  0  0
    2.8579   -4.1250    0.0000 C   0  0  0  0  0  0
    3.5724   -3.7125    0.0000 N   0  0  0  0  0  0
    3.5724   -2.8875    0.0000 C   0  0  0  0  0  0
    1.4289   -1.6500    0.0000 N   0  0  0  0  0  0
  1  2  2  0  0  0
  2  3  1  0  0  0
  2  7  1  0  0  0
  3  4  1  0  0  0
  4  5  2  0  0  0
  5  6  1  0  0  0
  6  7  2  0  0  0
  6 34  1  0  0  0
  7  8  1  0  0  0
  8  9  1  0  0  0
  8 25  2  0  0  0
  9 10  1  0  0  0
 10 11  2  0  0  0
 10 15  1  0  0  0
 11 12  1  0  0  0
 12 13  2  0  0  0
 13 14  1  0  0  0
 13 16  1  0  0  0
 14 15  2  0  0  0
 16 17  2  0  0  0
 16 18  2  0  0  0
 16 19  1  0  0  0
 19 20  1  0  0  0
 19 24  1  0  0  0
 20 21  1  0  0  0
 21 22  1  0  0  0
 22 23  1  0  0  0
 23 24  1  0  0  0
 25 26  1  0  0  0
 26 27  1  0  0  0
 26 34  2  0  0  0
 27 28  1  0  0  0
 28 29  1  0  0  0
 28 33  1  0  0  0
 29 30  1  0  0  0
 30 31  1  0  0  0
 31 32  1  0  0  0
 32 33  1  0  0  0
M  END
> <Outcome>
Active

$$$$

                    3D
 Structure written by MMmdl.
 29 33  0  0  1  0            999 V2000
    2.0701    1.9354    0.0000 O   0  0  0  0  0  0
    2.7845    2.3479    0.0000 C   0  0  0  0  0  0
    3.4990    1.9354    0.0000 N   0  0  0  0  0  0
    4.2135    2.3479    0.0000 C   0  0  0  0  0  0
    4.2135    3.1729    0.0000 C   0  0  0  0  0  0
    3.4990    3.5854    0.0000 C   0  0  0  0  0  0
    2.7845    3.1729    0.0000 C   0  0  0  0  0  0
    2.0701    3.5854    0.0000 C   0  0  0  0  0  0
    1.3556    3.1729    0.0000 N   0  0  0  0  0  0
    0.6411    3.5854    0.0000 C   0  0  0  0  0  0
   -0.0734    3.1729    0.0000 C   0  0  0  0  0  0
   -0.7878    3.5854    0.0000 C   0  0  0  0  0  0
   -0.7878    4.4104    0.0000 C   0  0  0  0  0  0
   -1.5724    4.6654    0.0000 C   0  0  0  0  0  0
   -2.0574    3.9979    0.0000 C   0  0  0  0  0  0
   -1.5724    3.3305    0.0000 S   0  0  0  0  0  0
   -1.4094    2.5218    0.0000 O   0  0  0  0  0  0
   -2.1797    2.7721    0.0000 O   0  0  0  0  0  0
   -0.0734    4.8229    0.0000 C   0  0  0  0  0  0
    0.6411    4.4104    0.0000 C   0  0  0  0  0  0
    2.0701    4.4104    0.0000 N   0  0  0  0  0  0
    2.7845    4.8229    0.0000 C   0  0  0  0  0  0
    2.7845    5.6479    0.0000 N   0  0  0  0  0  0
    3.4990    6.0604    0.0000 C   0  0  3  0  0  0
    4.2527    5.7249    0.0000 C   0  0  0  0  0  0
    4.8047    6.3380    0.0000 C   0  0  0  0  0  0
    4.3922    7.0524    0.0000 N   0  0  0  0  0  0
    3.5852    6.8809    0.0000 C   0  0  0  0  0  0
    3.4990    4.4104    0.0000 N   0  0  0  0  0  0
  1  2  2  0  0  0
  2  3  1  0  0  0
  2  7  1  0  0  0
  3  4  1  0  0  0
  4  5  2  0  0  0
  5  6  1  0  0  0
  6  7  2  0  0  0
  6 29  1  0  0  0
  7  8  1  0  0  0
  8  9  1  0  0  0
  8 21  2  0  0  0
  9 10  1  0  0  0
 10 11  2  0  0  0
 10 20  1  0  0  0
 11 12  1  0  0  0
 12 13  2  0  0  0
 12 16  1  0  0  0
 13 14  1  0  0  0
 13 19  1  0  0  0
 14 15  1  0  0  0
 15 16  1  0  0  0
 16 17  2  0  0  0
 16 18  2  0  0  0
 19 20  2  0  0  0
 21 22  1  0  0  0
 22 23  1  0  0  0
 22 29  2  0  0  0
 23 24  1  0  0  0
 24 25  1  0  0  0
 24 28  1  0  0  0
 25 26  1  0  0  0
 26 27  1  0  0  0
 27 28  1  0  0  0
M  END
> <Outcome>
Active

$$$$

                    3D
 Structure written by MMmdl.
 26 29  0  0  1  0            999 V2000
   -1.4289    3.3000    0.0000 Cl  0  0  0  0  0  0
   -1.4289    2.4750    0.0000 C   0  0  0  0  0  0
   -0.7145    2.0625    0.0000 C   0  0  0  0  0  0
   -0.7145    1.2375    0.0000 C   0  0  0  0  0  0
    0.0000    0.8250    0.0000 N   0  0  0  0  0  0
    0.0000   -0.0000    0.0000 C   0  0  0  0  0  0
   -0.7145   -0.4125    0.0000 N   0  0  0  0  0  0
   -0.7145   -1.2375    0.0000 C   0  0  0  0  0  0
   -1.4289   -1.6500    0.0000 N   0  0  0  0  0  0
   -2.1434   -1.2375    0.0000 C   0  0  3  0  0  0
   -2.2296   -0.4170    0.0000 C   0  0  0  0  0  0
   -3.0366   -0.2455    0.0000 C   0  0  0  0  0  0
   -3.4491   -0.9600    0.0000 N   0  0  0  0  0  0
   -2.8971   -1.5731    0.0000 C   0  0  0  0  0  0
    0.0000   -1.6500    0.0000 N   0  0  0  0  0  0
    0.7145   -1.2375    0.0000 C   0  0  0  0  0  0
    0.7145   -0.4125    0.0000 C   0  0  0  0  0  0
    1.4289   -0.0000    0.0000 C   0  0  0  0  0  0
    1.4289    0.8250    0.0000 O   0  0  0  0  0  0
    2.1434   -0.4125    0.0000 N   0  0  0  0  0  0
    2.1434   -1.2375    0.0000 C   0  0  0  0  0  0
    1.4289   -1.6500    0.0000 C   0  0  0  0  0  0
   -1.4289    0.8250    0.0000 C   0  0  0  0  0  0
   -2.1434    1.2375    0.0000 C   0  0  0  0  0  0
   -2.8579    0.8250    0.0000 Cl  0  0  0  0  0  0
   -2.1434    2.0625    0.0000 C   0  0  0  0  0  0
  1  2  1  0  0  0
  2  3  2  0  0  0
  2 26  1  0  0  0
  3  4  1  0  0  0
  4  5  1  0  0  0
  4 23  2  0  0  0
  5  6  1  0  0  0
  6  7  2  0  0  0
  6 17  1  0  0  0
  7  8  1  0  0  0
  8  9  1  0  0  0
  8 15  2  0  0  0
  9 10  1  0  0  0
 10 11  1  0  0  0
 10 14  1  0  0  0
 11 12  1  0  0  0
 12 13  1  0  0  0
 13 14  1  0  0  0
 15 16  1  0  0  0
 16 17  2  0  0  0
 16 22  1  0  0  0
 17 18  1  0  0  0
 18 19  2  0  0  0
 18 20  1  0  0  0
 20 21  1  0  0  0
 21 22  2  0  0  0
 23 24  1  0  0  0
 24 25  1  0  0  0
 24 26  2  0  0  0
M  END
> <Outcome>
Active

$$$$

                    3D
 Structure written by MMmdl.
 26 28  0  0  1  0            999 V2000
   -0.7145   -3.7125    0.0000 N   0  0  0  0  0  0
    0.0000   -4.1250    0.0000 C   0  0  0  0  0  0
    0.7145   -3.7125    0.0000 C   0  0  0  0  0  0
    1.4289   -4.1250    0.0000 C   0  0  0  0  0  0
    2.1434   -3.7125    0.0000 N   0  0  0  0  0  0
    2.8579   -4.1250    0.0000 C   0  0  0  0  0  0
    2.8579   -4.9500    0.0000 N   0  0  0  0  0  0
    3.5724   -5.3625    0.0000 C   0  0  0  0  0  0
    4.2868   -4.9500    0.0000 C   0  0  0  0  0  0
    5.0013   -5.3625    0.0000 C   0  0  0  0  0  0
    5.7158   -4.9500    0.0000 O   0  0  0  0  0  0
    5.0013   -6.1875    0.0000 N   0  0  0  0  0  0
    4.2868   -6.6000    0.0000 C   0  0  0  0  0  0
    3.5724   -6.1875    0.0000 C   0  0  0  0  0  0
    4.2868   -4.1250    0.0000 C   0  0  0  0  0  0
    5.0013   -3.7125    0.0000 N   0  0  0  0  0  0
    5.0013   -2.8875    0.0000 C   0  0  0  0  0  0
    4.2868   -2.4750    0.0000 C   0  0  0  0  0  0
    4.2868   -1.6500    0.0000 C   0  0  0  0  0  0
    5.0013   -1.2375    0.0000 C   0  0  0  0  0  0
    5.7158   -1.6500    0.0000 C   0  0  0  0  0  0
    5.7158   -2.4750    0.0000 C   0  0  0  0  0  0
    6.4302   -1.2375    0.0000 C   0  0  0  0  0  0
    6.4302   -0.4125    0.0000 N   0  0  0  0  0  0
    7.1447   -1.6500    0.0000 O   0  0  0  0  0  0
    3.5724   -3.7125    0.0000 N   0  0  0  0  0  0
  1  2  1  0  0  0
  2  3  1  0  0  0
  3  4  1  0  0  0
  4  5  1  0  0  0
  5  6  1  0  0  0
  6  7  2  0  0  0
  6 26  1  0  0  0
  7  8  1  0  0  0
  8  9  2  0  0  0
  8 14  1  0  0  0
  9 10  1  0  0  0
  9 15  1  0  0  0
 10 11  2  0  0  0
 10 12  1  0  0  0
 12 13  1  0  0  0
 13 14  2  0  0  0
 15 16  1  0  0  0
 15 26  2  0  0  0
 16 17  1  0  0  0
 17 18  2  0  0  0
 17 22  1  0  0  0
 18 19  1  0  0  0
 19 20  2  0  0  0
 20 21  1  0  0  0
 21 22  2  0  0  0
 21 23  1  0  0  0
 23 24  1  0  0  0
 23 25  2  0  0  0
M  END
> <Outcome>
Active

$$$$

                    3D
 Structure written by MMmdl.
 28 31  0  0  1  0            999 V2000
   -3.5724    0.4125    0.0000 N   0  0  0  0  0  0
   -2.8579    0.8250    0.0000 S   0  0  0  0  0  0
   -2.4454    0.1105    0.0000 O   0  0  0  0  0  0
   -3.2704    1.5395    0.0000 O   0  0  0  0  0  0
   -2.1434    1.2375    0.0000 C   0  0  0  0  0  0
   -2.1434    2.0625    0.0000 C   0  0  0  0  0  0
   -1.4289    2.4750    0.0000 C   0  0  0  0  0  0
   -0.7145    2.0625    0.0000 C   0  0  0  0  0  0
   -0.7145    1.2375    0.0000 C   0  0  0  0  0  0
   -0.0000    0.8250    0.0000 N   0  0  0  0  0  0
   -0.0000   -0.0000    0.0000 C   0  0  0  0  0  0
   -0.7145   -0.4125    0.0000 N   0  0  0  0  0  0
   -0.7145   -1.2375    0.0000 C   0  0  0  0  0  0
   -1.4289   -1.6500    0.0000 N   0  0  0  0  0  0
   -2.1434   -1.2375    0.0000 C   0  0  3  0  0  0
   -2.2297   -0.4170    0.0000 C   0  0  0  0  0  0
   -3.0366   -0.2455    0.0000 C   0  0  0  0  0  0
   -3.4491   -0.9600    0.0000 N   0  0  0  0  0  0
   -2.8971   -1.5731    0.0000 C   0  0  0  0  0  0
   -0.0000   -1.6500    0.0000 N   0  0  0  0  0  0
    0.7145   -1.2375    0.0000 C   0  0  0  0  0  0
    0.7145   -0.4125    0.0000 C   0  0  0  0  0  0
    1.4289   -0.0000    0.0000 C   0  0  0  0  0  0
    1.4289    0.8250    0.0000 O   0  0  0  0  0  0
    2.1434   -0.4125    0.0000 N   0  0  0  0  0  0
    2.1434   -1.2375    0.0000 C   0  0  0  0  0  0
    1.4289   -1.6500    0.0000 C   0  0  0  0  0  0
   -1.4289    0.8250    0.0000 C   0  0  0  0  0  0
  1  2  1  0  0  0
  2  3  2  0  0  0
  2  4  2  0  0  0
  2  5  1  0  0  0
  5  6  2  0  0  0
  5 28  1  0  0  0
  6  7  1  0  0  0
  7  8  2  0  0  0
  8  9  1  0  0  0
  9 10  1  0  0  0
  9 28  2  0  0  0
 10 11  1  0  0  0
 11 12  2  0  0  0
 11 22  1  0  0  0
 12 13  1  0  0  0
 13 14  1  0  0  0
 13 20  2  0  0  0
 14 15  1  0  0  0
 15 16  1  0  0  0
 15 19  1  0  0  0
 16 17  1  0  0  0
 17 18  1  0  0  0
 18 19  1  0  0  0
 20 21  1  0  0  0
 21 22  2  0  0  0
 21 27  1  0  0  0
 22 23  1  0  0  0
 23 24  2  0  0  0
 23 25  1  0  0  0
 25 26  1  0  0  0
 26 27  2  0  0  0
M  END
> <Outcome>
Active

$$$$

                    3D
 Structure written by MMmdl.
 37 41  0  0  1  0            999 V2000
    4.7812    6.0604    0.0000 C   0  0  0  0  0  0
    4.0668    5.6479    0.0000 O   0  0  0  0  0  0
    4.0668    4.8229    0.0000 C   0  0  0  0  0  0
    4.7812    4.4104    0.0000 C   0  0  0  0  0  0
    5.4957    4.8229    0.0000 O   0  0  0  0  0  0
    6.2102    4.4104    0.0000 C   0  0  0  0  0  0
    4.7812    3.5854    0.0000 C   0  0  0  0  0  0
    4.0668    3.1729    0.0000 C   0  0  0  0  0  0
    4.0668    2.3479    0.0000 N   0  0  0  0  0  0
    3.3523    1.9354    0.0000 C   0  0  0  0  0  0
    3.3523    1.1104    0.0000 N   0  0  0  0  0  0
    2.6378    0.6979    0.0000 C   0  0  0  0  0  0
    1.9233    1.1104    0.0000 C   0  0  0  0  0  0
    1.9233    1.9354    0.0000 C   0  0  0  0  0  0
    1.1387    2.1904    0.0000 N   0  0  0  0  0  0
    0.6538    1.5229    0.0000 C   0  0  0  0  0  0
    1.1387    0.8555    0.0000 C   0  0  0  0  0  0
    0.8838    0.0709    0.0000 C   0  0  0  0  0  0
    1.4358   -0.5422    0.0000 C   0  0  0  0  0  0
    1.1809   -1.3269    0.0000 C   0  0  0  0  0  0
    1.7329   -1.9400    0.0000 N   0  0  0  0  0  0
    1.4780   -2.7246    0.0000 C   0  0  0  0  0  0
    0.6710   -2.8961    0.0000 O   0  0  0  0  0  0
    2.0300   -3.3377    0.0000 C   0  0  0  0  0  0
    1.7751   -4.1223    0.0000 C   0  0  0  0  0  0
    2.3271   -4.7354    0.0000 C   0  0  0  0  0  0
    2.0722   -5.5200    0.0000 C   0  0  0  0  0  0
    2.6242   -6.1331    0.0000 O   0  0  0  0  0  0
    1.2652   -5.6915    0.0000 C   0  0  0  0  0  0
    0.7132   -5.0784    0.0000 C   0  0  0  0  0  0
    0.9681   -4.2938    0.0000 C   0  0  0  0  0  0
    0.3739   -1.4984    0.0000 C   0  0  0  0  0  0
   -0.1781   -0.8853    0.0000 C   0  0  0  0  0  0
    0.0768   -0.1007    0.0000 C   0  0  0  0  0  0
    2.6378    2.3479    0.0000 N   0  0  0  0  0  0
    3.3523    3.5854    0.0000 C   0  0  0  0  0  0
    3.3523    4.4104    0.0000 C   0  0  0  0  0  0
  1  2  1  0  0  0
  2  3  1  0  0  0
  3  4  2  0  0  0
  3 37  1  0  0  0
  4  5  1  0  0  0
  4  7  1  0  0  0
  5  6  1  0  0  0
  7  8  2  0  0  0
  8  9  1  0  0  0
  8 36  1  0  0  0
  9 10  1  0  0  0
 10 11  2  0  0  0
 10 35  1  0  0  0
 11 12  1  0  0  0
 12 13  2  0  0  0
 13 14  1  0  0  0
 13 17  1  0  0  0
 14 15  1  0  0  0
 14 35  2  0  0  0
 15 16  1  0  0  0
 16 17  2  0  0  0
 17 18  1  0  0  0
 18 19  2  0  0  0
 18 34  1  0  0  0
 19 20  1  0  0  0
 20 21  1  0  0  0
 20 32  2  0  0  0
 21 22  1  0  0  0
 22 23  2  0  0  0
 22 24  1  0  0  0
 24 25  1  0  0  0
 25 26  2  0  0  0
 25 31  1  0  0  0
 26 27  1  0  0  0
 27 28  1  0  0  0
 27 29  2  0  0  0
 29 30  1  0  0  0
 30 31  2  0  0  0
 32 33  1  0  0  0
 33 34  2  0  0  0
 36 37  2  0  0  0
M  END
> <Outcome>
Active

$$$$

                    3D
 Structure written by MMmdl.
 37 41  0  0  1  0            999 V2000
    4.7812    6.0604    0.0000 C   0  0  0  0  0  0
    4.0668    5.6479    0.0000 O   0  0  0  0  0  0
    4.0668    4.8229    0.0000 C   0  0  0  0  0  0
    4.7812    4.4104    0.0000 C   0  0  0  0  0  0
    5.4957    4.8229    0.0000 O   0  0  0  0  0  0
    6.2102    4.4104    0.0000 C   0  0  0  0  0  0
    4.7812    3.5854    0.0000 C   0  0  0  0  0  0
    4.0668    3.1729    0.0000 C   0  0  0  0  0  0
    4.0668    2.3479    0.0000 N   0  0  0  0  0  0
    3.3523    1.9354    0.0000 C   0  0  0  0  0  0
    3.3523    1.1104    0.0000 N   0  0  0  0  0  0
    2.6378    0.6979    0.0000 C   0  0  0  0  0  0
    1.9233    1.1104    0.0000 C   0  0  0  0  0  0
    1.9233    1.9354    0.0000 C   0  0  0  0  0  0
    1.1387    2.1904    0.0000 N   0  0  0  0  0  0
    0.6538    1.5229    0.0000 C   0  0  0  0  0  0
    1.1387    0.8555    0.0000 C   0  0  0  0  0  0
    0.8838    0.0709    0.0000 C   0  0  0  0  0  0
    1.4358   -0.5422    0.0000 C   0  0  0  0  0  0
    1.1809   -1.3269    0.0000 C   0  0  0  0  0  0
    1.7329   -1.9399    0.0000 N   0  0  0  0  0  0
    1.4780   -2.7246    0.0000 C   0  0  0  0  0  0
    0.6710   -2.8961    0.0000 O   0  0  0  0  0  0
    2.0300   -3.3377    0.0000 C   0  0  0  0  0  0
    1.7751   -4.1223    0.0000 C   0  0  0  0  0  0
    2.3271   -4.7354    0.0000 C   0  0  0  0  0  0
    2.0722   -5.5200    0.0000 C   0  0  0  0  0  0
    1.2652   -5.6915    0.0000 C   0  0  0  0  0  0
    1.0103   -6.4762    0.0000 O   0  0  0  0  0  0
    0.7132   -5.0784    0.0000 C   0  0  0  0  0  0
    0.9681   -4.2938    0.0000 C   0  0  0  0  0  0
    0.3739   -1.4984    0.0000 C   0  0  0  0  0  0
   -0.1781   -0.8853    0.0000 C   0  0  0  0  0  0
    0.0768   -0.1007    0.0000 C   0  0  0  0  0  0
    2.6378    2.3479    0.0000 N   0  0  0  0  0  0
    3.3523    3.5854    0.0000 C   0  0  0  0  0  0
    3.3523    4.4104    0.0000 C   0  0  0  0  0  0
  1  2  1  0  0  0
  2  3  1  0  0  0
  3  4  2  0  0  0
  3 37  1  0  0  0
  4  5  1  0  0  0
  4  7  1  0  0  0
  5  6  1  0  0  0
  7  8  2  0  0  0
  8  9  1  0  0  0
  8 36  1  0  0  0
  9 10  1  0  0  0
 10 11  2  0  0  0
 10 35  1  0  0  0
 11 12  1  0  0  0
 12 13  2  0  0  0
 13 14  1  0  0  0
 13 17  1  0  0  0
 14 15  1  0  0  0
 14 35  2  0  0  0
 15 16  1  0  0  0
 16 17  2  0  0  0
 17 18  1  0  0  0
 18 19  2  0  0  0
 18 34  1  0  0  0
 19 20  1  0  0  0
 20 21  1  0  0  0
 20 32  2  0  0  0
 21 22  1  0  0  0
 22 23  2  0  0  0
 22 24  1  0  0  0
 24 25  1  0  0  0
 25 26  2  0  0  0
 25 31  1  0  0  0
 26 27  1  0  0  0
 27 28  2  0  0  0
 28 29  1  0  0  0
 28 30  1  0  0  0
 30 31  2  0  0  0
 32 33  1  0  0  0
 33 34  2  0  0  0
 36 37  2  0  0  0
M  END
> <Outcome>
Active

$$$$

                    3D
 Structure written by MMmdl.
 30 33  0  0  1  0            999 V2000
   -6.8159    4.3034    0.0000 C   0  0  0  0  0  0
   -6.4034    3.5889    0.0000 C   0  0  0  0  0  0
   -5.5784    3.5889    0.0000 N   0  0  0  0  0  0
   -5.1659    2.8744    0.0000 C   0  0  0  0  0  0
   -5.5784    2.1600    0.0000 O   0  0  0  0  0  0
   -4.3409    2.8744    0.0000 N   0  0  0  0  0  0
   -3.9284    2.1600    0.0000 C   0  0  0  0  0  0
   -3.1034    2.1600    0.0000 C   0  0  0  0  0  0
   -2.6909    1.4455    0.0000 C   0  0  0  0  0  0
   -3.1034    0.7310    0.0000 C   0  0  0  0  0  0
   -3.9284    0.7310    0.0000 C   0  0  0  0  0  0
   -4.3409    1.4455    0.0000 C   0  0  0  0  0  0
   -2.6909    0.0165    0.0000 C   0  0  0  0  0  0
   -1.8659    0.0165    0.0000 C   0  0  0  0  0  0
   -1.4534   -0.6979    0.0000 C   0  0  0  0  0  0
   -0.6284   -0.6979    0.0000 C   0  0  0  0  0  0
   -0.1435   -1.3654    0.0000 N   0  0  0  0  0  0
    0.6411   -1.1104    0.0000 C   0  0  0  0  0  0
    0.6411   -0.2854    0.0000 C   0  0  0  0  0  0
   -0.1435   -0.0305    0.0000 N   0  0  0  0  0  0
    1.3556    0.1271    0.0000 C   0  0  0  0  0  0
    2.0701   -0.2854    0.0000 C   0  0  0  0  0  0
    2.7845    0.1271    0.0000 O   0  0  0  0  0  0
    3.4990   -0.2854    0.0000 C   0  0  0  0  0  0
    2.0701   -1.1104    0.0000 C   0  0  0  0  0  0
    1.3556   -1.5229    0.0000 C   0  0  0  0  0  0
   -1.8659   -1.4124    0.0000 C   0  0  0  0  0  0
   -1.4534   -2.1269    0.0000 N   0  0  0  0  0  0
   -2.6909   -1.4124    0.0000 N   0  0  0  0  0  0
   -3.1034   -0.6979    0.0000 C   0  0  0  0  0  0
  1  2  1  0  0  0
  2  3  1  0  0  0
  3  4  1  0  0  0
  4  5  2  0  0  0
  4  6  1  0  0  0
  6  7  1  0  0  0
  7  8  2  0  0  0
  7 12  1  0  0  0
  8  9  1  0  0  0
  9 10  2  0  0  0
 10 11  1  0  0  0
 10 13  1  0  0  0
 11 12  2  0  0  0
 13 14  2  0  0  0
 13 30  1  0  0  0
 14 15  1  0  0  0
 15 16  1  0  0  0
 15 27  2  0  0  0
 16 17  2  0  0  0
 16 20  1  0  0  0
 17 18  1  0  0  0
 18 19  1  0  0  0
 18 26  2  0  0  0
 19 20  2  0  0  0
 19 21  1  0  0  0
 21 22  2  0  0  0
 22 23  1  0  0  0
 22 25  1  0  0  0
 23 24  1  0  0  0
 25 26  1  0  0  0
 27 28  1  0  0  0
 27 29  1  0  0  0
 29 30  2  0  0  0
M  END
> <Outcome>
Active

$$$$

                    3D
 Structure written by MMmdl.
 28 31  0  0  1  0            999 V2000
    3.4990    1.1104    0.0000 C   0  0  0  0  0  0
    2.7845    0.6979    0.0000 O   0  0  0  0  0  0
    2.0701    1.1104    0.0000 C   0  0  0  0  0  0
    1.3556    0.6979    0.0000 C   0  0  0  0  0  0
    0.6411    1.1104    0.0000 C   0  0  0  0  0  0
    0.6411    1.9354    0.0000 C   0  0  0  0  0  0
    1.3556    2.3479    0.0000 C   0  0  0  0  0  0
    2.0701    1.9354    0.0000 C   0  0  0  0  0  0
   -0.1435    2.1904    0.0000 N   0  0  0  0  0  0
   -0.6284    1.5229    0.0000 C   0  0  0  0  0  0
   -0.1435    0.8555    0.0000 N   0  0  0  0  0  0
   -1.4534    1.5229    0.0000 C   0  0  0  0  0  0
   -1.8659    0.8085    0.0000 C   0  0  0  0  0  0
   -1.4534    0.0940    0.0000 N   0  0  0  0  0  0
   -2.6909    0.8085    0.0000 N   0  0  0  0  0  0
   -3.1034    1.5229    0.0000 C   0  0  0  0  0  0
   -2.6909    2.2374    0.0000 C   0  0  0  0  0  0
   -1.8659    2.2374    0.0000 C   0  0  0  0  0  0
   -3.1034    2.9519    0.0000 C   0  0  0  0  0  0
   -3.9284    2.9519    0.0000 C   0  0  0  0  0  0
   -4.3409    3.6663    0.0000 C   0  0  0  0  0  0
   -3.9284    4.3808    0.0000 C   0  0  0  0  0  0
   -4.3409    5.0953    0.0000 N   0  0  0  0  0  0
   -3.9284    5.8098    0.0000 C   0  0  0  0  0  0
   -4.3409    6.5242    0.0000 C   0  0  0  0  0  0
   -3.1034    5.8098    0.0000 O   0  0  0  0  0  0
   -3.1034    4.3808    0.0000 C   0  0  0  0  0  0
   -2.6909    3.6663    0.0000 C   0  0  0  0  0  0
  1  2  1  0  0  0
  2  3  1  0  0  0
  3  4  2  0  0  0
  3  8  1  0  0  0
  4  5  1  0  0  0
  5  6  2  0  0  0
  5 11  1  0  0  0
  6  7  1  0  0  0
  6  9  1  0  0  0
  7  8  2  0  0  0
  9 10  1  0  0  0
 10 11  2  0  0  0
 10 12  1  0  0  0
 12 13  2  0  0  0
 12 18  1  0  0  0
 13 14  1  0  0  0
 13 15  1  0  0  0
 15 16  2  0  0  0
 16 17  1  0  0  0
 17 18  2  0  0  0
 17 19  1  0  0  0
 19 20  2  0  0  0
 19 28  1  0  0  0
 20 21  1  0  0  0
 21 22  2  0  0  0
 22 23  1  0  0  0
 22 27  1  0  0  0
 23 24  1  0  0  0
 24 25  1  0  0  0
 24 26  2  0  0  0
 27 28  2  0  0  0
M  END
> <Outcome>
Active

$$$$

                    3D
 Structure written by MMmdl.
 41 46  0  0  1  0            999 V2000
   -3.3639    4.5787    0.0000 C   0  0  0  0  0  0
   -3.1089    3.7941    0.0000 O   0  0  0  0  0  0
   -2.3020    3.6226    0.0000 C   0  0  0  0  0  0
   -1.7499    4.2357    0.0000 C   0  0  0  0  0  0
   -0.9429    4.0641    0.0000 C   0  0  0  0  0  0
   -0.6880    3.2795    0.0000 C   0  0  0  0  0  0
   -1.2400    2.6664    0.0000 C   0  0  0  0  0  0
   -0.9851    1.8818    0.0000 N   0  0  0  0  0  0
   -0.1781    1.7103    0.0000 C   0  0  0  0  0  0
    0.3739    2.3234    0.0000 N   0  0  0  0  0  0
    1.1809    2.1518    0.0000 C   0  0  0  0  0  0
    1.4358    1.3672    0.0000 C   0  0  0  0  0  0
    0.8838    0.7541    0.0000 C   0  0  0  0  0  0
    0.0768    0.9256    0.0000 N   0  0  0  0  0  0
    1.1387   -0.0305    0.0000 C   0  0  0  0  0  0
    1.9233   -0.2854    0.0000 C   0  0  0  0  0  0
    2.6378    0.1271    0.0000 C   0  0  0  0  0  0
    3.3523   -0.2854    0.0000 C   0  0  0  0  0  0
    3.3523   -1.1104    0.0000 C   0  0  0  0  0  0
    2.6378   -1.5229    0.0000 C   0  0  0  0  0  0
    1.9233   -1.1104    0.0000 N   0  0  0  0  0  0
    1.1387   -1.3654    0.0000 N   0  0  0  0  0  0
    0.6538   -0.6979    0.0000 C   0  0  0  0  0  0
   -0.1712   -0.6979    0.0000 C   0  0  0  0  0  0
   -0.5837   -1.4124    0.0000 C   0  0  0  0  0  0
   -1.4087   -1.4124    0.0000 C   0  0  0  0  0  0
   -1.8212   -2.1269    0.0000 N   0  0  0  0  0  0
   -1.4087   -2.8414    0.0000 C   0  0  0  0  0  0
   -0.5837   -2.8414    0.0000 O   0  0  0  0  0  0
   -1.8212   -3.5558    0.0000 C   0  0  0  0  0  0
   -1.4087   -4.2703    0.0000 C   0  0  0  0  0  0
   -0.5837   -4.2703    0.0000 F   0  0  0  0  0  0
   -1.8212   -4.9848    0.0000 C   0  0  0  0  0  0
   -2.6462   -4.9848    0.0000 C   0  0  0  0  0  0
   -3.0587   -4.2703    0.0000 C   0  0  0  0  0  0
   -2.6462   -3.5558    0.0000 C   0  0  0  0  0  0
   -3.0587   -2.8414    0.0000 F   0  0  0  0  0  0
   -1.8212   -0.6979    0.0000 C   0  0  0  0  0  0
   -1.4087    0.0165    0.0000 C   0  0  0  0  0  0
   -0.5837    0.0165    0.0000 C   0  0  0  0  0  0
   -2.0470    2.8379    0.0000 C   0  0  0  0  0  0
  1  2  1  0  0  0
  2  3  1  0  0  0
  3  4  2  0  0  0
  3 41  1  0  0  0
  4  5  1  0  0  0
  5  6  2  0  0  0
  6  7  1  0  0  0
  7  8  1  0  0  0
  7 41  2  0  0  0
  8  9  1  0  0  0
  9 10  2  0  0  0
  9 14  1  0  0  0
 10 11  1  0  0  0
 11 12  2  0  0  0
 12 13  1  0  0  0
 13 14  2  0  0  0
 13 15  1  0  0  0
 15 16  2  0  0  0
 15 23  1  0  0  0
 16 17  1  0  0  0
 16 21  1  0  0  0
 17 18  2  0  0  0
 18 19  1  0  0  0
 19 20  2  0  0  0
 20 21  1  0  0  0
 21 22  1  0  0  0
 22 23  2  0  0  0
 23 24  1  0  0  0
 24 25  2  0  0  0
 24 40  1  0  0  0
 25 26  1  0  0  0
 26 27  1  0  0  0
 26 38  2  0  0  0
 27 28  1  0  0  0
 28 29  2  0  0  0
 28 30  1  0  0  0
 30 31  2  0  0  0
 30 36  1  0  0  0
 31 32  1  0  0  0
 31 33  1  0  0  0
 33 34  2  0  0  0
 34 35  1  0  0  0
 35 36  2  0  0  0
 36 37  1  0  0  0
 38 39  1  0  0  0
 39 40  2  0  0  0
M  END
> <Outcome>
Active

$$$$

                    3D
 Structure written by MMmdl.
 43 48  0  0  1  0            999 V2000
   -2.2598    5.8049    0.0000 N   0  0  0  0  0  0
   -2.0049    5.0203    0.0000 S   0  0  0  0  0  0
   -2.7895    4.7653    0.0000 O   0  0  0  0  0  0
   -1.2202    5.2752    0.0000 O   0  0  0  0  0  0
   -1.7499    4.2357    0.0000 C   0  0  0  0  0  0
   -0.9429    4.0641    0.0000 C   0  0  0  0  0  0
   -0.6880    3.2795    0.0000 C   0  0  0  0  0  0
   -1.2400    2.6664    0.0000 C   0  0  0  0  0  0
   -0.9851    1.8818    0.0000 N   0  0  0  0  0  0
   -0.1781    1.7103    0.0000 C   0  0  0  0  0  0
    0.3739    2.3234    0.0000 N   0  0  0  0  0  0
    1.1809    2.1518    0.0000 C   0  0  0  0  0  0
    1.4358    1.3672    0.0000 C   0  0  0  0  0  0
    0.8838    0.7541    0.0000 C   0  0  0  0  0  0
    0.0768    0.9256    0.0000 N   0  0  0  0  0  0
    1.1387   -0.0305    0.0000 C   0  0  0  0  0  0
    1.9233   -0.2854    0.0000 C   0  0  0  0  0  0
    2.6378    0.1271    0.0000 C   0  0  0  0  0  0
    3.3523   -0.2854    0.0000 C   0  0  0  0  0  0
    3.3523   -1.1104    0.0000 C   0  0  0  0  0  0
    2.6378   -1.5229    0.0000 C   0  0  0  0  0  0
    1.9233   -1.1104    0.0000 N   0  0  0  0  0  0
    1.1387   -1.3654    0.0000 N   0  0  0  0  0  0
    0.6538   -0.6979    0.0000 C   0  0  0  0  0  0
   -0.1712   -0.6979    0.0000 C   0  0  0  0  0  0
   -0.5837   -1.4124    0.0000 C   0  0  0  0  0  0
   -1.4087   -1.4124    0.0000 C   0  0  0  0  0  0
   -1.8212   -2.1269    0.0000 N   0  0  0  0  0  0
   -1.4087   -2.8414    0.0000 C   0  0  0  0  0  0
   -0.5837   -2.8414    0.0000 O   0  0  0  0  0  0
   -1.8212   -3.5558    0.0000 C   0  0  0  0  0  0
   -1.4087   -4.2703    0.0000 C   0  0  0  0  0  0
   -0.5837   -4.2703    0.0000 F   0  0  0  0  0  0
   -1.8212   -4.9848    0.0000 C   0  0  0  0  0  0
   -2.6462   -4.9848    0.0000 C   0  0  0  0  0  0
   -3.0587   -4.2703    0.0000 C   0  0  0  0  0  0
   -2.6462   -3.5558    0.0000 C   0  0  0  0  0  0
   -3.0587   -2.8414    0.0000 F   0  0  0  0  0  0
   -1.8212   -0.6979    0.0000 C   0  0  0  0  0  0
   -1.4087    0.0165    0.0000 C   0  0  0  0  0  0
   -0.5837    0.0165    0.0000 C   0  0  0  0  0  0
   -2.0470    2.8379    0.0000 C   0  0  0  0  0  0
   -2.3020    3.6226    0.0000 C   0  0  0  0  0  0
  1  2  1  0  0  0
  2  3  2  0  0  0
  2  4  2  0  0  0
  2  5  1  0  0  0
  5  6  2  0  0  0
  5 43  1  0  0  0
  6  7  1  0  0  0
  7  8  2  0  0  0
  8  9  1  0  0  0
  8 42  1  0  0  0
  9 10  1  0  0  0
 10 11  2  0  0  0
 10 15  1  0  0  0
 11 12  1  0  0  0
 12 13  2  0  0  0
 13 14  1  0  0  0
 14 15  2  0  0  0
 14 16  1  0  0  0
 16 17  2  0  0  0
 16 24  1  0  0  0
 17 18  1  0  0  0
 17 22  1  0  0  0
 18 19  2  0  0  0
 19 20  1  0  0  0
 20 21  2  0  0  0
 21 22  1  0  0  0
 22 23  1  0  0  0
 23 24  2  0  0  0
 24 25  1  0  0  0
 25 26  2  0  0  0
 25 41  1  0  0  0
 26 27  1  0  0  0
 27 28  1  0  0  0
 27 39  2  0  0  0
 28 29  1  0  0  0
 29 30  2  0  0  0
 29 31  1  0  0  0
 31 32  2  0  0  0
 31 37  1  0  0  0
 32 33  1  0  0  0
 32 34  1  0  0  0
 34 35  2  0  0  0
 35 36  1  0  0  0
 36 37  2  0  0  0
 37 38  1  0  0  0
 39 40  1  0  0  0
 40 41  2  0  0  0
 42 43  2  0  0  0
M  END
> <Outcome>
Active

$$$$

                    3D
 Structure written by MMmdl.
 43 48  0  0  1  0            999 V2000
   -2.8118    5.1918    0.0000 C   0  0  0  0  0  0
   -3.3639    4.5787    0.0000 C   0  0  0  0  0  0
   -4.1708    4.7502    0.0000 O   0  0  0  0  0  0
   -3.1089    3.7941    0.0000 N   0  0  0  0  0  0
   -2.3019    3.6226    0.0000 C   0  0  0  0  0  0
   -1.7499    4.2357    0.0000 C   0  0  0  0  0  0
   -0.9429    4.0641    0.0000 C   0  0  0  0  0  0
   -0.6880    3.2795    0.0000 C   0  0  0  0  0  0
   -1.2400    2.6664    0.0000 C   0  0  0  0  0  0
   -0.9851    1.8818    0.0000 N   0  0  0  0  0  0
   -0.1781    1.7103    0.0000 C   0  0  0  0  0  0
    0.3739    2.3234    0.0000 N   0  0  0  0  0  0
    1.1809    2.1518    0.0000 C   0  0  0  0  0  0
    1.4358    1.3672    0.0000 C   0  0  0  0  0  0
    0.8838    0.7541    0.0000 C   0  0  0  0  0  0
    0.0768    0.9256    0.0000 N   0  0  0  0  0  0
    1.1387   -0.0305    0.0000 C   0  0  0  0  0  0
    1.9233   -0.2854    0.0000 C   0  0  0  0  0  0
    2.6378    0.1271    0.0000 C   0  0  0  0  0  0
    3.3523   -0.2854    0.0000 C   0  0  0  0  0  0
    3.3523   -1.1104    0.0000 C   0  0  0  0  0  0
    2.6378   -1.5229    0.0000 N   0  0  0  0  0  0
    1.9233   -1.1104    0.0000 N   0  0  0  0  0  0
    1.1387   -1.3654    0.0000 N   0  0  0  0  0  0
    0.6538   -0.6979    0.0000 C   0  0  0  0  0  0
   -0.1712   -0.6979    0.0000 C   0  0  0  0  0  0
   -0.5837   -1.4124    0.0000 C   0  0  0  0  0  0
   -1.4087   -1.4124    0.0000 C   0  0  0  0  0  0
   -1.8212   -2.1269    0.0000 N   0  0  0  0  0  0
   -1.4087   -2.8414    0.0000 C   0  0  0  0  0  0
   -0.5837   -2.8414    0.0000 O   0  0  0  0  0  0
   -1.8212   -3.5558    0.0000 C   0  0  0  0  0  0
   -1.4087   -4.2703    0.0000 C   0  0  0  0  0  0
   -0.5837   -4.2703    0.0000 F   0  0  0  0  0  0
   -1.8212   -4.9848    0.0000 C   0  0  0  0  0  0
   -2.6462   -4.9848    0.0000 C   0  0  0  0  0  0
   -3.0587   -4.2703    0.0000 C   0  0  0  0  0  0
   -2.6462   -3.5558    0.0000 C   0  0  0  0  0  0
   -3.0587   -2.8414    0.0000 F   0  0  0  0  0  0
   -1.8212   -0.6979    0.0000 C   0  0  0  0  0  0
   -1.4087    0.0165    0.0000 C   0  0  0  0  0  0
   -0.5837    0.0165    0.0000 C   0  0  0  0  0  0
   -2.0470    2.8379    0.0000 C   0  0  0  0  0  0
  1  2  1  0  0  0
  2  3  2  0  0  0
  2  4  1  0  0  0
  4  5  1  0  0  0
  5  6  2  0  0  0
  5 43  1  0  0  0
  6  7  1  0  0  0
  7  8  2  0  0  0
  8  9  1  0  0  0
  9 10  1  0  0  0
  9 43  2  0  0  0
 10 11  1  0  0  0
 11 12  2  0  0  0
 11 16  1  0  0  0
 12 13  1  0  0  0
 13 14  2  0  0  0
 14 15  1  0  0  0
 15 16  2  0  0  0
 15 17  1  0  0  0
 17 18  2  0  0  0
 17 25  1  0  0  0
 18 19  1  0  0  0
 18 23  1  0  0  0
 19 20  2  0  0  0
 20 21  1  0  0  0
 21 22  2  0  0  0
 22 23  1  0  0  0
 23 24  1  0  0  0
 24 25  2  0  0  0
 25 26  1  0  0  0
 26 27  2  0  0  0
 26 42  1  0  0  0
 27 28  1  0  0  0
 28 29  1  0  0  0
 28 40  2  0  0  0
 29 30  1  0  0  0
 30 31  2  0  0  0
 30 32  1  0  0  0
 32 33  2  0  0  0
 32 38  1  0  0  0
 33 34  1  0  0  0
 33 35  1  0  0  0
 35 36  2  0  0  0
 36 37  1  0  0  0
 37 38  2  0  0  0
 38 39  1  0  0  0
 40 41  1  0  0  0
 41 42  2  0  0  0
M  END
> <Outcome>
Active

$$$$

                    3D
 Structure written by MMmdl.
 44 50  0  0  1  0            999 V2000
   -1.8212   -3.5558    0.0000 F   0  0  0  0  0  0
   -2.6462   -3.5558    0.0000 C   0  0  0  0  0  0
   -3.0587   -4.2703    0.0000 C   0  0  0  0  0  0
   -3.8837   -4.2703    0.0000 C   0  0  0  0  0  0
   -4.2962   -3.5558    0.0000 C   0  0  0  0  0  0
   -3.8837   -2.8413    0.0000 C   0  0  0  0  0  0
   -4.2962   -2.1269    0.0000 F   0  0  0  0  0  0
   -3.0587   -2.8413    0.0000 C   0  0  0  0  0  0
   -2.6462   -2.1269    0.0000 C   0  0  0  0  0  0
   -3.0587   -1.4124    0.0000 O   0  0  0  0  0  0
   -1.8212   -2.1269    0.0000 N   0  0  0  0  0  0
   -1.4087   -1.4124    0.0000 C   0  0  0  0  0  0
   -1.8212   -0.6979    0.0000 C   0  0  0  0  0  0
   -1.4087    0.0165    0.0000 C   0  0  0  0  0  0
   -0.5837    0.0165    0.0000 C   0  0  0  0  0  0
   -0.1712   -0.6979    0.0000 C   0  0  0  0  0  0
   -0.5837   -1.4124    0.0000 C   0  0  0  0  0  0
    0.6538   -0.6979    0.0000 C   0  0  0  0  0  0
    1.1387   -0.0305    0.0000 N   0  0  0  0  0  0
    1.9233   -0.2854    0.0000 N   0  0  0  0  0  0
    2.6378    0.1271    0.0000 N   0  0  0  0  0  0
    3.3523   -0.2854    0.0000 C   0  0  0  0  0  0
    3.3523   -1.1104    0.0000 C   0  0  0  0  0  0
    2.6378   -1.5229    0.0000 C   0  0  0  0  0  0
    1.9233   -1.1104    0.0000 C   0  0  0  0  0  0
    1.1387   -1.3654    0.0000 C   0  0  0  0  0  0
    0.8838   -2.1500    0.0000 C   0  0  0  0  0  0
    1.4358   -2.7631    0.0000 N   0  0  0  0  0  0
    1.1809   -3.5477    0.0000 C   0  0  0  0  0  0
    1.7329   -4.1608    0.0000 N   0  0  0  0  0  0
    2.5399   -3.9893    0.0000 C   0  0  0  0  0  0
    2.7948   -3.2047    0.0000 C   0  0  0  0  0  0
    3.6018   -3.0331    0.0000 C   0  0  0  0  0  0
    4.1538   -3.6462    0.0000 C   0  0  0  0  0  0
    3.8989   -4.4308    0.0000 C   0  0  0  0  0  0
    3.0919   -4.6024    0.0000 C   0  0  0  0  0  0
    4.4509   -5.0439    0.0000 C   0  0  0  0  0  0
    5.2714   -4.9577    0.0000 C   0  0  0  0  0  0
    5.6070   -5.7114    0.0000 N   0  0  0  0  0  0
    4.9939   -6.2634    0.0000 C   0  0  0  0  0  0
    4.2794   -5.8509    0.0000 O   0  0  0  0  0  0
    0.3739   -3.7192    0.0000 N   0  0  0  0  0  0
   -0.1781   -3.1061    0.0000 C   0  0  0  0  0  0
    0.0768   -2.3215    0.0000 C   0  0  0  0  0  0
  1  2  1  0  0  0
  2  3  2  0  0  0
  2  8  1  0  0  0
  3  4  1  0  0  0
  4  5  2  0  0  0
  5  6  1  0  0  0
  6  7  1  0  0  0
  6  8  2  0  0  0
  8  9  1  0  0  0
  9 10  2  0  0  0
  9 11  1  0  0  0
 11 12  1  0  0  0
 12 13  2  0  0  0
 12 17  1  0  0  0
 13 14  1  0  0  0
 14 15  2  0  0  0
 15 16  1  0  0  0
 16 17  2  0  0  0
 16 18  1  0  0  0
 18 19  2  0  0  0
 18 26  1  0  0  0
 19 20  1  0  0  0
 20 21  1  0  0  0
 20 25  1  0  0  0
 21 22  2  0  0  0
 22 23  1  0  0  0
 23 24  2  0  0  0
 24 25  1  0  0  0
 25 26  2  0  0  0
 26 27  1  0  0  0
 27 28  2  0  0  0
 27 44  1  0  0  0
 28 29  1  0  0  0
 29 30  1  0  0  0
 29 42  2  0  0  0
 30 31  1  0  0  0
 31 32  2  0  0  0
 31 36  1  0  0  0
 32 33  1  0  0  0
 33 34  2  0  0  0
 34 35  1  0  0  0
 35 36  2  0  0  0
 35 37  1  0  0  0
 37 38  2  0  0  0
 37 41  1  0  0  0
 38 39  1  0  0  0
 39 40  2  0  0  0
 40 41  1  0  0  0
 42 43  1  0  0  0
 43 44  2  0  0  0
M  END
> <Outcome>
Active

$$$$

                    3D
 Structure written by MMmdl.
 38 42  0  0  1  0            999 V2000
   -0.7145    1.2375    0.0000 O   0  0  0  0  0  0
   -0.0000    0.8250    0.0000 C   0  0  0  0  0  0
    0.7145    1.2375    0.0000 C   0  0  0  0  0  0
    1.4289    0.8250    0.0000 C   0  0  0  0  0  0
    1.4289   -0.0000    0.0000 C   0  0  0  0  0  0
    0.7145   -0.4125    0.0000 C   0  0  0  0  0  0
   -0.0000   -0.0000    0.0000 C   0  0  0  0  0  0
    0.7145   -1.2375    0.0000 C   0  0  0  0  0  0
    1.3819   -1.7224    0.0000 C   0  0  0  0  0  0
    1.1270   -2.5070    0.0000 C   0  0  0  0  0  0
    0.3020   -2.5070    0.0000 C   0  0  0  0  0  0
    0.0470   -1.7224    0.0000 O   0  0  0  0  0  0
   -0.1830   -3.1745    0.0000 C   0  0  0  0  0  0
   -1.0034   -3.0882    0.0000 O   0  0  0  0  0  0
    0.1526   -3.9282    0.0000 N   0  0  0  0  0  0
   -0.3323   -4.5956    0.0000 C   0  0  0  0  0  0
    0.0032   -5.3493    0.0000 C   0  0  3  0  0  0
    0.8237   -5.4355    0.0000 N   0  0  0  0  0  0
    1.3758   -4.8224    0.0000 C   0  0  0  0  0  0
    2.1294   -5.1580    0.0000 C   0  0  0  0  0  0
    2.0432   -5.9785    0.0000 C   0  0  0  0  0  0
    1.2362   -6.1500    0.0000 C   0  0  0  0  0  0
   -0.4817   -6.0167    0.0000 C   0  0  0  0  0  0
   -0.1461   -6.7704    0.0000 C   0  0  0  0  0  0
   -0.6311   -7.4378    0.0000 C   0  0  0  0  0  0
   -1.4515   -7.3516    0.0000 C   0  0  0  0  0  0
   -1.7871   -6.5979    0.0000 C   0  0  0  0  0  0
   -1.3022   -5.9305    0.0000 C   0  0  0  0  0  0
   -1.9365   -8.0190    0.0000 C   0  0  0  0  0  0
   -2.4214   -8.6865    0.0000 F   0  0  0  0  0  0
   -2.6039   -7.5341    0.0000 F   0  0  0  0  0  0
   -1.2690   -8.5040    0.0000 F   0  0  0  0  0  0
    2.1665   -1.4675    0.0000 C   0  0  0  0  0  0
    2.3381   -0.6605    0.0000 C   0  0  0  0  0  0
    3.1227   -0.4056    0.0000 C   0  0  0  0  0  0
    3.7358   -0.9576    0.0000 N   0  0  0  0  0  0
    3.5642   -1.7646    0.0000 C   0  0  0  0  0  0
    2.7796   -2.0195    0.0000 C   0  0  0  0  0  0
  1  2  1  0  0  0
  2  3  2  0  0  0
  2  7  1  0  0  0
  3  4  1  0  0  0
  4  5  2  0  0  0
  5  6  1  0  0  0
  6  7  2  0  0  0
  6  8  1  0  0  0
  8  9  2  0  0  0
  8 12  1  0  0  0
  9 10  1  0  0  0
  9 33  1  0  0  0
 10 11  2  0  0  0
 11 12  1  0  0  0
 11 13  1  0  0  0
 13 14  2  0  0  0
 13 15  1  0  0  0
 15 16  1  0  0  0
 16 17  1  0  0  0
 17 18  1  0  0  0
 17 23  1  0  0  0
 18 19  1  0  0  0
 18 22  1  0  0  0
 19 20  1  0  0  0
 20 21  1  0  0  0
 21 22  1  0  0  0
 23 24  2  0  0  0
 23 28  1  0  0  0
 24 25  1  0  0  0
 25 26  2  0  0  0
 26 27  1  0  0  0
 26 29  1  0  0  0
 27 28  2  0  0  0
 29 30  1  0  0  0
 29 31  1  0  0  0
 29 32  1  0  0  0
 33 34  2  0  0  0
 33 38  1  0  0  0
 34 35  1  0  0  0
 35 36  2  0  0  0
 36 37  1  0  0  0
 37 38  2  0  0  0
M  END
> <Outcome>
Active

$$$$

                    3D
 Structure written by MMmdl.
 45 50  0  0  1  0            999 V2000
   -0.6459    5.4619    0.0000 C   0  0  0  0  0  0
   -0.3909    4.6772    0.0000 O   0  0  0  0  0  0
   -0.9429    4.0641    0.0000 C   0  0  0  0  0  0
   -0.6880    3.2795    0.0000 C   0  0  0  0  0  0
   -1.2400    2.6664    0.0000 C   0  0  0  0  0  0
   -0.9851    1.8818    0.0000 N   0  0  0  0  0  0
   -0.1781    1.7103    0.0000 C   0  0  0  0  0  0
    0.3739    2.3234    0.0000 N   0  0  0  0  0  0
    1.1809    2.1518    0.0000 C   0  0  0  0  0  0
    1.4358    1.3672    0.0000 C   0  0  0  0  0  0
    0.8838    0.7541    0.0000 C   0  0  0  0  0  0
    0.0768    0.9256    0.0000 N   0  0  0  0  0  0
    1.1387   -0.0305    0.0000 C   0  0  0  0  0  0
    1.9233   -0.2854    0.0000 C   0  0  0  0  0  0
    2.6378    0.1271    0.0000 C   0  0  0  0  0  0
    3.3523   -0.2854    0.0000 C   0  0  0  0  0  0
    3.3523   -1.1104    0.0000 C   0  0  0  0  0  0
    2.6378   -1.5229    0.0000 C   0  0  0  0  0  0
    1.9233   -1.1104    0.0000 N   0  0  0  0  0  0
    1.1387   -1.3654    0.0000 N   0  0  0  0  0  0
    0.6538   -0.6979    0.0000 C   0  0  0  0  0  0
   -0.1712   -0.6979    0.0000 C   0  0  0  0  0  0
   -0.5837   -1.4124    0.0000 C   0  0  0  0  0  0
   -1.4087   -1.4124    0.0000 C   0  0  0  0  0  0
   -1.8212   -2.1269    0.0000 N   0  0  0  0  0  0
   -2.6462   -2.1269    0.0000 C   0  0  0  0  0  0
   -3.0587   -1.4124    0.0000 O   0  0  0  0  0  0
   -3.0587   -2.8414    0.0000 C   0  0  0  0  0  0
   -2.6462   -3.5558    0.0000 C   0  0  0  0  0  0
   -1.8212   -3.5558    0.0000 F   0  0  0  0  0  0
   -3.0587   -4.2703    0.0000 C   0  0  0  0  0  0
   -3.8837   -4.2703    0.0000 C   0  0  0  0  0  0
   -4.2962   -3.5558    0.0000 C   0  0  0  0  0  0
   -3.8837   -2.8414    0.0000 C   0  0  0  0  0  0
   -4.2962   -2.1269    0.0000 F   0  0  0  0  0  0
   -1.8212   -0.6979    0.0000 C   0  0  0  0  0  0
   -1.4087    0.0165    0.0000 C   0  0  0  0  0  0
   -0.5837    0.0165    0.0000 C   0  0  0  0  0  0
   -2.0470    2.8379    0.0000 C   0  0  0  0  0  0
   -2.3020    3.6226    0.0000 C   0  0  0  0  0  0
   -3.1089    3.7941    0.0000 O   0  0  0  0  0  0
   -3.3639    4.5787    0.0000 C   0  0  0  0  0  0
   -1.7499    4.2357    0.0000 C   0  0  0  0  0  0
   -2.0049    5.0203    0.0000 O   0  0  0  0  0  0
   -1.4528    5.6334    0.0000 C   0  0  0  0  0  0
  1  2  1  0  0  0
  2  3  1  0  0  0
  3  4  2  0  0  0
  3 43  1  0  0  0
  4  5  1  0  0  0
  5  6  1  0  0  0
  5 39  2  0  0  0
  6  7  1  0  0  0
  7  8  2  0  0  0
  7 12  1  0  0  0
  8  9  1  0  0  0
  9 10  2  0  0  0
 10 11  1  0  0  0
 11 12  2  0  0  0
 11 13  1  0  0  0
 13 14  2  0  0  0
 13 21  1  0  0  0
 14 15  1  0  0  0
 14 19  1  0  0  0
 15 16  2  0  0  0
 16 17  1  0  0  0
 17 18  2  0  0  0
 18 19  1  0  0  0
 19 20  1  0  0  0
 20 21  2  0  0  0
 21 22  1  0  0  0
 22 23  2  0  0  0
 22 38  1  0  0  0
 23 24  1  0  0  0
 24 25  1  0  0  0
 24 36  2  0  0  0
 25 26  1  0  0  0
 26 27  2  0  0  0
 26 28  1  0  0  0
 28 29  2  0  0  0
 28 34  1  0  0  0
 29 30  1  0  0  0
 29 31  1  0  0  0
 31 32  2  0  0  0
 32 33  1  0  0  0
 33 34  2  0  0  0
 34 35  1  0  0  0
 36 37  1  0  0  0
 37 38  2  0  0  0
 39 40  1  0  0  0
 40 41  1  0  0  0
 40 43  2  0  0  0
 41 42  1  0  0  0
 43 44  1  0  0  0
 44 45  1  0  0  0
M  END
> <Outcome>
Active

$$$$

                    3D
 Structure written by MMmdl.
 44 49  0  0  1  0            999 V2000
   -3.6188    5.3633    0.0000 C   0  0  0  0  0  0
   -2.8118    5.1918    0.0000 S   0  0  0  0  0  0
   -2.9834    4.3848    0.0000 O   0  0  0  0  0  0
   -2.6403    5.9988    0.0000 O   0  0  0  0  0  0
   -2.0049    5.0203    0.0000 C   0  0  0  0  0  0
   -1.7499    4.2357    0.0000 C   0  0  0  0  0  0
   -0.9429    4.0641    0.0000 C   0  0  0  0  0  0
   -0.6880    3.2795    0.0000 C   0  0  0  0  0  0
   -1.2400    2.6664    0.0000 C   0  0  0  0  0  0
   -0.9851    1.8818    0.0000 N   0  0  0  0  0  0
   -0.1781    1.7103    0.0000 C   0  0  0  0  0  0
    0.3739    2.3234    0.0000 N   0  0  0  0  0  0
    1.1809    2.1518    0.0000 C   0  0  0  0  0  0
    1.4358    1.3672    0.0000 C   0  0  0  0  0  0
    0.8838    0.7541    0.0000 C   0  0  0  0  0  0
    0.0768    0.9256    0.0000 N   0  0  0  0  0  0
    1.1387   -0.0305    0.0000 C   0  0  0  0  0  0
    1.9233   -0.2854    0.0000 C   0  0  0  0  0  0
    2.6378    0.1271    0.0000 C   0  0  0  0  0  0
    3.3523   -0.2854    0.0000 C   0  0  0  0  0  0
    3.3523   -1.1104    0.0000 C   0  0  0  0  0  0
    2.6378   -1.5229    0.0000 C   0  0  0  0  0  0
    1.9233   -1.1104    0.0000 N   0  0  0  0  0  0
    1.1387   -1.3654    0.0000 N   0  0  0  0  0  0
    0.6538   -0.6979    0.0000 C   0  0  0  0  0  0
   -0.1712   -0.6979    0.0000 C   0  0  0  0  0  0
   -0.5837   -1.4124    0.0000 C   0  0  0  0  0  0
   -1.4087   -1.4124    0.0000 C   0  0  0  0  0  0
   -1.8212   -2.1269    0.0000 N   0  0  0  0  0  0
   -1.4087   -2.8414    0.0000 C   0  0  0  0  0  0
   -0.5837   -2.8414    0.0000 O   0  0  0  0  0  0
   -1.8212   -3.5558    0.0000 C   0  0  0  0  0  0
   -1.4087   -4.2703    0.0000 C   0  0  0  0  0  0
   -0.5837   -4.2703    0.0000 F   0  0  0  0  0  0
   -1.8212   -4.9848    0.0000 C   0  0  0  0  0  0
   -2.6462   -4.9848    0.0000 C   0  0  0  0  0  0
   -3.0587   -4.2703    0.0000 C   0  0  0  0  0  0
   -2.6462   -3.5558    0.0000 C   0  0  0  0  0  0
   -3.0587   -2.8414    0.0000 F   0  0  0  0  0  0
   -1.8212   -0.6979    0.0000 C   0  0  0  0  0  0
   -1.4087    0.0165    0.0000 C   0  0  0  0  0  0
   -0.5837    0.0165    0.0000 C   0  0  0  0  0  0
   -2.0470    2.8379    0.0000 C   0  0  0  0  0  0
   -2.3020    3.6226    0.0000 C   0  0  0  0  0  0
  1  2  1  0  0  0
  2  3  2  0  0  0
  2  4  2  0  0  0
  2  5  1  0  0  0
  5  6  1  0  0  0
  6  7  2  0  0  0
  6 44  1  0  0  0
  7  8  1  0  0  0
  8  9  2  0  0  0
  9 10  1  0  0  0
  9 43  1  0  0  0
 10 11  1  0  0  0
 11 12  2  0  0  0
 11 16  1  0  0  0
 12 13  1  0  0  0
 13 14  2  0  0  0
 14 15  1  0  0  0
 15 16  2  0  0  0
 15 17  1  0  0  0
 17 18  2  0  0  0
 17 25  1  0  0  0
 18 19  1  0  0  0
 18 23  1  0  0  0
 19 20  2  0  0  0
 20 21  1  0  0  0
 21 22  2  0  0  0
 22 23  1  0  0  0
 23 24  1  0  0  0
 24 25  2  0  0  0
 25 26  1  0  0  0
 26 27  2  0  0  0
 26 42  1  0  0  0
 27 28  1  0  0  0
 28 29  1  0  0  0
 28 40  2  0  0  0
 29 30  1  0  0  0
 30 31  2  0  0  0
 30 32  1  0  0  0
 32 33  2  0  0  0
 32 38  1  0  0  0
 33 34  1  0  0  0
 33 35  1  0  0  0
 35 36  2  0  0  0
 36 37  1  0  0  0
 37 38  2  0  0  0
 38 39  1  0  0  0
 40 41  1  0  0  0
 41 42  2  0  0  0
 43 44  2  0  0  0
M  END
> <Outcome>
Active

$$$$

                    3D
 Structure written by MMmdl.
 45 50  0  0  1  0            999 V2000
   -3.3639    4.5787    0.0000 C   0  0  0  0  0  0
   -3.1089    3.7941    0.0000 C   0  0  3  0  0  0
   -2.3020    3.6226    0.0000 C   0  0  0  0  0  0
   -2.0470    2.8379    0.0000 C   0  0  0  0  0  0
   -1.2400    2.6664    0.0000 C   0  0  0  0  0  0
   -0.9851    1.8818    0.0000 N   0  0  0  0  0  0
   -0.1781    1.7103    0.0000 C   0  0  0  0  0  0
    0.3739    2.3234    0.0000 N   0  0  0  0  0  0
    1.1809    2.1518    0.0000 C   0  0  0  0  0  0
    1.4358    1.3672    0.0000 C   0  0  0  0  0  0
    0.8838    0.7541    0.0000 C   0  0  0  0  0  0
    0.0768    0.9257    0.0000 N   0  0  0  0  0  0
    1.1387   -0.0305    0.0000 C   0  0  0  0  0  0
    1.9233   -0.2854    0.0000 C   0  0  0  0  0  0
    2.6378    0.1271    0.0000 C   0  0  0  0  0  0
    3.3523   -0.2854    0.0000 C   0  0  0  0  0  0
    3.3523   -1.1104    0.0000 C   0  0  0  0  0  0
    2.6378   -1.5229    0.0000 C   0  0  0  0  0  0
    1.9233   -1.1104    0.0000 N   0  0  0  0  0  0
    1.1387   -1.3654    0.0000 N   0  0  0  0  0  0
    0.6538   -0.6979    0.0000 C   0  0  0  0  0  0
   -0.1712   -0.6979    0.0000 C   0  0  0  0  0  0
   -0.5837   -1.4124    0.0000 C   0  0  0  0  0  0
   -1.4087   -1.4124    0.0000 C   0  0  0  0  0  0
   -1.8212   -2.1269    0.0000 N   0  0  0  0  0  0
   -2.6462   -2.1269    0.0000 C   0  0  0  0  0  0
   -3.0587   -1.4124    0.0000 O   0  0  0  0  0  0
   -3.0587   -2.8414    0.0000 C   0  0  0  0  0  0
   -2.6462   -3.5558    0.0000 C   0  0  0  0  0  0
   -1.8212   -3.5558    0.0000 F   0  0  0  0  0  0
   -3.0587   -4.2703    0.0000 C   0  0  0  0  0  0
   -3.8837   -4.2703    0.0000 C   0  0  0  0  0  0
   -4.2962   -3.5558    0.0000 C   0  0  0  0  0  0
   -3.8837   -2.8414    0.0000 C   0  0  0  0  0  0
   -4.2962   -2.1269    0.0000 F   0  0  0  0  0  0
   -1.8212   -0.6979    0.0000 C   0  0  0  0  0  0
   -1.4087    0.0165    0.0000 C   0  0  0  0  0  0
   -0.5837    0.0165    0.0000 C   0  0  0  0  0  0
   -0.6880    3.2795    0.0000 C   0  0  0  0  0  0
   -0.9429    4.0641    0.0000 C   0  0  0  0  0  0
   -1.7499    4.2357    0.0000 C   0  0  0  0  0  0
   -3.6610    3.1810    0.0000 S   0  0  0  0  0  0
   -4.2130    2.5679    0.0000 C   0  0  0  0  0  0
   -4.2741    3.7330    0.0000 O   0  0  0  0  0  0
   -3.0479    2.6290    0.0000 O   0  0  0  0  0  0
  1  2  1  0  0  0
  2  3  1  0  0  0
  2 42  1  0  0  0
  3  4  2  0  0  0
  3 41  1  0  0  0
  4  5  1  0  0  0
  5  6  1  0  0  0
  5 39  2  0  0  0
  6  7  1  0  0  0
  7  8  2  0  0  0
  7 12  1  0  0  0
  8  9  1  0  0  0
  9 10  2  0  0  0
 10 11  1  0  0  0
 11 12  2  0  0  0
 11 13  1  0  0  0
 13 14  2  0  0  0
 13 21  1  0  0  0
 14 15  1  0  0  0
 14 19  1  0  0  0
 15 16  2  0  0  0
 16 17  1  0  0  0
 17 18  2  0  0  0
 18 19  1  0  0  0
 19 20  1  0  0  0
 20 21  2  0  0  0
 21 22  1  0  0  0
 22 23  2  0  0  0
 22 38  1  0  0  0
 23 24  1  0  0  0
 24 25  1  0  0  0
 24 36  2  0  0  0
 25 26  1  0  0  0
 26 27  2  0  0  0
 26 28  1  0  0  0
 28 29  2  0  0  0
 28 34  1  0  0  0
 29 30  1  0  0  0
 29 31  1  0  0  0
 31 32  2  0  0  0
 32 33  1  0  0  0
 33 34  2  0  0  0
 34 35  1  0  0  0
 36 37  1  0  0  0
 37 38  2  0  0  0
 39 40  1  0  0  0
 40 41  2  0  0  0
 42 43  1  0  0  0
 42 44  2  0  0  0
 42 45  2  0  0  0
M  END
> <Outcome>
Active

$$$$

                    3D
 Structure written by MMmdl.
 44 49  0  0  1  0            999 V2000
   -3.6188    5.3633    0.0000 C   0  0  0  0  0  0
   -2.8118    5.1918    0.0000 S   0  0  0  0  0  0
   -2.9834    4.3848    0.0000 O   0  0  0  0  0  0
   -2.6403    5.9988    0.0000 O   0  0  0  0  0  0
   -2.0049    5.0203    0.0000 C   0  0  0  0  0  0
   -1.7499    4.2357    0.0000 C   0  0  0  0  0  0
   -0.9429    4.0641    0.0000 C   0  0  0  0  0  0
   -0.6880    3.2795    0.0000 C   0  0  0  0  0  0
   -1.2400    2.6664    0.0000 C   0  0  0  0  0  0
   -0.9851    1.8818    0.0000 N   0  0  0  0  0  0
   -0.1781    1.7103    0.0000 C   0  0  0  0  0  0
    0.3739    2.3234    0.0000 N   0  0  0  0  0  0
    1.1809    2.1518    0.0000 C   0  0  0  0  0  0
    1.4358    1.3672    0.0000 C   0  0  0  0  0  0
    0.8838    0.7541    0.0000 C   0  0  0  0  0  0
    0.0768    0.9256    0.0000 N   0  0  0  0  0  0
    1.1387   -0.0305    0.0000 C   0  0  0  0  0  0
    1.9233   -0.2854    0.0000 C   0  0  0  0  0  0
    2.6378    0.1271    0.0000 C   0  0  0  0  0  0
    3.3523   -0.2854    0.0000 C   0  0  0  0  0  0
    3.3523   -1.1104    0.0000 C   0  0  0  0  0  0
    2.6378   -1.5229    0.0000 N   0  0  0  0  0  0
    1.9233   -1.1104    0.0000 N   0  0  0  0  0  0
    1.1387   -1.3654    0.0000 N   0  0  0  0  0  0
    0.6538   -0.6979    0.0000 C   0  0  0  0  0  0
   -0.1712   -0.6979    0.0000 C   0  0  0  0  0  0
   -0.5837   -1.4124    0.0000 C   0  0  0  0  0  0
   -1.4087   -1.4124    0.0000 C   0  0  0  0  0  0
   -1.8212   -2.1269    0.0000 N   0  0  0  0  0  0
   -1.4087   -2.8414    0.0000 C   0  0  0  0  0  0
   -0.5837   -2.8414    0.0000 O   0  0  0  0  0  0
   -1.8212   -3.5558    0.0000 C   0  0  0  0  0  0
   -1.4087   -4.2703    0.0000 C   0  0  0  0  0  0
   -0.5837   -4.2703    0.0000 F   0  0  0  0  0  0
   -1.8212   -4.9848    0.0000 C   0  0  0  0  0  0
   -2.6462   -4.9848    0.0000 C   0  0  0  0  0  0
   -3.0587   -4.2703    0.0000 C   0  0  0  0  0  0
   -2.6462   -3.5558    0.0000 C   0  0  0  0  0  0
   -3.0587   -2.8414    0.0000 F   0  0  0  0  0  0
   -1.8212   -0.6979    0.0000 C   0  0  0  0  0  0
   -1.4087    0.0165    0.0000 C   0  0  0  0  0  0
   -0.5837    0.0165    0.0000 C   0  0  0  0  0  0
   -2.0470    2.8379    0.0000 C   0  0  0  0  0  0
   -2.3020    3.6226    0.0000 C   0  0  0  0  0  0
  1  2  1  0  0  0
  2  3  2  0  0  0
  2  4  2  0  0  0
  2  5  1  0  0  0
  5  6  1  0  0  0
  6  7  2  0  0  0
  6 44  1  0  0  0
  7  8  1  0  0  0
  8  9  2  0  0  0
  9 10  1  0  0  0
  9 43  1  0  0  0
 10 11  1  0  0  0
 11 12  2  0  0  0
 11 16  1  0  0  0
 12 13  1  0  0  0
 13 14  2  0  0  0
 14 15  1  0  0  0
 15 16  2  0  0  0
 15 17  1  0  0  0
 17 18  2  0  0  0
 17 25  1  0  0  0
 18 19  1  0  0  0
 18 23  1  0  0  0
 19 20  2  0  0  0
 20 21  1  0  0  0
 21 22  2  0  0  0
 22 23  1  0  0  0
 23 24  1  0  0  0
 24 25  2  0  0  0
 25 26  1  0  0  0
 26 27  2  0  0  0
 26 42  1  0  0  0
 27 28  1  0  0  0
 28 29  1  0  0  0
 28 40  2  0  0  0
 29 30  1  0  0  0
 30 31  2  0  0  0
 30 32  1  0  0  0
 32 33  2  0  0  0
 32 38  1  0  0  0
 33 34  1  0  0  0
 33 35  1  0  0  0
 35 36  2  0  0  0
 36 37  1  0  0  0
 37 38  2  0  0  0
 38 39  1  0  0  0
 40 41  1  0  0  0
 41 42  2  0  0  0
 43 44  2  0  0  0
M  END
> <Outcome>
Active

$$$$

                    3D
 Structure written by MMmdl.
 45 50  0  0  1  0            999 V2000
   -3.3639    4.5787    0.0000 C   0  0  0  0  0  0
   -3.1089    3.7941    0.0000 C   0  0  3  0  0  0
   -2.3020    3.6226    0.0000 C   0  0  0  0  0  0
   -2.0470    2.8379    0.0000 C   0  0  0  0  0  0
   -1.2400    2.6664    0.0000 C   0  0  0  0  0  0
   -0.9851    1.8818    0.0000 N   0  0  0  0  0  0
   -0.1781    1.7103    0.0000 C   0  0  0  0  0  0
    0.3739    2.3234    0.0000 N   0  0  0  0  0  0
    1.1809    2.1518    0.0000 C   0  0  0  0  0  0
    1.4358    1.3672    0.0000 C   0  0  0  0  0  0
    0.8838    0.7541    0.0000 C   0  0  0  0  0  0
    0.0768    0.9257    0.0000 N   0  0  0  0  0  0
    1.1387   -0.0305    0.0000 C   0  0  0  0  0  0
    1.9233   -0.2854    0.0000 C   0  0  0  0  0  0
    2.6378    0.1271    0.0000 C   0  0  0  0  0  0
    3.3523   -0.2854    0.0000 C   0  0  0  0  0  0
    3.3523   -1.1104    0.0000 C   0  0  0  0  0  0
    2.6378   -1.5229    0.0000 N   0  0  0  0  0  0
    1.9233   -1.1104    0.0000 N   0  0  0  0  0  0
    1.1387   -1.3654    0.0000 N   0  0  0  0  0  0
    0.6538   -0.6979    0.0000 C   0  0  0  0  0  0
   -0.1712   -0.6979    0.0000 C   0  0  0  0  0  0
   -0.5837   -1.4124    0.0000 C   0  0  0  0  0  0
   -1.4087   -1.4124    0.0000 C   0  0  0  0  0  0
   -1.8212   -2.1269    0.0000 N   0  0  0  0  0  0
   -2.6462   -2.1269    0.0000 C   0  0  0  0  0  0
   -3.0587   -1.4124    0.0000 O   0  0  0  0  0  0
   -3.0587   -2.8414    0.0000 C   0  0  0  0  0  0
   -2.6462   -3.5558    0.0000 C   0  0  0  0  0  0
   -1.8212   -3.5558    0.0000 F   0  0  0  0  0  0
   -3.0587   -4.2703    0.0000 C   0  0  0  0  0  0
   -3.8837   -4.2703    0.0000 C   0  0  0  0  0  0
   -4.2962   -3.5558    0.0000 C   0  0  0  0  0  0
   -3.8837   -2.8414    0.0000 C   0  0  0  0  0  0
   -4.2962   -2.1269    0.0000 F   0  0  0  0  0  0
   -1.8212   -0.6979    0.0000 C   0  0  0  0  0  0
   -1.4087    0.0165    0.0000 C   0  0  0  0  0  0
   -0.5837    0.0165    0.0000 C   0  0  0  0  0  0
   -0.6880    3.2795    0.0000 C   0  0  0  0  0  0
   -0.9429    4.0641    0.0000 C   0  0  0  0  0  0
   -1.7499    4.2357    0.0000 C   0  0  0  0  0  0
   -3.6610    3.1810    0.0000 S   0  0  0  0  0  0
   -4.2130    2.5679    0.0000 C   0  0  0  0  0  0
   -4.2741    3.7330    0.0000 O   0  0  0  0  0  0
   -3.0479    2.6290    0.0000 O   0  0  0  0  0  0
  1  2  1  0  0  0
  2  3  1  0  0  0
  2 42  1  0  0  0
  3  4  2  0  0  0
  3 41  1  0  0  0
  4  5  1  0  0  0
  5  6  1  0  0  0
  5 39  2  0  0  0
  6  7  1  0  0  0
  7  8  2  0  0  0
  7 12  1  0  0  0
  8  9  1  0  0  0
  9 10  2  0  0  0
 10 11  1  0  0  0
 11 12  2  0  0  0
 11 13  1  0  0  0
 13 14  2  0  0  0
 13 21  1  0  0  0
 14 15  1  0  0  0
 14 19  1  0  0  0
 15 16  2  0  0  0
 16 17  1  0  0  0
 17 18  2  0  0  0
 18 19  1  0  0  0
 19 20  1  0  0  0
 20 21  2  0  0  0
 21 22  1  0  0  0
 22 23  2  0  0  0
 22 38  1  0  0  0
 23 24  1  0  0  0
 24 25  1  0  0  0
 24 36  2  0  0  0
 25 26  1  0  0  0
 26 27  2  0  0  0
 26 28  1  0  0  0
 28 29  2  0  0  0
 28 34  1  0  0  0
 29 30  1  0  0  0
 29 31  1  0  0  0
 31 32  2  0  0  0
 32 33  1  0  0  0
 33 34  2  0  0  0
 34 35  1  0  0  0
 36 37  1  0  0  0
 37 38  2  0  0  0
 39 40  1  0  0  0
 40 41  2  0  0  0
 42 43  1  0  0  0
 42 44  2  0  0  0
 42 45  2  0  0  0
M  END
> <Outcome>
Active

$$$$

                    3D
 Structure written by MMmdl.
 44 49  0  0  1  0            999 V2000
   -3.6188    5.3633    0.0000 C   0  0  0  0  0  0
   -2.8118    5.1918    0.0000 S   0  0  0  0  0  0
   -2.9834    4.3848    0.0000 O   0  0  0  0  0  0
   -2.6403    5.9988    0.0000 O   0  0  0  0  0  0
   -2.0049    5.0203    0.0000 C   0  0  0  0  0  0
   -1.7499    4.2357    0.0000 C   0  0  0  0  0  0
   -0.9429    4.0641    0.0000 C   0  0  0  0  0  0
   -0.6880    3.2795    0.0000 C   0  0  0  0  0  0
   -1.2400    2.6664    0.0000 C   0  0  0  0  0  0
   -0.9851    1.8818    0.0000 N   0  0  0  0  0  0
   -0.1781    1.7103    0.0000 C   0  0  0  0  0  0
    0.3739    2.3234    0.0000 N   0  0  0  0  0  0
    1.1809    2.1518    0.0000 C   0  0  0  0  0  0
    1.4358    1.3672    0.0000 C   0  0  0  0  0  0
    0.8838    0.7541    0.0000 C   0  0  0  0  0  0
    0.0768    0.9256    0.0000 N   0  0  0  0  0  0
    1.1387   -0.0305    0.0000 C   0  0  0  0  0  0
    1.9233   -0.2854    0.0000 C   0  0  0  0  0  0
    2.6378    0.1271    0.0000 C   0  0  0  0  0  0
    3.3523   -0.2854    0.0000 C   0  0  0  0  0  0
    3.3523   -1.1104    0.0000 C   0  0  0  0  0  0
    2.6378   -1.5229    0.0000 C   0  0  0  0  0  0
    1.9233   -1.1104    0.0000 N   0  0  0  0  0  0
    1.1387   -1.3654    0.0000 N   0  0  0  0  0  0
    0.6538   -0.6979    0.0000 C   0  0  0  0  0  0
   -0.1712   -0.6979    0.0000 C   0  0  0  0  0  0
   -0.5837   -1.4124    0.0000 C   0  0  0  0  0  0
   -1.4087   -1.4124    0.0000 C   0  0  0  0  0  0
   -1.8212   -0.6979    0.0000 C   0  0  0  0  0  0
   -1.4087    0.0165    0.0000 C   0  0  0  0  0  0
   -0.5837    0.0165    0.0000 C   0  0  0  0  0  0
   -1.8212   -2.1269    0.0000 C   0  0  0  0  0  0
   -2.6462   -2.1269    0.0000 O   0  0  0  0  0  0
   -1.4087   -2.8414    0.0000 N   0  0  0  0  0  0
   -1.8212   -3.5558    0.0000 C   0  0  0  0  0  0
   -1.4087   -4.2703    0.0000 C   0  0  0  0  0  0
   -0.5837   -4.2703    0.0000 F   0  0  0  0  0  0
   -1.8212   -4.9848    0.0000 C   0  0  0  0  0  0
   -2.6462   -4.9848    0.0000 C   0  0  0  0  0  0
   -3.0587   -4.2703    0.0000 C   0  0  0  0  0  0
   -2.6462   -3.5558    0.0000 C   0  0  0  0  0  0
   -3.0587   -2.8414    0.0000 F   0  0  0  0  0  0
   -2.0470    2.8379    0.0000 C   0  0  0  0  0  0
   -2.3020    3.6226    0.0000 C   0  0  0  0  0  0
  1  2  1  0  0  0
  2  3  2  0  0  0
  2  4  2  0  0  0
  2  5  1  0  0  0
  5  6  1  0  0  0
  6  7  2  0  0  0
  6 44  1  0  0  0
  7  8  1  0  0  0
  8  9  2  0  0  0
  9 10  1  0  0  0
  9 43  1  0  0  0
 10 11  1  0  0  0
 11 12  2  0  0  0
 11 16  1  0  0  0
 12 13  1  0  0  0
 13 14  2  0  0  0
 14 15  1  0  0  0
 15 16  2  0  0  0
 15 17  1  0  0  0
 17 18  2  0  0  0
 17 25  1  0  0  0
 18 19  1  0  0  0
 18 23  1  0  0  0
 19 20  2  0  0  0
 20 21  1  0  0  0
 21 22  2  0  0  0
 22 23  1  0  0  0
 23 24  1  0  0  0
 24 25  2  0  0  0
 25 26  1  0  0  0
 26 27  2  0  0  0
 26 31  1  0  0  0
 27 28  1  0  0  0
 28 29  2  0  0  0
 28 32  1  0  0  0
 29 30  1  0  0  0
 30 31  2  0  0  0
 32 33  2  0  0  0
 32 34  1  0  0  0
 34 35  1  0  0  0
 35 36  2  0  0  0
 35 41  1  0  0  0
 36 37  1  0  0  0
 36 38  1  0  0  0
 38 39  2  0  0  0
 39 40  1  0  0  0
 40 41  2  0  0  0
 41 42  1  0  0  0
 43 44  2  0  0  0
M  END
> <Outcome>
Active

$$$$

                    3D
 Structure written by MMmdl.
 44 50  0  0  1  0            999 V2000
   -1.8212   -3.5558    0.0000 F   0  0  0  0  0  0
   -2.6462   -3.5558    0.0000 C   0  0  0  0  0  0
   -3.0587   -4.2703    0.0000 C   0  0  0  0  0  0
   -3.8837   -4.2703    0.0000 C   0  0  0  0  0  0
   -4.2962   -3.5558    0.0000 C   0  0  0  0  0  0
   -3.8837   -2.8413    0.0000 C   0  0  0  0  0  0
   -4.2962   -2.1269    0.0000 F   0  0  0  0  0  0
   -3.0587   -2.8413    0.0000 C   0  0  0  0  0  0
   -2.6462   -2.1269    0.0000 N   0  0  0  0  0  0
   -1.8212   -2.1269    0.0000 C   0  0  0  0  0  0
   -1.4087   -2.8413    0.0000 O   0  0  0  0  0  0
   -1.4087   -1.4124    0.0000 C   0  0  0  0  0  0
   -1.8212   -0.6979    0.0000 C   0  0  0  0  0  0
   -1.4087    0.0165    0.0000 C   0  0  0  0  0  0
   -0.5837    0.0165    0.0000 C   0  0  0  0  0  0
   -0.1712   -0.6979    0.0000 C   0  0  0  0  0  0
   -0.5837   -1.4124    0.0000 C   0  0  0  0  0  0
    0.6538   -0.6979    0.0000 C   0  0  0  0  0  0
    1.1387   -0.0305    0.0000 N   0  0  0  0  0  0
    1.9233   -0.2854    0.0000 N   0  0  0  0  0  0
    2.6378    0.1271    0.0000 C   0  0  0  0  0  0
    3.3523   -0.2854    0.0000 C   0  0  0  0  0  0
    3.3523   -1.1104    0.0000 C   0  0  0  0  0  0
    2.6378   -1.5229    0.0000 C   0  0  0  0  0  0
    1.9233   -1.1104    0.0000 C   0  0  0  0  0  0
    1.1387   -1.3654    0.0000 C   0  0  0  0  0  0
    0.8838   -2.1500    0.0000 C   0  0  0  0  0  0
    1.4358   -2.7631    0.0000 N   0  0  0  0  0  0
    1.1809   -3.5477    0.0000 C   0  0  0  0  0  0
    1.7329   -4.1608    0.0000 N   0  0  0  0  0  0
    2.5399   -3.9893    0.0000 C   0  0  0  0  0  0
    2.7948   -3.2047    0.0000 C   0  0  0  0  0  0
    3.6018   -3.0331    0.0000 C   0  0  0  0  0  0
    4.1538   -3.6462    0.0000 C   0  0  0  0  0  0
    3.8989   -4.4308    0.0000 C   0  0  0  0  0  0
    3.0919   -4.6024    0.0000 C   0  0  0  0  0  0
    4.4509   -5.0439    0.0000 C   0  0  0  0  0  0
    5.2714   -4.9577    0.0000 C   0  0  0  0  0  0
    5.6070   -5.7114    0.0000 N   0  0  0  0  0  0
    4.9939   -6.2634    0.0000 C   0  0  0  0  0  0
    4.2794   -5.8509    0.0000 O   0  0  0  0  0  0
    0.3739   -3.7192    0.0000 N   0  0  0  0  0  0
   -0.1781   -3.1061    0.0000 C   0  0  0  0  0  0
    0.0768   -2.3215    0.0000 C   0  0  0  0  0  0
  1  2  1  0  0  0
  2  3  2  0  0  0
  2  8  1  0  0  0
  3  4  1  0  0  0
  4  5  2  0  0  0
  5  6  1  0  0  0
  6  7  1  0  0  0
  6  8  2  0  0  0
  8  9  1  0  0  0
  9 10  1  0  0  0
 10 11  2  0  0  0
 10 12  1  0  0  0
 12 13  2  0  0  0
 12 17  1  0  0  0
 13 14  1  0  0  0
 14 15  2  0  0  0
 15 16  1  0  0  0
 16 17  2  0  0  0
 16 18  1  0  0  0
 18 19  2  0  0  0
 18 26  1  0  0  0
 19 20  1  0  0  0
 20 21  1  0  0  0
 20 25  1  0  0  0
 21 22  2  0  0  0
 22 23  1  0  0  0
 23 24  2  0  0  0
 24 25  1  0  0  0
 25 26  2  0  0  0
 26 27  1  0  0  0
 27 28  2  0  0  0
 27 44  1  0  0  0
 28 29  1  0  0  0
 29 30  1  0  0  0
 29 42  2  0  0  0
 30 31  1  0  0  0
 31 32  2  0  0  0
 31 36  1  0  0  0
 32 33  1  0  0  0
 33 34  2  0  0  0
 34 35  1  0  0  0
 35 36  2  0  0  0
 35 37  1  0  0  0
 37 38  2  0  0  0
 37 41  1  0  0  0
 38 39  1  0  0  0
 39 40  2  0  0  0
 40 41  1  0  0  0
 42 43  1  0  0  0
 43 44  2  0  0  0
M  END
> <Outcome>
Active

$$$$

                    3D
 Structure written by MMmdl.
 42 48  0  0  1  0            999 V2000
   -0.5837   -2.8414    0.0000 O   0  0  0  0  0  0
   -1.4087   -2.8414    0.0000 C   0  0  0  0  0  0
   -1.8212   -2.1269    0.0000 N   0  0  0  0  0  0
   -1.4087   -1.4124    0.0000 C   0  0  0  0  0  0
   -1.8212   -0.6979    0.0000 C   0  0  0  0  0  0
   -1.4087    0.0165    0.0000 C   0  0  0  0  0  0
   -0.5837    0.0165    0.0000 C   0  0  0  0  0  0
   -0.1712   -0.6979    0.0000 C   0  0  0  0  0  0
   -0.5837   -1.4124    0.0000 C   0  0  0  0  0  0
    0.6538   -0.6979    0.0000 C   0  0  0  0  0  0
    1.1387   -0.0305    0.0000 N   0  0  0  0  0  0
    1.9233   -0.2854    0.0000 N   0  0  0  0  0  0
    2.6378    0.1271    0.0000 C   0  0  0  0  0  0
    3.3523   -0.2854    0.0000 C   0  0  0  0  0  0
    3.3523   -1.1104    0.0000 C   0  0  0  0  0  0
    2.6378   -1.5229    0.0000 C   0  0  0  0  0  0
    1.9233   -1.1104    0.0000 C   0  0  0  0  0  0
    1.1387   -1.3654    0.0000 C   0  0  0  0  0  0
    0.8838   -2.1500    0.0000 C   0  0  0  0  0  0
    1.4358   -2.7631    0.0000 N   0  0  0  0  0  0
    1.1809   -3.5477    0.0000 C   0  0  0  0  0  0
    1.7329   -4.1608    0.0000 N   0  0  0  0  0  0
    1.4780   -4.9454    0.0000 C   0  0  0  0  0  0
    2.0300   -5.5585    0.0000 C   0  0  0  0  0  0
    1.7751   -6.3431    0.0000 C   0  0  0  0  0  0
    0.9681   -6.5147    0.0000 C   0  0  0  0  0  0
    0.4161   -5.9016    0.0000 C   0  0  0  0  0  0
    0.6710   -5.1170    0.0000 C   0  0  0  0  0  0
   -0.3909   -6.0731    0.0000 C   0  0  0  0  0  0
   -0.7265   -6.8268    0.0000 C   0  0  0  0  0  0
   -1.5470   -6.7405    0.0000 N   0  0  0  0  0  0
   -1.7185   -5.9336    0.0000 C   0  0  0  0  0  0
   -1.0040   -5.5211    0.0000 O   0  0  0  0  0  0
    0.3739   -3.7192    0.0000 N   0  0  0  0  0  0
   -0.1781   -3.1061    0.0000 C   0  0  0  0  0  0
    0.0768   -2.3215    0.0000 C   0  0  0  0  0  0
   -1.8212   -3.5558    0.0000 C   0  0  0  0  0  0
   -1.4087   -4.2703    0.0000 C   0  0  0  0  0  0
   -1.8212   -4.9848    0.0000 C   0  0  0  0  0  0
   -2.6462   -4.9848    0.0000 C   0  0  0  0  0  0
   -3.0587   -4.2703    0.0000 C   0  0  0  0  0  0
   -2.6462   -3.5558    0.0000 C   0  0  0  0  0  0
  1  2  2  0  0  0
  2  3  1  0  0  0
  2 37  1  0  0  0
  3  4  1  0  0  0
  4  5  2  0  0  0
  4  9  1  0  0  0
  5  6  1  0  0  0
  6  7  2  0  0  0
  7  8  1  0  0  0
  8  9  2  0  0  0
  8 10  1  0  0  0
 10 11  2  0  0  0
 10 18  1  0  0  0
 11 12  1  0  0  0
 12 13  1  0  0  0
 12 17  1  0  0  0
 13 14  2  0  0  0
 14 15  1  0  0  0
 15 16  2  0  0  0
 16 17  1  0  0  0
 17 18  2  0  0  0
 18 19  1  0  0  0
 19 20  2  0  0  0
 19 36  1  0  0  0
 20 21  1  0  0  0
 21 22  1  0  0  0
 21 34  2  0  0  0
 22 23  1  0  0  0
 23 24  2  0  0  0
 23 28  1  0  0  0
 24 25  1  0  0  0
 25 26  2  0  0  0
 26 27  1  0  0  0
 27 28  2  0  0  0
 27 29  1  0  0  0
 29 30  2  0  0  0
 29 33  1  0  0  0
 30 31  1  0  0  0
 31 32  2  0  0  0
 32 33  1  0  0  0
 34 35  1  0  0  0
 35 36  2  0  0  0
 37 38  1  0  0  0
 37 42  1  0  0  0
 38 39  1  0  0  0
 39 40  1  0  0  0
 40 41  1  0  0  0
 41 42  1  0  0  0
M  END
> <Outcome>
Active

$$$$

                    3D
 Structure written by MMmdl.
 43 48  0  0  1  0            999 V2000
   -3.9159    3.9656    0.0000 N   0  0  0  0  0  0
   -3.1089    3.7941    0.0000 S   0  0  0  0  0  0
   -3.2804    2.9871    0.0000 O   0  0  0  0  0  0
   -2.9374    4.6011    0.0000 O   0  0  0  0  0  0
   -2.3019    3.6226    0.0000 C   0  0  0  0  0  0
   -1.7499    4.2357    0.0000 C   0  0  0  0  0  0
   -0.9429    4.0641    0.0000 C   0  0  0  0  0  0
   -0.6880    3.2795    0.0000 C   0  0  0  0  0  0
   -1.2400    2.6664    0.0000 C   0  0  0  0  0  0
   -0.9851    1.8818    0.0000 N   0  0  0  0  0  0
   -0.1781    1.7103    0.0000 C   0  0  0  0  0  0
    0.3739    2.3234    0.0000 N   0  0  0  0  0  0
    1.1809    2.1518    0.0000 C   0  0  0  0  0  0
    1.4358    1.3672    0.0000 C   0  0  0  0  0  0
    0.8838    0.7541    0.0000 C   0  0  0  0  0  0
    0.0768    0.9256    0.0000 N   0  0  0  0  0  0
    1.1387   -0.0305    0.0000 C   0  0  0  0  0  0
    1.9233   -0.2854    0.0000 C   0  0  0  0  0  0
    2.6378    0.1271    0.0000 C   0  0  0  0  0  0
    3.3523   -0.2854    0.0000 C   0  0  0  0  0  0
    3.3523   -1.1104    0.0000 C   0  0  0  0  0  0
    2.6378   -1.5229    0.0000 C   0  0  0  0  0  0
    1.9233   -1.1104    0.0000 N   0  0  0  0  0  0
    1.1387   -1.3654    0.0000 N   0  0  0  0  0  0
    0.6538   -0.6979    0.0000 C   0  0  0  0  0  0
   -0.1712   -0.6979    0.0000 C   0  0  0  0  0  0
   -0.5837   -1.4124    0.0000 C   0  0  0  0  0  0
   -1.4087   -1.4124    0.0000 C   0  0  0  0  0  0
   -1.8212   -2.1269    0.0000 N   0  0  0  0  0  0
   -1.4087   -2.8414    0.0000 C   0  0  0  0  0  0
   -0.5837   -2.8414    0.0000 O   0  0  0  0  0  0
   -1.8212   -3.5558    0.0000 C   0  0  0  0  0  0
   -1.4087   -4.2703    0.0000 C   0  0  0  0  0  0
   -0.5837   -4.2703    0.0000 F   0  0  0  0  0  0
   -1.8212   -4.9848    0.0000 C   0  0  0  0  0  0
   -2.6462   -4.9848    0.0000 C   0  0  0  0  0  0
   -3.0587   -4.2703    0.0000 C   0  0  0  0  0  0
   -2.6462   -3.5558    0.0000 C   0  0  0  0  0  0
   -3.0587   -2.8414    0.0000 F   0  0  0  0  0  0
   -1.8212   -0.6979    0.0000 C   0  0  0  0  0  0
   -1.4087    0.0165    0.0000 C   0  0  0  0  0  0
   -0.5837    0.0165    0.0000 C   0  0  0  0  0  0
   -2.0470    2.8379    0.0000 C   0  0  0  0  0  0
  1  2  1  0  0  0
  2  3  2  0  0  0
  2  4  2  0  0  0
  2  5  1  0  0  0
  5  6  2  0  0  0
  5 43  1  0  0  0
  6  7  1  0  0  0
  7  8  2  0  0  0
  8  9  1  0  0  0
  9 10  1  0  0  0
  9 43  2  0  0  0
 10 11  1  0  0  0
 11 12  2  0  0  0
 11 16  1  0  0  0
 12 13  1  0  0  0
 13 14  2  0  0  0
 14 15  1  0  0  0
 15 16  2  0  0  0
 15 17  1  0  0  0
 17 18  2  0  0  0
 17 25  1  0  0  0
 18 19  1  0  0  0
 18 23  1  0  0  0
 19 20  2  0  0  0
 20 21  1  0  0  0
 21 22  2  0  0  0
 22 23  1  0  0  0
 23 24  1  0  0  0
 24 25  2  0  0  0
 25 26  1  0  0  0
 26 27  2  0  0  0
 26 42  1  0  0  0
 27 28  1  0  0  0
 28 29  1  0  0  0
 28 40  2  0  0  0
 29 30  1  0  0  0
 30 31  2  0  0  0
 30 32  1  0  0  0
 32 33  2  0  0  0
 32 38  1  0  0  0
 33 34  1  0  0  0
 33 35  1  0  0  0
 35 36  2  0  0  0
 36 37  1  0  0  0
 37 38  2  0  0  0
 38 39  1  0  0  0
 40 41  1  0  0  0
 41 42  2  0  0  0
M  END
> <Outcome>
Active

$$$$

                    3D
 Structure written by MMmdl.
 45 50  0  0  1  0            999 V2000
    0.4582    6.6880    0.0000 N   0  0  0  0  0  0
   -0.0938    6.0749    0.0000 S   0  0  0  0  0  0
   -0.7069    6.6270    0.0000 O   0  0  0  0  0  0
    0.5193    5.5229    0.0000 O   0  0  0  0  0  0
   -0.6459    5.4618    0.0000 C   0  0  0  0  0  0
   -0.3909    4.6772    0.0000 C   0  0  0  0  0  0
   -0.9429    4.0641    0.0000 C   0  0  0  0  0  0
   -0.6880    3.2795    0.0000 C   0  0  0  0  0  0
   -1.2400    2.6664    0.0000 C   0  0  0  0  0  0
   -0.9851    1.8818    0.0000 N   0  0  0  0  0  0
   -0.1781    1.7103    0.0000 C   0  0  0  0  0  0
    0.3739    2.3234    0.0000 N   0  0  0  0  0  0
    1.1809    2.1518    0.0000 C   0  0  0  0  0  0
    1.4358    1.3672    0.0000 C   0  0  0  0  0  0
    0.8838    0.7541    0.0000 C   0  0  0  0  0  0
    0.0768    0.9256    0.0000 N   0  0  0  0  0  0
    1.1387   -0.0305    0.0000 C   0  0  0  0  0  0
    1.9233   -0.2854    0.0000 C   0  0  0  0  0  0
    2.6378    0.1271    0.0000 C   0  0  0  0  0  0
    3.3523   -0.2854    0.0000 C   0  0  0  0  0  0
    3.3523   -1.1104    0.0000 C   0  0  0  0  0  0
    2.6378   -1.5229    0.0000 C   0  0  0  0  0  0
    1.9233   -1.1104    0.0000 N   0  0  0  0  0  0
    1.1387   -1.3654    0.0000 N   0  0  0  0  0  0
    0.6538   -0.6979    0.0000 C   0  0  0  0  0  0
   -0.1712   -0.6979    0.0000 C   0  0  0  0  0  0
   -0.5837   -1.4124    0.0000 C   0  0  0  0  0  0
   -1.4087   -1.4124    0.0000 C   0  0  0  0  0  0
   -1.8212   -2.1269    0.0000 N   0  0  0  0  0  0
   -1.4087   -2.8414    0.0000 C   0  0  0  0  0  0
   -0.5837   -2.8414    0.0000 O   0  0  0  0  0  0
   -1.8212   -3.5558    0.0000 C   0  0  0  0  0  0
   -1.4087   -4.2703    0.0000 C   0  0  0  0  0  0
   -0.5837   -4.2703    0.0000 F   0  0  0  0  0  0
   -1.8212   -4.9848    0.0000 C   0  0  0  0  0  0
   -2.6462   -4.9848    0.0000 C   0  0  0  0  0  0
   -3.0587   -4.2703    0.0000 C   0  0  0  0  0  0
   -2.6462   -3.5558    0.0000 C   0  0  0  0  0  0
   -3.0587   -2.8414    0.0000 F   0  0  0  0  0  0
   -1.8212   -0.6979    0.0000 C   0  0  0  0  0  0
   -1.4087    0.0165    0.0000 C   0  0  0  0  0  0
   -0.5837    0.0165    0.0000 C   0  0  0  0  0  0
   -2.0470    2.8379    0.0000 C   0  0  0  0  0  0
   -2.3019    3.6226    0.0000 C   0  0  0  0  0  0
   -1.7499    4.2357    0.0000 C   0  0  0  0  0  0
  1  2  1  0  0  0
  2  3  2  0  0  0
  2  4  2  0  0  0
  2  5  1  0  0  0
  5  6  1  0  0  0
  6  7  1  0  0  0
  7  8  2  0  0  0
  7 45  1  0  0  0
  8  9  1  0  0  0
  9 10  1  0  0  0
  9 43  2  0  0  0
 10 11  1  0  0  0
 11 12  2  0  0  0
 11 16  1  0  0  0
 12 13  1  0  0  0
 13 14  2  0  0  0
 14 15  1  0  0  0
 15 16  2  0  0  0
 15 17  1  0  0  0
 17 18  2  0  0  0
 17 25  1  0  0  0
 18 19  1  0  0  0
 18 23  1  0  0  0
 19 20  2  0  0  0
 20 21  1  0  0  0
 21 22  2  0  0  0
 22 23  1  0  0  0
 23 24  1  0  0  0
 24 25  2  0  0  0
 25 26  1  0  0  0
 26 27  2  0  0  0
 26 42  1  0  0  0
 27 28  1  0  0  0
 28 29  1  0  0  0
 28 40  2  0  0  0
 29 30  1  0  0  0
 30 31  2  0  0  0
 30 32  1  0  0  0
 32 33  2  0  0  0
 32 38  1  0  0  0
 33 34  1  0  0  0
 33 35  1  0  0  0
 35 36  2  0  0  0
 36 37  1  0  0  0
 37 38  2  0  0  0
 38 39  1  0  0  0
 40 41  1  0  0  0
 41 42  2  0  0  0
 43 44  1  0  0  0
 44 45  2  0  0  0
M  END
> <Outcome>
Active

$$$$

                    3D
 Structure written by MMmdl.
 42 47  0  0  1  0            999 V2000
   -3.6188    5.3633    0.0000 C   0  0  0  0  0  0
   -2.8118    5.1918    0.0000 S   0  0  0  0  0  0
   -2.9834    4.3848    0.0000 O   0  0  0  0  0  0
   -2.6403    5.9988    0.0000 O   0  0  0  0  0  0
   -2.0049    5.0203    0.0000 C   0  0  0  0  0  0
   -1.7499    4.2357    0.0000 C   0  0  0  0  0  0
   -0.9429    4.0641    0.0000 C   0  0  0  0  0  0
   -0.6880    3.2795    0.0000 C   0  0  0  0  0  0
   -1.2400    2.6664    0.0000 C   0  0  0  0  0  0
   -0.9851    1.8818    0.0000 N   0  0  0  0  0  0
   -0.1781    1.7103    0.0000 C   0  0  0  0  0  0
    0.3739    2.3234    0.0000 N   0  0  0  0  0  0
    1.1809    2.1518    0.0000 C   0  0  0  0  0  0
    1.4358    1.3672    0.0000 C   0  0  0  0  0  0
    0.8838    0.7541    0.0000 C   0  0  0  0  0  0
    0.0768    0.9256    0.0000 N   0  0  0  0  0  0
    1.1387   -0.0305    0.0000 C   0  0  0  0  0  0
    1.9233   -0.2854    0.0000 C   0  0  0  0  0  0
    2.6378    0.1271    0.0000 C   0  0  0  0  0  0
    3.3523   -0.2854    0.0000 C   0  0  0  0  0  0
    3.3523   -1.1104    0.0000 C   0  0  0  0  0  0
    2.6378   -1.5229    0.0000 N   0  0  0  0  0  0
    1.9233   -1.1104    0.0000 N   0  0  0  0  0  0
    1.1387   -1.3654    0.0000 N   0  0  0  0  0  0
    0.6538   -0.6979    0.0000 C   0  0  0  0  0  0
   -0.1712   -0.6979    0.0000 C   0  0  0  0  0  0
   -0.5837   -1.4124    0.0000 C   0  0  0  0  0  0
   -1.4087   -1.4124    0.0000 C   0  0  0  0  0  0
   -1.8212   -2.1269    0.0000 N   0  0  0  0  0  0
   -1.4087   -2.8414    0.0000 C   0  0  0  0  0  0
   -0.5837   -2.8414    0.0000 O   0  0  0  0  0  0
   -1.8212   -3.5558    0.0000 C   0  0  0  0  0  0
   -1.4087   -4.2703    0.0000 C   0  0  0  0  0  0
   -1.8212   -4.9848    0.0000 C   0  0  0  0  0  0
   -2.6462   -4.9848    0.0000 C   0  0  0  0  0  0
   -3.0587   -4.2703    0.0000 C   0  0  0  0  0  0
   -2.6462   -3.5558    0.0000 C   0  0  0  0  0  0
   -1.8212   -0.6979    0.0000 C   0  0  0  0  0  0
   -1.4087    0.0165    0.0000 C   0  0  0  0  0  0
   -0.5837    0.0165    0.0000 C   0  0  0  0  0  0
   -2.0470    2.8379    0.0000 C   0  0  0  0  0  0
   -2.3020    3.6226    0.0000 C   0  0  0  0  0  0
  1  2  1  0  0  0
  2  3  2  0  0  0
  2  4  2  0  0  0
  2  5  1  0  0  0
  5  6  1  0  0  0
  6  7  2  0  0  0
  6 42  1  0  0  0
  7  8  1  0  0  0
  8  9  2  0  0  0
  9 10  1  0  0  0
  9 41  1  0  0  0
 10 11  1  0  0  0
 11 12  2  0  0  0
 11 16  1  0  0  0
 12 13  1  0  0  0
 13 14  2  0  0  0
 14 15  1  0  0  0
 15 16  2  0  0  0
 15 17  1  0  0  0
 17 18  2  0  0  0
 17 25  1  0  0  0
 18 19  1  0  0  0
 18 23  1  0  0  0
 19 20  2  0  0  0
 20 21  1  0  0  0
 21 22  2  0  0  0
 22 23  1  0  0  0
 23 24  1  0  0  0
 24 25  2  0  0  0
 25 26  1  0  0  0
 26 27  2  0  0  0
 26 40  1  0  0  0
 27 28  1  0  0  0
 28 29  1  0  0  0
 28 38  2  0  0  0
 29 30  1  0  0  0
 30 31  2  0  0  0
 30 32  1  0  0  0
 32 33  1  0  0  0
 32 37  1  0  0  0
 33 34  1  0  0  0
 34 35  1  0  0  0
 35 36  1  0  0  0
 36 37  1  0  0  0
 38 39  1  0  0  0
 39 40  2  0  0  0
 41 42  2  0  0  0
M  END
> <Outcome>
Active

$$$$

                    3D
 Structure written by MMmdl.
 46 52  0  0  1  0            999 V2000
   -2.7697    7.3741    0.0000 C   0  0  0  0  0  0
   -2.5147    6.5895    0.0000 N   0  0  0  0  0  0
   -1.7078    6.4180    0.0000 C   0  0  0  0  0  0
   -1.4528    5.6334    0.0000 C   0  0  0  0  0  0
   -2.0049    5.0203    0.0000 N   0  0  0  0  0  0
   -2.8118    5.1918    0.0000 C   0  0  0  0  0  0
   -3.0668    5.9764    0.0000 C   0  0  0  0  0  0
   -1.7499    4.2357    0.0000 C   0  0  0  0  0  0
   -0.9429    4.0641    0.0000 C   0  0  0  0  0  0
   -0.6880    3.2795    0.0000 C   0  0  0  0  0  0
   -1.2400    2.6664    0.0000 C   0  0  0  0  0  0
   -0.9851    1.8818    0.0000 N   0  0  0  0  0  0
   -0.1781    1.7103    0.0000 C   0  0  0  0  0  0
    0.3739    2.3234    0.0000 N   0  0  0  0  0  0
    1.1809    2.1518    0.0000 C   0  0  0  0  0  0
    1.4358    1.3672    0.0000 C   0  0  0  0  0  0
    0.8838    0.7541    0.0000 C   0  0  0  0  0  0
    0.0768    0.9256    0.0000 N   0  0  0  0  0  0
    1.1387   -0.0305    0.0000 C   0  0  0  0  0  0
    1.9233   -0.2854    0.0000 C   0  0  0  0  0  0
    2.6378    0.1271    0.0000 C   0  0  0  0  0  0
    3.3523   -0.2854    0.0000 C   0  0  0  0  0  0
    3.3523   -1.1104    0.0000 C   0  0  0  0  0  0
    2.6378   -1.5229    0.0000 C   0  0  0  0  0  0
    1.9233   -1.1104    0.0000 N   0  0  0  0  0  0
    1.1387   -1.3654    0.0000 N   0  0  0  0  0  0
    0.6538   -0.6979    0.0000 C   0  0  0  0  0  0
   -0.1712   -0.6979    0.0000 C   0  0  0  0  0  0
   -0.5837   -1.4124    0.0000 C   0  0  0  0  0  0
   -1.4087   -1.4124    0.0000 C   0  0  0  0  0  0
   -1.8212   -2.1269    0.0000 N   0  0  0  0  0  0
   -1.4087   -2.8414    0.0000 C   0  0  0  0  0  0
   -0.5837   -2.8414    0.0000 O   0  0  0  0  0  0
   -1.8212   -3.5558    0.0000 C   0  0  0  0  0  0
   -1.4087   -4.2703    0.0000 C   0  0  0  0  0  0
   -0.5837   -4.2703    0.0000 F   0  0  0  0  0  0
   -1.8212   -4.9848    0.0000 C   0  0  0  0  0  0
   -2.6462   -4.9848    0.0000 C   0  0  0  0  0  0
   -3.0587   -4.2703    0.0000 C   0  0  0  0  0  0
   -2.6462   -3.5558    0.0000 C   0  0  0  0  0  0
   -3.0587   -2.8414    0.0000 F   0  0  0  0  0  0
   -1.8212   -0.6979    0.0000 C   0  0  0  0  0  0
   -1.4087    0.0165    0.0000 C   0  0  0  0  0  0
   -0.5837    0.0165    0.0000 C   0  0  0  0  0  0
   -2.0470    2.8379    0.0000 C   0  0  0  0  0  0
   -2.3020    3.6226    0.0000 C   0  0  0  0  0  0
  1  2  1  0  0  0
  2  3  1  0  0  0
  2  7  1  0  0  0
  3  4  1  0  0  0
  4  5  1  0  0  0
  5  6  1  0  0  0
  5  8  1  0  0  0
  6  7  1  0  0  0
  8  9  2  0  0  0
  8 46  1  0  0  0
  9 10  1  0  0  0
 10 11  2  0  0  0
 11 12  1  0  0  0
 11 45  1  0  0  0
 12 13  1  0  0  0
 13 14  2  0  0  0
 13 18  1  0  0  0
 14 15  1  0  0  0
 15 16  2  0  0  0
 16 17  1  0  0  0
 17 18  2  0  0  0
 17 19  1  0  0  0
 19 20  2  0  0  0
 19 27  1  0  0  0
 20 21  1  0  0  0
 20 25  1  0  0  0
 21 22  2  0  0  0
 22 23  1  0  0  0
 23 24  2  0  0  0
 24 25  1  0  0  0
 25 26  1  0  0  0
 26 27  2  0  0  0
 27 28  1  0  0  0
 28 29  2  0  0  0
 28 44  1  0  0  0
 29 30  1  0  0  0
 30 31  1  0  0  0
 30 42  2  0  0  0
 31 32  1  0  0  0
 32 33  2  0  0  0
 32 34  1  0  0  0
 34 35  2  0  0  0
 34 40  1  0  0  0
 35 36  1  0  0  0
 35 37  1  0  0  0
 37 38  2  0  0  0
 38 39  1  0  0  0
 39 40  2  0  0  0
 40 41  1  0  0  0
 42 43  1  0  0  0
 43 44  2  0  0  0
 45 46  2  0  0  0
M  END
> <Outcome>
Active

$$$$

                    3D
 Structure written by MMmdl.
 25 28  0  0  1  0            999 V2000
    5.6424   -0.1271    0.0000 C   0  0  0  0  0  0
    4.9279   -0.5396    0.0000 O   0  0  0  0  0  0
    4.2135   -0.1271    0.0000 C   0  0  0  0  0  0
    3.4990   -0.5396    0.0000 C   0  0  0  0  0  0
    3.4990   -1.3646    0.0000 O   0  0  0  0  0  0
    2.7845   -1.7771    0.0000 C   0  0  0  0  0  0
    2.7845   -0.1271    0.0000 C   0  0  0  0  0  0
    2.7845    0.6979    0.0000 C   0  0  0  0  0  0
    3.4990    1.1104    0.0000 C   0  0  0  0  0  0
    4.2135    0.6979    0.0000 C   0  0  0  0  0  0
    2.0701    1.1104    0.0000 C   0  0  0  0  0  0
    1.3556    0.6979    0.0000 C   0  0  0  0  0  0
    0.6411    1.1104    0.0000 C   0  0  0  0  0  0
    0.6411    1.9354    0.0000 C   0  0  0  0  0  0
   -0.1435    2.1904    0.0000 N   0  0  0  0  0  0
   -0.6284    1.5229    0.0000 C   0  0  0  0  0  0
   -0.1435    0.8555    0.0000 C   0  0  0  0  0  0
   -0.3984    0.0709    0.0000 C   0  0  0  0  0  0
    0.1536   -0.5422    0.0000 C   0  0  0  0  0  0
   -0.1013   -1.3269    0.0000 C   0  0  0  0  0  0
   -0.9083   -1.4984    0.0000 N   0  0  0  0  0  0
   -1.4604   -0.8853    0.0000 C   0  0  0  0  0  0
   -1.2054   -0.1007    0.0000 C   0  0  0  0  0  0
    1.3556    2.3479    0.0000 N   0  0  0  0  0  0
    2.0701    1.9354    0.0000 C   0  0  0  0  0  0
  1  2  1  0  0  0
  2  3  1  0  0  0
  3  4  2  0  0  0
  3 10  1  0  0  0
  4  5  1  0  0  0
  4  7  1  0  0  0
  5  6  1  0  0  0
  7  8  2  0  0  0
  8  9  1  0  0  0
  8 11  1  0  0  0
  9 10  2  0  0  0
 11 12  2  0  0  0
 11 25  1  0  0  0
 12 13  1  0  0  0
 13 14  2  0  0  0
 13 17  1  0  0  0
 14 15  1  0  0  0
 14 24  1  0  0  0
 15 16  1  0  0  0
 16 17  2  0  0  0
 17 18  1  0  0  0
 18 19  2  0  0  0
 18 23  1  0  0  0
 19 20  1  0  0  0
 20 21  2  0  0  0
 21 22  1  0  0  0
 22 23  2  0  0  0
 24 25  2  0  0  0
M  END
> <Outcome>
Active

$$$$

                    3D
 Structure written by MMmdl.
 37 41  0  0  1  0            999 V2000
   -1.6704    3.7235    0.0000 C   0  0  0  0  0  0
   -2.4774    3.8951    0.0000 C   0  0  0  0  0  0
   -3.0294    3.2820    0.0000 N   0  0  0  0  0  0
   -3.8499    3.3682    0.0000 C   0  0  0  0  0  0
   -4.1854    2.6145    0.0000 N   0  0  0  0  0  0
   -3.5724    2.0625    0.0000 C   0  0  0  0  0  0
   -2.8579    2.4750    0.0000 C   0  0  0  0  0  0
   -2.1434    2.0625    0.0000 C   0  0  0  0  0  0
   -1.4289    2.4750    0.0000 O   0  0  0  0  0  0
   -0.7145    2.0625    0.0000 C   0  0  0  0  0  0
   -0.0000    2.4750    0.0000 C   0  0  0  0  0  0
    0.7145    2.0625    0.0000 C   0  0  0  0  0  0
    1.4289    2.4750    0.0000 N   0  0  0  0  0  0
    2.1434    2.0625    0.0000 C   0  0  0  0  0  0
    2.8579    2.4750    0.0000 C   0  0  0  0  0  0
    3.5724    2.0625    0.0000 C   0  0  0  0  0  0
    4.2868    2.4750    0.0000 N   0  0  0  0  0  0
    4.2868    3.3000    0.0000 C   0  0  0  0  0  0
    5.0013    3.7125    0.0000 C   0  0  0  0  0  0
    5.7158    3.3000    0.0000 O   0  0  0  0  0  0
    5.7158    2.4750    0.0000 C   0  0  0  0  0  0
    5.0013    2.0625    0.0000 C   0  0  0  0  0  0
   -2.1434    1.2375    0.0000 C   0  0  0  0  0  0
   -2.8579    0.8250    0.0000 N   0  0  0  0  0  0
   -3.5724    1.2375    0.0000 C   0  0  0  0  0  0
   -4.2868    0.8250    0.0000 C   0  0  0  0  0  0
   -4.2868    0.0000    0.0000 C   0  0  0  0  0  0
   -5.0013   -0.4125    0.0000 C   0  0  0  0  0  0
   -5.7158    0.0000    0.0000 C   0  0  0  0  0  0
   -5.7158    0.8250    0.0000 C   0  0  0  0  0  0
   -5.0013    1.2375    0.0000 C   0  0  0  0  0  0
   -4.2624    4.0827    0.0000 C   0  0  0  0  0  0
   -5.0829    4.1689    0.0000 N   0  0  0  0  0  0
   -5.2544    4.9759    0.0000 O   0  0  0  0  0  0
   -4.5399    5.3884    0.0000 N   0  0  0  0  0  0
   -3.9268    4.8364    0.0000 C   0  0  0  0  0  0
   -3.1199    5.0079    0.0000 N   0  0  0  0  0  0
  1  2  1  0  0  0
  2  3  1  0  0  0
  3  4  1  0  0  0
  3  7  1  0  0  0
  4  5  2  0  0  0
  4 32  1  0  0  0
  5  6  1  0  0  0
  6  7  2  0  0  0
  6 25  1  0  0  0
  7  8  1  0  0  0
  8  9  1  0  0  0
  8 23  2  0  0  0
  9 10  1  0  0  0
 10 11  1  0  0  0
 11 12  1  0  0  0
 12 13  1  0  0  0
 13 14  1  0  0  0
 14 15  1  0  0  0
 15 16  1  0  0  0
 16 17  1  0  0  0
 17 18  1  0  0  0
 17 22  1  0  0  0
 18 19  1  0  0  0
 19 20  1  0  0  0
 20 21  1  0  0  0
 21 22  1  0  0  0
 23 24  1  0  0  0
 24 25  2  0  0  0
 25 26  1  0  0  0
 26 27  2  0  0  0
 26 31  1  0  0  0
 27 28  1  0  0  0
 28 29  2  0  0  0
 29 30  1  0  0  0
 30 31  2  0  0  0
 32 33  2  0  0  0
 32 36  1  0  0  0
 33 34  1  0  0  0
 34 35  1  0  0  0
 35 36  2  0  0  0
 36 37  1  0  0  0
M  END
> <Outcome>
Active

$$$$

                    3D
 Structure written by MMmdl.
 47 53  0  0  1  0            999 V2000
   -1.8212   -3.5558    0.0000 F   0  0  0  0  0  0
   -2.6462   -3.5558    0.0000 C   0  0  0  0  0  0
   -3.0587   -4.2703    0.0000 C   0  0  0  0  0  0
   -3.8837   -4.2703    0.0000 C   0  0  0  0  0  0
   -4.2962   -3.5558    0.0000 C   0  0  0  0  0  0
   -3.8837   -2.8413    0.0000 C   0  0  0  0  0  0
   -4.2962   -2.1269    0.0000 F   0  0  0  0  0  0
   -3.0587   -2.8413    0.0000 C   0  0  0  0  0  0
   -2.6462   -2.1269    0.0000 C   0  0  0  0  0  0
   -3.0587   -1.4124    0.0000 O   0  0  0  0  0  0
   -1.8212   -2.1269    0.0000 N   0  0  0  0  0  0
   -1.4087   -1.4124    0.0000 C   0  0  0  0  0  0
   -1.8212   -0.6979    0.0000 C   0  0  0  0  0  0
   -1.4087    0.0165    0.0000 C   0  0  0  0  0  0
   -0.5837    0.0165    0.0000 C   0  0  0  0  0  0
   -0.1712   -0.6979    0.0000 C   0  0  0  0  0  0
   -0.5837   -1.4124    0.0000 C   0  0  0  0  0  0
    0.6538   -0.6979    0.0000 C   0  0  0  0  0  0
    1.1387   -0.0305    0.0000 N   0  0  0  0  0  0
    1.9233   -0.2854    0.0000 N   0  0  0  0  0  0
    2.6378    0.1271    0.0000 C   0  0  0  0  0  0
    3.3523   -0.2854    0.0000 C   0  0  0  0  0  0
    3.3523   -1.1104    0.0000 C   0  0  0  0  0  0
    2.6378   -1.5229    0.0000 C   0  0  0  0  0  0
    1.9233   -1.1104    0.0000 C   0  0  0  0  0  0
    1.1387   -1.3654    0.0000 C   0  0  0  0  0  0
    0.8838   -2.1500    0.0000 C   0  0  0  0  0  0
    1.4358   -2.7631    0.0000 N   0  0  0  0  0  0
    1.1809   -3.5477    0.0000 C   0  0  0  0  0  0
    1.7329   -4.1608    0.0000 N   0  0  0  0  0  0
    1.4780   -4.9454    0.0000 C   0  0  0  0  0  0
    2.0300   -5.5585    0.0000 C   0  0  0  0  0  0
    1.7751   -6.3431    0.0000 C   0  0  0  0  0  0
    0.9681   -6.5147    0.0000 C   0  0  0  0  0  0
    0.4161   -5.9016    0.0000 C   0  0  0  0  0  0
    0.6710   -5.1170    0.0000 C   0  0  0  0  0  0
    0.7132   -7.2993    0.0000 C   0  0  0  0  0  0
    1.2652   -7.9124    0.0000 O   0  0  0  0  0  0
   -0.0938   -7.4708    0.0000 N   0  0  0  0  0  0
   -0.3488   -8.2554    0.0000 C   0  0  0  0  0  0
   -1.1557   -8.4270    0.0000 C   0  0  0  0  0  0
   -1.7078   -7.8139    0.0000 O   0  0  0  0  0  0
   -1.4528   -7.0293    0.0000 C   0  0  0  0  0  0
   -0.6459   -6.8577    0.0000 C   0  0  0  0  0  0
    0.3739   -3.7192    0.0000 N   0  0  0  0  0  0
   -0.1781   -3.1061    0.0000 C   0  0  0  0  0  0
    0.0768   -2.3215    0.0000 C   0  0  0  0  0  0
  1  2  1  0  0  0
  2  3  2  0  0  0
  2  8  1  0  0  0
  3  4  1  0  0  0
  4  5  2  0  0  0
  5  6  1  0  0  0
  6  7  1  0  0  0
  6  8  2  0  0  0
  8  9  1  0  0  0
  9 10  2  0  0  0
  9 11  1  0  0  0
 11 12  1  0  0  0
 12 13  2  0  0  0
 12 17  1  0  0  0
 13 14  1  0  0  0
 14 15  2  0  0  0
 15 16  1  0  0  0
 16 17  2  0  0  0
 16 18  1  0  0  0
 18 19  2  0  0  0
 18 26  1  0  0  0
 19 20  1  0  0  0
 20 21  1  0  0  0
 20 25  1  0  0  0
 21 22  2  0  0  0
 22 23  1  0  0  0
 23 24  2  0  0  0
 24 25  1  0  0  0
 25 26  2  0  0  0
 26 27  1  0  0  0
 27 28  2  0  0  0
 27 47  1  0  0  0
 28 29  1  0  0  0
 29 30  1  0  0  0
 29 45  2  0  0  0
 30 31  1  0  0  0
 31 32  2  0  0  0
 31 36  1  0  0  0
 32 33  1  0  0  0
 33 34  2  0  0  0
 34 35  1  0  0  0
 34 37  1  0  0  0
 35 36  2  0  0  0
 37 38  2  0  0  0
 37 39  1  0  0  0
 39 40  1  0  0  0
 39 44  1  0  0  0
 40 41  1  0  0  0
 41 42  1  0  0  0
 42 43  1  0  0  0
 43 44  1  0  0  0
 45 46  1  0  0  0
 46 47  2  0  0  0
M  END
> <Outcome>
Active

$$$$

                    3D
 Structure written by MMmdl.
 44 50  0  0  1  0            999 V2000
   -1.8212   -3.5558    0.0000 F   0  0  0  0  0  0
   -2.6462   -3.5558    0.0000 C   0  0  0  0  0  0
   -3.0587   -4.2703    0.0000 C   0  0  0  0  0  0
   -3.8837   -4.2703    0.0000 C   0  0  0  0  0  0
   -4.2962   -3.5558    0.0000 C   0  0  0  0  0  0
   -3.8837   -2.8413    0.0000 C   0  0  0  0  0  0
   -4.2962   -2.1269    0.0000 F   0  0  0  0  0  0
   -3.0587   -2.8413    0.0000 C   0  0  0  0  0  0
   -2.6462   -2.1269    0.0000 C   0  0  0  0  0  0
   -3.0587   -1.4124    0.0000 O   0  0  0  0  0  0
   -1.8212   -2.1269    0.0000 N   0  0  0  0  0  0
   -1.4087   -1.4124    0.0000 C   0  0  0  0  0  0
   -1.8212   -0.6979    0.0000 C   0  0  0  0  0  0
   -1.4087    0.0165    0.0000 C   0  0  0  0  0  0
   -0.5837    0.0165    0.0000 C   0  0  0  0  0  0
   -0.1712   -0.6979    0.0000 C   0  0  0  0  0  0
   -0.5837   -1.4124    0.0000 C   0  0  0  0  0  0
    0.6538   -0.6979    0.0000 C   0  0  0  0  0  0
    1.1387   -0.0305    0.0000 N   0  0  0  0  0  0
    1.9233   -0.2854    0.0000 N   0  0  0  0  0  0
    2.6378    0.1271    0.0000 C   0  0  0  0  0  0
    3.3523   -0.2854    0.0000 C   0  0  0  0  0  0
    3.3523   -1.1104    0.0000 C   0  0  0  0  0  0
    2.6378   -1.5229    0.0000 C   0  0  0  0  0  0
    1.9233   -1.1104    0.0000 C   0  0  0  0  0  0
    1.1387   -1.3654    0.0000 C   0  0  0  0  0  0
    0.8838   -2.1500    0.0000 C   0  0  0  0  0  0
    1.4358   -2.7631    0.0000 N   0  0  0  0  0  0
    1.1809   -3.5477    0.0000 C   0  0  0  0  0  0
    1.7329   -4.1608    0.0000 N   0  0  0  0  0  0
    1.4780   -4.9454    0.0000 C   0  0  0  0  0  0
    2.0300   -5.5585    0.0000 C   0  0  0  0  0  0
    1.7751   -6.3431    0.0000 C   0  0  0  0  0  0
    0.9681   -6.5147    0.0000 C   0  0  0  0  0  0
    0.4161   -5.9016    0.0000 C   0  0  0  0  0  0
    0.6710   -5.1170    0.0000 C   0  0  0  0  0  0
    0.7132   -7.2993    0.0000 C   0  0  0  0  0  0
    1.1981   -7.9667    0.0000 C   0  0  0  0  0  0
    0.7132   -8.6342    0.0000 C   0  0  0  0  0  0
   -0.0715   -8.3792    0.0000 N   0  0  0  0  0  0
   -0.0715   -7.5542    0.0000 N   0  0  0  0  0  0
    0.3739   -3.7192    0.0000 N   0  0  0  0  0  0
   -0.1781   -3.1061    0.0000 C   0  0  0  0  0  0
    0.0768   -2.3215    0.0000 C   0  0  0  0  0  0
  1  2  1  0  0  0
  2  3  2  0  0  0
  2  8  1  0  0  0
  3  4  1  0  0  0
  4  5  2  0  0  0
  5  6  1  0  0  0
  6  7  1  0  0  0
  6  8  2  0  0  0
  8  9  1  0  0  0
  9 10  2  0  0  0
  9 11  1  0  0  0
 11 12  1  0  0  0
 12 13  2  0  0  0
 12 17  1  0  0  0
 13 14  1  0  0  0
 14 15  2  0  0  0
 15 16  1  0  0  0
 16 17  2  0  0  0
 16 18  1  0  0  0
 18 19  2  0  0  0
 18 26  1  0  0  0
 19 20  1  0  0  0
 20 21  1  0  0  0
 20 25  1  0  0  0
 21 22  2  0  0  0
 22 23  1  0  0  0
 23 24  2  0  0  0
 24 25  1  0  0  0
 25 26  2  0  0  0
 26 27  1  0  0  0
 27 28  2  0  0  0
 27 44  1  0  0  0
 28 29  1  0  0  0
 29 30  1  0  0  0
 29 42  2  0  0  0
 30 31  1  0  0  0
 31 32  2  0  0  0
 31 36  1  0  0  0
 32 33  1  0  0  0
 33 34  2  0  0  0
 34 35  1  0  0  0
 34 37  1  0  0  0
 35 36  2  0  0  0
 37 38  2  0  0  0
 37 41  1  0  0  0
 38 39  1  0  0  0
 39 40  1  0  0  0
 40 41  2  0  0  0
 42 43  1  0  0  0
 43 44  2  0  0  0
M  END
> <Outcome>
Active

$$$$

                    3D
 Structure written by MMmdl.
 36 40  0  0  1  0            999 V2000
   -0.9559    2.4860    0.0000 C   0  0  0  0  0  0
   -1.7629    2.6576    0.0000 C   0  0  0  0  0  0
   -2.3149    2.0445    0.0000 N   0  0  0  0  0  0
   -3.1354    2.1307    0.0000 C   0  0  0  0  0  0
   -3.4710    1.3770    0.0000 N   0  0  0  0  0  0
   -2.8579    0.8250    0.0000 C   0  0  0  0  0  0
   -2.1434    1.2375    0.0000 C   0  0  0  0  0  0
   -1.4289    0.8250    0.0000 C   0  0  0  0  0  0
   -0.7145    1.2375    0.0000 O   0  0  0  0  0  0
    0.0000    0.8250    0.0000 C   0  0  0  0  0  0
    0.7145    1.2375    0.0000 C   0  0  0  0  0  0
    1.4289    0.8250    0.0000 C   0  0  0  0  0  0
    2.1434    1.2375    0.0000 N   0  0  0  0  0  0
    2.8579    0.8250    0.0000 C   0  0  0  0  0  0
    3.5724    1.2375    0.0000 C   0  0  0  0  0  0
    4.2868    0.8250    0.0000 C   0  0  0  0  0  0
    5.0405    1.1606    0.0000 C   0  0  0  0  0  0
    5.5925    0.5475    0.0000 N   0  0  0  0  0  0
    5.1800   -0.1670    0.0000 C   0  0  0  0  0  0
    4.3731    0.0045    0.0000 N   0  0  0  0  0  0
   -1.4289    0.0000    0.0000 C   0  0  0  0  0  0
   -2.1434   -0.4125    0.0000 N   0  0  0  0  0  0
   -2.8579    0.0000    0.0000 C   0  0  0  0  0  0
   -3.5724   -0.4125    0.0000 C   0  0  0  0  0  0
   -3.5724   -1.2375    0.0000 C   0  0  0  0  0  0
   -4.2868   -1.6500    0.0000 C   0  0  0  0  0  0
   -4.2868   -2.4750    0.0000 Cl  0  0  0  0  0  0
   -5.0013   -1.2375    0.0000 C   0  0  0  0  0  0
   -5.0013   -0.4125    0.0000 C   0  0  0  0  0  0
   -4.2868    0.0000    0.0000 C   0  0  0  0  0  0
   -3.5479    2.8452    0.0000 C   0  0  0  0  0  0
   -4.3684    2.9314    0.0000 N   0  0  0  0  0  0
   -4.5399    3.7384    0.0000 O   0  0  0  0  0  0
   -3.8255    4.1509    0.0000 N   0  0  0  0  0  0
   -3.2124    3.5989    0.0000 C   0  0  0  0  0  0
   -2.4054    3.7704    0.0000 N   0  0  0  0  0  0
  1  2  1  0  0  0
  2  3  1  0  0  0
  3  4  1  0  0  0
  3  7  1  0  0  0
  4  5  2  0  0  0
  4 31  1  0  0  0
  5  6  1  0  0  0
  6  7  2  0  0  0
  6 23  1  0  0  0
  7  8  1  0  0  0
  8  9  1  0  0  0
  8 21  2  0  0  0
  9 10  1  0  0  0
 10 11  1  0  0  0
 11 12  1  0  0  0
 12 13  1  0  0  0
 13 14  1  0  0  0
 14 15  1  0  0  0
 15 16  1  0  0  0
 16 17  2  0  0  0
 16 20  1  0  0  0
 17 18  1  0  0  0
 18 19  1  0  0  0
 19 20  2  0  0  0
 21 22  1  0  0  0
 22 23  2  0  0  0
 23 24  1  0  0  0
 24 25  2  0  0  0
 24 30  1  0  0  0
 25 26  1  0  0  0
 26 27  1  0  0  0
 26 28  2  0  0  0
 28 29  1  0  0  0
 29 30  2  0  0  0
 31 32  2  0  0  0
 31 35  1  0  0  0
 32 33  1  0  0  0
 33 34  1  0  0  0
 34 35  2  0  0  0
 35 36  1  0  0  0
M  END
> <Outcome>
Active

$$$$

                    3D
 Structure written by MMmdl.
 49 54  0  0  1  0            999 V2000
   -5.1906    7.8887    0.0000 C   0  0  0  0  0  0
   -4.9356    7.1041    0.0000 C   0  0  0  0  0  0
   -4.1287    6.9326    0.0000 N   0  0  0  0  0  0
   -3.5766    7.5457    0.0000 C   0  0  0  0  0  0
   -2.7697    7.3741    0.0000 C   0  0  0  0  0  0
   -3.8737    6.1480    0.0000 C   0  0  0  0  0  0
   -3.0668    5.9764    0.0000 C   0  0  0  0  0  0
   -2.8118    5.1918    0.0000 C   0  0  0  0  0  0
   -2.0049    5.0203    0.0000 O   0  0  0  0  0  0
   -1.7499    4.2357    0.0000 C   0  0  0  0  0  0
   -0.9429    4.0641    0.0000 C   0  0  0  0  0  0
   -0.3909    4.6772    0.0000 F   0  0  0  0  0  0
   -0.6880    3.2795    0.0000 C   0  0  0  0  0  0
   -1.2400    2.6664    0.0000 C   0  0  0  0  0  0
   -0.9851    1.8818    0.0000 N   0  0  0  0  0  0
   -0.1781    1.7103    0.0000 C   0  0  0  0  0  0
    0.3739    2.3234    0.0000 N   0  0  0  0  0  0
    1.1809    2.1518    0.0000 C   0  0  0  0  0  0
    1.4358    1.3672    0.0000 C   0  0  0  0  0  0
    0.8838    0.7541    0.0000 C   0  0  0  0  0  0
    0.0768    0.9256    0.0000 N   0  0  0  0  0  0
    1.1387   -0.0305    0.0000 C   0  0  0  0  0  0
    1.9233   -0.2854    0.0000 C   0  0  0  0  0  0
    2.6378    0.1271    0.0000 C   0  0  0  0  0  0
    3.3523   -0.2854    0.0000 C   0  0  0  0  0  0
    3.3523   -1.1104    0.0000 C   0  0  0  0  0  0
    2.6378   -1.5229    0.0000 C   0  0  0  0  0  0
    1.9233   -1.1104    0.0000 N   0  0  0  0  0  0
    1.1387   -1.3654    0.0000 N   0  0  0  0  0  0
    0.6538   -0.6979    0.0000 C   0  0  0  0  0  0
   -0.1712   -0.6979    0.0000 C   0  0  0  0  0  0
   -0.5837   -1.4124    0.0000 C   0  0  0  0  0  0
   -1.4087   -1.4124    0.0000 C   0  0  0  0  0  0
   -1.8212   -2.1269    0.0000 N   0  0  0  0  0  0
   -1.4087   -2.8414    0.0000 C   0  0  0  0  0  0
   -0.5837   -2.8414    0.0000 O   0  0  0  0  0  0
   -1.8212   -3.5558    0.0000 C   0  0  0  0  0  0
   -1.4087   -4.2703    0.0000 C   0  0  0  0  0  0
   -0.5837   -4.2703    0.0000 F   0  0  0  0  0  0
   -1.8212   -4.9848    0.0000 C   0  0  0  0  0  0
   -2.6462   -4.9848    0.0000 C   0  0  0  0  0  0
   -3.0587   -4.2703    0.0000 C   0  0  0  0  0  0
   -2.6462   -3.5558    0.0000 C   0  0  0  0  0  0
   -3.0587   -2.8414    0.0000 F   0  0  0  0  0  0
   -1.8212   -0.6979    0.0000 C   0  0  0  0  0  0
   -1.4087    0.0165    0.0000 C   0  0  0  0  0  0
   -0.5837    0.0165    0.0000 C   0  0  0  0  0  0
   -2.0470    2.8379    0.0000 C   0  0  0  0  0  0
   -2.3019    3.6226    0.0000 C   0  0  0  0  0  0
  1  2  1  0  0  0
  2  3  1  0  0  0
  3  4  1  0  0  0
  3  6  1  0  0  0
  4  5  1  0  0  0
  6  7  1  0  0  0
  7  8  1  0  0  0
  8  9  1  0  0  0
  9 10  1  0  0  0
 10 11  2  0  0  0
 10 49  1  0  0  0
 11 12  1  0  0  0
 11 13  1  0  0  0
 13 14  2  0  0  0
 14 15  1  0  0  0
 14 48  1  0  0  0
 15 16  1  0  0  0
 16 17  2  0  0  0
 16 21  1  0  0  0
 17 18  1  0  0  0
 18 19  2  0  0  0
 19 20  1  0  0  0
 20 21  2  0  0  0
 20 22  1  0  0  0
 22 23  2  0  0  0
 22 30  1  0  0  0
 23 24  1  0  0  0
 23 28  1  0  0  0
 24 25  2  0  0  0
 25 26  1  0  0  0
 26 27  2  0  0  0
 27 28  1  0  0  0
 28 29  1  0  0  0
 29 30  2  0  0  0
 30 31  1  0  0  0
 31 32  2  0  0  0
 31 47  1  0  0  0
 32 33  1  0  0  0
 33 34  1  0  0  0
 33 45  2  0  0  0
 34 35  1  0  0  0
 35 36  2  0  0  0
 35 37  1  0  0  0
 37 38  2  0  0  0
 37 43  1  0  0  0
 38 39  1  0  0  0
 38 40  1  0  0  0
 40 41  2  0  0  0
 41 42  1  0  0  0
 42 43  2  0  0  0
 43 44  1  0  0  0
 45 46  1  0  0  0
 46 47  2  0  0  0
 48 49  2  0  0  0
M  END
> <Outcome>
Active

$$$$

                    3D
 Structure written by MMmdl.
 50 56  0  0  1  0            999 V2000
   -1.8212   -3.5558    0.0000 F   0  0  0  0  0  0
   -2.6462   -3.5558    0.0000 C   0  0  0  0  0  0
   -3.0587   -4.2703    0.0000 C   0  0  0  0  0  0
   -3.8837   -4.2703    0.0000 C   0  0  0  0  0  0
   -4.2962   -3.5558    0.0000 C   0  0  0  0  0  0
   -3.8837   -2.8413    0.0000 C   0  0  0  0  0  0
   -4.2962   -2.1269    0.0000 F   0  0  0  0  0  0
   -3.0587   -2.8413    0.0000 C   0  0  0  0  0  0
   -2.6462   -2.1269    0.0000 C   0  0  0  0  0  0
   -3.0587   -1.4124    0.0000 O   0  0  0  0  0  0
   -1.8212   -2.1269    0.0000 N   0  0  0  0  0  0
   -1.4087   -1.4124    0.0000 C   0  0  0  0  0  0
   -1.8212   -0.6979    0.0000 C   0  0  0  0  0  0
   -1.4087    0.0165    0.0000 C   0  0  0  0  0  0
   -0.5837    0.0165    0.0000 C   0  0  0  0  0  0
   -0.1712   -0.6979    0.0000 C   0  0  0  0  0  0
   -0.5837   -1.4124    0.0000 C   0  0  0  0  0  0
    0.6538   -0.6979    0.0000 C   0  0  0  0  0  0
    1.1387   -0.0305    0.0000 N   0  0  0  0  0  0
    1.9233   -0.2854    0.0000 N   0  0  0  0  0  0
    2.6378    0.1271    0.0000 C   0  0  0  0  0  0
    3.3523   -0.2854    0.0000 C   0  0  0  0  0  0
    3.3523   -1.1104    0.0000 C   0  0  0  0  0  0
    2.6378   -1.5229    0.0000 C   0  0  0  0  0  0
    1.9233   -1.1104    0.0000 C   0  0  0  0  0  0
    1.1387   -1.3654    0.0000 C   0  0  0  0  0  0
    0.8838   -2.1500    0.0000 C   0  0  0  0  0  0
    1.4358   -2.7631    0.0000 N   0  0  0  0  0  0
    1.1809   -3.5477    0.0000 C   0  0  0  0  0  0
    1.7329   -4.1608    0.0000 N   0  0  0  0  0  0
    1.4780   -4.9454    0.0000 C   0  0  0  0  0  0
    2.0300   -5.5585    0.0000 C   0  0  0  0  0  0
    1.7751   -6.3431    0.0000 C   0  0  0  0  0  0
    2.3271   -6.9562    0.0000 F   0  0  0  0  0  0
    0.9681   -6.5147    0.0000 C   0  0  0  0  0  0
    0.7132   -7.2993    0.0000 N   0  0  0  0  0  0
    1.2652   -7.9124    0.0000 C   0  0  0  0  0  0
    1.0102   -8.6970    0.0000 C   0  0  0  0  0  0
    1.5623   -9.3101    0.0000 C   0  0  0  0  0  0
    1.3073  -10.0947    0.0000 N   0  0  0  0  0  0
    1.8594  -10.7078    0.0000 C   0  0  0  0  0  0
    1.6044  -11.4924    0.0000 C   0  0  0  0  0  0
    0.7975  -11.6640    0.0000 O   0  0  0  0  0  0
    0.2454  -11.0509    0.0000 C   0  0  0  0  0  0
    0.5004  -10.2663    0.0000 C   0  0  0  0  0  0
    0.4161   -5.9016    0.0000 C   0  0  0  0  0  0
    0.6710   -5.1170    0.0000 C   0  0  0  0  0  0
    0.3739   -3.7192    0.0000 N   0  0  0  0  0  0
   -0.1781   -3.1061    0.0000 C   0  0  0  0  0  0
    0.0768   -2.3215    0.0000 C   0  0  0  0  0  0
  1  2  1  0  0  0
  2  3  2  0  0  0
  2  8  1  0  0  0
  3  4  1  0  0  0
  4  5  2  0  0  0
  5  6  1  0  0  0
  6  7  1  0  0  0
  6  8  2  0  0  0
  8  9  1  0  0  0
  9 10  2  0  0  0
  9 11  1  0  0  0
 11 12  1  0  0  0
 12 13  2  0  0  0
 12 17  1  0  0  0
 13 14  1  0  0  0
 14 15  2  0  0  0
 15 16  1  0  0  0
 16 17  2  0  0  0
 16 18  1  0  0  0
 18 19  2  0  0  0
 18 26  1  0  0  0
 19 20  1  0  0  0
 20 21  1  0  0  0
 20 25  1  0  0  0
 21 22  2  0  0  0
 22 23  1  0  0  0
 23 24  2  0  0  0
 24 25  1  0  0  0
 25 26  2  0  0  0
 26 27  1  0  0  0
 27 28  2  0  0  0
 27 50  1  0  0  0
 28 29  1  0  0  0
 29 30  1  0  0  0
 29 48  2  0  0  0
 30 31  1  0  0  0
 31 32  2  0  0  0
 31 47  1  0  0  0
 32 33  1  0  0  0
 33 34  1  0  0  0
 33 35  2  0  0  0
 35 36  1  0  0  0
 35 46  1  0  0  0
 36 37  1  0  0  0
 37 38  1  0  0  0
 38 39  1  0  0  0
 39 40  1  0  0  0
 40 41  1  0  0  0
 40 45  1  0  0  0
 41 42  1  0  0  0
 42 43  1  0  0  0
 43 44  1  0  0  0
 44 45  1  0  0  0
 46 47  2  0  0  0
 48 49  1  0  0  0
 49 50  2  0  0  0
M  END
> <Outcome>
Active

$$$$

                    3D
 Structure written by MMmdl.
 45 50  0  0  1  0            999 V2000
   -4.1287    6.9326    0.0000 C   0  0  0  0  0  0
   -3.8737    6.1480    0.0000 O   0  0  0  0  0  0
   -3.0668    5.9764    0.0000 C   0  0  0  0  0  0
   -2.8118    5.1918    0.0000 C   0  0  0  0  0  0
   -2.0049    5.0203    0.0000 O   0  0  0  0  0  0
   -1.7499    4.2357    0.0000 C   0  0  0  0  0  0
   -0.9429    4.0641    0.0000 C   0  0  0  0  0  0
   -0.3909    4.6772    0.0000 Cl  0  0  0  0  0  0
   -0.6880    3.2795    0.0000 C   0  0  0  0  0  0
   -1.2400    2.6664    0.0000 C   0  0  0  0  0  0
   -0.9851    1.8818    0.0000 N   0  0  0  0  0  0
   -0.1781    1.7103    0.0000 C   0  0  0  0  0  0
    0.3739    2.3234    0.0000 N   0  0  0  0  0  0
    1.1809    2.1518    0.0000 C   0  0  0  0  0  0
    1.4358    1.3672    0.0000 C   0  0  0  0  0  0
    0.8838    0.7541    0.0000 C   0  0  0  0  0  0
    0.0768    0.9256    0.0000 N   0  0  0  0  0  0
    1.1387   -0.0305    0.0000 C   0  0  0  0  0  0
    1.9233   -0.2854    0.0000 C   0  0  0  0  0  0
    2.6378    0.1271    0.0000 C   0  0  0  0  0  0
    3.3523   -0.2854    0.0000 C   0  0  0  0  0  0
    3.3523   -1.1104    0.0000 C   0  0  0  0  0  0
    2.6378   -1.5229    0.0000 C   0  0  0  0  0  0
    1.9233   -1.1104    0.0000 N   0  0  0  0  0  0
    1.1387   -1.3654    0.0000 N   0  0  0  0  0  0
    0.6538   -0.6979    0.0000 C   0  0  0  0  0  0
   -0.1712   -0.6979    0.0000 C   0  0  0  0  0  0
   -0.5837   -1.4124    0.0000 C   0  0  0  0  0  0
   -1.4087   -1.4124    0.0000 C   0  0  0  0  0  0
   -1.8212   -2.1269    0.0000 N   0  0  0  0  0  0
   -1.4087   -2.8414    0.0000 C   0  0  0  0  0  0
   -0.5837   -2.8414    0.0000 O   0  0  0  0  0  0
   -1.8212   -3.5558    0.0000 C   0  0  0  0  0  0
   -1.4087   -4.2703    0.0000 C   0  0  0  0  0  0
   -0.5837   -4.2703    0.0000 F   0  0  0  0  0  0
   -1.8212   -4.9848    0.0000 C   0  0  0  0  0  0
   -2.6462   -4.9848    0.0000 C   0  0  0  0  0  0
   -3.0587   -4.2703    0.0000 C   0  0  0  0  0  0
   -2.6462   -3.5558    0.0000 C   0  0  0  0  0  0
   -3.0587   -2.8414    0.0000 F   0  0  0  0  0  0
   -1.8212   -0.6979    0.0000 C   0  0  0  0  0  0
   -1.4087    0.0165    0.0000 C   0  0  0  0  0  0
   -0.5837    0.0165    0.0000 C   0  0  0  0  0  0
   -2.0470    2.8379    0.0000 C   0  0  0  0  0  0
   -2.3020    3.6226    0.0000 C   0  0  0  0  0  0
  1  2  1  0  0  0
  2  3  1  0  0  0
  3  4  1  0  0  0
  4  5  1  0  0  0
  5  6  1  0  0  0
  6  7  2  0  0  0
  6 45  1  0  0  0
  7  8  1  0  0  0
  7  9  1  0  0  0
  9 10  2  0  0  0
 10 11  1  0  0  0
 10 44  1  0  0  0
 11 12  1  0  0  0
 12 13  2  0  0  0
 12 17  1  0  0  0
 13 14  1  0  0  0
 14 15  2  0  0  0
 15 16  1  0  0  0
 16 17  2  0  0  0
 16 18  1  0  0  0
 18 19  2  0  0  0
 18 26  1  0  0  0
 19 20  1  0  0  0
 19 24  1  0  0  0
 20 21  2  0  0  0
 21 22  1  0  0  0
 22 23  2  0  0  0
 23 24  1  0  0  0
 24 25  1  0  0  0
 25 26  2  0  0  0
 26 27  1  0  0  0
 27 28  2  0  0  0
 27 43  1  0  0  0
 28 29  1  0  0  0
 29 30  1  0  0  0
 29 41  2  0  0  0
 30 31  1  0  0  0
 31 32  2  0  0  0
 31 33  1  0  0  0
 33 34  2  0  0  0
 33 39  1  0  0  0
 34 35  1  0  0  0
 34 36  1  0  0  0
 36 37  2  0  0  0
 37 38  1  0  0  0
 38 39  2  0  0  0
 39 40  1  0  0  0
 41 42  1  0  0  0
 42 43  2  0  0  0
 44 45  2  0  0  0
M  END
> <Outcome>
Active

$$$$

                    3D
 Structure written by MMmdl.
 38 42  0  0  1  0            999 V2000
   -1.6704    3.7235    0.0000 C   0  0  0  0  0  0
   -2.4774    3.8951    0.0000 C   0  0  0  0  0  0
   -3.0294    3.2820    0.0000 N   0  0  0  0  0  0
   -3.8499    3.3682    0.0000 C   0  0  0  0  0  0
   -4.1854    2.6145    0.0000 N   0  0  0  0  0  0
   -3.5724    2.0625    0.0000 C   0  0  0  0  0  0
   -2.8579    2.4750    0.0000 C   0  0  0  0  0  0
   -2.1434    2.0625    0.0000 C   0  0  0  0  0  0
   -1.4289    2.4750    0.0000 O   0  0  0  0  0  0
   -0.7145    2.0625    0.0000 C   0  0  0  0  0  0
    0.0000    2.4750    0.0000 C   0  0  0  0  0  0
    0.7145    2.0625    0.0000 C   0  0  0  0  0  0
    1.4289    2.4750    0.0000 N   0  0  0  0  0  0
    2.1434    2.0625    0.0000 C   0  0  0  0  0  0
    2.8579    2.4750    0.0000 C   0  0  0  0  0  0
    2.8579    3.3000    0.0000 C   0  0  0  0  0  0
    3.5724    3.7125    0.0000 N   0  0  0  0  0  0
    4.2868    3.3000    0.0000 C   0  0  0  0  0  0
    5.0013    3.7125    0.0000 C   0  0  0  0  0  0
    4.2868    2.4750    0.0000 N   0  0  0  0  0  0
    3.5724    2.0625    0.0000 C   0  0  0  0  0  0
    3.5724    1.2375    0.0000 N   0  0  0  0  0  0
   -2.1434    1.2375    0.0000 C   0  0  0  0  0  0
   -2.8579    0.8250    0.0000 N   0  0  0  0  0  0
   -3.5724    1.2375    0.0000 C   0  0  0  0  0  0
   -4.2868    0.8250    0.0000 C   0  0  0  0  0  0
   -4.2868    0.0000    0.0000 C   0  0  0  0  0  0
   -5.0013   -0.4125    0.0000 C   0  0  0  0  0  0
   -5.0013   -1.2375    0.0000 Cl  0  0  0  0  0  0
   -5.7158    0.0000    0.0000 C   0  0  0  0  0  0
   -5.7158    0.8250    0.0000 C   0  0  0  0  0  0
   -5.0013    1.2375    0.0000 C   0  0  0  0  0  0
   -4.2624    4.0827    0.0000 C   0  0  0  0  0  0
   -5.0829    4.1689    0.0000 N   0  0  0  0  0  0
   -5.2544    4.9759    0.0000 O   0  0  0  0  0  0
   -4.5399    5.3884    0.0000 N   0  0  0  0  0  0
   -3.9268    4.8364    0.0000 C   0  0  0  0  0  0
   -3.1199    5.0079    0.0000 N   0  0  0  0  0  0
  1  2  1  0  0  0
  2  3  1  0  0  0
  3  4  1  0  0  0
  3  7  1  0  0  0
  4  5  2  0  0  0
  4 33  1  0  0  0
  5  6  1  0  0  0
  6  7  2  0  0  0
  6 25  1  0  0  0
  7  8  1  0  0  0
  8  9  1  0  0  0
  8 23  2  0  0  0
  9 10  1  0  0  0
 10 11  1  0  0  0
 11 12  1  0  0  0
 12 13  1  0  0  0
 13 14  1  0  0  0
 14 15  1  0  0  0
 15 16  2  0  0  0
 15 21  1  0  0  0
 16 17  1  0  0  0
 17 18  2  0  0  0
 18 19  1  0  0  0
 18 20  1  0  0  0
 20 21  2  0  0  0
 21 22  1  0  0  0
 23 24  1  0  0  0
 24 25  2  0  0  0
 25 26  1  0  0  0
 26 27  2  0  0  0
 26 32  1  0  0  0
 27 28  1  0  0  0
 28 29  1  0  0  0
 28 30  2  0  0  0
 30 31  1  0  0  0
 31 32  2  0  0  0
 33 34  2  0  0  0
 33 37  1  0  0  0
 34 35  1  0  0  0
 35 36  1  0  0  0
 36 37  2  0  0  0
 37 38  1  0  0  0
M  END
> <Outcome>
Active

$$$$

                    3D
 Structure written by MMmdl.
 36 40  0  0  1  0            999 V2000
   -1.6704    3.7235    0.0000 C   0  0  0  0  0  0
   -2.4774    3.8951    0.0000 C   0  0  0  0  0  0
   -3.0294    3.2820    0.0000 N   0  0  0  0  0  0
   -3.8499    3.3682    0.0000 C   0  0  0  0  0  0
   -4.1855    2.6145    0.0000 N   0  0  0  0  0  0
   -3.5724    2.0625    0.0000 C   0  0  0  0  0  0
   -2.8579    2.4750    0.0000 C   0  0  0  0  0  0
   -2.1434    2.0625    0.0000 C   0  0  0  0  0  0
   -1.4289    2.4750    0.0000 O   0  0  0  0  0  0
   -0.7145    2.0625    0.0000 C   0  0  0  0  0  0
   -0.0000    2.4750    0.0000 C   0  0  0  0  0  0
    0.7145    2.0625    0.0000 C   0  0  0  0  0  0
    1.4289    2.4750    0.0000 C   0  0  0  0  0  0
    2.1434    2.0625    0.0000 N   0  0  0  0  0  0
    2.8579    2.4750    0.0000 C   0  0  0  0  0  0
    3.5724    2.0625    0.0000 C   0  0  0  0  0  0
    4.2868    2.4750    0.0000 C   0  0  0  0  0  0
    4.3731    3.2955    0.0000 N   0  0  0  0  0  0
    5.1800    3.4670    0.0000 C   0  0  0  0  0  0
    5.5925    2.7525    0.0000 C   0  0  0  0  0  0
    5.0405    2.1394    0.0000 N   0  0  0  0  0  0
   -2.1434    1.2375    0.0000 C   0  0  0  0  0  0
   -2.8579    0.8250    0.0000 N   0  0  0  0  0  0
   -3.5724    1.2375    0.0000 C   0  0  0  0  0  0
   -4.2868    0.8250    0.0000 C   0  0  0  0  0  0
   -4.2868    0.0000    0.0000 C   0  0  0  0  0  0
   -5.0013   -0.4125    0.0000 C   0  0  0  0  0  0
   -5.7158    0.0000    0.0000 C   0  0  0  0  0  0
   -5.7158    0.8250    0.0000 C   0  0  0  0  0  0
   -5.0013    1.2375    0.0000 C   0  0  0  0  0  0
   -4.2624    4.0827    0.0000 C   0  0  0  0  0  0
   -5.0829    4.1689    0.0000 N   0  0  0  0  0  0
   -5.2544    4.9759    0.0000 O   0  0  0  0  0  0
   -4.5399    5.3884    0.0000 N   0  0  0  0  0  0
   -3.9268    4.8364    0.0000 C   0  0  0  0  0  0
   -3.1199    5.0079    0.0000 N   0  0  0  0  0  0
  1  2  1  0  0  0
  2  3  1  0  0  0
  3  4  1  0  0  0
  3  7  1  0  0  0
  4  5  2  0  0  0
  4 31  1  0  0  0
  5  6  1  0  0  0
  6  7  2  0  0  0
  6 24  1  0  0  0
  7  8  1  0  0  0
  8  9  1  0  0  0
  8 22  2  0  0  0
  9 10  1  0  0  0
 10 11  1  0  0  0
 11 12  1  0  0  0
 12 13  1  0  0  0
 13 14  1  0  0  0
 14 15  1  0  0  0
 15 16  1  0  0  0
 16 17  1  0  0  0
 17 18  2  0  0  0
 17 21  1  0  0  0
 18 19  1  0  0  0
 19 20  1  0  0  0
 20 21  2  0  0  0
 22 23  1  0  0  0
 23 24  2  0  0  0
 24 25  1  0  0  0
 25 26  2  0  0  0
 25 30  1  0  0  0
 26 27  1  0  0  0
 27 28  2  0  0  0
 28 29  1  0  0  0
 29 30  2  0  0  0
 31 32  2  0  0  0
 31 35  1  0  0  0
 32 33  1  0  0  0
 33 34  1  0  0  0
 34 35  2  0  0  0
 35 36  1  0  0  0
M  END
> <Outcome>
Active

$$$$

                    3D
 Structure written by MMmdl.
 45 51  0  0  1  0            999 V2000
   -1.8212   -3.5558    0.0000 F   0  0  0  0  0  0
   -2.6462   -3.5558    0.0000 C   0  0  0  0  0  0
   -3.0587   -4.2703    0.0000 C   0  0  0  0  0  0
   -3.8837   -4.2703    0.0000 C   0  0  0  0  0  0
   -4.2962   -3.5558    0.0000 C   0  0  0  0  0  0
   -3.8837   -2.8413    0.0000 C   0  0  0  0  0  0
   -4.2962   -2.1269    0.0000 F   0  0  0  0  0  0
   -3.0587   -2.8413    0.0000 C   0  0  0  0  0  0
   -2.6462   -2.1269    0.0000 C   0  0  0  0  0  0
   -3.0587   -1.4124    0.0000 O   0  0  0  0  0  0
   -1.8212   -2.1269    0.0000 N   0  0  0  0  0  0
   -1.4087   -1.4124    0.0000 C   0  0  0  0  0  0
   -1.8212   -0.6979    0.0000 C   0  0  0  0  0  0
   -1.4087    0.0165    0.0000 C   0  0  0  0  0  0
   -0.5837    0.0165    0.0000 C   0  0  0  0  0  0
   -0.1712   -0.6979    0.0000 C   0  0  0  0  0  0
   -0.5837   -1.4124    0.0000 C   0  0  0  0  0  0
    0.6538   -0.6979    0.0000 C   0  0  0  0  0  0
    1.1387   -0.0305    0.0000 N   0  0  0  0  0  0
    1.9233   -0.2854    0.0000 N   0  0  0  0  0  0
    2.6378    0.1271    0.0000 C   0  0  0  0  0  0
    3.3523   -0.2854    0.0000 C   0  0  0  0  0  0
    3.3523   -1.1104    0.0000 C   0  0  0  0  0  0
    2.6378   -1.5229    0.0000 C   0  0  0  0  0  0
    1.9233   -1.1104    0.0000 C   0  0  0  0  0  0
    1.1387   -1.3654    0.0000 C   0  0  0  0  0  0
    0.8838   -2.1500    0.0000 C   0  0  0  0  0  0
    1.4358   -2.7631    0.0000 N   0  0  0  0  0  0
    1.1809   -3.5477    0.0000 C   0  0  0  0  0  0
    1.7329   -4.1608    0.0000 N   0  0  0  0  0  0
    2.5399   -3.9893    0.0000 C   0  0  0  0  0  0
    2.7948   -3.2047    0.0000 C   0  0  0  0  0  0
    3.6018   -3.0331    0.0000 C   0  0  0  0  0  0
    4.1538   -3.6462    0.0000 C   0  0  0  0  0  0
    3.8989   -4.4308    0.0000 C   0  0  0  0  0  0
    3.0919   -4.6024    0.0000 C   0  0  0  0  0  0
    4.9608   -3.4747    0.0000 C   0  0  0  0  0  0
    5.5128   -4.0878    0.0000 O   0  0  0  0  0  0
    5.2157   -2.6901    0.0000 N   0  0  0  0  0  0
    6.0227   -2.5186    0.0000 C   0  0  0  0  0  0
    6.6358   -1.9665    0.0000 C   0  0  0  0  0  0
    6.8073   -2.7735    0.0000 C   0  0  0  0  0  0
    0.3739   -3.7192    0.0000 N   0  0  0  0  0  0
   -0.1781   -3.1061    0.0000 C   0  0  0  0  0  0
    0.0768   -2.3215    0.0000 C   0  0  0  0  0  0
  1  2  1  0  0  0
  2  3  2  0  0  0
  2  8  1  0  0  0
  3  4  1  0  0  0
  4  5  2  0  0  0
  5  6  1  0  0  0
  6  7  1  0  0  0
  6  8  2  0  0  0
  8  9  1  0  0  0
  9 10  2  0  0  0
  9 11  1  0  0  0
 11 12  1  0  0  0
 12 13  2  0  0  0
 12 17  1  0  0  0
 13 14  1  0  0  0
 14 15  2  0  0  0
 15 16  1  0  0  0
 16 17  2  0  0  0
 16 18  1  0  0  0
 18 19  2  0  0  0
 18 26  1  0  0  0
 19 20  1  0  0  0
 20 21  1  0  0  0
 20 25  1  0  0  0
 21 22  2  0  0  0
 22 23  1  0  0  0
 23 24  2  0  0  0
 24 25  1  0  0  0
 25 26  2  0  0  0
 26 27  1  0  0  0
 27 28  2  0  0  0
 27 45  1  0  0  0
 28 29  1  0  0  0
 29 30  1  0  0  0
 29 43  2  0  0  0
 30 31  1  0  0  0
 31 32  2  0  0  0
 31 36  1  0  0  0
 32 33  1  0  0  0
 33 34  2  0  0  0
 34 35  1  0  0  0
 34 37  1  0  0  0
 35 36  2  0  0  0
 37 38  2  0  0  0
 37 39  1  0  0  0
 39 40  1  0  0  0
 40 41  1  0  0  0
 40 42  1  0  0  0
 41 42  1  0  0  0
 43 44  1  0  0  0
 44 45  2  0  0  0
M  END
> <Outcome>
Active

$$$$

                    3D
 Structure written by MMmdl.
 28 31  0  0  1  0            999 V2000
    4.2868   -2.4750    0.0000 N   0  0  0  0  0  0
    5.0013   -2.8875    0.0000 C   0  0  0  0  0  0
    5.0013   -3.7125    0.0000 C   0  0  0  0  0  0
    5.7158   -4.1250    0.0000 C   0  0  0  0  0  0
    5.7158   -4.9500    0.0000 C   0  0  0  0  0  0
    5.0013   -5.3625    0.0000 C   0  0  0  0  0  0
    5.0013   -6.1875    0.0000 N   0  0  0  0  0  0
    5.7158   -6.6000    0.0000 C   0  0  0  0  0  0
    6.4302   -6.1875    0.0000 N   0  0  0  0  0  0
    7.1447   -6.6000    0.0000 C   0  0  0  0  0  0
    7.1447   -7.4250    0.0000 C   0  0  0  0  0  0
    6.4302   -7.8375    0.0000 C   0  0  0  0  0  0
    6.4302   -8.6625    0.0000 N   0  0  0  0  0  0
    5.7158   -9.0750    0.0000 C   0  0  0  0  0  0
    5.7158   -9.9000    0.0000 C   0  0  0  0  0  0
    5.0013  -10.3125    0.0000 C   0  0  0  0  0  0
    4.2868   -9.9000    0.0000 C   0  0  0  0  0  0
    4.2868   -9.0750    0.0000 C   0  0  0  0  0  0
    5.0013   -8.6625    0.0000 C   0  0  0  0  0  0
    3.5724  -10.3125    0.0000 C   0  0  0  0  0  0
    3.5724  -11.1375    0.0000 C   0  0  0  0  0  0
    2.8579  -11.5500    0.0000 C   0  0  0  0  0  0
    2.1434  -11.1375    0.0000 C   0  0  0  0  0  0
    2.1434  -10.3125    0.0000 C   0  0  0  0  0  0
    2.8579   -9.9000    0.0000 C   0  0  0  0  0  0
    5.7158   -7.4250    0.0000 N   0  0  0  0  0  0
    4.2868   -4.9500    0.0000 C   0  0  0  0  0  0
    4.2868   -4.1250    0.0000 C   0  0  0  0  0  0
  1  2  1  0  0  0
  2  3  1  0  0  0
  3  4  2  0  0  0
  3 28  1  0  0  0
  4  5  1  0  0  0
  5  6  2  0  0  0
  6  7  1  0  0  0
  6 27  1  0  0  0
  7  8  1  0  0  0
  8  9  2  0  0  0
  8 26  1  0  0  0
  9 10  1  0  0  0
 10 11  2  0  0  0
 11 12  1  0  0  0
 12 13  1  0  0  0
 12 26  2  0  0  0
 13 14  1  0  0  0
 14 15  2  0  0  0
 14 19  1  0  0  0
 15 16  1  0  0  0
 16 17  2  0  0  0
 17 18  1  0  0  0
 17 20  1  0  0  0
 18 19  2  0  0  0
 20 21  2  0  0  0
 20 25  1  0  0  0
 21 22  1  0  0  0
 22 23  2  0  0  0
 23 24  1  0  0  0
 24 25  2  0  0  0
 27 28  2  0  0  0
M  END
> <Outcome>
Active

$$$$

                    3D
 Structure written by MMmdl.
 33 37  0  0  1  0            999 V2000
    0.8413   -2.2853    0.0000 C   0  0  0  0  0  0
    1.1769   -1.5316    0.0000 C   0  0  0  0  0  0
    0.7644   -0.8171    0.0000 C   0  0  0  0  0  0
    1.3164   -0.2040    0.0000 S   0  0  0  0  0  0
    2.0701   -0.5396    0.0000 C   0  0  0  0  0  0
    1.9838   -1.3601    0.0000 C   0  0  0  0  0  0
    2.7845   -0.1271    0.0000 C   0  0  0  0  0  0
    2.7845    0.6979    0.0000 C   0  0  0  0  0  0
    3.4990    1.1104    0.0000 C   0  0  0  0  0  0
    4.2135    0.6979    0.0000 C   0  0  0  0  0  0
    4.9279    1.1104    0.0000 O   0  0  0  0  0  0
    4.9279    1.9354    0.0000 C   0  0  0  0  0  0
    5.6424    2.3479    0.0000 C   0  0  3  0  0  0
    6.3569    1.9354    0.0000 N   0  0  0  0  0  0
    5.6424    3.1729    0.0000 C   0  0  0  0  0  0
    6.3569    3.5854    0.0000 C   0  0  0  0  0  0
    6.3569    4.4104    0.0000 C   0  0  0  0  0  0
    7.0714    4.8229    0.0000 C   0  0  0  0  0  0
    7.7858    4.4104    0.0000 C   0  0  0  0  0  0
    7.7858    3.5854    0.0000 C   0  0  0  0  0  0
    7.0714    3.1729    0.0000 C   0  0  0  0  0  0
    4.2135   -0.1271    0.0000 C   0  0  0  0  0  0
    3.4990   -0.5396    0.0000 N   0  0  0  0  0  0
    2.0701    1.1104    0.0000 C   0  0  0  0  0  0
    1.3556    0.6979    0.0000 C   0  0  0  0  0  0
    0.6411    1.1104    0.0000 C   0  0  0  0  0  0
   -0.1435    0.8555    0.0000 C   0  0  0  0  0  0
   -0.3984    0.0709    0.0000 C   0  0  0  0  0  0
   -0.6284    1.5229    0.0000 N   0  0  0  0  0  0
   -0.1435    2.1904    0.0000 N   0  0  0  0  0  0
    0.6411    1.9354    0.0000 C   0  0  0  0  0  0
    1.3556    2.3479    0.0000 C   0  0  0  0  0  0
    2.0701    1.9354    0.0000 C   0  0  0  0  0  0
  1  2  1  0  0  0
  2  3  2  0  0  0
  2  6  1  0  0  0
  3  4  1  0  0  0
  4  5  1  0  0  0
  5  6  2  0  0  0
  5  7  1  0  0  0
  7  8  2  0  0  0
  7 23  1  0  0  0
  8  9  1  0  0  0
  8 24  1  0  0  0
  9 10  2  0  0  0
 10 11  1  0  0  0
 10 22  1  0  0  0
 11 12  1  0  0  0
 12 13  1  0  0  0
 13 14  1  0  0  0
 13 15  1  0  0  0
 15 16  1  0  0  0
 16 17  2  0  0  0
 16 21  1  0  0  0
 17 18  1  0  0  0
 18 19  2  0  0  0
 19 20  1  0  0  0
 20 21  2  0  0  0
 22 23  2  0  0  0
 24 25  2  0  0  0
 24 33  1  0  0  0
 25 26  1  0  0  0
 26 27  2  0  0  0
 26 31  1  0  0  0
 27 28  1  0  0  0
 27 29  1  0  0  0
 29 30  1  0  0  0
 30 31  2  0  0  0
 31 32  1  0  0  0
 32 33  2  0  0  0
M  END
> <Outcome>
Active

$$$$

                    3D
 Structure written by MMmdl.
 39 43  0  0  1  0            999 V2000
    0.1536    1.3672    0.0000 C   0  0  0  0  0  0
   -0.3984    0.7542    0.0000 C   0  0  0  0  0  0
   -0.1435   -0.0305    0.0000 N   0  0  0  0  0  0
   -0.6284   -0.6979    0.0000 C   0  0  0  0  0  0
   -0.1435   -1.3653    0.0000 N   0  0  0  0  0  0
    0.6411   -1.1104    0.0000 C   0  0  0  0  0  0
    0.6411   -0.2854    0.0000 C   0  0  0  0  0  0
    1.3556    0.1271    0.0000 C   0  0  0  0  0  0
    1.3556    0.9521    0.0000 O   0  0  0  0  0  0
    2.0701    1.3646    0.0000 C   0  0  0  0  0  0
    2.0701    2.1896    0.0000 C   0  0  0  0  0  0
    2.7845    2.6021    0.0000 C   0  0  0  0  0  0
    2.7845    3.4271    0.0000 N   0  0  0  0  0  0
    2.0701   -0.2854    0.0000 C   0  0  0  0  0  0
    2.0701   -1.1104    0.0000 N   0  0  0  0  0  0
    1.3556   -1.5229    0.0000 C   0  0  0  0  0  0
    1.3556   -2.3479    0.0000 C   0  0  0  0  0  0
    2.0701   -2.7604    0.0000 C   0  0  0  0  0  0
    2.0701   -3.5854    0.0000 C   0  0  0  0  0  0
    2.7845   -3.9979    0.0000 N   0  0  0  0  0  0
    2.7845   -4.8229    0.0000 C   0  0  0  0  0  0
    2.0701   -5.2354    0.0000 O   0  0  0  0  0  0
    3.4990   -5.2354    0.0000 N   0  0  0  0  0  0
    3.4990   -6.0604    0.0000 C   0  0  0  0  0  0
    4.2135   -6.4729    0.0000 C   0  0  0  0  0  0
    4.2135   -7.2979    0.0000 C   0  0  0  0  0  0
    3.4990   -7.7104    0.0000 C   0  0  0  0  0  0
    3.4990   -8.5354    0.0000 Cl  0  0  0  0  0  0
    2.7845   -7.2979    0.0000 C   0  0  0  0  0  0
    2.7845   -6.4729    0.0000 C   0  0  0  0  0  0
    1.3556   -3.9979    0.0000 C   0  0  0  0  0  0
    0.6411   -3.5854    0.0000 C   0  0  0  0  0  0
    0.6411   -2.7604    0.0000 C   0  0  0  0  0  0
   -1.4534   -0.6979    0.0000 C   0  0  0  0  0  0
   -1.9383   -1.3653    0.0000 N   0  0  0  0  0  0
   -2.7230   -1.1104    0.0000 O   0  0  0  0  0  0
   -2.7230   -0.2854    0.0000 N   0  0  0  0  0  0
   -1.9383   -0.0305    0.0000 C   0  0  0  0  0  0
   -1.6834    0.7542    0.0000 N   0  0  0  0  0  0
  1  2  1  0  0  0
  2  3  1  0  0  0
  3  4  1  0  0  0
  3  7  1  0  0  0
  4  5  2  0  0  0
  4 34  1  0  0  0
  5  6  1  0  0  0
  6  7  2  0  0  0
  6 16  1  0  0  0
  7  8  1  0  0  0
  8  9  1  0  0  0
  8 14  2  0  0  0
  9 10  1  0  0  0
 10 11  1  0  0  0
 11 12  1  0  0  0
 12 13  1  0  0  0
 14 15  1  0  0  0
 15 16  2  0  0  0
 16 17  1  0  0  0
 17 18  2  0  0  0
 17 33  1  0  0  0
 18 19  1  0  0  0
 19 20  1  0  0  0
 19 31  2  0  0  0
 20 21  1  0  0  0
 21 22  2  0  0  0
 21 23  1  0  0  0
 23 24  1  0  0  0
 24 25  2  0  0  0
 24 30  1  0  0  0
 25 26  1  0  0  0
 26 27  2  0  0  0
 27 28  1  0  0  0
 27 29  1  0  0  0
 29 30  2  0  0  0
 31 32  1  0  0  0
 32 33  2  0  0  0
 34 35  2  0  0  0
 34 38  1  0  0  0
 35 36  1  0  0  0
 36 37  1  0  0  0
 37 38  2  0  0  0
 38 39  1  0  0  0
M  END
> <Outcome>
Active

$$$$

                    3D
 Structure written by MMmdl.
 42 46  0  0  1  0            999 V2000
    0.1536    1.3672    0.0000 C   0  0  0  0  0  0
   -0.3984    0.7541    0.0000 C   0  0  0  0  0  0
   -0.1435   -0.0305    0.0000 N   0  0  0  0  0  0
   -0.6284   -0.6979    0.0000 C   0  0  0  0  0  0
   -0.1435   -1.3654    0.0000 N   0  0  0  0  0  0
    0.6411   -1.1104    0.0000 C   0  0  0  0  0  0
    0.6411   -0.2854    0.0000 C   0  0  0  0  0  0
    1.3556    0.1271    0.0000 C   0  0  0  0  0  0
    1.3556    0.9521    0.0000 O   0  0  0  0  0  0
    2.0701    1.3646    0.0000 C   0  0  0  0  0  0
    2.0701    2.1896    0.0000 C   0  0  0  0  0  0
    2.7845    2.6021    0.0000 C   0  0  0  0  0  0
    2.7845    3.4271    0.0000 N   0  0  0  0  0  0
    2.0701   -0.2854    0.0000 C   0  0  0  0  0  0
    2.0701   -1.1104    0.0000 N   0  0  0  0  0  0
    1.3556   -1.5229    0.0000 C   0  0  0  0  0  0
    1.3556   -2.3479    0.0000 C   0  0  0  0  0  0
    2.0701   -2.7604    0.0000 C   0  0  0  0  0  0
    2.0701   -3.5854    0.0000 C   0  0  0  0  0  0
    2.7845   -3.9979    0.0000 N   0  0  0  0  0  0
    3.4990   -3.5854    0.0000 C   0  0  0  0  0  0
    3.4990   -2.7604    0.0000 O   0  0  0  0  0  0
    4.2135   -3.9979    0.0000 N   0  0  0  0  0  0
    4.2135   -4.8229    0.0000 C   0  0  0  0  0  0
    4.9279   -5.2354    0.0000 C   0  0  0  0  0  0
    4.9279   -6.0604    0.0000 C   0  0  0  0  0  0
    4.2135   -6.4729    0.0000 C   0  0  0  0  0  0
    3.4990   -6.0604    0.0000 C   0  0  0  0  0  0
    3.4990   -5.2354    0.0000 C   0  0  0  0  0  0
    2.7845   -6.4729    0.0000 C   0  0  0  0  0  0
    2.0701   -6.8854    0.0000 F   0  0  0  0  0  0
    2.3720   -5.7584    0.0000 F   0  0  0  0  0  0
    3.1970   -7.1874    0.0000 F   0  0  0  0  0  0
    1.3556   -3.9979    0.0000 C   0  0  0  0  0  0
    0.6411   -3.5854    0.0000 C   0  0  0  0  0  0
    0.6411   -2.7604    0.0000 C   0  0  0  0  0  0
   -1.4534   -0.6979    0.0000 C   0  0  0  0  0  0
   -1.9383   -1.3654    0.0000 N   0  0  0  0  0  0
   -2.7230   -1.1104    0.0000 O   0  0  0  0  0  0
   -2.7230   -0.2854    0.0000 N   0  0  0  0  0  0
   -1.9383   -0.0305    0.0000 C   0  0  0  0  0  0
   -1.6834    0.7541    0.0000 N   0  0  0  0  0  0
  1  2  1  0  0  0
  2  3  1  0  0  0
  3  4  1  0  0  0
  3  7  1  0  0  0
  4  5  2  0  0  0
  4 37  1  0  0  0
  5  6  1  0  0  0
  6  7  2  0  0  0
  6 16  1  0  0  0
  7  8  1  0  0  0
  8  9  1  0  0  0
  8 14  2  0  0  0
  9 10  1  0  0  0
 10 11  1  0  0  0
 11 12  1  0  0  0
 12 13  1  0  0  0
 14 15  1  0  0  0
 15 16  2  0  0  0
 16 17  1  0  0  0
 17 18  2  0  0  0
 17 36  1  0  0  0
 18 19  1  0  0  0
 19 20  1  0  0  0
 19 34  2  0  0  0
 20 21  1  0  0  0
 21 22  2  0  0  0
 21 23  1  0  0  0
 23 24  1  0  0  0
 24 25  2  0  0  0
 24 29  1  0  0  0
 25 26  1  0  0  0
 26 27  2  0  0  0
 27 28  1  0  0  0
 28 29  2  0  0  0
 28 30  1  0  0  0
 30 31  1  0  0  0
 30 32  1  0  0  0
 30 33  1  0  0  0
 34 35  1  0  0  0
 35 36  2  0  0  0
 37 38  2  0  0  0
 37 41  1  0  0  0
 38 39  1  0  0  0
 39 40  1  0  0  0
 40 41  2  0  0  0
 41 42  1  0  0  0
M  END
> <Outcome>
Active

$$$$

                    3D
 Structure written by MMmdl.
 42 46  0  0  1  0            999 V2000
    0.1536    1.3672    0.0000 C   0  0  0  0  0  0
   -0.3984    0.7542    0.0000 C   0  0  0  0  0  0
   -0.1435   -0.0305    0.0000 N   0  0  0  0  0  0
   -0.6284   -0.6979    0.0000 C   0  0  0  0  0  0
   -0.1435   -1.3653    0.0000 N   0  0  0  0  0  0
    0.6411   -1.1104    0.0000 C   0  0  0  0  0  0
    0.6411   -0.2854    0.0000 C   0  0  0  0  0  0
    1.3556    0.1271    0.0000 C   0  0  0  0  0  0
    1.3556    0.9521    0.0000 O   0  0  0  0  0  0
    2.0701    1.3646    0.0000 C   0  0  0  0  0  0
    2.0701    2.1896    0.0000 C   0  0  0  0  0  0
    2.7845    2.6021    0.0000 C   0  0  0  0  0  0
    2.7845    3.4271    0.0000 N   0  0  0  0  0  0
    2.0701   -0.2854    0.0000 C   0  0  0  0  0  0
    2.0701   -1.1104    0.0000 N   0  0  0  0  0  0
    1.3556   -1.5229    0.0000 C   0  0  0  0  0  0
    1.3556   -2.3479    0.0000 C   0  0  0  0  0  0
    2.0701   -2.7604    0.0000 C   0  0  0  0  0  0
    2.0701   -3.5854    0.0000 C   0  0  0  0  0  0
    2.7845   -3.9979    0.0000 N   0  0  0  0  0  0
    2.7845   -4.8229    0.0000 C   0  0  0  0  0  0
    2.0701   -5.2354    0.0000 O   0  0  0  0  0  0
    3.4990   -5.2354    0.0000 N   0  0  0  0  0  0
    3.4990   -6.0604    0.0000 C   0  0  0  0  0  0
    4.2135   -6.4729    0.0000 C   0  0  0  0  0  0
    4.2135   -7.2979    0.0000 C   0  0  0  0  0  0
    3.4990   -7.7104    0.0000 C   0  0  0  0  0  0
    2.7845   -7.2979    0.0000 C   0  0  0  0  0  0
    2.7845   -6.4729    0.0000 C   0  0  0  0  0  0
    3.4990   -8.5354    0.0000 C   0  0  0  0  0  0
    3.4990   -9.3604    0.0000 F   0  0  0  0  0  0
    2.6740   -8.5354    0.0000 F   0  0  0  0  0  0
    4.3240   -8.5354    0.0000 F   0  0  0  0  0  0
    1.3556   -3.9979    0.0000 C   0  0  0  0  0  0
    0.6411   -3.5854    0.0000 C   0  0  0  0  0  0
    0.6411   -2.7604    0.0000 C   0  0  0  0  0  0
   -1.4534   -0.6979    0.0000 C   0  0  0  0  0  0
   -1.9383   -1.3653    0.0000 N   0  0  0  0  0  0
   -2.7230   -1.1104    0.0000 O   0  0  0  0  0  0
   -2.7230   -0.2854    0.0000 N   0  0  0  0  0  0
   -1.9383   -0.0305    0.0000 C   0  0  0  0  0  0
   -1.6834    0.7542    0.0000 N   0  0  0  0  0  0
  1  2  1  0  0  0
  2  3  1  0  0  0
  3  4  1  0  0  0
  3  7  1  0  0  0
  4  5  2  0  0  0
  4 37  1  0  0  0
  5  6  1  0  0  0
  6  7  2  0  0  0
  6 16  1  0  0  0
  7  8  1  0  0  0
  8  9  1  0  0  0
  8 14  2  0  0  0
  9 10  1  0  0  0
 10 11  1  0  0  0
 11 12  1  0  0  0
 12 13  1  0  0  0
 14 15  1  0  0  0
 15 16  2  0  0  0
 16 17  1  0  0  0
 17 18  2  0  0  0
 17 36  1  0  0  0
 18 19  1  0  0  0
 19 20  1  0  0  0
 19 34  2  0  0  0
 20 21  1  0  0  0
 21 22  2  0  0  0
 21 23  1  0  0  0
 23 24  1  0  0  0
 24 25  2  0  0  0
 24 29  1  0  0  0
 25 26  1  0  0  0
 26 27  2  0  0  0
 27 28  1  0  0  0
 27 30  1  0  0  0
 28 29  2  0  0  0
 30 31  1  0  0  0
 30 32  1  0  0  0
 30 33  1  0  0  0
 34 35  1  0  0  0
 35 36  2  0  0  0
 37 38  2  0  0  0
 37 41  1  0  0  0
 38 39  1  0  0  0
 39 40  1  0  0  0
 40 41  2  0  0  0
 41 42  1  0  0  0
M  END
> <Outcome>
Active

$$$$

                    3D
 Structure written by MMmdl.
 40 44  0  0  1  0            999 V2000
    0.1536    1.3672    0.0000 C   0  0  0  0  0  0
   -0.3984    0.7542    0.0000 C   0  0  0  0  0  0
   -0.1435   -0.0305    0.0000 N   0  0  0  0  0  0
   -0.6284   -0.6979    0.0000 C   0  0  0  0  0  0
   -0.1435   -1.3653    0.0000 N   0  0  0  0  0  0
    0.6411   -1.1104    0.0000 C   0  0  0  0  0  0
    0.6411   -0.2854    0.0000 C   0  0  0  0  0  0
    1.3556    0.1271    0.0000 C   0  0  0  0  0  0
    1.3556    0.9521    0.0000 O   0  0  0  0  0  0
    2.0701    1.3646    0.0000 C   0  0  0  0  0  0
    2.0701    2.1896    0.0000 C   0  0  0  0  0  0
    2.7845    2.6021    0.0000 C   0  0  0  0  0  0
    2.7845    3.4271    0.0000 N   0  0  0  0  0  0
    2.0701   -0.2854    0.0000 C   0  0  0  0  0  0
    2.0701   -1.1104    0.0000 N   0  0  0  0  0  0
    1.3556   -1.5229    0.0000 C   0  0  0  0  0  0
    1.3556   -2.3479    0.0000 C   0  0  0  0  0  0
    2.0701   -2.7604    0.0000 C   0  0  0  0  0  0
    2.0701   -3.5854    0.0000 C   0  0  0  0  0  0
    2.7845   -3.9979    0.0000 N   0  0  0  0  0  0
    2.7845   -4.8229    0.0000 C   0  0  0  0  0  0
    2.0701   -5.2354    0.0000 O   0  0  0  0  0  0
    3.4990   -5.2354    0.0000 N   0  0  0  0  0  0
    3.4990   -6.0604    0.0000 C   0  0  0  0  0  0
    4.2135   -6.4729    0.0000 C   0  0  0  0  0  0
    4.2135   -7.2979    0.0000 C   0  0  0  0  0  0
    3.4990   -7.7104    0.0000 C   0  0  0  0  0  0
    2.7845   -7.2979    0.0000 C   0  0  0  0  0  0
    2.7845   -6.4729    0.0000 C   0  0  0  0  0  0
    2.0701   -6.0604    0.0000 O   0  0  0  0  0  0
    1.3556   -6.4729    0.0000 C   0  0  0  0  0  0
    1.3556   -3.9979    0.0000 C   0  0  0  0  0  0
    0.6411   -3.5854    0.0000 C   0  0  0  0  0  0
    0.6411   -2.7604    0.0000 C   0  0  0  0  0  0
   -1.4534   -0.6979    0.0000 C   0  0  0  0  0  0
   -1.9383   -1.3653    0.0000 N   0  0  0  0  0  0
   -2.7230   -1.1104    0.0000 O   0  0  0  0  0  0
   -2.7230   -0.2854    0.0000 N   0  0  0  0  0  0
   -1.9383   -0.0305    0.0000 C   0  0  0  0  0  0
   -1.6834    0.7542    0.0000 N   0  0  0  0  0  0
  1  2  1  0  0  0
  2  3  1  0  0  0
  3  4  1  0  0  0
  3  7  1  0  0  0
  4  5  2  0  0  0
  4 35  1  0  0  0
  5  6  1  0  0  0
  6  7  2  0  0  0
  6 16  1  0  0  0
  7  8  1  0  0  0
  8  9  1  0  0  0
  8 14  2  0  0  0
  9 10  1  0  0  0
 10 11  1  0  0  0
 11 12  1  0  0  0
 12 13  1  0  0  0
 14 15  1  0  0  0
 15 16  2  0  0  0
 16 17  1  0  0  0
 17 18  2  0  0  0
 17 34  1  0  0  0
 18 19  1  0  0  0
 19 20  1  0  0  0
 19 32  2  0  0  0
 20 21  1  0  0  0
 21 22  2  0  0  0
 21 23  1  0  0  0
 23 24  1  0  0  0
 24 25  2  0  0  0
 24 29  1  0  0  0
 25 26  1  0  0  0
 26 27  2  0  0  0
 27 28  1  0  0  0
 28 29  2  0  0  0
 29 30  1  0  0  0
 30 31  1  0  0  0
 32 33  1  0  0  0
 33 34  2  0  0  0
 35 36  2  0  0  0
 35 39  1  0  0  0
 36 37  1  0  0  0
 37 38  1  0  0  0
 38 39  2  0  0  0
 39 40  1  0  0  0
M  END
> <Outcome>
Active

$$$$

                    3D
 Structure written by MMmdl.
 41 46  0  0  1  0            999 V2000
   10.1753    0.2938    0.0000 C   0  0  0  0  0  0
    9.9204    1.0784    0.0000 C   0  0  0  0  0  0
    9.1134    1.2499    0.0000 N   0  0  0  0  0  0
    8.7778    2.0036    0.0000 C   0  0  0  0  0  0
    7.9574    1.9174    0.0000 N   0  0  0  0  0  0
    7.7858    1.1104    0.0000 C   0  0  0  0  0  0
    8.5003    0.6979    0.0000 C   0  0  0  0  0  0
    8.5003   -0.1271    0.0000 C   0  0  0  0  0  0
    9.2148   -0.5396    0.0000 O   0  0  0  0  0  0
    9.2148   -1.3646    0.0000 C   0  0  0  0  0  0
    9.9292   -1.7771    0.0000 C   0  0  0  0  0  0
    9.9292   -2.6021    0.0000 C   0  0  0  0  0  0
   10.6437   -3.0146    0.0000 N   0  0  0  0  0  0
    7.7858   -0.5396    0.0000 C   0  0  0  0  0  0
    7.0714   -0.1271    0.0000 N   0  0  0  0  0  0
    7.0714    0.6979    0.0000 C   0  0  0  0  0  0
    6.3569    1.1104    0.0000 C   0  0  0  0  0  0
    5.6424    0.6979    0.0000 C   0  0  0  0  0  0
    4.9279    1.1104    0.0000 C   0  0  0  0  0  0
    4.2135    0.6979    0.0000 N   0  0  0  0  0  0
    3.4990    1.1104    0.0000 C   0  0  0  0  0  0
    3.4990    1.9354    0.0000 O   0  0  0  0  0  0
    2.7845    0.6979    0.0000 N   0  0  0  0  0  0
    2.0701    1.1104    0.0000 C   0  0  0  0  0  0
    1.3556    0.6979    0.0000 C   0  0  0  0  0  0
    0.6411    1.1104    0.0000 C   0  0  0  0  0  0
    0.6411    1.9354    0.0000 C   0  0  0  0  0  0
   -0.1435    2.1904    0.0000 C   0  0  0  0  0  0
   -0.6284    1.5229    0.0000 C   0  0  0  0  0  0
   -0.1435    0.8555    0.0000 C   0  0  0  0  0  0
    1.3556    2.3479    0.0000 C   0  0  0  0  0  0
    2.0701    1.9354    0.0000 C   0  0  0  0  0  0
    4.9279    1.9354    0.0000 C   0  0  0  0  0  0
    5.6424    2.3479    0.0000 C   0  0  0  0  0  0
    6.3569    1.9354    0.0000 C   0  0  0  0  0  0
    9.1903    2.7181    0.0000 C   0  0  0  0  0  0
    8.8548    3.4718    0.0000 N   0  0  0  0  0  0
    9.4679    4.0238    0.0000 O   0  0  0  0  0  0
   10.1823    3.6113    0.0000 N   0  0  0  0  0  0
   10.0108    2.8043    0.0000 C   0  0  0  0  0  0
   10.5628    2.1912    0.0000 N   0  0  0  0  0  0
  1  2  1  0  0  0
  2  3  1  0  0  0
  3  4  1  0  0  0
  3  7  1  0  0  0
  4  5  2  0  0  0
  4 36  1  0  0  0
  5  6  1  0  0  0
  6  7  2  0  0  0
  6 16  1  0  0  0
  7  8  1  0  0  0
  8  9  1  0  0  0
  8 14  2  0  0  0
  9 10  1  0  0  0
 10 11  1  0  0  0
 11 12  1  0  0  0
 12 13  1  0  0  0
 14 15  1  0  0  0
 15 16  2  0  0  0
 16 17  1  0  0  0
 17 18  2  0  0  0
 17 35  1  0  0  0
 18 19  1  0  0  0
 19 20  1  0  0  0
 19 33  2  0  0  0
 20 21  1  0  0  0
 21 22  2  0  0  0
 21 23  1  0  0  0
 23 24  1  0  0  0
 24 25  2  0  0  0
 24 32  1  0  0  0
 25 26  1  0  0  0
 26 27  2  0  0  0
 26 30  1  0  0  0
 27 28  1  0  0  0
 27 31  1  0  0  0
 28 29  1  0  0  0
 29 30  1  0  0  0
 31 32  2  0  0  0
 33 34  1  0  0  0
 34 35  2  0  0  0
 36 37  2  0  0  0
 36 40  1  0  0  0
 37 38  1  0  0  0
 38 39  1  0  0  0
 39 40  2  0  0  0
 40 41  1  0  0  0
M  END
> <Outcome>
Active

$$$$

                    3D
 Structure written by MMmdl.
 39 43  0  0  1  0            999 V2000
    0.1536    1.3672    0.0000 C   0  0  0  0  0  0
   -0.3984    0.7542    0.0000 C   0  0  0  0  0  0
   -0.1435   -0.0305    0.0000 N   0  0  0  0  0  0
   -0.6284   -0.6979    0.0000 C   0  0  0  0  0  0
   -0.1435   -1.3653    0.0000 N   0  0  0  0  0  0
    0.6411   -1.1104    0.0000 C   0  0  0  0  0  0
    0.6411   -0.2854    0.0000 C   0  0  0  0  0  0
    1.3556    0.1271    0.0000 C   0  0  0  0  0  0
    1.3556    0.9521    0.0000 O   0  0  0  0  0  0
    2.0701    1.3646    0.0000 C   0  0  0  0  0  0
    2.0701    2.1896    0.0000 C   0  0  0  0  0  0
    2.7845    2.6021    0.0000 C   0  0  0  0  0  0
    2.7845    3.4271    0.0000 N   0  0  0  0  0  0
    2.0701   -0.2854    0.0000 C   0  0  0  0  0  0
    2.0701   -1.1104    0.0000 N   0  0  0  0  0  0
    1.3556   -1.5229    0.0000 C   0  0  0  0  0  0
    1.3556   -2.3479    0.0000 C   0  0  0  0  0  0
    2.0701   -2.7604    0.0000 C   0  0  0  0  0  0
    2.0701   -3.5854    0.0000 C   0  0  0  0  0  0
    2.7845   -3.9979    0.0000 N   0  0  0  0  0  0
    2.7845   -4.8229    0.0000 C   0  0  0  0  0  0
    2.0701   -5.2354    0.0000 O   0  0  0  0  0  0
    3.4990   -5.2354    0.0000 N   0  0  0  0  0  0
    3.4990   -6.0604    0.0000 C   0  0  0  0  0  0
    4.2135   -6.4729    0.0000 C   0  0  0  0  0  0
    4.2135   -7.2979    0.0000 C   0  0  0  0  0  0
    3.4990   -7.7104    0.0000 C   0  0  0  0  0  0
    2.7845   -7.2979    0.0000 C   0  0  0  0  0  0
    2.7845   -6.4729    0.0000 C   0  0  0  0  0  0
    2.0701   -6.0604    0.0000 Cl  0  0  0  0  0  0
    1.3556   -3.9979    0.0000 C   0  0  0  0  0  0
    0.6411   -3.5854    0.0000 C   0  0  0  0  0  0
    0.6411   -2.7604    0.0000 C   0  0  0  0  0  0
   -1.4534   -0.6979    0.0000 C   0  0  0  0  0  0
   -1.9383   -1.3653    0.0000 N   0  0  0  0  0  0
   -2.7230   -1.1104    0.0000 O   0  0  0  0  0  0
   -2.7230   -0.2854    0.0000 N   0  0  0  0  0  0
   -1.9383   -0.0305    0.0000 C   0  0  0  0  0  0
   -1.6834    0.7542    0.0000 N   0  0  0  0  0  0
  1  2  1  0  0  0
  2  3  1  0  0  0
  3  4  1  0  0  0
  3  7  1  0  0  0
  4  5  2  0  0  0
  4 34  1  0  0  0
  5  6  1  0  0  0
  6  7  2  0  0  0
  6 16  1  0  0  0
  7  8  1  0  0  0
  8  9  1  0  0  0
  8 14  2  0  0  0
  9 10  1  0  0  0
 10 11  1  0  0  0
 11 12  1  0  0  0
 12 13  1  0  0  0
 14 15  1  0  0  0
 15 16  2  0  0  0
 16 17  1  0  0  0
 17 18  2  0  0  0
 17 33  1  0  0  0
 18 19  1  0  0  0
 19 20  1  0  0  0
 19 31  2  0  0  0
 20 21  1  0  0  0
 21 22  2  0  0  0
 21 23  1  0  0  0
 23 24  1  0  0  0
 24 25  2  0  0  0
 24 29  1  0  0  0
 25 26  1  0  0  0
 26 27  2  0  0  0
 27 28  1  0  0  0
 28 29  2  0  0  0
 29 30  1  0  0  0
 31 32  1  0  0  0
 32 33  2  0  0  0
 34 35  2  0  0  0
 34 38  1  0  0  0
 35 36  1  0  0  0
 36 37  1  0  0  0
 37 38  2  0  0  0
 38 39  1  0  0  0
M  END
> <Outcome>
Active

$$$$

                    3D
 Structure written by MMmdl.
 39 43  0  0  1  0            999 V2000
    0.1536    1.3672    0.0000 C   0  0  0  0  0  0
   -0.3984    0.7542    0.0000 C   0  0  0  0  0  0
   -0.1435   -0.0305    0.0000 N   0  0  0  0  0  0
   -0.6284   -0.6979    0.0000 C   0  0  0  0  0  0
   -0.1435   -1.3653    0.0000 N   0  0  0  0  0  0
    0.6411   -1.1104    0.0000 C   0  0  0  0  0  0
    0.6411   -0.2854    0.0000 C   0  0  0  0  0  0
    1.3556    0.1271    0.0000 C   0  0  0  0  0  0
    1.3556    0.9521    0.0000 O   0  0  0  0  0  0
    2.0701    1.3646    0.0000 C   0  0  0  0  0  0
    2.0701    2.1896    0.0000 C   0  0  0  0  0  0
    2.7845    2.6021    0.0000 C   0  0  0  0  0  0
    2.7845    3.4271    0.0000 N   0  0  0  0  0  0
    2.0701   -0.2854    0.0000 C   0  0  0  0  0  0
    2.0701   -1.1104    0.0000 N   0  0  0  0  0  0
    1.3556   -1.5229    0.0000 C   0  0  0  0  0  0
    1.3556   -2.3479    0.0000 C   0  0  0  0  0  0
    2.0701   -2.7604    0.0000 C   0  0  0  0  0  0
    2.0701   -3.5854    0.0000 C   0  0  0  0  0  0
    2.7845   -3.9979    0.0000 N   0  0  0  0  0  0
    2.7845   -4.8229    0.0000 C   0  0  0  0  0  0
    2.0701   -5.2354    0.0000 O   0  0  0  0  0  0
    3.4990   -5.2354    0.0000 N   0  0  0  0  0  0
    3.4990   -6.0604    0.0000 C   0  0  0  0  0  0
    4.2135   -6.4729    0.0000 C   0  0  0  0  0  0
    4.2135   -7.2979    0.0000 C   0  0  0  0  0  0
    4.9279   -7.7104    0.0000 Cl  0  0  0  0  0  0
    3.4990   -7.7104    0.0000 C   0  0  0  0  0  0
    2.7845   -7.2979    0.0000 C   0  0  0  0  0  0
    2.7845   -6.4729    0.0000 C   0  0  0  0  0  0
    1.3556   -3.9979    0.0000 C   0  0  0  0  0  0
    0.6411   -3.5854    0.0000 C   0  0  0  0  0  0
    0.6411   -2.7604    0.0000 C   0  0  0  0  0  0
   -1.4534   -0.6979    0.0000 C   0  0  0  0  0  0
   -1.9383   -1.3653    0.0000 N   0  0  0  0  0  0
   -2.7230   -1.1104    0.0000 O   0  0  0  0  0  0
   -2.7230   -0.2854    0.0000 N   0  0  0  0  0  0
   -1.9383   -0.0305    0.0000 C   0  0  0  0  0  0
   -1.6834    0.7542    0.0000 N   0  0  0  0  0  0
  1  2  1  0  0  0
  2  3  1  0  0  0
  3  4  1  0  0  0
  3  7  1  0  0  0
  4  5  2  0  0  0
  4 34  1  0  0  0
  5  6  1  0  0  0
  6  7  2  0  0  0
  6 16  1  0  0  0
  7  8  1  0  0  0
  8  9  1  0  0  0
  8 14  2  0  0  0
  9 10  1  0  0  0
 10 11  1  0  0  0
 11 12  1  0  0  0
 12 13  1  0  0  0
 14 15  1  0  0  0
 15 16  2  0  0  0
 16 17  1  0  0  0
 17 18  2  0  0  0
 17 33  1  0  0  0
 18 19  1  0  0  0
 19 20  1  0  0  0
 19 31  2  0  0  0
 20 21  1  0  0  0
 21 22  2  0  0  0
 21 23  1  0  0  0
 23 24  1  0  0  0
 24 25  2  0  0  0
 24 30  1  0  0  0
 25 26  1  0  0  0
 26 27  1  0  0  0
 26 28  2  0  0  0
 28 29  1  0  0  0
 29 30  2  0  0  0
 31 32  1  0  0  0
 32 33  2  0  0  0
 34 35  2  0  0  0
 34 38  1  0  0  0
 35 36  1  0  0  0
 36 37  1  0  0  0
 37 38  2  0  0  0
 38 39  1  0  0  0
M  END
> <Outcome>
Active

$$$$

                    3D
 Structure written by MMmdl.
 40 44  0  0  1  0            999 V2000
    0.1536    1.3672    0.0000 C   0  0  0  0  0  0
   -0.3984    0.7542    0.0000 C   0  0  0  0  0  0
   -0.1435   -0.0305    0.0000 N   0  0  0  0  0  0
   -0.6284   -0.6979    0.0000 C   0  0  0  0  0  0
   -0.1435   -1.3653    0.0000 N   0  0  0  0  0  0
    0.6411   -1.1104    0.0000 C   0  0  0  0  0  0
    0.6411   -0.2854    0.0000 C   0  0  0  0  0  0
    1.3556    0.1271    0.0000 C   0  0  0  0  0  0
    1.3556    0.9521    0.0000 O   0  0  0  0  0  0
    2.0701    1.3646    0.0000 C   0  0  0  0  0  0
    2.0701    2.1896    0.0000 C   0  0  0  0  0  0
    2.7845    2.6021    0.0000 C   0  0  0  0  0  0
    2.7845    3.4271    0.0000 N   0  0  0  0  0  0
    2.0701   -0.2854    0.0000 C   0  0  0  0  0  0
    2.0701   -1.1104    0.0000 N   0  0  0  0  0  0
    1.3556   -1.5229    0.0000 C   0  0  0  0  0  0
    1.3556   -2.3479    0.0000 C   0  0  0  0  0  0
    2.0701   -2.7604    0.0000 C   0  0  0  0  0  0
    2.0701   -3.5854    0.0000 C   0  0  0  0  0  0
    2.7845   -3.9979    0.0000 N   0  0  0  0  0  0
    2.7845   -4.8229    0.0000 C   0  0  0  0  0  0
    2.0701   -5.2354    0.0000 O   0  0  0  0  0  0
    3.4990   -5.2354    0.0000 N   0  0  0  0  0  0
    3.4990   -6.0604    0.0000 C   0  0  0  0  0  0
    4.2135   -6.4729    0.0000 C   0  0  0  0  0  0
    4.2135   -7.2979    0.0000 C   0  0  0  0  0  0
    3.4990   -7.7104    0.0000 C   0  0  0  0  0  0
    2.7845   -7.2979    0.0000 C   0  0  0  0  0  0
    2.7845   -6.4729    0.0000 C   0  0  0  0  0  0
    3.4990   -8.5354    0.0000 C   0  0  0  0  0  0
    3.4990   -9.3604    0.0000 N   0  0  0  0  0  0
    1.3556   -3.9979    0.0000 C   0  0  0  0  0  0
    0.6411   -3.5854    0.0000 C   0  0  0  0  0  0
    0.6411   -2.7604    0.0000 C   0  0  0  0  0  0
   -1.4534   -0.6979    0.0000 C   0  0  0  0  0  0
   -1.9383   -1.3653    0.0000 N   0  0  0  0  0  0
   -2.7230   -1.1104    0.0000 O   0  0  0  0  0  0
   -2.7230   -0.2854    0.0000 N   0  0  0  0  0  0
   -1.9383   -0.0305    0.0000 C   0  0  0  0  0  0
   -1.6834    0.7542    0.0000 N   0  0  0  0  0  0
  1  2  1  0  0  0
  2  3  1  0  0  0
  3  4  1  0  0  0
  3  7  1  0  0  0
  4  5  2  0  0  0
  4 35  1  0  0  0
  5  6  1  0  0  0
  6  7  2  0  0  0
  6 16  1  0  0  0
  7  8  1  0  0  0
  8  9  1  0  0  0
  8 14  2  0  0  0
  9 10  1  0  0  0
 10 11  1  0  0  0
 11 12  1  0  0  0
 12 13  1  0  0  0
 14 15  1  0  0  0
 15 16  2  0  0  0
 16 17  1  0  0  0
 17 18  2  0  0  0
 17 34  1  0  0  0
 18 19  1  0  0  0
 19 20  1  0  0  0
 19 32  2  0  0  0
 20 21  1  0  0  0
 21 22  2  0  0  0
 21 23  1  0  0  0
 23 24  1  0  0  0
 24 25  2  0  0  0
 24 29  1  0  0  0
 25 26  1  0  0  0
 26 27  2  0  0  0
 27 28  1  0  0  0
 27 30  1  0  0  0
 28 29  2  0  0  0
 30 31  3  0  0  0
 32 33  1  0  0  0
 33 34  2  0  0  0
 35 36  2  0  0  0
 35 39  1  0  0  0
 36 37  1  0  0  0
 37 38  1  0  0  0
 38 39  2  0  0  0
 39 40  1  0  0  0
M  END
> <Outcome>
Active

$$$$

                    3D
 Structure written by MMmdl.
 40 44  0  0  1  0            999 V2000
    0.1536    1.3672    0.0000 C   0  0  0  0  0  0
   -0.3984    0.7542    0.0000 C   0  0  0  0  0  0
   -0.1435   -0.0305    0.0000 N   0  0  0  0  0  0
   -0.6284   -0.6979    0.0000 C   0  0  0  0  0  0
   -0.1435   -1.3653    0.0000 N   0  0  0  0  0  0
    0.6411   -1.1104    0.0000 C   0  0  0  0  0  0
    0.6411   -0.2854    0.0000 C   0  0  0  0  0  0
    1.3556    0.1271    0.0000 C   0  0  0  0  0  0
    1.3556    0.9521    0.0000 O   0  0  0  0  0  0
    2.0701    1.3646    0.0000 C   0  0  0  0  0  0
    2.0701    2.1896    0.0000 C   0  0  0  0  0  0
    2.7845    2.6021    0.0000 C   0  0  0  0  0  0
    2.7845    3.4271    0.0000 N   0  0  0  0  0  0
    2.0701   -0.2854    0.0000 C   0  0  0  0  0  0
    2.0701   -1.1104    0.0000 N   0  0  0  0  0  0
    1.3556   -1.5229    0.0000 C   0  0  0  0  0  0
    1.3556   -2.3479    0.0000 C   0  0  0  0  0  0
    2.0701   -2.7604    0.0000 C   0  0  0  0  0  0
    2.0701   -3.5854    0.0000 C   0  0  0  0  0  0
    2.7845   -3.9979    0.0000 N   0  0  0  0  0  0
    3.4990   -3.5854    0.0000 C   0  0  0  0  0  0
    3.4990   -2.7604    0.0000 O   0  0  0  0  0  0
    4.2135   -3.9979    0.0000 N   0  0  0  0  0  0
    4.2135   -4.8229    0.0000 C   0  0  0  0  0  0
    4.9279   -5.2354    0.0000 C   0  0  0  0  0  0
    4.9279   -6.0604    0.0000 C   0  0  0  0  0  0
    4.2135   -6.4729    0.0000 C   0  0  0  0  0  0
    3.4990   -6.0604    0.0000 C   0  0  0  0  0  0
    3.4990   -5.2354    0.0000 C   0  0  0  0  0  0
    2.7845   -6.4729    0.0000 C   0  0  0  0  0  0
    2.0701   -6.8854    0.0000 N   0  0  0  0  0  0
    1.3556   -3.9979    0.0000 C   0  0  0  0  0  0
    0.6411   -3.5854    0.0000 C   0  0  0  0  0  0
    0.6411   -2.7604    0.0000 C   0  0  0  0  0  0
   -1.4534   -0.6979    0.0000 C   0  0  0  0  0  0
   -1.9383   -1.3653    0.0000 N   0  0  0  0  0  0
   -2.7230   -1.1104    0.0000 O   0  0  0  0  0  0
   -2.7230   -0.2854    0.0000 N   0  0  0  0  0  0
   -1.9383   -0.0305    0.0000 C   0  0  0  0  0  0
   -1.6834    0.7542    0.0000 N   0  0  0  0  0  0
  1  2  1  0  0  0
  2  3  1  0  0  0
  3  4  1  0  0  0
  3  7  1  0  0  0
  4  5  2  0  0  0
  4 35  1  0  0  0
  5  6  1  0  0  0
  6  7  2  0  0  0
  6 16  1  0  0  0
  7  8  1  0  0  0
  8  9  1  0  0  0
  8 14  2  0  0  0
  9 10  1  0  0  0
 10 11  1  0  0  0
 11 12  1  0  0  0
 12 13  1  0  0  0
 14 15  1  0  0  0
 15 16  2  0  0  0
 16 17  1  0  0  0
 17 18  2  0  0  0
 17 34  1  0  0  0
 18 19  1  0  0  0
 19 20  1  0  0  0
 19 32  2  0  0  0
 20 21  1  0  0  0
 21 22  2  0  0  0
 21 23  1  0  0  0
 23 24  1  0  0  0
 24 25  2  0  0  0
 24 29  1  0  0  0
 25 26  1  0  0  0
 26 27  2  0  0  0
 27 28  1  0  0  0
 28 29  2  0  0  0
 28 30  1  0  0  0
 30 31  3  0  0  0
 32 33  1  0  0  0
 33 34  2  0  0  0
 35 36  2  0  0  0
 35 39  1  0  0  0
 36 37  1  0  0  0
 37 38  1  0  0  0
 38 39  2  0  0  0
 39 40  1  0  0  0
M  END
> <Outcome>
Active

$$$$

                    3D
 Structure written by MMmdl.
 43 47  0  0  1  0            999 V2000
    3.2789    9.4875    0.0000 C   0  0  0  0  0  0
    3.2789    8.6625    0.0000 C   0  0  0  0  0  0
    2.5645    8.2500    0.0000 O   0  0  0  0  0  0
    2.5645    7.4250    0.0000 C   0  0  0  0  0  0
    3.2789    7.0125    0.0000 O   0  0  0  0  0  0
    1.8500    7.0125    0.0000 C   0  0  0  0  0  0
    1.8500    6.1875    0.0000 C   0  0  0  0  0  0
    1.1355    5.7750    0.0000 C   0  0  0  0  0  0
    1.1355    4.9500    0.0000 N   0  0  0  0  0  0
    1.8500    4.5375    0.0000 C   0  0  0  0  0  0
    2.5645    4.9500    0.0000 O   0  0  0  0  0  0
    1.8500    3.7125    0.0000 N   0  0  0  0  0  0
    2.5645    3.3000    0.0000 C   0  0  0  0  0  0
    3.2789    3.7125    0.0000 C   0  0  0  0  0  0
    3.9934    3.3000    0.0000 C   0  0  0  0  0  0
    3.9934    2.4750    0.0000 C   0  0  0  0  0  0
    3.2789    2.0625    0.0000 C   0  0  0  0  0  0
    2.5645    2.4750    0.0000 C   0  0  0  0  0  0
    3.2789    1.2375    0.0000 C   0  0  0  0  0  0
    3.9934    0.8250    0.0000 N   0  0  0  0  0  0
    3.9934   -0.0000    0.0000 C   0  0  0  0  0  0
    3.2789   -0.4125    0.0000 C   0  0  0  0  0  0
    3.2789   -1.2375    0.0000 O   0  0  0  0  0  0
    2.5645   -1.6500    0.0000 C   0  0  0  0  0  0
    2.5645   -2.4750    0.0000 C   0  0  0  0  0  0
    1.8500   -2.8875    0.0000 C   0  0  0  0  0  0
    1.8500   -3.7125    0.0000 N   0  0  0  0  0  0
    2.5645   -0.0000    0.0000 C   0  0  0  0  0  0
    2.5645    0.8250    0.0000 C   0  0  0  0  0  0
    1.7798    1.0799    0.0000 N   0  0  0  0  0  0
    1.2949    0.4125    0.0000 C   0  0  0  0  0  0
    1.7798   -0.2549    0.0000 N   0  0  0  0  0  0
    1.5249   -1.0396    0.0000 C   0  0  0  0  0  0
    0.7179   -1.2111    0.0000 C   0  0  0  0  0  0
    0.4699    0.4125    0.0000 C   0  0  0  0  0  0
   -0.0150   -0.2549    0.0000 N   0  0  0  0  0  0
   -0.7996   -0.0000    0.0000 O   0  0  0  0  0  0
   -0.7996    0.8250    0.0000 N   0  0  0  0  0  0
   -0.0150    1.0799    0.0000 C   0  0  0  0  0  0
    0.2399    1.8646    0.0000 N   0  0  0  0  0  0
    0.4210    6.1875    0.0000 C   0  0  0  0  0  0
    0.4210    7.0125    0.0000 C   0  0  0  0  0  0
    1.1355    7.4250    0.0000 C   0  0  0  0  0  0
  1  2  1  0  0  0
  2  3  1  0  0  0
  3  4  1  0  0  0
  4  5  2  0  0  0
  4  6  1  0  0  0
  6  7  2  0  0  0
  6 43  1  0  0  0
  7  8  1  0  0  0
  8  9  1  0  0  0
  8 41  2  0  0  0
  9 10  1  0  0  0
 10 11  2  0  0  0
 10 12  1  0  0  0
 12 13  1  0  0  0
 13 14  2  0  0  0
 13 18  1  0  0  0
 14 15  1  0  0  0
 15 16  2  0  0  0
 16 17  1  0  0  0
 17 18  2  0  0  0
 17 19  1  0  0  0
 19 20  1  0  0  0
 19 29  2  0  0  0
 20 21  2  0  0  0
 21 22  1  0  0  0
 22 23  1  0  0  0
 22 28  2  0  0  0
 23 24  1  0  0  0
 24 25  1  0  0  0
 25 26  1  0  0  0
 26 27  1  0  0  0
 28 29  1  0  0  0
 28 32  1  0  0  0
 29 30  1  0  0  0
 30 31  2  0  0  0
 31 32  1  0  0  0
 31 35  1  0  0  0
 32 33  1  0  0  0
 33 34  1  0  0  0
 35 36  2  0  0  0
 35 39  1  0  0  0
 36 37  1  0  0  0
 37 38  1  0  0  0
 38 39  2  0  0  0
 39 40  1  0  0  0
 41 42  1  0  0  0
 42 43  2  0  0  0
M  END
> <Outcome>
Active

$$$$

                    3D
 Structure written by MMmdl.
 34 38  0  0  1  0            999 V2000
    4.7079    4.5375    0.0000 N   0  0  0  0  0  0
    4.7079    3.7125    0.0000 C   0  0  0  0  0  0
    3.9934    3.3000    0.0000 C   0  0  0  0  0  0
    3.9934    2.4750    0.0000 C   0  0  0  0  0  0
    3.2789    2.0625    0.0000 O   0  0  0  0  0  0
    3.2789    1.2375    0.0000 C   0  0  0  0  0  0
    3.9934    0.8250    0.0000 C   0  0  0  0  0  0
    3.9934    0.0000    0.0000 N   0  0  0  0  0  0
    3.2789   -0.4125    0.0000 C   0  0  0  0  0  0
    2.5645    0.0000    0.0000 C   0  0  0  0  0  0
    2.5645    0.8250    0.0000 C   0  0  0  0  0  0
    1.7798    1.0799    0.0000 N   0  0  0  0  0  0
    1.5249    1.8646    0.0000 C   0  0  0  0  0  0
    0.7179    2.0361    0.0000 C   0  0  0  0  0  0
    0.4630    2.8207    0.0000 C   0  0  0  0  0  0
   -0.3440    2.9922    0.0000 C   0  0  0  0  0  0
   -0.5989    3.7769    0.0000 C   0  0  0  0  0  0
   -0.0469    4.3900    0.0000 C   0  0  0  0  0  0
    0.7601    4.2184    0.0000 C   0  0  0  0  0  0
    1.0150    3.4338    0.0000 C   0  0  0  0  0  0
    1.2949    0.4125    0.0000 C   0  0  0  0  0  0
    1.7798   -0.2549    0.0000 N   0  0  0  0  0  0
    0.4699    0.4125    0.0000 C   0  0  0  0  0  0
   -0.0150   -0.2549    0.0000 N   0  0  0  0  0  0
   -0.7996    0.0000    0.0000 O   0  0  0  0  0  0
   -0.7996    0.8250    0.0000 N   0  0  0  0  0  0
   -0.0150    1.0799    0.0000 C   0  0  0  0  0  0
    0.2399    1.8646    0.0000 N   0  0  0  0  0  0
    3.2789   -1.2375    0.0000 C   0  0  0  0  0  0
    3.9934   -1.6500    0.0000 C   0  0  0  0  0  0
    3.9934   -2.4750    0.0000 C   0  0  0  0  0  0
    3.2789   -2.8875    0.0000 C   0  0  0  0  0  0
    2.5645   -2.4750    0.0000 C   0  0  0  0  0  0
    2.5645   -1.6500    0.0000 C   0  0  0  0  0  0
  1  2  1  0  0  0
  2  3  1  0  0  0
  3  4  1  0  0  0
  4  5  1  0  0  0
  5  6  1  0  0  0
  6  7  1  0  0  0
  6 11  2  0  0  0
  7  8  2  0  0  0
  8  9  1  0  0  0
  9 10  2  0  0  0
  9 29  1  0  0  0
 10 11  1  0  0  0
 10 22  1  0  0  0
 11 12  1  0  0  0
 12 13  1  0  0  0
 12 21  1  0  0  0
 13 14  1  0  0  0
 14 15  1  0  0  0
 15 16  2  0  0  0
 15 20  1  0  0  0
 16 17  1  0  0  0
 17 18  2  0  0  0
 18 19  1  0  0  0
 19 20  2  0  0  0
 21 22  2  0  0  0
 21 23  1  0  0  0
 23 24  2  0  0  0
 23 27  1  0  0  0
 24 25  1  0  0  0
 25 26  1  0  0  0
 26 27  2  0  0  0
 27 28  1  0  0  0
 29 30  2  0  0  0
 29 34  1  0  0  0
 30 31  1  0  0  0
 31 32  2  0  0  0
 32 33  1  0  0  0
 33 34  2  0  0  0
M  END
> <Outcome>
Active

$$$$

                    3D
 Structure written by MMmdl.
 28 31  0  0  1  0            999 V2000
    6.3569    0.2854    0.0000 C   0  0  0  0  0  0
    5.6424    0.6979    0.0000 S   0  0  0  0  0  0
    6.0549    1.4124    0.0000 O   0  0  0  0  0  0
    5.2299   -0.0166    0.0000 O   0  0  0  0  0  0
    4.9279    1.1104    0.0000 N   0  0  0  0  0  0
    4.2135    0.6979    0.0000 C   0  0  0  0  0  0
    4.2135   -0.1271    0.0000 C   0  0  0  0  0  0
    3.4990   -0.5396    0.0000 C   0  0  0  0  0  0
    2.7845   -0.1271    0.0000 C   0  0  0  0  0  0
    2.7845    0.6979    0.0000 C   0  0  0  0  0  0
    3.4990    1.1104    0.0000 C   0  0  0  0  0  0
    2.0701    1.1104    0.0000 C   0  0  0  0  0  0
    1.3556    0.6979    0.0000 C   0  0  0  0  0  0
    0.6411    1.1104    0.0000 C   0  0  0  0  0  0
    0.6411    1.9354    0.0000 C   0  0  0  0  0  0
   -0.1435    2.1904    0.0000 N   0  0  0  0  0  0
   -0.6284    1.5229    0.0000 C   0  0  0  0  0  0
   -0.1435    0.8555    0.0000 C   0  0  0  0  0  0
   -0.3984    0.0709    0.0000 C   0  0  0  0  0  0
    0.1536   -0.5422    0.0000 C   0  0  0  0  0  0
   -0.1013   -1.3269    0.0000 C   0  0  0  0  0  0
   -0.9083   -1.4984    0.0000 C   0  0  0  0  0  0
   -1.1633   -2.2830    0.0000 C   0  0  0  0  0  0
   -0.6112   -2.8961    0.0000 N   0  0  0  0  0  0
   -1.4604   -0.8853    0.0000 C   0  0  0  0  0  0
   -1.2054   -0.1007    0.0000 C   0  0  0  0  0  0
    1.3556    2.3479    0.0000 N   0  0  0  0  0  0
    2.0701    1.9354    0.0000 C   0  0  0  0  0  0
  1  2  1  0  0  0
  2  3  2  0  0  0
  2  4  2  0  0  0
  2  5  1  0  0  0
  5  6  1  0  0  0
  6  7  2  0  0  0
  6 11  1  0  0  0
  7  8  1  0  0  0
  8  9  2  0  0  0
  9 10  1  0  0  0
 10 11  2  0  0  0
 10 12  1  0  0  0
 12 13  2  0  0  0
 12 28  1  0  0  0
 13 14  1  0  0  0
 14 15  2  0  0  0
 14 18  1  0  0  0
 15 16  1  0  0  0
 15 27  1  0  0  0
 16 17  1  0  0  0
 17 18  2  0  0  0
 18 19  1  0  0  0
 19 20  2  0  0  0
 19 26  1  0  0  0
 20 21  1  0  0  0
 21 22  2  0  0  0
 22 23  1  0  0  0
 22 25  1  0  0  0
 23 24  1  0  0  0
 25 26  2  0  0  0
 27 28  2  0  0  0
M  END
> <Outcome>
Active

$$$$

                    3D
 Structure written by MMmdl.
 28 31  0  0  1  0            999 V2000
    6.3569    0.2854    0.0000 C   0  0  0  0  0  0
    5.6424    0.6979    0.0000 S   0  0  0  0  0  0
    6.0549    1.4124    0.0000 O   0  0  0  0  0  0
    5.2299   -0.0165    0.0000 O   0  0  0  0  0  0
    4.9279    1.1104    0.0000 N   0  0  0  0  0  0
    4.2135    0.6979    0.0000 C   0  0  0  0  0  0
    4.2135   -0.1271    0.0000 C   0  0  0  0  0  0
    3.4990   -0.5396    0.0000 C   0  0  0  0  0  0
    2.7845   -0.1271    0.0000 C   0  0  0  0  0  0
    2.7845    0.6979    0.0000 C   0  0  0  0  0  0
    3.4990    1.1104    0.0000 C   0  0  0  0  0  0
    2.0701    1.1104    0.0000 C   0  0  0  0  0  0
    1.3556    0.6979    0.0000 C   0  0  0  0  0  0
    0.6411    1.1104    0.0000 C   0  0  0  0  0  0
    0.6411    1.9354    0.0000 C   0  0  0  0  0  0
   -0.1435    2.1904    0.0000 N   0  0  0  0  0  0
   -0.6284    1.5229    0.0000 C   0  0  0  0  0  0
   -0.1435    0.8555    0.0000 C   0  0  0  0  0  0
   -0.3984    0.0709    0.0000 C   0  0  0  0  0  0
    0.1536   -0.5422    0.0000 C   0  0  0  0  0  0
   -0.1013   -1.3269    0.0000 C   0  0  0  0  0  0
   -0.9083   -1.4984    0.0000 C   0  0  0  0  0  0
   -1.4604   -0.8853    0.0000 C   0  0  0  0  0  0
   -2.2673   -1.0568    0.0000 C   0  0  0  0  0  0
   -2.5223   -1.8414    0.0000 N   0  0  0  0  0  0
   -1.2054   -0.1007    0.0000 C   0  0  0  0  0  0
    1.3556    2.3479    0.0000 N   0  0  0  0  0  0
    2.0701    1.9354    0.0000 C   0  0  0  0  0  0
  1  2  1  0  0  0
  2  3  2  0  0  0
  2  4  2  0  0  0
  2  5  1  0  0  0
  5  6  1  0  0  0
  6  7  2  0  0  0
  6 11  1  0  0  0
  7  8  1  0  0  0
  8  9  2  0  0  0
  9 10  1  0  0  0
 10 11  2  0  0  0
 10 12  1  0  0  0
 12 13  2  0  0  0
 12 28  1  0  0  0
 13 14  1  0  0  0
 14 15  2  0  0  0
 14 18  1  0  0  0
 15 16  1  0  0  0
 15 27  1  0  0  0
 16 17  1  0  0  0
 17 18  2  0  0  0
 18 19  1  0  0  0
 19 20  2  0  0  0
 19 26  1  0  0  0
 20 21  1  0  0  0
 21 22  2  0  0  0
 22 23  1  0  0  0
 23 24  1  0  0  0
 23 26  2  0  0  0
 24 25  1  0  0  0
 27 28  2  0  0  0
M  END
> <Outcome>
Active

$$$$

                    3D
 Structure written by MMmdl.
 42 48  0  0  1  0            999 V2000
    4.9119   -7.8484    0.0000 C   0  0  0  0  0  0
    5.4639   -7.2353    0.0000 C   0  0  0  0  0  0
    5.2089   -6.4507    0.0000 N   0  0  0  0  0  0
    5.6938   -5.7832    0.0000 C   0  0  0  0  0  0
    5.2089   -5.1158    0.0000 N   0  0  0  0  0  0
    4.4243   -5.3708    0.0000 C   0  0  0  0  0  0
    4.4243   -6.1958    0.0000 C   0  0  0  0  0  0
    3.7099   -6.6083    0.0000 C   0  0  0  0  0  0
    3.7099   -7.4333    0.0000 O   0  0  0  0  0  0
    2.9955   -7.8459    0.0000 C   0  0  0  0  0  0
    2.9955   -8.6709    0.0000 C   0  0  0  0  0  0
    2.2810   -9.0834    0.0000 C   0  0  0  0  0  0
    2.2811   -9.9084    0.0000 N   0  0  0  0  0  0
    2.9954   -6.1959    0.0000 C   0  0  0  0  0  0
    2.9953   -5.3709    0.0000 N   0  0  0  0  0  0
    3.7098   -4.9583    0.0000 C   0  0  0  0  0  0
    3.7097   -4.1333    0.0000 C   0  0  0  0  0  0
    2.9952   -3.7209    0.0000 C   0  0  0  0  0  0
    2.9952   -2.8959    0.0000 C   0  0  0  0  0  0
    2.2807   -2.4834    0.0000 N   0  0  0  0  0  0
    1.5662   -2.8960    0.0000 C   0  0  0  0  0  0
    1.5663   -3.7210    0.0000 O   0  0  0  0  0  0
    0.8517   -2.4835    0.0000 N   0  0  0  0  0  0
    0.8517   -1.6585    0.0000 C   0  0  0  0  0  0
    0.1163   -2.0322    0.0000 C   0  0  0  0  0  0
    0.5657   -1.2419    0.0000 C   0  0  3  0  0  0
    0.5657   -0.4945    0.0000 C   0  0  0  0  0  0
    1.3012   -0.1208    0.0000 C   0  0  3  0  0  0
    2.0368   -0.4945    0.0000 C   0  0  0  0  0  0
    2.0368   -1.2419    0.0000 C   0  0  3  0  0  0
    1.3012   -1.6156    0.0000 C   0  0  0  0  0  0
    1.5873   -2.0322    0.0000 C   0  0  0  0  0  0
    0.8517   -0.9111    0.0000 C   0  0  0  0  0  0
    3.7096   -2.4833    0.0000 C   0  0  0  0  0  0
    4.4241   -2.8958    0.0000 C   0  0  0  0  0  0
    4.4242   -3.7208    0.0000 C   0  0  0  0  0  0
    6.5188   -5.7832    0.0000 C   0  0  0  0  0  0
    7.0037   -5.1157    0.0000 N   0  0  0  0  0  0
    7.7883   -5.3706    0.0000 O   0  0  0  0  0  0
    7.7884   -6.1956    0.0000 N   0  0  0  0  0  0
    7.0038   -6.4506    0.0000 C   0  0  0  0  0  0
    6.7489   -7.2352    0.0000 N   0  0  0  0  0  0
  1  2  1  0  0  0
  2  3  1  0  0  0
  3  4  1  0  0  0
  3  7  1  0  0  0
  4  5  2  0  0  0
  4 37  1  0  0  0
  5  6  1  0  0  0
  6  7  2  0  0  0
  6 16  1  0  0  0
  7  8  1  0  0  0
  8  9  1  0  0  0
  8 14  2  0  0  0
  9 10  1  0  0  0
 10 11  1  0  0  0
 11 12  1  0  0  0
 12 13  1  0  0  0
 14 15  1  0  0  0
 15 16  2  0  0  0
 16 17  1  0  0  0
 17 18  2  0  0  0
 17 36  1  0  0  0
 18 19  1  0  0  0
 19 20  1  0  0  0
 19 34  2  0  0  0
 20 21  1  0  0  0
 21 22  2  0  0  0
 21 23  1  0  0  0
 23 24  1  0  0  0
 24 25  1  0  0  0
 24 32  1  0  0  0
 24 33  1  0  0  0
 25 26  1  0  0  0
 26 31  1  0  0  0
 26 27  1  0  0  0
 27 28  1  0  0  0
 28 33  1  0  0  0
 28 29  1  0  0  0
 29 30  1  0  0  0
 30 32  1  0  0  0
 30 31  1  0  0  0
 34 35  1  0  0  0
 35 36  2  0  0  0
 37 38  2  0  0  0
 37 41  1  0  0  0
 38 39  1  0  0  0
 39 40  1  0  0  0
 40 41  2  0  0  0
 41 42  1  0  0  0
M  END
> <Outcome>
Active

$$$$

                    3D
 Structure written by MMmdl.
 28 31  0  0  1  0            999 V2000
    5.6424    1.5229    0.0000 C   0  0  0  0  0  0
    4.9279    1.1104    0.0000 S   0  0  0  0  0  0
    4.5154    1.8249    0.0000 O   0  0  0  0  0  0
    5.3404    0.3960    0.0000 O   0  0  0  0  0  0
    4.2135    0.6979    0.0000 C   0  0  0  0  0  0
    4.2135   -0.1271    0.0000 C   0  0  0  0  0  0
    3.4990   -0.5396    0.0000 C   0  0  0  0  0  0
    2.7845   -0.1271    0.0000 C   0  0  0  0  0  0
    2.7845    0.6979    0.0000 C   0  0  0  0  0  0
    3.4990    1.1104    0.0000 C   0  0  0  0  0  0
    2.0701    1.1104    0.0000 C   0  0  0  0  0  0
    1.3556    0.6979    0.0000 C   0  0  0  0  0  0
    0.6411    1.1104    0.0000 C   0  0  0  0  0  0
    0.6411    1.9354    0.0000 C   0  0  0  0  0  0
   -0.1435    2.1904    0.0000 N   0  0  0  0  0  0
   -0.6284    1.5229    0.0000 C   0  0  0  0  0  0
   -0.1435    0.8555    0.0000 C   0  0  0  0  0  0
   -0.3984    0.0709    0.0000 C   0  0  0  0  0  0
    0.1536   -0.5422    0.0000 C   0  0  0  0  0  0
   -0.1014   -1.3269    0.0000 C   0  0  0  0  0  0
   -0.9083   -1.4984    0.0000 C   0  0  0  0  0  0
   -1.4604   -0.8853    0.0000 C   0  0  0  0  0  0
   -2.2673   -1.0568    0.0000 C   0  0  0  0  0  0
   -2.8194   -0.4437    0.0000 C   0  0  0  0  0  0
   -3.6263   -0.6152    0.0000 N   0  0  0  0  0  0
   -1.2054   -0.1007    0.0000 C   0  0  0  0  0  0
    1.3556    2.3479    0.0000 N   0  0  0  0  0  0
    2.0701    1.9354    0.0000 C   0  0  0  0  0  0
  1  2  1  0  0  0
  2  3  2  0  0  0
  2  4  2  0  0  0
  2  5  1  0  0  0
  5  6  2  0  0  0
  5 10  1  0  0  0
  6  7  1  0  0  0
  7  8  2  0  0  0
  8  9  1  0  0  0
  9 10  2  0  0  0
  9 11  1  0  0  0
 11 12  2  0  0  0
 11 28  1  0  0  0
 12 13  1  0  0  0
 13 14  2  0  0  0
 13 17  1  0  0  0
 14 15  1  0  0  0
 14 27  1  0  0  0
 15 16  1  0  0  0
 16 17  2  0  0  0
 17 18  1  0  0  0
 18 19  2  0  0  0
 18 26  1  0  0  0
 19 20  1  0  0  0
 20 21  2  0  0  0
 21 22  1  0  0  0
 22 23  1  0  0  0
 22 26  2  0  0  0
 23 24  1  0  0  0
 24 25  1  0  0  0
 27 28  2  0  0  0
M  END
> <Outcome>
Active

$$$$

                    3D
 Structure written by MMmdl.
 25 28  0  0  1  0            999 V2000
    1.7329   -4.1608    0.0000 O   0  0  0  0  0  0
    1.1809   -3.5477    0.0000 C   0  0  0  0  0  0
    0.3739   -3.7192    0.0000 C   0  0  0  0  0  0
   -0.1781   -3.1061    0.0000 C   0  0  0  0  0  0
    0.0768   -2.3215    0.0000 C   0  0  0  0  0  0
    0.8838   -2.1500    0.0000 C   0  0  0  0  0  0
    1.4358   -2.7631    0.0000 C   0  0  0  0  0  0
    1.1387   -1.3654    0.0000 C   0  0  0  0  0  0
    0.6538   -0.6979    0.0000 C   0  0  0  0  0  0
    1.1387   -0.0305    0.0000 N   0  0  0  0  0  0
    1.9233   -0.2854    0.0000 C   0  0  0  0  0  0
    2.6378    0.1271    0.0000 C   0  0  0  0  0  0
    3.3523   -0.2854    0.0000 C   0  0  0  0  0  0
    3.3523   -1.1104    0.0000 C   0  0  0  0  0  0
    4.0668   -1.5229    0.0000 N   0  0  0  0  0  0
    4.7812   -1.1104    0.0000 C   0  0  0  0  0  0
    5.4957   -1.5229    0.0000 C   0  0  0  0  0  0
    6.2102   -1.1104    0.0000 C   0  0  0  0  0  0
    6.9246   -1.5229    0.0000 C   0  0  0  0  0  0
    6.9246   -2.3479    0.0000 C   0  0  0  0  0  0
    7.6391   -2.7604    0.0000 F   0  0  0  0  0  0
    6.2102   -2.7604    0.0000 C   0  0  0  0  0  0
    5.4957   -2.3479    0.0000 C   0  0  0  0  0  0
    2.6378   -1.5229    0.0000 N   0  0  0  0  0  0
    1.9233   -1.1104    0.0000 N   0  0  0  0  0  0
  1  2  1  0  0  0
  2  3  2  0  0  0
  2  7  1  0  0  0
  3  4  1  0  0  0
  4  5  2  0  0  0
  5  6  1  0  0  0
  6  7  2  0  0  0
  6  8  1  0  0  0
  8  9  2  0  0  0
  8 25  1  0  0  0
  9 10  1  0  0  0
 10 11  2  0  0  0
 11 12  1  0  0  0
 11 25  1  0  0  0
 12 13  2  0  0  0
 13 14  1  0  0  0
 14 15  1  0  0  0
 14 24  2  0  0  0
 15 16  1  0  0  0
 16 17  1  0  0  0
 17 18  2  0  0  0
 17 23  1  0  0  0
 18 19  1  0  0  0
 19 20  2  0  0  0
 20 21  1  0  0  0
 20 22  1  0  0  0
 22 23  2  0  0  0
 24 25  1  0  0  0
M  END
> <Outcome>
Active

$$$$

                    3D
 Structure written by MMmdl.
 26 29  0  0  1  0            999 V2000
   -0.1360   -5.2885    0.0000 N   0  0  0  0  0  0
    0.1190   -4.5038    0.0000 C   0  0  0  0  0  0
    0.3739   -3.7192    0.0000 C   0  0  0  0  0  0
   -0.1781   -3.1061    0.0000 C   0  0  0  0  0  0
    0.0768   -2.3215    0.0000 C   0  0  0  0  0  0
    0.8838   -2.1500    0.0000 C   0  0  0  0  0  0
    1.4358   -2.7631    0.0000 C   0  0  0  0  0  0
    1.1809   -3.5477    0.0000 C   0  0  0  0  0  0
    1.1387   -1.3654    0.0000 C   0  0  0  0  0  0
    0.6538   -0.6979    0.0000 C   0  0  0  0  0  0
    1.1387   -0.0305    0.0000 N   0  0  0  0  0  0
    1.9233   -0.2854    0.0000 C   0  0  0  0  0  0
    2.6378    0.1271    0.0000 C   0  0  0  0  0  0
    3.3523   -0.2854    0.0000 C   0  0  0  0  0  0
    3.3523   -1.1104    0.0000 C   0  0  0  0  0  0
    4.0668   -1.5229    0.0000 N   0  0  0  0  0  0
    4.0668   -2.3479    0.0000 C   0  0  0  0  0  0
    4.7812   -2.7604    0.0000 C   0  0  0  0  0  0
    4.7812   -3.5854    0.0000 C   0  0  0  0  0  0
    5.4957   -3.9979    0.0000 C   0  0  0  0  0  0
    5.4957   -4.8229    0.0000 N   0  0  0  0  0  0
    4.7812   -5.2354    0.0000 C   0  0  0  0  0  0
    4.0668   -4.8229    0.0000 C   0  0  0  0  0  0
    4.0668   -3.9979    0.0000 C   0  0  0  0  0  0
    2.6378   -1.5229    0.0000 N   0  0  0  0  0  0
    1.9233   -1.1104    0.0000 N   0  0  0  0  0  0
  1  2  3  0  0  0
  2  3  1  0  0  0
  3  4  2  0  0  0
  3  8  1  0  0  0
  4  5  1  0  0  0
  5  6  2  0  0  0
  6  7  1  0  0  0
  6  9  1  0  0  0
  7  8  2  0  0  0
  9 10  2  0  0  0
  9 26  1  0  0  0
 10 11  1  0  0  0
 11 12  2  0  0  0
 12 13  1  0  0  0
 12 26  1  0  0  0
 13 14  2  0  0  0
 14 15  1  0  0  0
 15 16  1  0  0  0
 15 25  2  0  0  0
 16 17  1  0  0  0
 17 18  1  0  0  0
 18 19  1  0  0  0
 19 20  2  0  0  0
 19 24  1  0  0  0
 20 21  1  0  0  0
 21 22  2  0  0  0
 22 23  1  0  0  0
 23 24  2  0  0  0
 25 26  1  0  0  0
M  END
> <Outcome>
Active

$$$$

                    3D
 Structure written by MMmdl.
 25 28  0  0  1  0            999 V2000
    0.1190   -4.5038    0.0000 Cl  0  0  0  0  0  0
    0.3739   -3.7192    0.0000 C   0  0  0  0  0  0
   -0.1781   -3.1061    0.0000 C   0  0  0  0  0  0
    0.0768   -2.3215    0.0000 C   0  0  0  0  0  0
    0.8838   -2.1500    0.0000 C   0  0  0  0  0  0
    1.4358   -2.7631    0.0000 C   0  0  0  0  0  0
    1.1809   -3.5477    0.0000 C   0  0  0  0  0  0
    1.1387   -1.3654    0.0000 C   0  0  0  0  0  0
    0.6538   -0.6979    0.0000 C   0  0  0  0  0  0
    1.1387   -0.0305    0.0000 N   0  0  0  0  0  0
    1.9233   -0.2854    0.0000 C   0  0  0  0  0  0
    2.6378    0.1271    0.0000 C   0  0  0  0  0  0
    3.3523   -0.2854    0.0000 C   0  0  0  0  0  0
    3.3523   -1.1104    0.0000 C   0  0  0  0  0  0
    4.0668   -1.5229    0.0000 N   0  0  0  0  0  0
    4.0668   -2.3479    0.0000 C   0  0  0  0  0  0
    4.7812   -2.7604    0.0000 C   0  0  0  0  0  0
    4.7812   -3.5854    0.0000 C   0  0  0  0  0  0
    5.4957   -3.9979    0.0000 C   0  0  0  0  0  0
    5.4957   -4.8229    0.0000 N   0  0  0  0  0  0
    4.7812   -5.2354    0.0000 C   0  0  0  0  0  0
    4.0668   -4.8229    0.0000 C   0  0  0  0  0  0
    4.0668   -3.9979    0.0000 C   0  0  0  0  0  0
    2.6378   -1.5229    0.0000 N   0  0  0  0  0  0
    1.9233   -1.1104    0.0000 N   0  0  0  0  0  0
  1  2  1  0  0  0
  2  3  2  0  0  0
  2  7  1  0  0  0
  3  4  1  0  0  0
  4  5  2  0  0  0
  5  6  1  0  0  0
  5  8  1  0  0  0
  6  7  2  0  0  0
  8  9  2  0  0  0
  8 25  1  0  0  0
  9 10  1  0  0  0
 10 11  2  0  0  0
 11 12  1  0  0  0
 11 25  1  0  0  0
 12 13  2  0  0  0
 13 14  1  0  0  0
 14 15  1  0  0  0
 14 24  2  0  0  0
 15 16  1  0  0  0
 16 17  1  0  0  0
 17 18  1  0  0  0
 18 19  2  0  0  0
 18 23  1  0  0  0
 19 20  1  0  0  0
 20 21  2  0  0  0
 21 22  1  0  0  0
 22 23  2  0  0  0
 24 25  1  0  0  0
M  END
> <Outcome>
Active

$$$$

                    3D
 Structure written by MMmdl.
 24 26  0  0  1  0            999 V2000
   -1.9668   -0.2940    0.0000 C   0  0  0  0  0  0
   -2.5188    0.3191    0.0000 O   0  0  0  0  0  0
   -2.2639    1.1037    0.0000 C   0  0  0  0  0  0
   -2.8159    1.7168    0.0000 C   0  0  0  0  0  0
   -3.6229    1.5453    0.0000 O   0  0  0  0  0  0
   -4.1749    2.1584    0.0000 C   0  0  0  0  0  0
   -2.5610    2.5014    0.0000 C   0  0  0  0  0  0
   -1.7540    2.6729    0.0000 C   0  0  0  0  0  0
   -1.2020    2.0598    0.0000 C   0  0  0  0  0  0
   -1.4569    1.2752    0.0000 C   0  0  0  0  0  0
   -1.4991    3.4576    0.0000 C   0  0  0  0  0  0
   -1.9840    4.1250    0.0000 C   0  0  0  0  0  0
   -1.4991    4.7924    0.0000 N   0  0  0  0  0  0
   -0.7145    4.5375    0.0000 C   0  0  0  0  0  0
    0.0000    4.9500    0.0000 C   0  0  0  0  0  0
    0.7145    4.5375    0.0000 C   0  0  0  0  0  0
    0.7145    3.7125    0.0000 C   0  0  0  0  0  0
    1.4289    3.3000    0.0000 N   0  0  0  0  0  0
    1.4289    2.4750    0.0000 C   0  0  0  0  0  0
    2.1434    2.0625    0.0000 C   0  0  0  0  0  0
    2.8579    2.4750    0.0000 C   0  0  0  0  0  0
    2.8579    3.3000    0.0000 O   0  0  0  0  0  0
    0.0000    3.3000    0.0000 N   0  0  0  0  0  0
   -0.7145    3.7125    0.0000 N   0  0  0  0  0  0
  1  2  1  0  0  0
  2  3  1  0  0  0
  3  4  2  0  0  0
  3 10  1  0  0  0
  4  5  1  0  0  0
  4  7  1  0  0  0
  5  6  1  0  0  0
  7  8  2  0  0  0
  8  9  1  0  0  0
  8 11  1  0  0  0
  9 10  2  0  0  0
 11 12  2  0  0  0
 11 24  1  0  0  0
 12 13  1  0  0  0
 13 14  2  0  0  0
 14 15  1  0  0  0
 14 24  1  0  0  0
 15 16  2  0  0  0
 16 17  1  0  0  0
 17 18  1  0  0  0
 17 23  2  0  0  0
 18 19  1  0  0  0
 19 20  1  0  0  0
 20 21  1  0  0  0
 21 22  1  0  0  0
 23 24  1  0  0  0
M  END
> <Outcome>
Active

$$$$

                    3D
 Structure written by MMmdl.
 24 27  0  0  1  0            999 V2000
    5.6424    2.3479    0.0000 O   0  0  0  0  0  0
    4.9279    1.9354    0.0000 C   0  0  3  0  0  0
    4.9279    1.1104    0.0000 C   0  0  0  0  0  0
    4.2135    0.6979    0.0000 C   0  0  0  0  0  0
    3.4990    1.1104    0.0000 C   0  0  3  0  0  0
    3.4990    1.9354    0.0000 C   0  0  0  0  0  0
    4.2135    2.3479    0.0000 C   0  0  0  0  0  0
    2.7845    0.6979    0.0000 N   0  0  0  0  0  0
    2.0701    1.1104    0.0000 C   0  0  0  0  0  0
    1.3556    0.6979    0.0000 N   0  0  0  0  0  0
    0.6411    1.1104    0.0000 N   0  0  0  0  0  0
    0.6411    1.9354    0.0000 C   0  0  0  0  0  0
    1.3556    2.3479    0.0000 C   0  0  0  0  0  0
    2.0701    1.9354    0.0000 C   0  0  0  0  0  0
   -0.1435    2.1904    0.0000 N   0  0  0  0  0  0
   -0.6284    1.5229    0.0000 C   0  0  0  0  0  0
   -0.1435    0.8555    0.0000 C   0  0  0  0  0  0
   -0.3984    0.0709    0.0000 C   0  0  0  0  0  0
    0.1536   -0.5422    0.0000 C   0  0  0  0  0  0
   -0.1014   -1.3269    0.0000 C   0  0  0  0  0  0
   -0.9083   -1.4984    0.0000 C   0  0  0  0  0  0
   -1.1633   -2.2830    0.0000 Cl  0  0  0  0  0  0
   -1.4604   -0.8853    0.0000 C   0  0  0  0  0  0
   -1.2054   -0.1007    0.0000 C   0  0  0  0  0  0
  1  2  1  0  0  0
  2  3  1  0  0  0
  2  7  1  0  0  0
  3  4  1  0  0  0
  4  5  1  0  0  0
  5  6  1  0  0  0
  5  8  1  0  0  0
  6  7  1  0  0  0
  8  9  1  0  0  0
  9 10  2  0  0  0
  9 14  1  0  0  0
 10 11  1  0  0  0
 11 12  1  0  0  0
 11 17  1  0  0  0
 12 13  1  0  0  0
 12 15  2  0  0  0
 13 14  2  0  0  0
 15 16  1  0  0  0
 16 17  2  0  0  0
 17 18  1  0  0  0
 18 19  2  0  0  0
 18 24  1  0  0  0
 19 20  1  0  0  0
 20 21  2  0  0  0
 21 22  1  0  0  0
 21 23  1  0  0  0
 23 24  2  0  0  0
M  END
> <Outcome>
Active

$$$$

                    3D
 Structure written by MMmdl.
 25 28  0  0  1  0            999 V2000
    0.6710   -5.1169    0.0000 C   0  0  0  0  0  0
    0.1190   -4.5038    0.0000 O   0  0  0  0  0  0
    0.3739   -3.7192    0.0000 C   0  0  0  0  0  0
   -0.1781   -3.1061    0.0000 N   0  0  0  0  0  0
    0.0768   -2.3215    0.0000 C   0  0  0  0  0  0
    0.8838   -2.1500    0.0000 C   0  0  0  0  0  0
    1.4358   -2.7631    0.0000 C   0  0  0  0  0  0
    1.1809   -3.5477    0.0000 C   0  0  0  0  0  0
    1.1387   -1.3654    0.0000 C   0  0  0  0  0  0
    0.6538   -0.6979    0.0000 C   0  0  0  0  0  0
    1.1387   -0.0305    0.0000 N   0  0  0  0  0  0
    1.9233   -0.2854    0.0000 C   0  0  0  0  0  0
    2.6378    0.1271    0.0000 C   0  0  0  0  0  0
    3.3523   -0.2854    0.0000 C   0  0  0  0  0  0
    3.3523   -1.1104    0.0000 C   0  0  0  0  0  0
    4.0668   -1.5229    0.0000 N   0  0  0  0  0  0
    4.0668   -2.3479    0.0000 C   0  0  3  0  0  0
    4.7812   -2.7604    0.0000 C   0  0  0  0  0  0
    4.7812   -3.5854    0.0000 C   0  0  0  0  0  0
    4.0668   -3.9979    0.0000 C   0  0  3  0  0  0
    4.0668   -4.8229    0.0000 O   0  0  0  0  0  0
    3.3523   -3.5854    0.0000 C   0  0  0  0  0  0
    3.3523   -2.7604    0.0000 C   0  0  0  0  0  0
    2.6378   -1.5229    0.0000 N   0  0  0  0  0  0
    1.9233   -1.1104    0.0000 N   0  0  0  0  0  0
  1  2  1  0  0  0
  2  3  1  0  0  0
  3  4  2  0  0  0
  3  8  1  0  0  0
  4  5  1  0  0  0
  5  6  2  0  0  0
  6  7  1  0  0  0
  6  9  1  0  0  0
  7  8  2  0  0  0
  9 10  2  0  0  0
  9 25  1  0  0  0
 10 11  1  0  0  0
 11 12  2  0  0  0
 12 13  1  0  0  0
 12 25  1  0  0  0
 13 14  2  0  0  0
 14 15  1  0  0  0
 15 16  1  0  0  0
 15 24  2  0  0  0
 16 17  1  0  0  0
 17 18  1  0  0  0
 17 23  1  0  0  0
 18 19  1  0  0  0
 19 20  1  0  0  0
 20 21  1  0  0  0
 20 22  1  0  0  0
 22 23  1  0  0  0
 24 25  1  0  0  0
M  END
> <Outcome>
Active

$$$$

                    3D
 Structure written by MMmdl.
 33 37  0  0  1  0            999 V2000
    1.4289   -2.4750    0.0000 C   0  0  0  0  0  0
    1.4289   -1.6500    0.0000 N   0  0  0  0  0  0
    0.7145   -1.2375    0.0000 C   0  0  0  0  0  0
    0.0000   -1.6500    0.0000 O   0  0  0  0  0  0
    0.7145   -0.4125    0.0000 C   0  0  0  0  0  0
    1.4289    0.0000    0.0000 C   0  0  0  0  0  0
    2.1434   -0.4125    0.0000 C   0  0  0  0  0  0
    2.8579    0.0000    0.0000 C   0  0  0  0  0  0
    3.5724   -0.4125    0.0000 N   0  0  0  0  0  0
    3.5724   -1.2375    0.0000 C   0  0  0  0  0  0
    4.2868   -1.6500    0.0000 N   0  0  0  0  0  0
    4.2868   -2.4750    0.0000 C   0  0  0  0  0  0
    5.0013   -2.8875    0.0000 C   0  0  0  0  0  0
    5.0013   -3.7125    0.0000 C   0  0  0  0  0  0
    4.2868   -4.1250    0.0000 C   0  0  0  0  0  0
    3.5724   -3.7125    0.0000 C   0  0  0  0  0  0
    3.5724   -2.8875    0.0000 C   0  0  0  0  0  0
    4.2868   -4.9500    0.0000 N   0  0  0  0  0  0
    5.0013   -5.3625    0.0000 C   0  0  0  0  0  0
    5.0013   -6.1875    0.0000 C   0  0  0  0  0  0
    4.2868   -6.6000    0.0000 O   0  0  0  0  0  0
    3.5724   -6.1875    0.0000 C   0  0  0  0  0  0
    3.5724   -5.3625    0.0000 C   0  0  0  0  0  0
    2.8579   -1.6500    0.0000 N   0  0  0  0  0  0
    2.1434   -1.2375    0.0000 C   0  0  0  0  0  0
    0.0000    0.0000    0.0000 C   0  0  0  0  0  0
   -0.7145   -0.4125    0.0000 C   0  0  0  0  0  0
   -0.7145   -1.2375    0.0000 Cl  0  0  0  0  0  0
   -1.4289    0.0000    0.0000 C   0  0  0  0  0  0
   -1.4289    0.8250    0.0000 C   0  0  0  0  0  0
   -0.7145    1.2375    0.0000 C   0  0  0  0  0  0
    0.0000    0.8250    0.0000 C   0  0  0  0  0  0
    0.7145    1.2375    0.0000 Cl  0  0  0  0  0  0
  1  2  1  0  0  0
  2  3  1  0  0  0
  2 25  1  0  0  0
  3  4  2  0  0  0
  3  5  1  0  0  0
  5  6  2  0  0  0
  5 26  1  0  0  0
  6  7  1  0  0  0
  7  8  2  0  0  0
  7 25  1  0  0  0
  8  9  1  0  0  0
  9 10  2  0  0  0
 10 11  1  0  0  0
 10 24  1  0  0  0
 11 12  1  0  0  0
 12 13  2  0  0  0
 12 17  1  0  0  0
 13 14  1  0  0  0
 14 15  2  0  0  0
 15 16  1  0  0  0
 15 18  1  0  0  0
 16 17  2  0  0  0
 18 19  1  0  0  0
 18 23  1  0  0  0
 19 20  1  0  0  0
 20 21  1  0  0  0
 21 22  1  0  0  0
 22 23  1  0  0  0
 24 25  2  0  0  0
 26 27  2  0  0  0
 26 32  1  0  0  0
 27 28  1  0  0  0
 27 29  1  0  0  0
 29 30  2  0  0  0
 30 31  1  0  0  0
 31 32  2  0  0  0
 32 33  1  0  0  0
M  END
> <Outcome>
Active

$$$$

                    3D
 Structure written by MMmdl.
 24 27  0  0  1  0            999 V2000
   -1.4289    0.8250    0.0000 O   0  0  0  0  0  0
   -0.7145    1.2375    0.0000 C   0  0  0  0  0  0
   -0.7145    2.0625    0.0000 C   0  0  0  0  0  0
    0.0000    2.4750    0.0000 C   0  0  0  0  0  0
    0.7145    2.0625    0.0000 C   0  0  0  0  0  0
    0.7145    1.2375    0.0000 C   0  0  0  0  0  0
    1.4289    0.8250    0.0000 N   0  0  0  0  0  0
    1.4289    0.0000    0.0000 C   0  0  0  0  0  0
    2.1434   -0.4125    0.0000 C   0  0  0  0  0  0
    2.8579    0.0000    0.0000 C   0  0  0  0  0  0
    3.5724   -0.4125    0.0000 C   0  0  0  0  0  0
    3.5724   -1.2375    0.0000 C   0  0  0  0  0  0
    2.8579   -1.6500    0.0000 C   0  0  0  0  0  0
    2.1434   -1.2375    0.0000 C   0  0  0  0  0  0
    1.4289   -1.6500    0.0000 N   0  0  0  0  0  0
    0.7145   -1.2375    0.0000 C   0  0  0  0  0  0
    0.7145   -0.4125    0.0000 C   0  0  0  0  0  0
    4.2868   -1.6500    0.0000 C   0  0  0  0  0  0
    5.0013   -1.2375    0.0000 C   0  0  0  0  0  0
    5.7158   -1.6500    0.0000 C   0  0  0  0  0  0
    5.7158   -2.4750    0.0000 N   0  0  0  0  0  0
    5.0013   -2.8875    0.0000 C   0  0  0  0  0  0
    4.2868   -2.4750    0.0000 C   0  0  0  0  0  0
    0.0000    0.8250    0.0000 C   0  0  0  0  0  0
  1  2  1  0  0  0
  2  3  2  0  0  0
  2 24  1  0  0  0
  3  4  1  0  0  0
  4  5  2  0  0  0
  5  6  1  0  0  0
  6  7  1  0  0  0
  6 24  2  0  0  0
  7  8  1  0  0  0
  8  9  2  0  0  0
  8 17  1  0  0  0
  9 10  1  0  0  0
  9 14  1  0  0  0
 10 11  2  0  0  0
 11 12  1  0  0  0
 12 13  2  0  0  0
 12 18  1  0  0  0
 13 14  1  0  0  0
 14 15  2  0  0  0
 15 16  1  0  0  0
 16 17  2  0  0  0
 18 19  2  0  0  0
 18 23  1  0  0  0
 19 20  1  0  0  0
 20 21  2  0  0  0
 21 22  1  0  0  0
 22 23  2  0  0  0
M  END
> <Outcome>
Active

$$$$

                    3D
 Structure written by MMmdl.
 23 26  0  0  1  0            999 V2000
   -1.4289    0.8250    0.0000 O   0  0  0  0  0  0
   -0.7145    1.2375    0.0000 C   0  0  0  0  0  0
   -0.7145    2.0625    0.0000 C   0  0  0  0  0  0
    0.0000    2.4750    0.0000 C   0  0  0  0  0  0
    0.7145    2.0625    0.0000 C   0  0  0  0  0  0
    0.7145    1.2375    0.0000 C   0  0  0  0  0  0
    1.4289    0.8250    0.0000 N   0  0  0  0  0  0
    1.4289    0.0000    0.0000 C   0  0  0  0  0  0
    2.1434   -0.4125    0.0000 C   0  0  0  0  0  0
    2.8579    0.0000    0.0000 C   0  0  0  0  0  0
    3.5724   -0.4125    0.0000 C   0  0  0  0  0  0
    3.5724   -1.2375    0.0000 C   0  0  0  0  0  0
    2.8579   -1.6500    0.0000 C   0  0  0  0  0  0
    2.1434   -1.2375    0.0000 C   0  0  0  0  0  0
    1.4289   -1.6500    0.0000 N   0  0  0  0  0  0
    0.7145   -1.2375    0.0000 C   0  0  0  0  0  0
    0.7145   -0.4125    0.0000 C   0  0  0  0  0  0
    4.2868   -1.6500    0.0000 C   0  0  0  0  0  0
    5.0405   -1.3144    0.0000 N   0  0  0  0  0  0
    5.5925   -1.9275    0.0000 C   0  0  0  0  0  0
    5.1800   -2.6420    0.0000 C   0  0  0  0  0  0
    4.3731   -2.4705    0.0000 S   0  0  0  0  0  0
    0.0000    0.8250    0.0000 C   0  0  0  0  0  0
  1  2  1  0  0  0
  2  3  2  0  0  0
  2 23  1  0  0  0
  3  4  1  0  0  0
  4  5  2  0  0  0
  5  6  1  0  0  0
  6  7  1  0  0  0
  6 23  2  0  0  0
  7  8  1  0  0  0
  8  9  2  0  0  0
  8 17  1  0  0  0
  9 10  1  0  0  0
  9 14  1  0  0  0
 10 11  2  0  0  0
 11 12  1  0  0  0
 12 13  2  0  0  0
 12 18  1  0  0  0
 13 14  1  0  0  0
 14 15  2  0  0  0
 15 16  1  0  0  0
 16 17  2  0  0  0
 18 19  2  0  0  0
 18 22  1  0  0  0
 19 20  1  0  0  0
 20 21  2  0  0  0
 21 22  1  0  0  0
M  END
> <Outcome>
Active

$$$$

                    3D
 Structure written by MMmdl.
 28 32  0  0  1  0            999 V2000
    0.8974    5.2370    0.0000 C   0  0  0  0  0  0
    0.4125    4.5695    0.0000 C   0  0  0  0  0  0
    0.6674    3.7849    0.0000 N   0  0  0  0  0  0
   -0.0000    3.3000    0.0000 C   0  0  0  0  0  0
   -0.6674    3.7849    0.0000 N   0  0  0  0  0  0
   -0.4125    4.5695    0.0000 O   0  0  0  0  0  0
   -0.0000    2.4750    0.0000 C   0  0  0  0  0  0
    0.7145    2.0625    0.0000 C   0  0  0  0  0  0
    0.7145    1.2375    0.0000 C   0  0  0  0  0  0
    1.4289    0.8250    0.0000 N   0  0  0  0  0  0
    1.4289   -0.0000    0.0000 C   0  0  0  0  0  0
    2.1434   -0.4125    0.0000 C   0  0  0  0  0  0
    2.8579   -0.0000    0.0000 C   0  0  0  0  0  0
    3.5724   -0.4125    0.0000 C   0  0  0  0  0  0
    3.5724   -1.2375    0.0000 C   0  0  0  0  0  0
    2.8579   -1.6500    0.0000 C   0  0  0  0  0  0
    2.1434   -1.2375    0.0000 C   0  0  0  0  0  0
    1.4289   -1.6500    0.0000 N   0  0  0  0  0  0
    0.7145   -1.2375    0.0000 C   0  0  0  0  0  0
    0.7145   -0.4125    0.0000 C   0  0  0  0  0  0
    4.2868   -1.6500    0.0000 C   0  0  0  0  0  0
    5.0405   -1.3144    0.0000 N   0  0  0  0  0  0
    5.5925   -1.9275    0.0000 C   0  0  0  0  0  0
    5.1800   -2.6420    0.0000 C   0  0  0  0  0  0
    4.3731   -2.4705    0.0000 S   0  0  0  0  0  0
   -0.0000    0.8250    0.0000 C   0  0  0  0  0  0
   -0.7145    1.2375    0.0000 C   0  0  0  0  0  0
   -0.7145    2.0625    0.0000 C   0  0  0  0  0  0
  1  2  1  0  0  0
  2  3  2  0  0  0
  2  6  1  0  0  0
  3  4  1  0  0  0
  4  5  2  0  0  0
  4  7  1  0  0  0
  5  6  1  0  0  0
  7  8  2  0  0  0
  7 28  1  0  0  0
  8  9  1  0  0  0
  9 10  1  0  0  0
  9 26  2  0  0  0
 10 11  1  0  0  0
 11 12  2  0  0  0
 11 20  1  0  0  0
 12 13  1  0  0  0
 12 17  1  0  0  0
 13 14  2  0  0  0
 14 15  1  0  0  0
 15 16  2  0  0  0
 15 21  1  0  0  0
 16 17  1  0  0  0
 17 18  2  0  0  0
 18 19  1  0  0  0
 19 20  2  0  0  0
 21 22  2  0  0  0
 21 25  1  0  0  0
 22 23  1  0  0  0
 23 24  2  0  0  0
 24 25  1  0  0  0
 26 27  1  0  0  0
 27 28  2  0  0  0
M  END
> <Outcome>
Active

$$$$

                    3D
 Structure written by MMmdl.
 28 32  0  0  1  0            999 V2000
   -0.8974    5.2370    0.0000 C   0  0  0  0  0  0
   -0.4125    4.5695    0.0000 C   0  0  0  0  0  0
    0.4125    4.5695    0.0000 N   0  0  0  0  0  0
    0.6674    3.7849    0.0000 N   0  0  0  0  0  0
   -0.0000    3.3000    0.0000 C   0  0  0  0  0  0
   -0.6674    3.7849    0.0000 O   0  0  0  0  0  0
   -0.0000    2.4750    0.0000 C   0  0  0  0  0  0
    0.7145    2.0625    0.0000 C   0  0  0  0  0  0
    0.7145    1.2375    0.0000 C   0  0  0  0  0  0
    1.4289    0.8250    0.0000 N   0  0  0  0  0  0
    1.4289   -0.0000    0.0000 C   0  0  0  0  0  0
    2.1434   -0.4125    0.0000 C   0  0  0  0  0  0
    2.8579   -0.0000    0.0000 C   0  0  0  0  0  0
    3.5724   -0.4125    0.0000 C   0  0  0  0  0  0
    3.5724   -1.2375    0.0000 C   0  0  0  0  0  0
    2.8579   -1.6500    0.0000 C   0  0  0  0  0  0
    2.1434   -1.2375    0.0000 C   0  0  0  0  0  0
    1.4289   -1.6500    0.0000 N   0  0  0  0  0  0
    0.7145   -1.2375    0.0000 C   0  0  0  0  0  0
    0.7145   -0.4125    0.0000 C   0  0  0  0  0  0
    4.2868   -1.6500    0.0000 C   0  0  0  0  0  0
    5.0405   -1.3144    0.0000 N   0  0  0  0  0  0
    5.5925   -1.9275    0.0000 C   0  0  0  0  0  0
    5.1800   -2.6420    0.0000 C   0  0  0  0  0  0
    4.3731   -2.4705    0.0000 S   0  0  0  0  0  0
   -0.0000    0.8250    0.0000 C   0  0  0  0  0  0
   -0.7145    1.2375    0.0000 C   0  0  0  0  0  0
   -0.7145    2.0625    0.0000 C   0  0  0  0  0  0
  1  2  1  0  0  0
  2  3  2  0  0  0
  2  6  1  0  0  0
  3  4  1  0  0  0
  4  5  2  0  0  0
  5  6  1  0  0  0
  5  7  1  0  0  0
  7  8  2  0  0  0
  7 28  1  0  0  0
  8  9  1  0  0  0
  9 10  1  0  0  0
  9 26  2  0  0  0
 10 11  1  0  0  0
 11 12  2  0  0  0
 11 20  1  0  0  0
 12 13  1  0  0  0
 12 17  1  0  0  0
 13 14  2  0  0  0
 14 15  1  0  0  0
 15 16  2  0  0  0
 15 21  1  0  0  0
 16 17  1  0  0  0
 17 18  2  0  0  0
 18 19  1  0  0  0
 19 20  2  0  0  0
 21 22  2  0  0  0
 21 25  1  0  0  0
 22 23  1  0  0  0
 23 24  2  0  0  0
 24 25  1  0  0  0
 26 27  1  0  0  0
 27 28  2  0  0  0
M  END
> <Outcome>
Active

$$$$

                    3D
 Structure written by MMmdl.
 21 23  0  0  1  0            999 V2000
   -1.4289    0.8250    0.0000 O   0  0  0  0  0  0
   -0.7145    1.2375    0.0000 C   0  0  0  0  0  0
   -0.7145    2.0625    0.0000 C   0  0  0  0  0  0
   -1.4289    2.4750    0.0000 Cl  0  0  0  0  0  0
    0.0000    2.4750    0.0000 C   0  0  0  0  0  0
    0.7145    2.0625    0.0000 C   0  0  0  0  0  0
    1.4289    2.4750    0.0000 F   0  0  0  0  0  0
    0.7145    1.2375    0.0000 C   0  0  0  0  0  0
    1.4289    0.8250    0.0000 N   0  0  0  0  0  0
    1.4289    0.0000    0.0000 C   0  0  0  0  0  0
    2.1434   -0.4125    0.0000 C   0  0  0  0  0  0
    2.8579    0.0000    0.0000 C   0  0  0  0  0  0
    3.5724   -0.4125    0.0000 C   0  0  0  0  0  0
    3.5724   -1.2375    0.0000 C   0  0  0  0  0  0
    4.2868   -1.6500    0.0000 I   0  0  0  0  0  0
    2.8579   -1.6500    0.0000 C   0  0  0  0  0  0
    2.1434   -1.2375    0.0000 C   0  0  0  0  0  0
    1.4289   -1.6500    0.0000 N   0  0  0  0  0  0
    0.7145   -1.2375    0.0000 C   0  0  0  0  0  0
    0.7145   -0.4125    0.0000 C   0  0  0  0  0  0
    0.0000    0.8250    0.0000 C   0  0  0  0  0  0
  1  2  1  0  0  0
  2  3  2  0  0  0
  2 21  1  0  0  0
  3  4  1  0  0  0
  3  5  1  0  0  0
  5  6  2  0  0  0
  6  7  1  0  0  0
  6  8  1  0  0  0
  8  9  1  0  0  0
  8 21  2  0  0  0
  9 10  1  0  0  0
 10 11  2  0  0  0
 10 20  1  0  0  0
 11 12  1  0  0  0
 11 17  1  0  0  0
 12 13  2  0  0  0
 13 14  1  0  0  0
 14 15  1  0  0  0
 14 16  2  0  0  0
 16 17  1  0  0  0
 17 18  2  0  0  0
 18 19  1  0  0  0
 19 20  2  0  0  0
M  END
> <Outcome>
Active

$$$$

                    3D
 Structure written by MMmdl.
 32 35  0  0  1  0            999 V2000
    1.9106   -6.8417    0.0000 C   0  0  0  0  0  0
    2.6251   -7.2542    0.0000 N   0  0  0  0  0  0
    2.6251   -8.0792    0.0000 C   0  0  0  0  0  0
    3.3396   -6.8417    0.0000 C   0  0  0  0  0  0
    4.0540   -7.2542    0.0000 C   0  0  0  0  0  0
    4.7685   -6.8417    0.0000 N   0  0  0  0  0  0
    4.7685   -6.0167    0.0000 C   0  0  0  0  0  0
    5.4830   -7.2542    0.0000 C   0  0  0  0  0  0
    6.1975   -6.8417    0.0000 C   0  0  0  0  0  0
    6.2837   -6.0212    0.0000 C   0  0  0  0  0  0
    7.0907   -5.8497    0.0000 C   0  0  0  0  0  0
    7.5032   -6.5642    0.0000 C   0  0  0  0  0  0
    6.9511   -7.1773    0.0000 O   0  0  0  0  0  0
    8.3236   -6.6504    0.0000 C   0  0  0  0  0  0
    8.8086   -5.9830    0.0000 C   0  0  0  0  0  0
    9.6290   -6.0692    0.0000 C   0  0  0  0  0  0
   10.1140   -5.4018    0.0000 N   0  0  0  0  0  0
   10.9344   -5.4880    0.0000 C   0  0  0  0  0  0
   11.2700   -6.2417    0.0000 C   0  0  0  0  0  0
   10.7851   -6.9091    0.0000 C   0  0  0  0  0  0
   11.1206   -7.6628    0.0000 N   0  0  0  0  0  0
   11.9411   -7.7490    0.0000 C   0  0  0  0  0  0
   12.4260   -7.0816    0.0000 C   0  0  0  0  0  0
   12.0905   -6.3279    0.0000 F   0  0  0  0  0  0
   13.2465   -7.1678    0.0000 C   0  0  0  0  0  0
   13.5821   -7.9215    0.0000 C   0  0  0  0  0  0
   14.4026   -8.0077    0.0000 Cl  0  0  0  0  0  0
   13.0972   -8.5889    0.0000 C   0  0  0  0  0  0
   12.2767   -8.5027    0.0000 C   0  0  0  0  0  0
    9.9646   -6.8229    0.0000 C   0  0  0  0  0  0
    9.4797   -7.4903    0.0000 C   0  0  0  0  0  0
    8.6592   -7.4041    0.0000 C   0  0  0  0  0  0
  1  2  1  0  0  0
  2  3  1  0  0  0
  2  4  1  0  0  0
  4  5  1  0  0  0
  5  6  1  0  0  0
  6  7  1  0  0  0
  6  8  1  0  0  0
  8  9  1  0  0  0
  9 10  2  0  0  0
  9 13  1  0  0  0
 10 11  1  0  0  0
 11 12  2  0  0  0
 12 13  1  0  0  0
 12 14  1  0  0  0
 14 15  2  0  0  0
 14 32  1  0  0  0
 15 16  1  0  0  0
 16 17  2  0  0  0
 16 30  1  0  0  0
 17 18  1  0  0  0
 18 19  2  0  0  0
 19 20  1  0  0  0
 20 21  1  0  0  0
 20 30  2  0  0  0
 21 22  1  0  0  0
 22 23  2  0  0  0
 22 29  1  0  0  0
 23 24  1  0  0  0
 23 25  1  0  0  0
 25 26  2  0  0  0
 26 27  1  0  0  0
 26 28  1  0  0  0
 28 29  2  0  0  0
 30 31  1  0  0  0
 31 32  2  0  0  0
M  END
> <Outcome>
Active

$$$$

                    3D
 Structure written by MMmdl.
 28 31  0  0  1  0            999 V2000
   -3.4316    0.7725    0.0000 C   0  0  0  0  0  0
   -2.6111    0.8587    0.0000 N   0  0  0  0  0  0
   -2.2756    1.6124    0.0000 C   0  0  0  0  0  0
   -2.1262    0.1913    0.0000 C   0  0  0  0  0  0
   -1.3057    0.2775    0.0000 C   0  0  0  0  0  0
   -0.8932    0.9920    0.0000 C   0  0  0  0  0  0
   -0.0862    0.8205    0.0000 C   0  0  0  0  0  0
    0.0000   -0.0000    0.0000 C   0  0  0  0  0  0
   -0.7537   -0.3356    0.0000 O   0  0  0  0  0  0
    0.7145   -0.4125    0.0000 C   0  0  0  0  0  0
    1.4289   -0.0000    0.0000 C   0  0  0  0  0  0
    2.1434   -0.4125    0.0000 C   0  0  0  0  0  0
    2.8579   -0.0000    0.0000 N   0  0  0  0  0  0
    3.5724   -0.4125    0.0000 C   0  0  0  0  0  0
    3.5724   -1.2375    0.0000 C   0  0  0  0  0  0
    2.8579   -1.6500    0.0000 C   0  0  0  0  0  0
    2.8579   -2.4750    0.0000 N   0  0  0  0  0  0
    2.1434   -2.8875    0.0000 C   0  0  0  0  0  0
    2.1434   -3.7125    0.0000 C   0  0  0  0  0  0
    2.8579   -4.1250    0.0000 F   0  0  0  0  0  0
    1.4289   -4.1250    0.0000 C   0  0  0  0  0  0
    0.7145   -3.7125    0.0000 C   0  0  0  0  0  0
    0.0000   -4.1250    0.0000 Cl  0  0  0  0  0  0
    0.7145   -2.8875    0.0000 C   0  0  0  0  0  0
    1.4289   -2.4750    0.0000 C   0  0  0  0  0  0
    2.1434   -1.2375    0.0000 C   0  0  0  0  0  0
    1.4289   -1.6500    0.0000 C   0  0  0  0  0  0
    0.7145   -1.2375    0.0000 C   0  0  0  0  0  0
  1  2  1  0  0  0
  2  3  1  0  0  0
  2  4  1  0  0  0
  4  5  1  0  0  0
  5  6  2  0  0  0
  5  9  1  0  0  0
  6  7  1  0  0  0
  7  8  2  0  0  0
  8  9  1  0  0  0
  8 10  1  0  0  0
 10 11  2  0  0  0
 10 28  1  0  0  0
 11 12  1  0  0  0
 12 13  2  0  0  0
 12 26  1  0  0  0
 13 14  1  0  0  0
 14 15  2  0  0  0
 15 16  1  0  0  0
 16 17  1  0  0  0
 16 26  2  0  0  0
 17 18  1  0  0  0
 18 19  2  0  0  0
 18 25  1  0  0  0
 19 20  1  0  0  0
 19 21  1  0  0  0
 21 22  2  0  0  0
 22 23  1  0  0  0
 22 24  1  0  0  0
 24 25  2  0  0  0
 26 27  1  0  0  0
 27 28  2  0  0  0
M  END
> <Outcome>
Active

$$$$

                    3D
 Structure written by MMmdl.
 31 34  0  0  1  0            999 V2000
    1.9106   -6.8417    0.0000 C   0  0  0  0  0  0
    2.6251   -7.2542    0.0000 N   0  0  0  0  0  0
    2.6251   -8.0792    0.0000 C   0  0  0  0  0  0
    3.3396   -6.8417    0.0000 C   0  0  0  0  0  0
    4.0540   -7.2542    0.0000 C   0  0  0  0  0  0
    4.7685   -6.8417    0.0000 N   0  0  0  0  0  0
    5.4830   -7.2542    0.0000 C   0  0  0  0  0  0
    6.1975   -6.8417    0.0000 C   0  0  0  0  0  0
    6.2837   -6.0212    0.0000 C   0  0  0  0  0  0
    7.0907   -5.8497    0.0000 C   0  0  0  0  0  0
    7.5032   -6.5642    0.0000 C   0  0  0  0  0  0
    6.9511   -7.1773    0.0000 O   0  0  0  0  0  0
    8.3236   -6.6504    0.0000 C   0  0  0  0  0  0
    8.8086   -5.9830    0.0000 C   0  0  0  0  0  0
    9.6290   -6.0692    0.0000 C   0  0  0  0  0  0
   10.1140   -5.4018    0.0000 N   0  0  0  0  0  0
   10.9344   -5.4880    0.0000 C   0  0  0  0  0  0
   11.2700   -6.2417    0.0000 C   0  0  0  0  0  0
   10.7851   -6.9091    0.0000 C   0  0  0  0  0  0
   11.1206   -7.6628    0.0000 N   0  0  0  0  0  0
   11.9411   -7.7490    0.0000 C   0  0  0  0  0  0
   12.4260   -7.0816    0.0000 C   0  0  0  0  0  0
   12.0905   -6.3279    0.0000 F   0  0  0  0  0  0
   13.2465   -7.1678    0.0000 C   0  0  0  0  0  0
   13.5821   -7.9215    0.0000 C   0  0  0  0  0  0
   14.4026   -8.0077    0.0000 Cl  0  0  0  0  0  0
   13.0972   -8.5889    0.0000 C   0  0  0  0  0  0
   12.2767   -8.5027    0.0000 C   0  0  0  0  0  0
    9.9646   -6.8229    0.0000 C   0  0  0  0  0  0
    9.4797   -7.4903    0.0000 C   0  0  0  0  0  0
    8.6592   -7.4041    0.0000 C   0  0  0  0  0  0
  1  2  1  0  0  0
  2  3  1  0  0  0
  2  4  1  0  0  0
  4  5  1  0  0  0
  5  6  1  0  0  0
  6  7  1  0  0  0
  7  8  1  0  0  0
  8  9  2  0  0  0
  8 12  1  0  0  0
  9 10  1  0  0  0
 10 11  2  0  0  0
 11 12  1  0  0  0
 11 13  1  0  0  0
 13 14  2  0  0  0
 13 31  1  0  0  0
 14 15  1  0  0  0
 15 16  2  0  0  0
 15 29  1  0  0  0
 16 17  1  0  0  0
 17 18  2  0  0  0
 18 19  1  0  0  0
 19 20  1  0  0  0
 19 29  2  0  0  0
 20 21  1  0  0  0
 21 22  2  0  0  0
 21 28  1  0  0  0
 22 23  1  0  0  0
 22 24  1  0  0  0
 24 25  2  0  0  0
 25 26  1  0  0  0
 25 27  1  0  0  0
 27 28  2  0  0  0
 29 30  1  0  0  0
 30 31  2  0  0  0
M  END
> <Outcome>
Active

$$$$

                    3D
 Structure written by MMmdl.
 32 36  0  0  1  0            999 V2000
   -4.0659    2.8611    0.0000 C   0  0  0  0  0  0
   -3.5810    2.1936    0.0000 N   0  0  0  0  0  0
   -2.7605    2.2799    0.0000 C   0  0  0  0  0  0
   -2.2756    1.6124    0.0000 C   0  0  0  0  0  0
   -2.6111    0.8587    0.0000 N   0  0  0  0  0  0
   -2.1262    0.1913    0.0000 C   0  0  0  0  0  0
   -1.3057    0.2775    0.0000 C   0  0  0  0  0  0
   -0.8932    0.9920    0.0000 C   0  0  0  0  0  0
   -0.0862    0.8205    0.0000 C   0  0  0  0  0  0
   -0.0000   -0.0000    0.0000 C   0  0  0  0  0  0
   -0.7537   -0.3356    0.0000 O   0  0  0  0  0  0
    0.7145   -0.4125    0.0000 C   0  0  0  0  0  0
    1.4289   -0.0000    0.0000 C   0  0  0  0  0  0
    2.1434   -0.4125    0.0000 C   0  0  0  0  0  0
    2.8579   -0.0000    0.0000 N   0  0  0  0  0  0
    3.5724   -0.4125    0.0000 C   0  0  0  0  0  0
    3.5724   -1.2375    0.0000 C   0  0  0  0  0  0
    2.8579   -1.6500    0.0000 C   0  0  0  0  0  0
    2.8579   -2.4750    0.0000 N   0  0  0  0  0  0
    2.1434   -2.8875    0.0000 C   0  0  0  0  0  0
    2.1434   -3.7125    0.0000 C   0  0  0  0  0  0
    2.8579   -4.1250    0.0000 F   0  0  0  0  0  0
    1.4289   -4.1250    0.0000 C   0  0  0  0  0  0
    0.7145   -3.7125    0.0000 C   0  0  0  0  0  0
   -0.0000   -4.1250    0.0000 Cl  0  0  0  0  0  0
    0.7145   -2.8875    0.0000 C   0  0  0  0  0  0
    1.4289   -2.4750    0.0000 C   0  0  0  0  0  0
    2.1434   -1.2375    0.0000 C   0  0  0  0  0  0
    1.4289   -1.6500    0.0000 C   0  0  0  0  0  0
    0.7145   -1.2375    0.0000 C   0  0  0  0  0  0
   -3.4316    0.7725    0.0000 C   0  0  0  0  0  0
   -3.9165    1.4399    0.0000 C   0  0  0  0  0  0
  1  2  1  0  0  0
  2  3  1  0  0  0
  2 32  1  0  0  0
  3  4  1  0  0  0
  4  5  1  0  0  0
  5  6  1  0  0  0
  5 31  1  0  0  0
  6  7  1  0  0  0
  7  8  2  0  0  0
  7 11  1  0  0  0
  8  9  1  0  0  0
  9 10  2  0  0  0
 10 11  1  0  0  0
 10 12  1  0  0  0
 12 13  2  0  0  0
 12 30  1  0  0  0
 13 14  1  0  0  0
 14 15  2  0  0  0
 14 28  1  0  0  0
 15 16  1  0  0  0
 16 17  2  0  0  0
 17 18  1  0  0  0
 18 19  1  0  0  0
 18 28  2  0  0  0
 19 20  1  0  0  0
 20 21  2  0  0  0
 20 27  1  0  0  0
 21 22  1  0  0  0
 21 23  1  0  0  0
 23 24  2  0  0  0
 24 25  1  0  0  0
 24 26  1  0  0  0
 26 27  2  0  0  0
 28 29  1  0  0  0
 29 30  2  0  0  0
 31 32  1  0  0  0
M  END
> <Outcome>
Active

$$$$

                    3D
 Structure written by MMmdl.
 34 38  0  0  1  0            999 V2000
    1.4289    2.4750    0.0000 F   0  0  0  0  0  0
    0.7145    2.0625    0.0000 C   0  0  0  0  0  0
    0.7145    1.2375    0.0000 C   0  0  0  0  0  0
    1.4289    0.8250    0.0000 N   0  0  0  0  0  0
    1.4289    0.0000    0.0000 C   0  0  0  0  0  0
    2.1434   -0.4125    0.0000 C   0  0  0  0  0  0
    2.8579    0.0000    0.0000 C   0  0  0  0  0  0
    3.5724   -0.4125    0.0000 C   0  0  0  0  0  0
    3.5724   -1.2375    0.0000 C   0  0  0  0  0  0
    2.8579   -1.6500    0.0000 C   0  0  0  0  0  0
    2.1434   -1.2375    0.0000 C   0  0  0  0  0  0
    1.4289   -1.6500    0.0000 N   0  0  0  0  0  0
    0.7145   -1.2375    0.0000 C   0  0  0  0  0  0
    0.7145   -0.4125    0.0000 C   0  0  0  0  0  0
    4.2868   -1.6500    0.0000 C   0  0  0  0  0  0
    5.0405   -1.3144    0.0000 C   0  0  0  0  0  0
    5.5925   -1.9275    0.0000 C   0  0  0  0  0  0
    5.1800   -2.6420    0.0000 C   0  0  0  0  0  0
    5.5156   -3.3957    0.0000 C   0  0  0  0  0  0
    6.3361   -3.4819    0.0000 N   0  0  0  0  0  0
    6.6716   -4.2356    0.0000 C   0  0  0  0  0  0
    7.4921   -4.3218    0.0000 C   0  0  0  0  0  0
    7.8277   -5.0755    0.0000 N   0  0  0  0  0  0
    8.6481   -5.1617    0.0000 C   0  0  0  0  0  0
    8.9837   -5.9154    0.0000 C   0  0  0  0  0  0
    8.4988   -6.5828    0.0000 O   0  0  0  0  0  0
    7.6783   -6.4966    0.0000 C   0  0  0  0  0  0
    7.3427   -5.7429    0.0000 C   0  0  0  0  0  0
    4.3731   -2.4705    0.0000 O   0  0  0  0  0  0
   -0.0000    0.8250    0.0000 C   0  0  0  0  0  0
   -0.7145    1.2375    0.0000 C   0  0  0  0  0  0
   -0.7145    2.0625    0.0000 C   0  0  0  0  0  0
   -1.4289    2.4750    0.0000 Cl  0  0  0  0  0  0
   -0.0000    2.4750    0.0000 C   0  0  0  0  0  0
  1  2  1  0  0  0
  2  3  2  0  0  0
  2 34  1  0  0  0
  3  4  1  0  0  0
  3 30  1  0  0  0
  4  5  1  0  0  0
  5  6  2  0  0  0
  5 14  1  0  0  0
  6  7  1  0  0  0
  6 11  1  0  0  0
  7  8  2  0  0  0
  8  9  1  0  0  0
  9 10  2  0  0  0
  9 15  1  0  0  0
 10 11  1  0  0  0
 11 12  2  0  0  0
 12 13  1  0  0  0
 13 14  2  0  0  0
 15 16  2  0  0  0
 15 29  1  0  0  0
 16 17  1  0  0  0
 17 18  2  0  0  0
 18 19  1  0  0  0
 18 29  1  0  0  0
 19 20  1  0  0  0
 20 21  1  0  0  0
 21 22  1  0  0  0
 22 23  1  0  0  0
 23 24  1  0  0  0
 23 28  1  0  0  0
 24 25  1  0  0  0
 25 26  1  0  0  0
 26 27  1  0  0  0
 27 28  1  0  0  0
 30 31  2  0  0  0
 31 32  1  0  0  0
 32 33  1  0  0  0
 32 34  2  0  0  0
M  END
> <Outcome>
Active

$$$$

                    3D
 Structure written by MMmdl.
 39 44  0  0  1  0            999 V2000
   -3.4316    0.7725    0.0000 C   0  0  0  0  0  0
   -3.9165    1.4399    0.0000 C   0  0  0  0  0  0
   -4.7370    1.3537    0.0000 N   0  0  0  0  0  0
   -5.0726    0.6000    0.0000 C   0  0  0  0  0  0
   -5.8930    0.5138    0.0000 C   0  0  0  0  0  0
   -6.3780    1.1812    0.0000 O   0  0  0  0  0  0
   -6.0424    1.9349    0.0000 C   0  0  0  0  0  0
   -5.2219    2.0211    0.0000 C   0  0  0  0  0  0
   -2.6111    0.8587    0.0000 N   0  0  0  0  0  0
   -2.1262    0.1913    0.0000 C   0  0  0  0  0  0
   -1.3057    0.2775    0.0000 C   0  0  0  0  0  0
   -0.8932    0.9920    0.0000 C   0  0  0  0  0  0
   -0.0862    0.8205    0.0000 C   0  0  0  0  0  0
    0.0000   -0.0000    0.0000 C   0  0  0  0  0  0
   -0.7537   -0.3356    0.0000 O   0  0  0  0  0  0
    0.7145   -0.4125    0.0000 C   0  0  0  0  0  0
    1.4289   -0.0000    0.0000 C   0  0  0  0  0  0
    2.1434   -0.4125    0.0000 C   0  0  0  0  0  0
    2.8579   -0.0000    0.0000 N   0  0  0  0  0  0
    3.5724   -0.4125    0.0000 C   0  0  0  0  0  0
    3.5724   -1.2375    0.0000 C   0  0  0  0  0  0
    2.8579   -1.6500    0.0000 C   0  0  0  0  0  0
    2.8579   -2.4750    0.0000 N   0  0  0  0  0  0
    2.1434   -2.8875    0.0000 C   0  0  0  0  0  0
    2.1434   -3.7125    0.0000 C   0  0  0  0  0  0
    1.4289   -4.1250    0.0000 C   0  0  0  0  0  0
    0.7145   -3.7125    0.0000 C   0  0  0  0  0  0
    0.0000   -4.1250    0.0000 O   0  0  0  0  0  0
    0.0000   -4.9500    0.0000 C   0  0  0  0  0  0
    0.7145   -5.3625    0.0000 C   0  0  0  0  0  0
    0.7145   -6.1875    0.0000 C   0  0  0  0  0  0
    0.0000   -6.6000    0.0000 C   0  0  0  0  0  0
   -0.7145   -6.1875    0.0000 C   0  0  0  0  0  0
   -0.7145   -5.3625    0.0000 C   0  0  0  0  0  0
    0.7145   -2.8875    0.0000 C   0  0  0  0  0  0
    1.4289   -2.4750    0.0000 C   0  0  0  0  0  0
    2.1434   -1.2375    0.0000 C   0  0  0  0  0  0
    1.4289   -1.6500    0.0000 C   0  0  0  0  0  0
    0.7145   -1.2375    0.0000 C   0  0  0  0  0  0
  1  2  1  0  0  0
  1  9  1  0  0  0
  2  3  1  0  0  0
  3  4  1  0  0  0
  3  8  1  0  0  0
  4  5  1  0  0  0
  5  6  1  0  0  0
  6  7  1  0  0  0
  7  8  1  0  0  0
  9 10  1  0  0  0
 10 11  1  0  0  0
 11 12  2  0  0  0
 11 15  1  0  0  0
 12 13  1  0  0  0
 13 14  2  0  0  0
 14 15  1  0  0  0
 14 16  1  0  0  0
 16 17  2  0  0  0
 16 39  1  0  0  0
 17 18  1  0  0  0
 18 19  2  0  0  0
 18 37  1  0  0  0
 19 20  1  0  0  0
 20 21  2  0  0  0
 21 22  1  0  0  0
 22 23  1  0  0  0
 22 37  2  0  0  0
 23 24  1  0  0  0
 24 25  2  0  0  0
 24 36  1  0  0  0
 25 26  1  0  0  0
 26 27  2  0  0  0
 27 28  1  0  0  0
 27 35  1  0  0  0
 28 29  1  0  0  0
 29 30  2  0  0  0
 29 34  1  0  0  0
 30 31  1  0  0  0
 31 32  2  0  0  0
 32 33  1  0  0  0
 33 34  2  0  0  0
 35 36  2  0  0  0
 37 38  1  0  0  0
 38 39  2  0  0  0
M  END
> <Outcome>
Active

$$$$

                    3D
 Structure written by MMmdl.
 36 40  0  0  1  0            999 V2000
   -5.2219    2.0211    0.0000 C   0  0  0  0  0  0
   -4.7370    1.3537    0.0000 N   0  0  0  0  0  0
   -5.0726    0.6000    0.0000 C   0  0  0  0  0  0
   -3.9165    1.4399    0.0000 C   0  0  0  0  0  0
   -3.4316    0.7725    0.0000 C   0  0  0  0  0  0
   -2.6111    0.8587    0.0000 N   0  0  0  0  0  0
   -2.1262    0.1913    0.0000 C   0  0  0  0  0  0
   -1.3057    0.2775    0.0000 C   0  0  0  0  0  0
   -0.8932    0.9920    0.0000 C   0  0  0  0  0  0
   -0.0862    0.8205    0.0000 C   0  0  0  0  0  0
    0.0000   -0.0000    0.0000 C   0  0  0  0  0  0
   -0.7537   -0.3356    0.0000 O   0  0  0  0  0  0
    0.7145   -0.4125    0.0000 C   0  0  0  0  0  0
    1.4289   -0.0000    0.0000 C   0  0  0  0  0  0
    2.1434   -0.4125    0.0000 C   0  0  0  0  0  0
    2.8579   -0.0000    0.0000 N   0  0  0  0  0  0
    3.5724   -0.4125    0.0000 C   0  0  0  0  0  0
    3.5724   -1.2375    0.0000 C   0  0  0  0  0  0
    2.8579   -1.6500    0.0000 C   0  0  0  0  0  0
    2.8579   -2.4750    0.0000 N   0  0  0  0  0  0
    2.1434   -2.8875    0.0000 C   0  0  0  0  0  0
    2.1434   -3.7125    0.0000 C   0  0  0  0  0  0
    1.4289   -4.1250    0.0000 C   0  0  0  0  0  0
    0.7145   -3.7125    0.0000 C   0  0  0  0  0  0
    0.0000   -4.1250    0.0000 O   0  0  0  0  0  0
    0.0000   -4.9500    0.0000 C   0  0  0  0  0  0
    0.7145   -5.3625    0.0000 C   0  0  0  0  0  0
    0.7145   -6.1875    0.0000 C   0  0  0  0  0  0
    0.0000   -6.6000    0.0000 C   0  0  0  0  0  0
   -0.7145   -6.1875    0.0000 C   0  0  0  0  0  0
   -0.7145   -5.3625    0.0000 C   0  0  0  0  0  0
    0.7145   -2.8875    0.0000 C   0  0  0  0  0  0
    1.4289   -2.4750    0.0000 C   0  0  0  0  0  0
    2.1434   -1.2375    0.0000 C   0  0  0  0  0  0
    1.4289   -1.6500    0.0000 C   0  0  0  0  0  0
    0.7145   -1.2375    0.0000 C   0  0  0  0  0  0
  1  2  1  0  0  0
  2  3  1  0  0  0
  2  4  1  0  0  0
  4  5  1  0  0  0
  5  6  1  0  0  0
  6  7  1  0  0  0
  7  8  1  0  0  0
  8  9  2  0  0  0
  8 12  1  0  0  0
  9 10  1  0  0  0
 10 11  2  0  0  0
 11 12  1  0  0  0
 11 13  1  0  0  0
 13 14  2  0  0  0
 13 36  1  0  0  0
 14 15  1  0  0  0
 15 16  2  0  0  0
 15 34  1  0  0  0
 16 17  1  0  0  0
 17 18  2  0  0  0
 18 19  1  0  0  0
 19 20  1  0  0  0
 19 34  2  0  0  0
 20 21  1  0  0  0
 21 22  2  0  0  0
 21 33  1  0  0  0
 22 23  1  0  0  0
 23 24  2  0  0  0
 24 25  1  0  0  0
 24 32  1  0  0  0
 25 26  1  0  0  0
 26 27  2  0  0  0
 26 31  1  0  0  0
 27 28  1  0  0  0
 28 29  2  0  0  0
 29 30  1  0  0  0
 30 31  2  0  0  0
 32 33  2  0  0  0
 34 35  1  0  0  0
 35 36  2  0  0  0
M  END
> <Outcome>
Active

$$$$

                    3D
 Structure written by MMmdl.
 37 41  0  0  1  0            999 V2000
   -5.2219    2.0211    0.0000 C   0  0  0  0  0  0
   -4.7370    1.3537    0.0000 N   0  0  0  0  0  0
   -5.0726    0.6000    0.0000 C   0  0  0  0  0  0
   -3.9165    1.4399    0.0000 C   0  0  0  0  0  0
   -3.4316    0.7725    0.0000 C   0  0  0  0  0  0
   -2.6111    0.8587    0.0000 N   0  0  0  0  0  0
   -2.2756    1.6124    0.0000 C   0  0  0  0  0  0
   -2.1262    0.1913    0.0000 C   0  0  0  0  0  0
   -1.3057    0.2775    0.0000 C   0  0  0  0  0  0
   -0.8932    0.9920    0.0000 C   0  0  0  0  0  0
   -0.0862    0.8205    0.0000 C   0  0  0  0  0  0
   -0.0000   -0.0000    0.0000 C   0  0  0  0  0  0
   -0.7537   -0.3356    0.0000 O   0  0  0  0  0  0
    0.7145   -0.4125    0.0000 C   0  0  0  0  0  0
    1.4289   -0.0000    0.0000 C   0  0  0  0  0  0
    2.1434   -0.4125    0.0000 C   0  0  0  0  0  0
    2.8579   -0.0000    0.0000 N   0  0  0  0  0  0
    3.5724   -0.4125    0.0000 C   0  0  0  0  0  0
    3.5724   -1.2375    0.0000 C   0  0  0  0  0  0
    2.8579   -1.6500    0.0000 C   0  0  0  0  0  0
    2.8579   -2.4750    0.0000 N   0  0  0  0  0  0
    2.1434   -2.8875    0.0000 C   0  0  0  0  0  0
    2.1434   -3.7125    0.0000 C   0  0  0  0  0  0
    1.4289   -4.1250    0.0000 C   0  0  0  0  0  0
    0.7145   -3.7125    0.0000 C   0  0  0  0  0  0
   -0.0000   -4.1250    0.0000 O   0  0  0  0  0  0
   -0.0000   -4.9500    0.0000 C   0  0  0  0  0  0
    0.7145   -5.3625    0.0000 C   0  0  0  0  0  0
    0.7145   -6.1875    0.0000 C   0  0  0  0  0  0
   -0.0000   -6.6000    0.0000 C   0  0  0  0  0  0
   -0.7145   -6.1875    0.0000 C   0  0  0  0  0  0
   -0.7145   -5.3625    0.0000 C   0  0  0  0  0  0
    0.7145   -2.8875    0.0000 C   0  0  0  0  0  0
    1.4289   -2.4750    0.0000 C   0  0  0  0  0  0
    2.1434   -1.2375    0.0000 C   0  0  0  0  0  0
    1.4289   -1.6500    0.0000 C   0  0  0  0  0  0
    0.7145   -1.2375    0.0000 C   0  0  0  0  0  0
  1  2  1  0  0  0
  2  3  1  0  0  0
  2  4  1  0  0  0
  4  5  1  0  0  0
  5  6  1  0  0  0
  6  7  1  0  0  0
  6  8  1  0  0  0
  8  9  1  0  0  0
  9 10  2  0  0  0
  9 13  1  0  0  0
 10 11  1  0  0  0
 11 12  2  0  0  0
 12 13  1  0  0  0
 12 14  1  0  0  0
 14 15  2  0  0  0
 14 37  1  0  0  0
 15 16  1  0  0  0
 16 17  2  0  0  0
 16 35  1  0  0  0
 17 18  1  0  0  0
 18 19  2  0  0  0
 19 20  1  0  0  0
 20 21  1  0  0  0
 20 35  2  0  0  0
 21 22  1  0  0  0
 22 23  2  0  0  0
 22 34  1  0  0  0
 23 24  1  0  0  0
 24 25  2  0  0  0
 25 26  1  0  0  0
 25 33  1  0  0  0
 26 27  1  0  0  0
 27 28  2  0  0  0
 27 32  1  0  0  0
 28 29  1  0  0  0
 29 30  2  0  0  0
 30 31  1  0  0  0
 31 32  2  0  0  0
 33 34  2  0  0  0
 35 36  1  0  0  0
 36 37  2  0  0  0
M  END
> <Outcome>
Active

$$$$

                    3D
 Structure written by MMmdl.
 37 41  0  0  1  0            999 V2000
   -4.3613    3.5117    0.0000 C   0  0  0  0  0  0
   -3.5408    3.4255    0.0000 N   0  0  0  0  0  0
   -3.0559    4.0929    0.0000 C   0  0  0  0  0  0
   -3.2053    2.6718    0.0000 C   0  0  0  0  0  0
   -2.3848    2.5856    0.0000 C   0  0  0  0  0  0
   -2.0492    1.8319    0.0000 N   0  0  0  0  0  0
   -2.5342    1.1645    0.0000 C   0  0  0  0  0  0
   -1.2288    1.7457    0.0000 C   0  0  0  0  0  0
   -0.8932    0.9920    0.0000 C   0  0  0  0  0  0
   -0.0862    0.8205    0.0000 N   0  0  0  0  0  0
    0.0000   -0.0000    0.0000 C   0  0  0  0  0  0
   -0.7537   -0.3356    0.0000 C   0  0  0  0  0  0
   -1.3057    0.2775    0.0000 S   0  0  0  0  0  0
    0.7145   -0.4125    0.0000 C   0  0  0  0  0  0
    1.4289   -0.0000    0.0000 C   0  0  0  0  0  0
    2.1434   -0.4125    0.0000 C   0  0  0  0  0  0
    2.8579   -0.0000    0.0000 N   0  0  0  0  0  0
    3.5724   -0.4125    0.0000 C   0  0  0  0  0  0
    3.5724   -1.2375    0.0000 C   0  0  0  0  0  0
    2.8579   -1.6500    0.0000 C   0  0  0  0  0  0
    2.8579   -2.4750    0.0000 N   0  0  0  0  0  0
    2.1434   -2.8875    0.0000 C   0  0  0  0  0  0
    2.1434   -3.7125    0.0000 C   0  0  0  0  0  0
    1.4289   -4.1250    0.0000 C   0  0  0  0  0  0
    0.7145   -3.7125    0.0000 C   0  0  0  0  0  0
    0.0000   -4.1250    0.0000 O   0  0  0  0  0  0
    0.0000   -4.9500    0.0000 C   0  0  0  0  0  0
    0.7145   -5.3625    0.0000 C   0  0  0  0  0  0
    0.7145   -6.1875    0.0000 C   0  0  0  0  0  0
    0.0000   -6.6000    0.0000 C   0  0  0  0  0  0
   -0.7145   -6.1875    0.0000 C   0  0  0  0  0  0
   -0.7145   -5.3625    0.0000 C   0  0  0  0  0  0
    0.7145   -2.8875    0.0000 C   0  0  0  0  0  0
    1.4289   -2.4750    0.0000 C   0  0  0  0  0  0
    2.1434   -1.2375    0.0000 C   0  0  0  0  0  0
    1.4289   -1.6500    0.0000 C   0  0  0  0  0  0
    0.7145   -1.2375    0.0000 C   0  0  0  0  0  0
  1  2  1  0  0  0
  2  3  1  0  0  0
  2  4  1  0  0  0
  4  5  1  0  0  0
  5  6  1  0  0  0
  6  7  1  0  0  0
  6  8  1  0  0  0
  8  9  1  0  0  0
  9 10  2  0  0  0
  9 13  1  0  0  0
 10 11  1  0  0  0
 11 12  2  0  0  0
 11 14  1  0  0  0
 12 13  1  0  0  0
 14 15  2  0  0  0
 14 37  1  0  0  0
 15 16  1  0  0  0
 16 17  2  0  0  0
 16 35  1  0  0  0
 17 18  1  0  0  0
 18 19  2  0  0  0
 19 20  1  0  0  0
 20 21  1  0  0  0
 20 35  2  0  0  0
 21 22  1  0  0  0
 22 23  2  0  0  0
 22 34  1  0  0  0
 23 24  1  0  0  0
 24 25  2  0  0  0
 25 26  1  0  0  0
 25 33  1  0  0  0
 26 27  1  0  0  0
 27 28  2  0  0  0
 27 32  1  0  0  0
 28 29  1  0  0  0
 29 30  2  0  0  0
 30 31  1  0  0  0
 31 32  2  0  0  0
 33 34  2  0  0  0
 35 36  1  0  0  0
 36 37  2  0  0  0
M  END
> <Outcome>
Active

$$$$

                    3D
 Structure written by MMmdl.
 36 40  0  0  1  0            999 V2000
   -4.3613    3.5117    0.0000 C   0  0  0  0  0  0
   -3.5408    3.4255    0.0000 N   0  0  0  0  0  0
   -3.0559    4.0929    0.0000 C   0  0  0  0  0  0
   -3.2053    2.6718    0.0000 C   0  0  0  0  0  0
   -2.3848    2.5856    0.0000 C   0  0  0  0  0  0
   -2.0492    1.8319    0.0000 N   0  0  0  0  0  0
   -1.2288    1.7457    0.0000 C   0  0  0  0  0  0
   -0.8932    0.9920    0.0000 C   0  0  0  0  0  0
   -0.0862    0.8205    0.0000 N   0  0  0  0  0  0
    0.0000   -0.0000    0.0000 C   0  0  0  0  0  0
   -0.7537   -0.3356    0.0000 C   0  0  0  0  0  0
   -1.3057    0.2775    0.0000 S   0  0  0  0  0  0
    0.7145   -0.4125    0.0000 C   0  0  0  0  0  0
    1.4289   -0.0000    0.0000 C   0  0  0  0  0  0
    2.1434   -0.4125    0.0000 C   0  0  0  0  0  0
    2.8579   -0.0000    0.0000 N   0  0  0  0  0  0
    3.5724   -0.4125    0.0000 C   0  0  0  0  0  0
    3.5724   -1.2375    0.0000 C   0  0  0  0  0  0
    2.8579   -1.6500    0.0000 C   0  0  0  0  0  0
    2.8579   -2.4750    0.0000 N   0  0  0  0  0  0
    2.1434   -2.8875    0.0000 C   0  0  0  0  0  0
    2.1434   -3.7125    0.0000 C   0  0  0  0  0  0
    1.4289   -4.1250    0.0000 C   0  0  0  0  0  0
    0.7145   -3.7125    0.0000 C   0  0  0  0  0  0
    0.0000   -4.1250    0.0000 O   0  0  0  0  0  0
    0.0000   -4.9500    0.0000 C   0  0  0  0  0  0
    0.7145   -5.3625    0.0000 C   0  0  0  0  0  0
    0.7145   -6.1875    0.0000 C   0  0  0  0  0  0
    0.0000   -6.6000    0.0000 C   0  0  0  0  0  0
   -0.7145   -6.1875    0.0000 C   0  0  0  0  0  0
   -0.7145   -5.3625    0.0000 C   0  0  0  0  0  0
    0.7145   -2.8875    0.0000 C   0  0  0  0  0  0
    1.4289   -2.4750    0.0000 C   0  0  0  0  0  0
    2.1434   -1.2375    0.0000 C   0  0  0  0  0  0
    1.4289   -1.6500    0.0000 C   0  0  0  0  0  0
    0.7145   -1.2375    0.0000 C   0  0  0  0  0  0
  1  2  1  0  0  0
  2  3  1  0  0  0
  2  4  1  0  0  0
  4  5  1  0  0  0
  5  6  1  0  0  0
  6  7  1  0  0  0
  7  8  1  0  0  0
  8  9  2  0  0  0
  8 12  1  0  0  0
  9 10  1  0  0  0
 10 11  2  0  0  0
 10 13  1  0  0  0
 11 12  1  0  0  0
 13 14  2  0  0  0
 13 36  1  0  0  0
 14 15  1  0  0  0
 15 16  2  0  0  0
 15 34  1  0  0  0
 16 17  1  0  0  0
 17 18  2  0  0  0
 18 19  1  0  0  0
 19 20  1  0  0  0
 19 34  2  0  0  0
 20 21  1  0  0  0
 21 22  2  0  0  0
 21 33  1  0  0  0
 22 23  1  0  0  0
 23 24  2  0  0  0
 24 25  1  0  0  0
 24 32  1  0  0  0
 25 26  1  0  0  0
 26 27  2  0  0  0
 26 31  1  0  0  0
 27 28  1  0  0  0
 28 29  2  0  0  0
 29 30  1  0  0  0
 30 31  2  0  0  0
 32 33  2  0  0  0
 34 35  1  0  0  0
 35 36  2  0  0  0
M  END
> <Outcome>
Active

$$$$

                    3D
 Structure written by MMmdl.
 33 37  0  0  1  0            999 V2000
   -3.4316    0.7725    0.0000 C   0  0  0  0  0  0
   -2.6111    0.8587    0.0000 N   0  0  0  0  0  0
   -2.2756    1.6124    0.0000 C   0  0  0  0  0  0
   -2.1262    0.1913    0.0000 C   0  0  0  0  0  0
   -1.3057    0.2775    0.0000 C   0  0  0  0  0  0
   -0.8932    0.9920    0.0000 C   0  0  0  0  0  0
   -0.0862    0.8205    0.0000 C   0  0  0  0  0  0
    0.0000   -0.0000    0.0000 C   0  0  0  0  0  0
   -0.7537   -0.3356    0.0000 O   0  0  0  0  0  0
    0.7145   -0.4125    0.0000 C   0  0  0  0  0  0
    1.4289   -0.0000    0.0000 C   0  0  0  0  0  0
    2.1434   -0.4125    0.0000 C   0  0  0  0  0  0
    2.8579   -0.0000    0.0000 N   0  0  0  0  0  0
    3.5724   -0.4125    0.0000 C   0  0  0  0  0  0
    3.5724   -1.2375    0.0000 C   0  0  0  0  0  0
    2.8579   -1.6500    0.0000 C   0  0  0  0  0  0
    2.8579   -2.4750    0.0000 N   0  0  0  0  0  0
    2.1434   -2.8875    0.0000 C   0  0  0  0  0  0
    2.1434   -3.7125    0.0000 C   0  0  0  0  0  0
    1.4289   -4.1250    0.0000 C   0  0  0  0  0  0
    0.7145   -3.7125    0.0000 C   0  0  0  0  0  0
    0.0000   -4.1250    0.0000 O   0  0  0  0  0  0
   -0.7145   -3.7125    0.0000 C   0  0  0  0  0  0
   -1.4289   -4.1250    0.0000 C   0  0  0  0  0  0
   -2.1434   -3.7125    0.0000 C   0  0  0  0  0  0
   -2.1434   -2.8875    0.0000 C   0  0  0  0  0  0
   -1.4289   -2.4750    0.0000 C   0  0  0  0  0  0
   -0.7145   -2.8875    0.0000 N   0  0  0  0  0  0
    0.7145   -2.8875    0.0000 C   0  0  0  0  0  0
    1.4289   -2.4750    0.0000 C   0  0  0  0  0  0
    2.1434   -1.2375    0.0000 C   0  0  0  0  0  0
    1.4289   -1.6500    0.0000 C   0  0  0  0  0  0
    0.7145   -1.2375    0.0000 C   0  0  0  0  0  0
  1  2  1  0  0  0
  2  3  1  0  0  0
  2  4  1  0  0  0
  4  5  1  0  0  0
  5  6  2  0  0  0
  5  9  1  0  0  0
  6  7  1  0  0  0
  7  8  2  0  0  0
  8  9  1  0  0  0
  8 10  1  0  0  0
 10 11  2  0  0  0
 10 33  1  0  0  0
 11 12  1  0  0  0
 12 13  2  0  0  0
 12 31  1  0  0  0
 13 14  1  0  0  0
 14 15  2  0  0  0
 15 16  1  0  0  0
 16 17  1  0  0  0
 16 31  2  0  0  0
 17 18  1  0  0  0
 18 19  2  0  0  0
 18 30  1  0  0  0
 19 20  1  0  0  0
 20 21  2  0  0  0
 21 22  1  0  0  0
 21 29  1  0  0  0
 22 23  1  0  0  0
 23 24  2  0  0  0
 23 28  1  0  0  0
 24 25  1  0  0  0
 25 26  2  0  0  0
 26 27  1  0  0  0
 27 28  2  0  0  0
 29 30  2  0  0  0
 31 32  1  0  0  0
 32 33  2  0  0  0
M  END
> <Outcome>
Active

$$$$

                    3D
 Structure written by MMmdl.
 32 35  0  0  1  0            999 V2000
   -2.1434   -7.0125    0.0000 C   0  0  0  0  0  0
   -1.4289   -6.6000    0.0000 O   0  0  0  0  0  0
   -0.7145   -7.0125    0.0000 C   0  0  0  0  0  0
    0.0000   -6.6000    0.0000 C   0  0  0  0  0  0
    0.7145   -7.0125    0.0000 N   0  0  0  0  0  0
    1.4290   -6.6000    0.0000 C   0  0  0  0  0  0
    2.1434   -7.0125    0.0000 C   0  0  0  0  0  0
    2.8579   -6.6000    0.0000 C   0  0  0  0  0  0
    3.5724   -7.0125    0.0000 C   0  0  0  0  0  0
    3.5724   -7.8375    0.0000 C   0  0  0  0  0  0
    2.8579   -8.2500    0.0000 C   0  0  0  0  0  0
    2.1434   -7.8375    0.0000 C   0  0  0  0  0  0
    4.2868   -6.6000    0.0000 C   0  0  0  0  0  0
    4.2868   -5.7750    0.0000 C   0  0  0  0  0  0
    5.0013   -5.3625    0.0000 C   0  0  0  0  0  0
    5.0013   -4.5375    0.0000 N   0  0  0  0  0  0
    5.7158   -4.1250    0.0000 C   0  0  0  0  0  0
    6.4302   -4.5375    0.0000 C   0  0  0  0  0  0
    6.4302   -5.3625    0.0000 C   0  0  0  0  0  0
    7.1447   -5.7750    0.0000 N   0  0  0  0  0  0
    7.8592   -5.3625    0.0000 C   0  0  0  0  0  0
    7.8592   -4.5375    0.0000 C   0  0  0  0  0  0
    8.5737   -4.1250    0.0000 C   0  0  0  0  0  0
    8.5737   -3.3000    0.0000 O   0  0  0  0  0  0
    9.2881   -4.5375    0.0000 C   0  0  0  0  0  0
   10.0026   -4.1250    0.0000 Cl  0  0  0  0  0  0
    9.2881   -5.3625    0.0000 C   0  0  0  0  0  0
    8.5737   -5.7750    0.0000 C   0  0  0  0  0  0
    8.5737   -6.6000    0.0000 F   0  0  0  0  0  0
    5.7158   -5.7750    0.0000 C   0  0  0  0  0  0
    5.7158   -6.6000    0.0000 C   0  0  0  0  0  0
    5.0013   -7.0125    0.0000 C   0  0  0  0  0  0
  1  2  1  0  0  0
  2  3  1  0  0  0
  3  4  1  0  0  0
  4  5  1  0  0  0
  5  6  1  0  0  0
  6  7  1  0  0  0
  7  8  2  0  0  0
  7 12  1  0  0  0
  8  9  1  0  0  0
  9 10  2  0  0  0
  9 13  1  0  0  0
 10 11  1  0  0  0
 11 12  2  0  0  0
 13 14  2  0  0  0
 13 32  1  0  0  0
 14 15  1  0  0  0
 15 16  2  0  0  0
 15 30  1  0  0  0
 16 17  1  0  0  0
 17 18  2  0  0  0
 18 19  1  0  0  0
 19 20  1  0  0  0
 19 30  2  0  0  0
 20 21  1  0  0  0
 21 22  2  0  0  0
 21 28  1  0  0  0
 22 23  1  0  0  0
 23 24  1  0  0  0
 23 25  2  0  0  0
 25 26  1  0  0  0
 25 27  1  0  0  0
 27 28  2  0  0  0
 28 29  1  0  0  0
 30 31  1  0  0  0
 31 32  2  0  0  0
M  END
> <Outcome>
Active

$$$$

                    3D
 Structure written by MMmdl.
 34 38  0  0  1  0            999 V2000
   -3.5724    3.7125    0.0000 C   0  0  0  0  0  0
   -2.8579    3.3000    0.0000 N   0  0  0  0  0  0
   -2.1434    3.7125    0.0000 C   0  0  0  0  0  0
   -1.4289    3.3000    0.0000 C   0  0  0  0  0  0
   -1.4289    2.4750    0.0000 N   0  0  0  0  0  0
   -0.7145    2.0625    0.0000 C   0  0  0  0  0  0
   -0.7145    1.2375    0.0000 C   0  0  0  0  0  0
    0.0000    0.8250    0.0000 C   0  0  0  0  0  0
    0.0000   -0.0000    0.0000 C   0  0  0  0  0  0
   -0.7145   -0.4125    0.0000 C   0  0  0  0  0  0
   -1.4289   -0.0000    0.0000 C   0  0  0  0  0  0
   -1.4289    0.8250    0.0000 C   0  0  0  0  0  0
    0.7145   -0.4125    0.0000 C   0  0  0  0  0  0
    1.4289   -0.0000    0.0000 C   0  0  0  0  0  0
    2.1434   -0.4125    0.0000 C   0  0  0  0  0  0
    2.8579   -0.0000    0.0000 N   0  0  0  0  0  0
    3.5724   -0.4125    0.0000 C   0  0  0  0  0  0
    3.5724   -1.2375    0.0000 C   0  0  0  0  0  0
    2.8579   -1.6500    0.0000 C   0  0  0  0  0  0
    2.8579   -2.4750    0.0000 N   0  0  0  0  0  0
    2.1434   -2.8875    0.0000 C   0  0  0  0  0  0
    1.4289   -2.4750    0.0000 C   0  0  0  0  0  0
    0.7145   -2.8875    0.0000 C   0  0  0  0  0  0
    0.0000   -2.4750    0.0000 O   0  0  0  0  0  0
    0.7145   -3.7125    0.0000 C   0  0  0  0  0  0
    0.0000   -4.1250    0.0000 Cl  0  0  0  0  0  0
    1.4289   -4.1250    0.0000 C   0  0  0  0  0  0
    2.1434   -3.7125    0.0000 C   0  0  0  0  0  0
    2.8579   -4.1250    0.0000 F   0  0  0  0  0  0
    2.1434   -1.2375    0.0000 C   0  0  0  0  0  0
    1.4289   -1.6500    0.0000 C   0  0  0  0  0  0
    0.7145   -1.2375    0.0000 C   0  0  0  0  0  0
   -2.1434    2.0625    0.0000 C   0  0  0  0  0  0
   -2.8579    2.4750    0.0000 C   0  0  0  0  0  0
  1  2  1  0  0  0
  2  3  1  0  0  0
  2 34  1  0  0  0
  3  4  1  0  0  0
  4  5  1  0  0  0
  5  6  1  0  0  0
  5 33  1  0  0  0
  6  7  1  0  0  0
  7  8  2  0  0  0
  7 12  1  0  0  0
  8  9  1  0  0  0
  9 10  2  0  0  0
  9 13  1  0  0  0
 10 11  1  0  0  0
 11 12  2  0  0  0
 13 14  2  0  0  0
 13 32  1  0  0  0
 14 15  1  0  0  0
 15 16  2  0  0  0
 15 30  1  0  0  0
 16 17  1  0  0  0
 17 18  2  0  0  0
 18 19  1  0  0  0
 19 20  1  0  0  0
 19 30  2  0  0  0
 20 21  1  0  0  0
 21 22  2  0  0  0
 21 28  1  0  0  0
 22 23  1  0  0  0
 23 24  1  0  0  0
 23 25  2  0  0  0
 25 26  1  0  0  0
 25 27  1  0  0  0
 27 28  2  0  0  0
 28 29  1  0  0  0
 30 31  1  0  0  0
 31 32  2  0  0  0
 33 34  1  0  0  0
M  END
> <Outcome>
Active

$$$$

                    3D
 Structure written by MMmdl.
 34 37  0  0  1  0            999 V2000
   -2.1434    5.3625    0.0000 C   0  0  0  0  0  0
   -2.1434    4.5375    0.0000 S   0  0  0  0  0  0
   -2.9684    4.5375    0.0000 O   0  0  0  0  0  0
   -1.3184    4.5375    0.0000 O   0  0  0  0  0  0
   -2.1434    3.7125    0.0000 C   0  0  0  0  0  0
   -1.4289    3.3000    0.0000 C   0  0  0  0  0  0
   -1.4289    2.4750    0.0000 N   0  0  0  0  0  0
   -0.7145    2.0625    0.0000 C   0  0  0  0  0  0
   -0.7145    1.2375    0.0000 C   0  0  0  0  0  0
    0.0000    0.8250    0.0000 C   0  0  0  0  0  0
    0.0000    0.0000    0.0000 C   0  0  0  0  0  0
   -0.7145   -0.4125    0.0000 C   0  0  0  0  0  0
   -1.4289    0.0000    0.0000 C   0  0  0  0  0  0
   -1.4289    0.8250    0.0000 C   0  0  0  0  0  0
    0.7145   -0.4125    0.0000 C   0  0  0  0  0  0
    1.4290    0.0000    0.0000 C   0  0  0  0  0  0
    2.1434   -0.4125    0.0000 C   0  0  0  0  0  0
    2.8579    0.0000    0.0000 N   0  0  0  0  0  0
    3.5724   -0.4125    0.0000 C   0  0  0  0  0  0
    3.5724   -1.2375    0.0000 C   0  0  0  0  0  0
    2.8579   -1.6500    0.0000 C   0  0  0  0  0  0
    2.8579   -2.4750    0.0000 N   0  0  0  0  0  0
    3.5724   -2.8875    0.0000 C   0  0  0  0  0  0
    4.2868   -2.4750    0.0000 C   0  0  0  0  0  0
    5.0013   -2.8875    0.0000 C   0  0  0  0  0  0
    5.7158   -2.4750    0.0000 O   0  0  0  0  0  0
    5.0013   -3.7125    0.0000 C   0  0  0  0  0  0
    5.7158   -4.1250    0.0000 Cl  0  0  0  0  0  0
    4.2868   -4.1250    0.0000 C   0  0  0  0  0  0
    3.5724   -3.7125    0.0000 C   0  0  0  0  0  0
    2.8579   -4.1250    0.0000 F   0  0  0  0  0  0
    2.1434   -1.2375    0.0000 C   0  0  0  0  0  0
    1.4290   -1.6500    0.0000 C   0  0  0  0  0  0
    0.7145   -1.2375    0.0000 C   0  0  0  0  0  0
  1  2  1  0  0  0
  2  3  2  0  0  0
  2  4  2  0  0  0
  2  5  1  0  0  0
  5  6  1  0  0  0
  6  7  1  0  0  0
  7  8  1  0  0  0
  8  9  1  0  0  0
  9 10  2  0  0  0
  9 14  1  0  0  0
 10 11  1  0  0  0
 11 12  2  0  0  0
 11 15  1  0  0  0
 12 13  1  0  0  0
 13 14  2  0  0  0
 15 16  2  0  0  0
 15 34  1  0  0  0
 16 17  1  0  0  0
 17 18  2  0  0  0
 17 32  1  0  0  0
 18 19  1  0  0  0
 19 20  2  0  0  0
 20 21  1  0  0  0
 21 22  1  0  0  0
 21 32  2  0  0  0
 22 23  1  0  0  0
 23 24  2  0  0  0
 23 30  1  0  0  0
 24 25  1  0  0  0
 25 26  1  0  0  0
 25 27  2  0  0  0
 27 28  1  0  0  0
 27 29  1  0  0  0
 29 30  2  0  0  0
 30 31  1  0  0  0
 32 33  1  0  0  0
 33 34  2  0  0  0
M  END
> <Outcome>
Active

$$$$

                    3D
 Structure written by MMmdl.
 31 34  0  0  1  0            999 V2000
   -3.5330   -3.7117    0.0000 C   0  0  0  0  0  0
   -2.8186   -3.2992    0.0000 O   0  0  0  0  0  0
   -2.1041   -3.7117    0.0000 C   0  0  0  0  0  0
   -1.3896   -3.2992    0.0000 C   0  0  0  0  0  0
   -0.6751   -3.7117    0.0000 N   0  0  0  0  0  0
    0.0393   -3.2992    0.0000 C   0  0  0  0  0  0
    0.7538   -3.7117    0.0000 C   0  0  0  0  0  0
    1.5075   -3.3761    0.0000 C   0  0  0  0  0  0
    2.0595   -3.9892    0.0000 S   0  0  0  0  0  0
    1.6470   -4.7037    0.0000 C   0  0  0  0  0  0
    0.8400   -4.5322    0.0000 N   0  0  0  0  0  0
    1.6790   -2.5691    0.0000 C   0  0  0  0  0  0
    1.0659   -2.0171    0.0000 C   0  0  0  0  0  0
    1.2374   -1.2101    0.0000 C   0  0  0  0  0  0
    0.6243   -0.6581    0.0000 N   0  0  0  0  0  0
    0.7959    0.1489    0.0000 C   0  0  0  0  0  0
    1.5805    0.4038    0.0000 C   0  0  0  0  0  0
    2.1936   -0.1482    0.0000 C   0  0  0  0  0  0
    2.9782    0.1067    0.0000 N   0  0  0  0  0  0
    3.1497    0.9137    0.0000 C   0  0  0  0  0  0
    2.5366    1.4657    0.0000 C   0  0  0  0  0  0
    2.7082    2.2727    0.0000 C   0  0  0  0  0  0
    2.0951    2.8247    0.0000 O   0  0  0  0  0  0
    3.4928    2.5276    0.0000 C   0  0  0  0  0  0
    3.6643    3.3346    0.0000 Cl  0  0  0  0  0  0
    4.1059    1.9756    0.0000 C   0  0  0  0  0  0
    3.9344    1.1686    0.0000 C   0  0  0  0  0  0
    4.5475    0.6166    0.0000 F   0  0  0  0  0  0
    2.0221   -0.9552    0.0000 C   0  0  0  0  0  0
    2.6352   -1.5072    0.0000 C   0  0  0  0  0  0
    2.4636   -2.3142    0.0000 C   0  0  0  0  0  0
  1  2  1  0  0  0
  2  3  1  0  0  0
  3  4  1  0  0  0
  4  5  1  0  0  0
  5  6  1  0  0  0
  6  7  1  0  0  0
  7  8  2  0  0  0
  7 11  1  0  0  0
  8  9  1  0  0  0
  8 12  1  0  0  0
  9 10  1  0  0  0
 10 11  2  0  0  0
 12 13  2  0  0  0
 12 31  1  0  0  0
 13 14  1  0  0  0
 14 15  2  0  0  0
 14 29  1  0  0  0
 15 16  1  0  0  0
 16 17  2  0  0  0
 17 18  1  0  0  0
 18 19  1  0  0  0
 18 29  2  0  0  0
 19 20  1  0  0  0
 20 21  2  0  0  0
 20 27  1  0  0  0
 21 22  1  0  0  0
 22 23  1  0  0  0
 22 24  2  0  0  0
 24 25  1  0  0  0
 24 26  1  0  0  0
 26 27  2  0  0  0
 27 28  1  0  0  0
 29 30  1  0  0  0
 30 31  2  0  0  0
M  END
> <Outcome>
Active

$$$$

                    3D
 Structure written by MMmdl.
 33 37  0  0  1  0            999 V2000
   -4.0659    2.8611    0.0000 C   0  0  0  0  0  0
   -3.5810    2.1936    0.0000 N   0  0  0  0  0  0
   -2.7605    2.2799    0.0000 C   0  0  0  0  0  0
   -2.2756    1.6124    0.0000 C   0  0  0  0  0  0
   -2.6111    0.8587    0.0000 N   0  0  0  0  0  0
   -2.1262    0.1913    0.0000 C   0  0  0  0  0  0
   -1.3057    0.2775    0.0000 C   0  0  0  0  0  0
   -0.8932    0.9920    0.0000 C   0  0  0  0  0  0
   -0.0862    0.8205    0.0000 C   0  0  0  0  0  0
   -0.0000   -0.0000    0.0000 C   0  0  0  0  0  0
   -0.7537   -0.3356    0.0000 O   0  0  0  0  0  0
    0.7145   -0.4125    0.0000 C   0  0  0  0  0  0
    1.4289   -0.0000    0.0000 C   0  0  0  0  0  0
    2.1434   -0.4125    0.0000 C   0  0  0  0  0  0
    2.8579   -0.0000    0.0000 N   0  0  0  0  0  0
    3.5724   -0.4125    0.0000 C   0  0  0  0  0  0
    3.5724   -1.2375    0.0000 C   0  0  0  0  0  0
    2.8579   -1.6500    0.0000 C   0  0  0  0  0  0
    2.8579   -2.4750    0.0000 N   0  0  0  0  0  0
    2.1434   -2.8875    0.0000 C   0  0  0  0  0  0
    1.4289   -2.4750    0.0000 C   0  0  0  0  0  0
    0.7145   -2.8875    0.0000 C   0  0  0  0  0  0
   -0.0000   -2.4750    0.0000 O   0  0  0  0  0  0
    0.7145   -3.7125    0.0000 C   0  0  0  0  0  0
   -0.0000   -4.1250    0.0000 Cl  0  0  0  0  0  0
    1.4289   -4.1250    0.0000 C   0  0  0  0  0  0
    2.1434   -3.7125    0.0000 C   0  0  0  0  0  0
    2.8579   -4.1250    0.0000 F   0  0  0  0  0  0
    2.1434   -1.2375    0.0000 C   0  0  0  0  0  0
    1.4289   -1.6500    0.0000 C   0  0  0  0  0  0
    0.7145   -1.2375    0.0000 C   0  0  0  0  0  0
   -3.4316    0.7725    0.0000 C   0  0  0  0  0  0
   -3.9165    1.4399    0.0000 C   0  0  0  0  0  0
  1  2  1  0  0  0
  2  3  1  0  0  0
  2 33  1  0  0  0
  3  4  1  0  0  0
  4  5  1  0  0  0
  5  6  1  0  0  0
  5 32  1  0  0  0
  6  7  1  0  0  0
  7  8  2  0  0  0
  7 11  1  0  0  0
  8  9  1  0  0  0
  9 10  2  0  0  0
 10 11  1  0  0  0
 10 12  1  0  0  0
 12 13  2  0  0  0
 12 31  1  0  0  0
 13 14  1  0  0  0
 14 15  2  0  0  0
 14 29  1  0  0  0
 15 16  1  0  0  0
 16 17  2  0  0  0
 17 18  1  0  0  0
 18 19  1  0  0  0
 18 29  2  0  0  0
 19 20  1  0  0  0
 20 21  2  0  0  0
 20 27  1  0  0  0
 21 22  1  0  0  0
 22 23  1  0  0  0
 22 24  2  0  0  0
 24 25  1  0  0  0
 24 26  1  0  0  0
 26 27  2  0  0  0
 27 28  1  0  0  0
 29 30  1  0  0  0
 30 31  2  0  0  0
 32 33  1  0  0  0
M  END
> <Outcome>
Active

$$$$

                    3D
 Structure written by MMmdl.
 33 36  0  0  1  0            999 V2000
    1.4289    2.4750    0.0000 C   0  0  0  0  0  0
    0.7145    2.0625    0.0000 C   0  0  0  0  0  0
    0.7145    1.2375    0.0000 C   0  0  0  0  0  0
    1.4289    0.8250    0.0000 N   0  0  0  0  0  0
    1.4289    0.0000    0.0000 C   0  0  0  0  0  0
    2.1434   -0.4125    0.0000 C   0  0  0  0  0  0
    2.8579    0.0000    0.0000 C   0  0  0  0  0  0
    3.5724   -0.4125    0.0000 C   0  0  0  0  0  0
    3.5724   -1.2375    0.0000 C   0  0  0  0  0  0
    2.8579   -1.6500    0.0000 C   0  0  0  0  0  0
    2.1434   -1.2375    0.0000 C   0  0  0  0  0  0
    1.4289   -1.6500    0.0000 N   0  0  0  0  0  0
    0.7145   -1.2375    0.0000 C   0  0  0  0  0  0
    0.7145   -0.4125    0.0000 C   0  0  0  0  0  0
    4.2868   -1.6500    0.0000 C   0  0  0  0  0  0
    5.0013   -1.2375    0.0000 C   0  0  0  0  0  0
    5.7158   -1.6500    0.0000 C   0  0  0  0  0  0
    5.7158   -2.4750    0.0000 C   0  0  0  0  0  0
    5.0013   -2.8875    0.0000 C   0  0  0  0  0  0
    5.0013   -3.7125    0.0000 C   0  0  0  0  0  0
    5.7158   -4.1250    0.0000 N   0  0  0  0  0  0
    5.7158   -4.9500    0.0000 C   0  0  0  0  0  0
    6.4302   -5.3625    0.0000 C   0  0  0  0  0  0
    6.4302   -6.1875    0.0000 S   0  0  0  0  0  0
    6.4302   -7.0125    0.0000 C   0  0  0  0  0  0
    7.2552   -6.1875    0.0000 O   0  0  0  0  0  0
    5.6052   -6.1875    0.0000 O   0  0  0  0  0  0
    4.2868   -2.4750    0.0000 C   0  0  0  0  0  0
   -0.0000    0.8250    0.0000 C   0  0  0  0  0  0
   -0.7145    1.2375    0.0000 C   0  0  0  0  0  0
   -1.4289    0.8250    0.0000 O   0  0  0  0  0  0
   -0.7145    2.0625    0.0000 C   0  0  0  0  0  0
   -0.0000    2.4750    0.0000 C   0  0  0  0  0  0
  1  2  1  0  0  0
  2  3  2  0  0  0
  2 33  1  0  0  0
  3  4  1  0  0  0
  3 29  1  0  0  0
  4  5  1  0  0  0
  5  6  2  0  0  0
  5 14  1  0  0  0
  6  7  1  0  0  0
  6 11  1  0  0  0
  7  8  2  0  0  0
  8  9  1  0  0  0
  9 10  2  0  0  0
  9 15  1  0  0  0
 10 11  1  0  0  0
 11 12  2  0  0  0
 12 13  1  0  0  0
 13 14  2  0  0  0
 15 16  2  0  0  0
 15 28  1  0  0  0
 16 17  1  0  0  0
 17 18  2  0  0  0
 18 19  1  0  0  0
 19 20  1  0  0  0
 19 28  2  0  0  0
 20 21  1  0  0  0
 21 22  1  0  0  0
 22 23  1  0  0  0
 23 24  1  0  0  0
 24 25  1  0  0  0
 24 26  2  0  0  0
 24 27  2  0  0  0
 29 30  2  0  0  0
 30 31  1  0  0  0
 30 32  1  0  0  0
 32 33  2  0  0  0
M  END
> <Outcome>
Active

$$$$

                    3D
 Structure written by MMmdl.
 36 40  0  0  1  0            999 V2000
   -2.8579    4.9500    0.0000 C   0  0  0  0  0  0
   -2.1434    4.5375    0.0000 O   0  0  0  0  0  0
   -2.1434    3.7125    0.0000 C   0  0  0  0  0  0
   -1.4289    3.3000    0.0000 C   0  0  0  0  0  0
   -1.4289    2.4750    0.0000 N   0  0  0  0  0  0
   -0.7145    2.0625    0.0000 C   0  0  0  0  0  0
   -0.7145    1.2375    0.0000 C   0  0  0  0  0  0
    0.0000    0.8250    0.0000 C   0  0  0  0  0  0
    0.0000   -0.0000    0.0000 C   0  0  0  0  0  0
   -0.7145   -0.4125    0.0000 C   0  0  0  0  0  0
   -1.4289   -0.0000    0.0000 C   0  0  0  0  0  0
   -1.4289    0.8250    0.0000 C   0  0  0  0  0  0
    0.7145   -0.4125    0.0000 C   0  0  0  0  0  0
    1.4289    0.0000    0.0000 C   0  0  0  0  0  0
    2.1434   -0.4125    0.0000 C   0  0  0  0  0  0
    2.8579   -0.0000    0.0000 N   0  0  0  0  0  0
    3.5724   -0.4125    0.0000 C   0  0  0  0  0  0
    3.5724   -1.2375    0.0000 C   0  0  0  0  0  0
    2.8579   -1.6500    0.0000 C   0  0  0  0  0  0
    2.8579   -2.4750    0.0000 N   0  0  0  0  0  0
    2.1434   -2.8875    0.0000 C   0  0  0  0  0  0
    2.1434   -3.7125    0.0000 C   0  0  0  0  0  0
    1.4289   -4.1250    0.0000 C   0  0  0  0  0  0
    0.7145   -3.7125    0.0000 C   0  0  0  0  0  0
    0.0000   -4.1250    0.0000 O   0  0  0  0  0  0
    0.0000   -4.9500    0.0000 C   0  0  0  0  0  0
    0.7145   -5.3625    0.0000 C   0  0  0  0  0  0
    0.7145   -6.1875    0.0000 C   0  0  0  0  0  0
    0.0000   -6.6000    0.0000 C   0  0  0  0  0  0
   -0.7145   -6.1875    0.0000 C   0  0  0  0  0  0
   -0.7145   -5.3625    0.0000 C   0  0  0  0  0  0
    0.7145   -2.8875    0.0000 C   0  0  0  0  0  0
    1.4289   -2.4750    0.0000 C   0  0  0  0  0  0
    2.1434   -1.2375    0.0000 C   0  0  0  0  0  0
    1.4289   -1.6500    0.0000 C   0  0  0  0  0  0
    0.7145   -1.2375    0.0000 C   0  0  0  0  0  0
  1  2  1  0  0  0
  2  3  1  0  0  0
  3  4  1  0  0  0
  4  5  1  0  0  0
  5  6  1  0  0  0
  6  7  1  0  0  0
  7  8  2  0  0  0
  7 12  1  0  0  0
  8  9  1  0  0  0
  9 10  2  0  0  0
  9 13  1  0  0  0
 10 11  1  0  0  0
 11 12  2  0  0  0
 13 14  2  0  0  0
 13 36  1  0  0  0
 14 15  1  0  0  0
 15 16  2  0  0  0
 15 34  1  0  0  0
 16 17  1  0  0  0
 17 18  2  0  0  0
 18 19  1  0  0  0
 19 20  1  0  0  0
 19 34  2  0  0  0
 20 21  1  0  0  0
 21 22  2  0  0  0
 21 33  1  0  0  0
 22 23  1  0  0  0
 23 24  2  0  0  0
 24 25  1  0  0  0
 24 32  1  0  0  0
 25 26  1  0  0  0
 26 27  2  0  0  0
 26 31  1  0  0  0
 27 28  1  0  0  0
 28 29  2  0  0  0
 29 30  1  0  0  0
 30 31  2  0  0  0
 32 33  2  0  0  0
 34 35  1  0  0  0
 35 36  2  0  0  0
M  END
> <Outcome>
Active

$$$$

                    3D
 Structure written by MMmdl.
 27 30  0  0  1  0            999 V2000
    8.5003    2.3479    0.0000 C   0  0  0  0  0  0
    7.7858    1.9354    0.0000 C   0  0  0  0  0  0
    7.7858    1.1104    0.0000 C   0  0  0  0  0  0
    8.5003    0.6979    0.0000 O   0  0  0  0  0  0
    7.0714    0.6979    0.0000 C   0  0  0  0  0  0
    6.3569    1.1104    0.0000 C   0  0  0  0  0  0
    5.6424    0.6979    0.0000 N   0  0  0  0  0  0
    4.9279    1.1104    0.0000 C   0  0  0  0  0  0
    4.2135    0.6979    0.0000 N   0  0  0  0  0  0
    3.4990    1.1104    0.0000 C   0  0  0  0  0  0
    2.7845    0.6979    0.0000 N   0  0  0  0  0  0
    2.0701    1.1104    0.0000 C   0  0  0  0  0  0
    1.3556    0.6979    0.0000 C   0  0  0  0  0  0
    0.6411    1.1104    0.0000 C   0  0  0  0  0  0
    0.6411    1.9354    0.0000 C   0  0  0  0  0  0
   -0.1435    2.1903    0.0000 C   0  0  0  0  0  0
   -0.6284    1.5229    0.0000 S   0  0  0  0  0  0
   -1.2415    2.0749    0.0000 O   0  0  0  0  0  0
   -1.2415    0.9709    0.0000 O   0  0  0  0  0  0
   -0.1435    0.8555    0.0000 C   0  0  0  0  0  0
    1.3556    2.3479    0.0000 C   0  0  0  0  0  0
    2.0701    1.9354    0.0000 C   0  0  0  0  0  0
    3.4990    1.9354    0.0000 N   0  0  0  0  0  0
    4.2135    2.3479    0.0000 C   0  0  0  0  0  0
    4.9279    1.9354    0.0000 C   0  0  0  0  0  0
    6.3569    1.9354    0.0000 C   0  0  0  0  0  0
    7.0714    2.3479    0.0000 C   0  0  0  0  0  0
  1  2  1  0  0  0
  2  3  2  0  0  0
  2 27  1  0  0  0
  3  4  1  0  0  0
  3  5  1  0  0  0
  5  6  2  0  0  0
  6  7  1  0  0  0
  6 26  1  0  0  0
  7  8  1  0  0  0
  8  9  2  0  0  0
  8 25  1  0  0  0
  9 10  1  0  0  0
 10 11  1  0  0  0
 10 23  2  0  0  0
 11 12  1  0  0  0
 12 13  2  0  0  0
 12 22  1  0  0  0
 13 14  1  0  0  0
 14 15  2  0  0  0
 14 20  1  0  0  0
 15 16  1  0  0  0
 15 21  1  0  0  0
 16 17  1  0  0  0
 17 18  2  0  0  0
 17 19  2  0  0  0
 17 20  1  0  0  0
 21 22  2  0  0  0
 23 24  1  0  0  0
 24 25  2  0  0  0
 26 27  2  0  0  0
M  END
> <Outcome>
Active

$$$$

                    3D
 Structure written by MMmdl.
 36 40  0  0  1  0            999 V2000
   -2.8579    4.9500    0.0000 C   0  0  0  0  0  0
   -2.1434    4.5375    0.0000 O   0  0  0  0  0  0
   -2.1434    3.7125    0.0000 C   0  0  0  0  0  0
   -1.4289    3.3000    0.0000 C   0  0  0  0  0  0
   -1.4289    2.4750    0.0000 N   0  0  0  0  0  0
   -0.7145    2.0625    0.0000 C   0  0  0  0  0  0
   -0.7145    1.2375    0.0000 C   0  0  0  0  0  0
    0.0000    0.8250    0.0000 C   0  0  0  0  0  0
    0.0000   -0.0000    0.0000 C   0  0  0  0  0  0
   -0.7145   -0.4125    0.0000 C   0  0  0  0  0  0
   -1.4289   -0.0000    0.0000 C   0  0  0  0  0  0
   -1.4289    0.8250    0.0000 C   0  0  0  0  0  0
    0.7145   -0.4125    0.0000 C   0  0  0  0  0  0
    1.4289    0.0000    0.0000 C   0  0  0  0  0  0
    2.1434   -0.4125    0.0000 C   0  0  0  0  0  0
    2.8579   -0.0000    0.0000 N   0  0  0  0  0  0
    3.5724   -0.4125    0.0000 C   0  0  0  0  0  0
    3.5724   -1.2375    0.0000 C   0  0  0  0  0  0
    2.8579   -1.6500    0.0000 C   0  0  0  0  0  0
    2.8579   -2.4750    0.0000 N   0  0  0  0  0  0
    2.1434   -2.8875    0.0000 C   0  0  0  0  0  0
    2.1434   -3.7125    0.0000 C   0  0  0  0  0  0
    1.4289   -4.1250    0.0000 C   0  0  0  0  0  0
    0.7145   -3.7125    0.0000 C   0  0  0  0  0  0
    0.0000   -4.1250    0.0000 O   0  0  0  0  0  0
    0.0000   -4.9500    0.0000 C   0  0  0  0  0  0
    0.7145   -5.3625    0.0000 C   0  0  0  0  0  0
    0.7145   -6.1875    0.0000 N   0  0  0  0  0  0
    0.0000   -6.6000    0.0000 C   0  0  0  0  0  0
   -0.7145   -6.1875    0.0000 C   0  0  0  0  0  0
   -0.7145   -5.3625    0.0000 C   0  0  0  0  0  0
    0.7145   -2.8875    0.0000 C   0  0  0  0  0  0
    1.4289   -2.4750    0.0000 C   0  0  0  0  0  0
    2.1434   -1.2375    0.0000 C   0  0  0  0  0  0
    1.4289   -1.6500    0.0000 C   0  0  0  0  0  0
    0.7145   -1.2375    0.0000 C   0  0  0  0  0  0
  1  2  1  0  0  0
  2  3  1  0  0  0
  3  4  1  0  0  0
  4  5  1  0  0  0
  5  6  1  0  0  0
  6  7  1  0  0  0
  7  8  2  0  0  0
  7 12  1  0  0  0
  8  9  1  0  0  0
  9 10  2  0  0  0
  9 13  1  0  0  0
 10 11  1  0  0  0
 11 12  2  0  0  0
 13 14  2  0  0  0
 13 36  1  0  0  0
 14 15  1  0  0  0
 15 16  2  0  0  0
 15 34  1  0  0  0
 16 17  1  0  0  0
 17 18  2  0  0  0
 18 19  1  0  0  0
 19 20  1  0  0  0
 19 34  2  0  0  0
 20 21  1  0  0  0
 21 22  2  0  0  0
 21 33  1  0  0  0
 22 23  1  0  0  0
 23 24  2  0  0  0
 24 25  1  0  0  0
 24 32  1  0  0  0
 25 26  1  0  0  0
 26 27  2  0  0  0
 26 31  1  0  0  0
 27 28  1  0  0  0
 28 29  2  0  0  0
 29 30  1  0  0  0
 30 31  2  0  0  0
 32 33  2  0  0  0
 34 35  1  0  0  0
 35 36  2  0  0  0
M  END
> <Outcome>
Active

$$$$

                    3D
 Structure written by MMmdl.
 38 42  0  0  1  0            999 V2000
   -2.1434    5.3625    0.0000 C   0  0  0  0  0  0
   -2.1434    4.5375    0.0000 S   0  0  0  0  0  0
   -2.9684    4.5375    0.0000 O   0  0  0  0  0  0
   -1.3184    4.5375    0.0000 O   0  0  0  0  0  0
   -2.1434    3.7125    0.0000 C   0  0  0  0  0  0
   -1.4289    3.3000    0.0000 C   0  0  0  0  0  0
   -1.4289    2.4750    0.0000 N   0  0  0  0  0  0
   -0.7145    2.0625    0.0000 C   0  0  0  0  0  0
   -0.7145    1.2375    0.0000 C   0  0  0  0  0  0
    0.0000    0.8250    0.0000 C   0  0  0  0  0  0
    0.0000   -0.0000    0.0000 C   0  0  0  0  0  0
   -0.7145   -0.4125    0.0000 C   0  0  0  0  0  0
   -1.4289   -0.0000    0.0000 C   0  0  0  0  0  0
   -1.4289    0.8250    0.0000 C   0  0  0  0  0  0
    0.7145   -0.4125    0.0000 C   0  0  0  0  0  0
    1.4289    0.0000    0.0000 C   0  0  0  0  0  0
    2.1434   -0.4125    0.0000 C   0  0  0  0  0  0
    2.8579    0.0000    0.0000 N   0  0  0  0  0  0
    3.5724   -0.4125    0.0000 C   0  0  0  0  0  0
    3.5724   -1.2375    0.0000 C   0  0  0  0  0  0
    2.8579   -1.6500    0.0000 C   0  0  0  0  0  0
    2.8579   -2.4750    0.0000 N   0  0  0  0  0  0
    2.1434   -2.8875    0.0000 C   0  0  0  0  0  0
    2.1434   -3.7125    0.0000 C   0  0  0  0  0  0
    1.4289   -4.1250    0.0000 C   0  0  0  0  0  0
    0.7145   -3.7125    0.0000 C   0  0  0  0  0  0
    0.0000   -4.1250    0.0000 O   0  0  0  0  0  0
    0.0000   -4.9500    0.0000 C   0  0  0  0  0  0
    0.7145   -5.3625    0.0000 C   0  0  0  0  0  0
    0.7145   -6.1875    0.0000 N   0  0  0  0  0  0
    0.0000   -6.6000    0.0000 C   0  0  0  0  0  0
   -0.7145   -6.1875    0.0000 C   0  0  0  0  0  0
   -0.7145   -5.3625    0.0000 C   0  0  0  0  0  0
    0.7145   -2.8875    0.0000 C   0  0  0  0  0  0
    1.4289   -2.4750    0.0000 C   0  0  0  0  0  0
    2.1434   -1.2375    0.0000 C   0  0  0  0  0  0
    1.4289   -1.6500    0.0000 C   0  0  0  0  0  0
    0.7145   -1.2375    0.0000 C   0  0  0  0  0  0
  1  2  1  0  0  0
  2  3  2  0  0  0
  2  4  2  0  0  0
  2  5  1  0  0  0
  5  6  1  0  0  0
  6  7  1  0  0  0
  7  8  1  0  0  0
  8  9  1  0  0  0
  9 10  2  0  0  0
  9 14  1  0  0  0
 10 11  1  0  0  0
 11 12  2  0  0  0
 11 15  1  0  0  0
 12 13  1  0  0  0
 13 14  2  0  0  0
 15 16  2  0  0  0
 15 38  1  0  0  0
 16 17  1  0  0  0
 17 18  2  0  0  0
 17 36  1  0  0  0
 18 19  1  0  0  0
 19 20  2  0  0  0
 20 21  1  0  0  0
 21 22  1  0  0  0
 21 36  2  0  0  0
 22 23  1  0  0  0
 23 24  2  0  0  0
 23 35  1  0  0  0
 24 25  1  0  0  0
 25 26  2  0  0  0
 26 27  1  0  0  0
 26 34  1  0  0  0
 27 28  1  0  0  0
 28 29  2  0  0  0
 28 33  1  0  0  0
 29 30  1  0  0  0
 30 31  2  0  0  0
 31 32  1  0  0  0
 32 33  2  0  0  0
 34 35  2  0  0  0
 36 37  1  0  0  0
 37 38  2  0  0  0
M  END
> <Outcome>
Active

$$$$

                    3D
 Structure written by MMmdl.
 40 45  0  0  1  0            999 V2000
   -1.4289    3.3000    0.0000 C   0  0  0  0  0  0
   -2.1434    3.7125    0.0000 C   0  0  0  0  0  0
   -2.1434    4.5375    0.0000 N   0  0  0  0  0  0
   -2.8579    4.9500    0.0000 C   0  0  0  0  0  0
   -2.8579    5.7750    0.0000 C   0  0  0  0  0  0
   -2.1434    6.1875    0.0000 O   0  0  0  0  0  0
   -1.4289    5.7750    0.0000 C   0  0  0  0  0  0
   -1.4289    4.9500    0.0000 C   0  0  0  0  0  0
   -1.4289    2.4750    0.0000 N   0  0  0  0  0  0
   -0.7145    2.0625    0.0000 C   0  0  0  0  0  0
   -0.7145    1.2375    0.0000 C   0  0  0  0  0  0
    0.0000    0.8250    0.0000 C   0  0  0  0  0  0
    0.0000   -0.0000    0.0000 C   0  0  0  0  0  0
   -0.7145   -0.4125    0.0000 C   0  0  0  0  0  0
   -1.4289   -0.0000    0.0000 C   0  0  0  0  0  0
   -1.4289    0.8250    0.0000 C   0  0  0  0  0  0
    0.7145   -0.4125    0.0000 C   0  0  0  0  0  0
    1.4289    0.0000    0.0000 C   0  0  0  0  0  0
    2.1434   -0.4125    0.0000 C   0  0  0  0  0  0
    2.8579   -0.0000    0.0000 N   0  0  0  0  0  0
    3.5724   -0.4125    0.0000 C   0  0  0  0  0  0
    3.5724   -1.2375    0.0000 C   0  0  0  0  0  0
    2.8579   -1.6500    0.0000 C   0  0  0  0  0  0
    2.8579   -2.4750    0.0000 N   0  0  0  0  0  0
    2.1434   -2.8875    0.0000 C   0  0  0  0  0  0
    2.1434   -3.7125    0.0000 C   0  0  0  0  0  0
    1.4289   -4.1250    0.0000 C   0  0  0  0  0  0
    0.7145   -3.7125    0.0000 C   0  0  0  0  0  0
    0.0000   -4.1250    0.0000 O   0  0  0  0  0  0
    0.0000   -4.9500    0.0000 C   0  0  0  0  0  0
    0.7145   -5.3625    0.0000 C   0  0  0  0  0  0
    0.7145   -6.1875    0.0000 N   0  0  0  0  0  0
    0.0000   -6.6000    0.0000 C   0  0  0  0  0  0
   -0.7145   -6.1875    0.0000 C   0  0  0  0  0  0
   -0.7145   -5.3625    0.0000 C   0  0  0  0  0  0
    0.7145   -2.8875    0.0000 C   0  0  0  0  0  0
    1.4289   -2.4750    0.0000 C   0  0  0  0  0  0
    2.1434   -1.2375    0.0000 C   0  0  0  0  0  0
    1.4289   -1.6500    0.0000 C   0  0  0  0  0  0
    0.7145   -1.2375    0.0000 C   0  0  0  0  0  0
  1  2  1  0  0  0
  1  9  1  0  0  0
  2  3  1  0  0  0
  3  4  1  0  0  0
  3  8  1  0  0  0
  4  5  1  0  0  0
  5  6  1  0  0  0
  6  7  1  0  0  0
  7  8  1  0  0  0
  9 10  1  0  0  0
 10 11  1  0  0  0
 11 12  2  0  0  0
 11 16  1  0  0  0
 12 13  1  0  0  0
 13 14  2  0  0  0
 13 17  1  0  0  0
 14 15  1  0  0  0
 15 16  2  0  0  0
 17 18  2  0  0  0
 17 40  1  0  0  0
 18 19  1  0  0  0
 19 20  2  0  0  0
 19 38  1  0  0  0
 20 21  1  0  0  0
 21 22  2  0  0  0
 22 23  1  0  0  0
 23 24  1  0  0  0
 23 38  2  0  0  0
 24 25  1  0  0  0
 25 26  2  0  0  0
 25 37  1  0  0  0
 26 27  1  0  0  0
 27 28  2  0  0  0
 28 29  1  0  0  0
 28 36  1  0  0  0
 29 30  1  0  0  0
 30 31  2  0  0  0
 30 35  1  0  0  0
 31 32  1  0  0  0
 32 33  2  0  0  0
 33 34  1  0  0  0
 34 35  2  0  0  0
 36 37  2  0  0  0
 38 39  1  0  0  0
 39 40  2  0  0  0
M  END
> <Outcome>
Active

$$$$

                    3D
 Structure written by MMmdl.
 37 41  0  0  1  0            999 V2000
   -2.8579    4.9500    0.0000 C   0  0  0  0  0  0
   -2.1434    4.5375    0.0000 N   0  0  0  0  0  0
   -1.4289    4.9500    0.0000 C   0  0  0  0  0  0
   -2.1434    3.7125    0.0000 C   0  0  0  0  0  0
   -1.4289    3.3000    0.0000 C   0  0  0  0  0  0
   -1.4289    2.4750    0.0000 N   0  0  0  0  0  0
   -0.7145    2.0625    0.0000 C   0  0  0  0  0  0
   -0.7145    1.2375    0.0000 C   0  0  0  0  0  0
    0.0000    0.8250    0.0000 C   0  0  0  0  0  0
    0.0000   -0.0000    0.0000 C   0  0  0  0  0  0
   -0.7145   -0.4125    0.0000 C   0  0  0  0  0  0
   -1.4289   -0.0000    0.0000 C   0  0  0  0  0  0
   -1.4289    0.8250    0.0000 C   0  0  0  0  0  0
    0.7145   -0.4125    0.0000 C   0  0  0  0  0  0
    1.4289    0.0000    0.0000 C   0  0  0  0  0  0
    2.1434   -0.4125    0.0000 C   0  0  0  0  0  0
    2.8579    0.0000    0.0000 N   0  0  0  0  0  0
    3.5724   -0.4125    0.0000 C   0  0  0  0  0  0
    3.5724   -1.2375    0.0000 C   0  0  0  0  0  0
    2.8579   -1.6500    0.0000 C   0  0  0  0  0  0
    2.8579   -2.4750    0.0000 N   0  0  0  0  0  0
    2.1434   -2.8875    0.0000 C   0  0  0  0  0  0
    2.1434   -3.7125    0.0000 C   0  0  0  0  0  0
    1.4289   -4.1250    0.0000 C   0  0  0  0  0  0
    0.7145   -3.7125    0.0000 C   0  0  0  0  0  0
    0.0000   -4.1250    0.0000 O   0  0  0  0  0  0
    0.0000   -4.9500    0.0000 C   0  0  0  0  0  0
    0.7145   -5.3625    0.0000 C   0  0  0  0  0  0
    0.7145   -6.1875    0.0000 C   0  0  0  0  0  0
    0.0000   -6.6000    0.0000 C   0  0  0  0  0  0
   -0.7145   -6.1875    0.0000 C   0  0  0  0  0  0
   -0.7145   -5.3625    0.0000 N   0  0  0  0  0  0
    0.7145   -2.8875    0.0000 C   0  0  0  0  0  0
    1.4289   -2.4750    0.0000 C   0  0  0  0  0  0
    2.1434   -1.2375    0.0000 C   0  0  0  0  0  0
    1.4289   -1.6500    0.0000 C   0  0  0  0  0  0
    0.7145   -1.2375    0.0000 C   0  0  0  0  0  0
  1  2  1  0  0  0
  2  3  1  0  0  0
  2  4  1  0  0  0
  4  5  1  0  0  0
  5  6  1  0  0  0
  6  7  1  0  0  0
  7  8  1  0  0  0
  8  9  2  0  0  0
  8 13  1  0  0  0
  9 10  1  0  0  0
 10 11  2  0  0  0
 10 14  1  0  0  0
 11 12  1  0  0  0
 12 13  2  0  0  0
 14 15  2  0  0  0
 14 37  1  0  0  0
 15 16  1  0  0  0
 16 17  2  0  0  0
 16 35  1  0  0  0
 17 18  1  0  0  0
 18 19  2  0  0  0
 19 20  1  0  0  0
 20 21  1  0  0  0
 20 35  2  0  0  0
 21 22  1  0  0  0
 22 23  2  0  0  0
 22 34  1  0  0  0
 23 24  1  0  0  0
 24 25  2  0  0  0
 25 26  1  0  0  0
 25 33  1  0  0  0
 26 27  1  0  0  0
 27 28  2  0  0  0
 27 32  1  0  0  0
 28 29  1  0  0  0
 29 30  2  0  0  0
 30 31  1  0  0  0
 31 32  2  0  0  0
 33 34  2  0  0  0
 35 36  1  0  0  0
 36 37  2  0  0  0
M  END
> <Outcome>
Active

$$$$

                    3D
 Structure written by MMmdl.
 30 34  0  0  1  0            999 V2000
    5.6424    0.6979    0.0000 N   0  0  0  0  0  0
    6.3569    1.1104    0.0000 C   0  0  0  0  0  0
    6.3569    1.9354    0.0000 C   0  0  0  0  0  0
    7.0714    2.3479    0.0000 C   0  0  0  0  0  0
    7.7858    1.9354    0.0000 C   0  0  0  0  0  0
    8.5003    2.3479    0.0000 O   0  0  0  0  0  0
    9.2148    1.9354    0.0000 C   0  0  0  0  0  0
    9.9292    2.3479    0.0000 C   0  0  0  0  0  0
   10.6437    1.9354    0.0000 C   0  0  0  0  0  0
   10.6437    1.1104    0.0000 C   0  0  0  0  0  0
    9.9292    0.6979    0.0000 C   0  0  0  0  0  0
    9.2148    1.1104    0.0000 C   0  0  0  0  0  0
    7.7858    1.1104    0.0000 C   0  0  0  0  0  0
    7.0714    0.6979    0.0000 C   0  0  0  0  0  0
    4.9279    1.1104    0.0000 C   0  0  0  0  0  0
    4.2135    0.6979    0.0000 N   0  0  0  0  0  0
    3.4990    1.1104    0.0000 C   0  0  0  0  0  0
    2.7845    0.6979    0.0000 N   0  0  0  0  0  0
    2.0701    1.1104    0.0000 C   0  0  0  0  0  0
    1.3556    0.6979    0.0000 C   0  0  0  0  0  0
    0.6411    1.1104    0.0000 C   0  0  0  0  0  0
    0.6411    1.9354    0.0000 C   0  0  0  0  0  0
   -0.1435    2.1903    0.0000 C   0  0  0  0  0  0
   -0.6284    1.5229    0.0000 N   0  0  0  0  0  0
   -0.1435    0.8555    0.0000 N   0  0  0  0  0  0
    1.3556    2.3479    0.0000 C   0  0  0  0  0  0
    2.0701    1.9354    0.0000 C   0  0  0  0  0  0
    3.4990    1.9354    0.0000 N   0  0  0  0  0  0
    4.2135    2.3479    0.0000 C   0  0  0  0  0  0
    4.9279    1.9354    0.0000 C   0  0  0  0  0  0
  1  2  1  0  0  0
  1 15  1  0  0  0
  2  3  2  0  0  0
  2 14  1  0  0  0
  3  4  1  0  0  0
  4  5  2  0  0  0
  5  6  1  0  0  0
  5 13  1  0  0  0
  6  7  1  0  0  0
  7  8  2  0  0  0
  7 12  1  0  0  0
  8  9  1  0  0  0
  9 10  2  0  0  0
 10 11  1  0  0  0
 11 12  2  0  0  0
 13 14  2  0  0  0
 15 16  2  0  0  0
 15 30  1  0  0  0
 16 17  1  0  0  0
 17 18  1  0  0  0
 17 28  2  0  0  0
 18 19  1  0  0  0
 19 20  2  0  0  0
 19 27  1  0  0  0
 20 21  1  0  0  0
 21 22  2  0  0  0
 21 25  1  0  0  0
 22 23  1  0  0  0
 22 26  1  0  0  0
 23 24  1  0  0  0
 24 25  2  0  0  0
 26 27  2  0  0  0
 28 29  1  0  0  0
 29 30  2  0  0  0
M  END
> <Outcome>
Active

$$$$

                    3D
 Structure written by MMmdl.
 30 33  0  0  1  0            999 V2000
    5.0013    2.8875    0.0000 N   0  0  0  0  0  0
    5.7158    2.4750    0.0000 C   0  0  0  0  0  0
    6.4302    2.0625    0.0000 C   0  0  0  0  0  0
    6.4302    1.2375    0.0000 C   0  0  0  0  0  0
    7.1447    0.8250    0.0000 C   0  0  0  0  0  0
    7.1447   -0.0000    0.0000 C   0  0  0  0  0  0
    6.4302   -0.4125    0.0000 C   0  0  0  0  0  0
    6.4302   -1.2375    0.0000 N   0  0  0  0  0  0
    7.1447   -1.6500    0.0000 C   0  0  0  0  0  0
    7.8592   -1.2375    0.0000 N   0  0  0  0  0  0
    8.5737   -1.6500    0.0000 C   0  0  0  0  0  0
    8.5737   -2.4750    0.0000 C   0  0  0  0  0  0
    7.8592   -2.8875    0.0000 C   0  0  0  0  0  0
    7.8592   -3.7125    0.0000 N   0  0  0  0  0  0
    7.1447   -4.1250    0.0000 C   0  0  0  0  0  0
    7.1447   -4.9500    0.0000 C   0  0  0  0  0  0
    6.4302   -5.3625    0.0000 C   0  0  0  0  0  0
    5.7158   -4.9500    0.0000 C   0  0  0  0  0  0
    5.0013   -5.3625    0.0000 O   0  0  0  0  0  0
    4.2868   -4.9500    0.0000 C   0  0  0  0  0  0
    3.5724   -5.3625    0.0000 C   0  0  0  0  0  0
    2.8579   -4.9500    0.0000 C   0  0  0  0  0  0
    2.8579   -4.1250    0.0000 C   0  0  0  0  0  0
    3.5724   -3.7125    0.0000 C   0  0  0  0  0  0
    4.2868   -4.1250    0.0000 C   0  0  0  0  0  0
    5.7158   -4.1250    0.0000 C   0  0  0  0  0  0
    6.4302   -3.7125    0.0000 C   0  0  0  0  0  0
    7.1447   -2.4750    0.0000 N   0  0  0  0  0  0
    5.7158    0.0000    0.0000 C   0  0  0  0  0  0
    5.7158    0.8250    0.0000 C   0  0  0  0  0  0
  1  2  3  0  0  0
  2  3  1  0  0  0
  3  4  1  0  0  0
  4  5  2  0  0  0
  4 30  1  0  0  0
  5  6  1  0  0  0
  6  7  2  0  0  0
  7  8  1  0  0  0
  7 29  1  0  0  0
  8  9  1  0  0  0
  9 10  2  0  0  0
  9 28  1  0  0  0
 10 11  1  0  0  0
 11 12  2  0  0  0
 12 13  1  0  0  0
 13 14  1  0  0  0
 13 28  2  0  0  0
 14 15  1  0  0  0
 15 16  2  0  0  0
 15 27  1  0  0  0
 16 17  1  0  0  0
 17 18  2  0  0  0
 18 19  1  0  0  0
 18 26  1  0  0  0
 19 20  1  0  0  0
 20 21  2  0  0  0
 20 25  1  0  0  0
 21 22  1  0  0  0
 22 23  2  0  0  0
 23 24  1  0  0  0
 24 25  2  0  0  0
 26 27  2  0  0  0
 29 30  2  0  0  0
M  END
> <Outcome>
Active

$$$$

                    3D
 Structure written by MMmdl.
 36 40  0  0  1  0            999 V2000
    2.1434   -8.6625    0.0000 C   0  0  0  0  0  0
    1.4289   -9.0750    0.0000 C   0  0  0  0  0  0
    1.4289   -9.9000    0.0000 N   0  0  0  0  0  0
    2.1434  -10.3125    0.0000 C   0  0  0  0  0  0
    2.1434  -11.1375    0.0000 C   0  0  0  0  0  0
    1.4289  -11.5500    0.0000 C   0  0  0  0  0  0
    0.7145  -11.1375    0.0000 C   0  0  0  0  0  0
    0.7145  -10.3125    0.0000 C   0  0  0  0  0  0
    2.1434   -7.8375    0.0000 O   0  0  0  0  0  0
    2.8579   -7.4250    0.0000 C   0  0  0  0  0  0
    2.8579   -6.6000    0.0000 C   0  0  0  0  0  0
    3.5724   -6.1875    0.0000 C   0  0  0  0  0  0
    4.2868   -6.6000    0.0000 C   0  0  0  0  0  0
    5.0013   -6.1875    0.0000 N   0  0  0  0  0  0
    5.0013   -5.3625    0.0000 C   0  0  0  0  0  0
    4.2868   -4.9500    0.0000 N   0  0  0  0  0  0
    4.2868   -4.1250    0.0000 C   0  0  0  0  0  0
    5.0013   -3.7125    0.0000 C   0  0  0  0  0  0
    5.7158   -4.1250    0.0000 C   0  0  0  0  0  0
    6.4302   -3.7125    0.0000 N   0  0  0  0  0  0
    7.1447   -4.1250    0.0000 C   0  0  0  0  0  0
    7.8592   -3.7125    0.0000 C   0  0  0  0  0  0
    8.5737   -4.1250    0.0000 C   0  0  0  0  0  0
    8.5737   -4.9500    0.0000 C   0  0  0  0  0  0
    9.2881   -5.3625    0.0000 O   0  0  0  0  0  0
   10.0026   -4.9500    0.0000 C   0  0  0  0  0  0
   10.0026   -4.1250    0.0000 C   0  0  0  0  0  0
   10.7171   -3.7125    0.0000 C   0  0  0  0  0  0
   11.4315   -4.1250    0.0000 C   0  0  0  0  0  0
   11.4315   -4.9500    0.0000 C   0  0  0  0  0  0
   10.7171   -5.3625    0.0000 C   0  0  0  0  0  0
    7.8592   -5.3625    0.0000 C   0  0  0  0  0  0
    7.1447   -4.9500    0.0000 C   0  0  0  0  0  0
    5.7158   -4.9500    0.0000 N   0  0  0  0  0  0
    4.2868   -7.4250    0.0000 C   0  0  0  0  0  0
    3.5724   -7.8375    0.0000 C   0  0  0  0  0  0
  1  2  1  0  0  0
  1  9  1  0  0  0
  2  3  1  0  0  0
  3  4  1  0  0  0
  3  8  1  0  0  0
  4  5  1  0  0  0
  5  6  1  0  0  0
  6  7  1  0  0  0
  7  8  1  0  0  0
  9 10  1  0  0  0
 10 11  2  0  0  0
 10 36  1  0  0  0
 11 12  1  0  0  0
 12 13  2  0  0  0
 13 14  1  0  0  0
 13 35  1  0  0  0
 14 15  1  0  0  0
 15 16  2  0  0  0
 15 34  1  0  0  0
 16 17  1  0  0  0
 17 18  2  0  0  0
 18 19  1  0  0  0
 19 20  1  0  0  0
 19 34  2  0  0  0
 20 21  1  0  0  0
 21 22  2  0  0  0
 21 33  1  0  0  0
 22 23  1  0  0  0
 23 24  2  0  0  0
 24 25  1  0  0  0
 24 32  1  0  0  0
 25 26  1  0  0  0
 26 27  2  0  0  0
 26 31  1  0  0  0
 27 28  1  0  0  0
 28 29  2  0  0  0
 29 30  1  0  0  0
 30 31  2  0  0  0
 32 33  2  0  0  0
 35 36  2  0  0  0
M  END
> <Outcome>
Active

$$$$

                    3D
 Structure written by MMmdl.
 31 34  0  0  1  0            999 V2000
   -0.0000   -4.1250    0.0000 C   0  0  0  0  0  0
   -0.0000   -4.9500    0.0000 C   0  0  0  0  0  0
    0.7145   -5.3625    0.0000 O   0  0  0  0  0  0
   -0.7145   -5.3625    0.0000 N   0  0  0  0  0  0
   -0.7145   -6.1875    0.0000 C   0  0  0  0  0  0
   -0.0000   -6.6000    0.0000 C   0  0  0  0  0  0
   -0.0000   -7.4250    0.0000 C   0  0  0  0  0  0
   -0.7145   -7.8375    0.0000 C   0  0  0  0  0  0
   -1.4289   -7.4250    0.0000 C   0  0  0  0  0  0
   -2.1434   -7.8375    0.0000 N   0  0  0  0  0  0
   -2.1434   -8.6625    0.0000 C   0  0  0  0  0  0
   -1.4289   -9.0750    0.0000 N   0  0  0  0  0  0
   -1.4289   -9.9000    0.0000 C   0  0  0  0  0  0
   -2.1434  -10.3125    0.0000 C   0  0  0  0  0  0
   -2.8579   -9.9000    0.0000 C   0  0  0  0  0  0
   -3.5724  -10.3125    0.0000 N   0  0  0  0  0  0
   -4.2868   -9.9000    0.0000 C   0  0  0  0  0  0
   -5.0013  -10.3125    0.0000 C   0  0  0  0  0  0
   -5.7158   -9.9000    0.0000 C   0  0  0  0  0  0
   -5.7158   -9.0750    0.0000 C   0  0  0  0  0  0
   -6.4302   -8.6625    0.0000 O   0  0  0  0  0  0
   -7.1447   -9.0750    0.0000 C   0  0  0  0  0  0
   -7.1447   -9.9000    0.0000 C   0  0  0  0  0  0
   -7.8592  -10.3125    0.0000 C   0  0  0  0  0  0
   -8.5737   -9.9000    0.0000 C   0  0  0  0  0  0
   -8.5737   -9.0750    0.0000 C   0  0  0  0  0  0
   -7.8592   -8.6625    0.0000 C   0  0  0  0  0  0
   -5.0013   -8.6625    0.0000 C   0  0  0  0  0  0
   -4.2868   -9.0750    0.0000 C   0  0  0  0  0  0
   -2.8579   -9.0750    0.0000 N   0  0  0  0  0  0
   -1.4289   -6.6000    0.0000 C   0  0  0  0  0  0
  1  2  1  0  0  0
  2  3  2  0  0  0
  2  4  1  0  0  0
  4  5  1  0  0  0
  5  6  2  0  0  0
  5 31  1  0  0  0
  6  7  1  0  0  0
  7  8  2  0  0  0
  8  9  1  0  0  0
  9 10  1  0  0  0
  9 31  2  0  0  0
 10 11  1  0  0  0
 11 12  2  0  0  0
 11 30  1  0  0  0
 12 13  1  0  0  0
 13 14  2  0  0  0
 14 15  1  0  0  0
 15 16  1  0  0  0
 15 30  2  0  0  0
 16 17  1  0  0  0
 17 18  2  0  0  0
 17 29  1  0  0  0
 18 19  1  0  0  0
 19 20  2  0  0  0
 20 21  1  0  0  0
 20 28  1  0  0  0
 21 22  1  0  0  0
 22 23  2  0  0  0
 22 27  1  0  0  0
 23 24  1  0  0  0
 24 25  2  0  0  0
 25 26  1  0  0  0
 26 27  2  0  0  0
 28 29  2  0  0  0
M  END
> <Outcome>
Active

$$$$

                    3D
 Structure written by MMmdl.
 37 41  0  0  1  0            999 V2000
   -6.3235   -7.8991    0.0000 O   0  0  0  0  0  0
   -5.6091   -7.4866    0.0000 C   0  0  0  0  0  0
   -4.8946   -7.8991    0.0000 N   0  0  0  0  0  0
   -4.8946   -8.7241    0.0000 C   0  0  0  0  0  0
   -4.1801   -9.1366    0.0000 C   0  0  0  0  0  0
   -4.1801   -9.9616    0.0000 N   0  0  0  0  0  0
   -3.5127  -10.4465    0.0000 C   0  0  0  0  0  0
   -3.7676  -11.2311    0.0000 C   0  0  0  0  0  0
   -4.5926  -11.2311    0.0000 C   0  0  0  0  0  0
   -4.8476  -10.4465    0.0000 C   0  0  0  0  0  0
   -5.6091   -6.6616    0.0000 C   0  0  0  0  0  0
   -6.3235   -6.2491    0.0000 C   0  0  0  0  0  0
   -6.3235   -5.4241    0.0000 C   0  0  0  0  0  0
   -7.0380   -5.0116    0.0000 N   0  0  0  0  0  0
   -7.7525   -5.4241    0.0000 C   0  0  0  0  0  0
   -7.7525   -6.2491    0.0000 N   0  0  0  0  0  0
   -8.4669   -6.6616    0.0000 C   0  0  0  0  0  0
   -9.1814   -6.2491    0.0000 C   0  0  0  0  0  0
   -9.1814   -5.4241    0.0000 C   0  0  0  0  0  0
   -9.8959   -5.0116    0.0000 N   0  0  0  0  0  0
   -9.8959   -4.1866    0.0000 C   0  0  0  0  0  0
  -10.6104   -3.7741    0.0000 C   0  0  0  0  0  0
  -10.6104   -2.9491    0.0000 C   0  0  0  0  0  0
   -9.8959   -2.5366    0.0000 C   0  0  0  0  0  0
   -9.8959   -1.7116    0.0000 O   0  0  0  0  0  0
  -10.6104   -1.2991    0.0000 C   0  0  0  0  0  0
  -11.3248   -1.7116    0.0000 C   0  0  0  0  0  0
  -12.0393   -1.2991    0.0000 C   0  0  0  0  0  0
  -12.0393   -0.4741    0.0000 C   0  0  0  0  0  0
  -11.3248   -0.0616    0.0000 C   0  0  0  0  0  0
  -10.6104   -0.4741    0.0000 C   0  0  0  0  0  0
   -9.1814   -2.9491    0.0000 C   0  0  0  0  0  0
   -9.1814   -3.7741    0.0000 C   0  0  0  0  0  0
   -8.4669   -5.0116    0.0000 N   0  0  0  0  0  0
   -5.6091   -5.0116    0.0000 C   0  0  0  0  0  0
   -4.8946   -5.4241    0.0000 C   0  0  0  0  0  0
   -4.8946   -6.2491    0.0000 C   0  0  0  0  0  0
  1  2  2  0  0  0
  2  3  1  0  0  0
  2 11  1  0  0  0
  3  4  1  0  0  0
  4  5  1  0  0  0
  5  6  1  0  0  0
  6  7  1  0  0  0
  6 10  1  0  0  0
  7  8  1  0  0  0
  8  9  1  0  0  0
  9 10  1  0  0  0
 11 12  2  0  0  0
 11 37  1  0  0  0
 12 13  1  0  0  0
 13 14  1  0  0  0
 13 35  2  0  0  0
 14 15  1  0  0  0
 15 16  2  0  0  0
 15 34  1  0  0  0
 16 17  1  0  0  0
 17 18  2  0  0  0
 18 19  1  0  0  0
 19 20  1  0  0  0
 19 34  2  0  0  0
 20 21  1  0  0  0
 21 22  2  0  0  0
 21 33  1  0  0  0
 22 23  1  0  0  0
 23 24  2  0  0  0
 24 25  1  0  0  0
 24 32  1  0  0  0
 25 26  1  0  0  0
 26 27  2  0  0  0
 26 31  1  0  0  0
 27 28  1  0  0  0
 28 29  2  0  0  0
 29 30  1  0  0  0
 30 31  2  0  0  0
 32 33  2  0  0  0
 35 36  1  0  0  0
 36 37  2  0  0  0
M  END
> <Outcome>
Active

$$$$

                    3D
 Structure written by MMmdl.
 38 42  0  0  1  0            999 V2000
   -6.4302   -7.8375    0.0000 O   0  0  0  0  0  0
   -5.7158   -7.4250    0.0000 C   0  0  0  0  0  0
   -5.0013   -7.8375    0.0000 N   0  0  0  0  0  0
   -5.0013   -8.6625    0.0000 C   0  0  0  0  0  0
   -4.2868   -9.0750    0.0000 C   0  0  0  0  0  0
   -4.2868   -9.9000    0.0000 N   0  0  0  0  0  0
   -3.5724  -10.3125    0.0000 C   0  0  0  0  0  0
   -3.5724  -11.1375    0.0000 C   0  0  0  0  0  0
   -4.2868  -11.5500    0.0000 C   0  0  0  0  0  0
   -5.0013  -11.1375    0.0000 C   0  0  0  0  0  0
   -5.0013  -10.3125    0.0000 C   0  0  0  0  0  0
   -5.7158   -6.6000    0.0000 C   0  0  0  0  0  0
   -6.4302   -6.1875    0.0000 C   0  0  0  0  0  0
   -6.4302   -5.3625    0.0000 C   0  0  0  0  0  0
   -7.1447   -4.9500    0.0000 N   0  0  0  0  0  0
   -7.8592   -5.3625    0.0000 C   0  0  0  0  0  0
   -7.8592   -6.1875    0.0000 N   0  0  0  0  0  0
   -8.5737   -6.6000    0.0000 C   0  0  0  0  0  0
   -9.2881   -6.1875    0.0000 C   0  0  0  0  0  0
   -9.2881   -5.3625    0.0000 C   0  0  0  0  0  0
  -10.0026   -4.9500    0.0000 N   0  0  0  0  0  0
  -10.0026   -4.1250    0.0000 C   0  0  0  0  0  0
  -10.7171   -3.7125    0.0000 C   0  0  0  0  0  0
  -10.7171   -2.8875    0.0000 C   0  0  0  0  0  0
  -10.0026   -2.4750    0.0000 C   0  0  0  0  0  0
  -10.0026   -1.6500    0.0000 O   0  0  0  0  0  0
  -10.7171   -1.2375    0.0000 C   0  0  0  0  0  0
  -11.4315   -1.6500    0.0000 C   0  0  0  0  0  0
  -12.1460   -1.2375    0.0000 C   0  0  0  0  0  0
  -12.1460   -0.4125    0.0000 C   0  0  0  0  0  0
  -11.4315    0.0000    0.0000 C   0  0  0  0  0  0
  -10.7171   -0.4125    0.0000 C   0  0  0  0  0  0
   -9.2881   -2.8875    0.0000 C   0  0  0  0  0  0
   -9.2881   -3.7125    0.0000 C   0  0  0  0  0  0
   -8.5737   -4.9500    0.0000 N   0  0  0  0  0  0
   -5.7158   -4.9500    0.0000 C   0  0  0  0  0  0
   -5.0013   -5.3625    0.0000 C   0  0  0  0  0  0
   -5.0013   -6.1875    0.0000 C   0  0  0  0  0  0
  1  2  2  0  0  0
  2  3  1  0  0  0
  2 12  1  0  0  0
  3  4  1  0  0  0
  4  5  1  0  0  0
  5  6  1  0  0  0
  6  7  1  0  0  0
  6 11  1  0  0  0
  7  8  1  0  0  0
  8  9  1  0  0  0
  9 10  1  0  0  0
 10 11  1  0  0  0
 12 13  2  0  0  0
 12 38  1  0  0  0
 13 14  1  0  0  0
 14 15  1  0  0  0
 14 36  2  0  0  0
 15 16  1  0  0  0
 16 17  2  0  0  0
 16 35  1  0  0  0
 17 18  1  0  0  0
 18 19  2  0  0  0
 19 20  1  0  0  0
 20 21  1  0  0  0
 20 35  2  0  0  0
 21 22  1  0  0  0
 22 23  2  0  0  0
 22 34  1  0  0  0
 23 24  1  0  0  0
 24 25  2  0  0  0
 25 26  1  0  0  0
 25 33  1  0  0  0
 26 27  1  0  0  0
 27 28  2  0  0  0
 27 32  1  0  0  0
 28 29  1  0  0  0
 29 30  2  0  0  0
 30 31  1  0  0  0
 31 32  2  0  0  0
 33 34  2  0  0  0
 36 37  1  0  0  0
 37 38  2  0  0  0
M  END
> <Outcome>
Active

$$$$

                    3D
 Structure written by MMmdl.
 39 43  0  0  1  0            999 V2000
   -2.8579   -7.4250    0.0000 O   0  0  0  0  0  0
   -2.1434   -7.8375    0.0000 C   0  0  0  0  0  0
   -2.1434   -8.6625    0.0000 N   0  0  0  0  0  0
   -2.8579   -9.0750    0.0000 C   0  0  0  0  0  0
   -2.8579   -9.9000    0.0000 C   0  0  0  0  0  0
   -3.5724  -10.3125    0.0000 C   0  0  0  0  0  0
   -3.5724  -11.1375    0.0000 N   0  0  0  0  0  0
   -2.8579  -11.5500    0.0000 C   0  0  0  0  0  0
   -2.8579  -12.3750    0.0000 C   0  0  0  0  0  0
   -3.5724  -12.7875    0.0000 O   0  0  0  0  0  0
   -4.2868  -12.3750    0.0000 C   0  0  0  0  0  0
   -4.2868  -11.5500    0.0000 C   0  0  0  0  0  0
   -1.4289   -7.4250    0.0000 C   0  0  0  0  0  0
   -1.4289   -6.6000    0.0000 C   0  0  0  0  0  0
   -0.7145   -6.1875    0.0000 C   0  0  0  0  0  0
   -0.7145   -5.3625    0.0000 N   0  0  0  0  0  0
   -1.4289   -4.9500    0.0000 C   0  0  0  0  0  0
   -2.1434   -5.3625    0.0000 N   0  0  0  0  0  0
   -2.8579   -4.9500    0.0000 C   0  0  0  0  0  0
   -2.8579   -4.1250    0.0000 C   0  0  0  0  0  0
   -2.1434   -3.7125    0.0000 C   0  0  0  0  0  0
   -2.1434   -2.8875    0.0000 N   0  0  0  0  0  0
   -1.4289   -2.4750    0.0000 C   0  0  0  0  0  0
   -1.4289   -1.6500    0.0000 C   0  0  0  0  0  0
   -0.7145   -1.2375    0.0000 C   0  0  0  0  0  0
   -0.0000   -1.6500    0.0000 C   0  0  0  0  0  0
    0.7145   -1.2375    0.0000 O   0  0  0  0  0  0
    0.7145   -0.4125    0.0000 C   0  0  0  0  0  0
   -0.0000    0.0000    0.0000 C   0  0  0  0  0  0
   -0.0000    0.8250    0.0000 C   0  0  0  0  0  0
    0.7145    1.2375    0.0000 C   0  0  0  0  0  0
    1.4289    0.8250    0.0000 C   0  0  0  0  0  0
    1.4289   -0.0000    0.0000 C   0  0  0  0  0  0
   -0.0000   -2.4750    0.0000 C   0  0  0  0  0  0
   -0.7145   -2.8875    0.0000 C   0  0  0  0  0  0
   -1.4289   -4.1250    0.0000 N   0  0  0  0  0  0
   -0.0000   -6.6000    0.0000 C   0  0  0  0  0  0
   -0.0000   -7.4250    0.0000 C   0  0  0  0  0  0
   -0.7145   -7.8375    0.0000 C   0  0  0  0  0  0
  1  2  2  0  0  0
  2  3  1  0  0  0
  2 13  1  0  0  0
  3  4  1  0  0  0
  4  5  1  0  0  0
  5  6  1  0  0  0
  6  7  1  0  0  0
  7  8  1  0  0  0
  7 12  1  0  0  0
  8  9  1  0  0  0
  9 10  1  0  0  0
 10 11  1  0  0  0
 11 12  1  0  0  0
 13 14  2  0  0  0
 13 39  1  0  0  0
 14 15  1  0  0  0
 15 16  1  0  0  0
 15 37  2  0  0  0
 16 17  1  0  0  0
 17 18  2  0  0  0
 17 36  1  0  0  0
 18 19  1  0  0  0
 19 20  2  0  0  0
 20 21  1  0  0  0
 21 22  1  0  0  0
 21 36  2  0  0  0
 22 23  1  0  0  0
 23 24  2  0  0  0
 23 35  1  0  0  0
 24 25  1  0  0  0
 25 26  2  0  0  0
 26 27  1  0  0  0
 26 34  1  0  0  0
 27 28  1  0  0  0
 28 29  2  0  0  0
 28 33  1  0  0  0
 29 30  1  0  0  0
 30 31  2  0  0  0
 31 32  1  0  0  0
 32 33  2  0  0  0
 34 35  2  0  0  0
 37 38  1  0  0  0
 38 39  2  0  0  0
M  END
> <Outcome>
Active

$$$$

                    3D
 Structure written by MMmdl.
 39 43  0  0  1  0            999 V2000
   -2.8579   -7.4250    0.0000 O   0  0  0  0  0  0
   -2.1434   -7.8375    0.0000 C   0  0  0  0  0  0
   -2.1434   -8.6625    0.0000 N   0  0  0  0  0  0
   -2.8579   -9.0750    0.0000 C   0  0  0  0  0  0
   -2.8579   -9.9000    0.0000 C   0  0  0  0  0  0
   -3.5724  -10.3125    0.0000 C   0  0  0  0  0  0
   -3.5724  -11.1375    0.0000 N   0  0  0  0  0  0
   -2.8579  -11.5500    0.0000 C   0  0  0  0  0  0
   -2.8579  -12.3750    0.0000 C   0  0  0  0  0  0
   -3.5724  -12.7875    0.0000 C   0  0  0  0  0  0
   -4.2868  -12.3750    0.0000 C   0  0  0  0  0  0
   -4.2868  -11.5500    0.0000 C   0  0  0  0  0  0
   -1.4289   -7.4250    0.0000 C   0  0  0  0  0  0
   -1.4289   -6.6000    0.0000 C   0  0  0  0  0  0
   -0.7145   -6.1875    0.0000 C   0  0  0  0  0  0
   -0.7145   -5.3625    0.0000 N   0  0  0  0  0  0
   -1.4289   -4.9500    0.0000 C   0  0  0  0  0  0
   -2.1434   -5.3625    0.0000 N   0  0  0  0  0  0
   -2.8579   -4.9500    0.0000 C   0  0  0  0  0  0
   -2.8579   -4.1250    0.0000 C   0  0  0  0  0  0
   -2.1434   -3.7125    0.0000 C   0  0  0  0  0  0
   -2.1434   -2.8875    0.0000 N   0  0  0  0  0  0
   -1.4289   -2.4750    0.0000 C   0  0  0  0  0  0
   -1.4289   -1.6500    0.0000 C   0  0  0  0  0  0
   -0.7145   -1.2375    0.0000 C   0  0  0  0  0  0
   -0.0000   -1.6500    0.0000 C   0  0  0  0  0  0
    0.7145   -1.2375    0.0000 O   0  0  0  0  0  0
    0.7145   -0.4125    0.0000 C   0  0  0  0  0  0
   -0.0000    0.0000    0.0000 C   0  0  0  0  0  0
   -0.0000    0.8250    0.0000 C   0  0  0  0  0  0
    0.7145    1.2375    0.0000 C   0  0  0  0  0  0
    1.4289    0.8250    0.0000 C   0  0  0  0  0  0
    1.4289   -0.0000    0.0000 C   0  0  0  0  0  0
   -0.0000   -2.4750    0.0000 C   0  0  0  0  0  0
   -0.7145   -2.8875    0.0000 C   0  0  0  0  0  0
   -1.4289   -4.1250    0.0000 N   0  0  0  0  0  0
   -0.0000   -6.6000    0.0000 C   0  0  0  0  0  0
   -0.0000   -7.4250    0.0000 C   0  0  0  0  0  0
   -0.7145   -7.8375    0.0000 C   0  0  0  0  0  0
  1  2  2  0  0  0
  2  3  1  0  0  0
  2 13  1  0  0  0
  3  4  1  0  0  0
  4  5  1  0  0  0
  5  6  1  0  0  0
  6  7  1  0  0  0
  7  8  1  0  0  0
  7 12  1  0  0  0
  8  9  1  0  0  0
  9 10  1  0  0  0
 10 11  1  0  0  0
 11 12  1  0  0  0
 13 14  2  0  0  0
 13 39  1  0  0  0
 14 15  1  0  0  0
 15 16  1  0  0  0
 15 37  2  0  0  0
 16 17  1  0  0  0
 17 18  2  0  0  0
 17 36  1  0  0  0
 18 19  1  0  0  0
 19 20  2  0  0  0
 20 21  1  0  0  0
 21 22  1  0  0  0
 21 36  2  0  0  0
 22 23  1  0  0  0
 23 24  2  0  0  0
 23 35  1  0  0  0
 24 25  1  0  0  0
 25 26  2  0  0  0
 26 27  1  0  0  0
 26 34  1  0  0  0
 27 28  1  0  0  0
 28 29  2  0  0  0
 28 33  1  0  0  0
 29 30  1  0  0  0
 30 31  2  0  0  0
 31 32  1  0  0  0
 32 33  2  0  0  0
 34 35  2  0  0  0
 37 38  1  0  0  0
 38 39  2  0  0  0
M  END
> <Outcome>
Active

$$$$

                    3D
 Structure written by MMmdl.
 41 45  0  0  1  0            999 V2000
   -5.0013   -7.8375    0.0000 C   0  0  0  0  0  0
   -5.0013   -8.6625    0.0000 C   0  0  0  0  0  0
   -4.2868   -9.0750    0.0000 C   0  0  0  0  0  0
   -4.2868   -9.9000    0.0000 N   0  0  0  0  0  0
   -3.5724  -10.3125    0.0000 C   0  0  0  0  0  0
   -3.5724  -11.1375    0.0000 C   0  0  0  0  0  0
   -4.2868  -11.5500    0.0000 N   0  0  0  0  0  0
   -4.2868  -12.3750    0.0000 C   0  0  0  0  0  0
   -3.5724  -12.7875    0.0000 C   0  0  0  0  0  0
   -3.5724  -13.6125    0.0000 N   0  0  0  0  0  0
   -2.8579  -14.0250    0.0000 C   0  0  0  0  0  0
   -2.1434  -13.6125    0.0000 O   0  0  0  0  0  0
   -2.8579  -14.8500    0.0000 C   0  0  0  0  0  0
   -2.1434  -15.2625    0.0000 C   0  0  0  0  0  0
   -2.1434  -16.0875    0.0000 C   0  0  0  0  0  0
   -1.4289  -16.5000    0.0000 N   0  0  0  0  0  0
   -0.7145  -16.0875    0.0000 C   0  0  0  0  0  0
   -0.7145  -15.2625    0.0000 N   0  0  0  0  0  0
   -0.0000  -14.8500    0.0000 C   0  0  0  0  0  0
    0.7145  -15.2625    0.0000 C   0  0  0  0  0  0
    0.7145  -16.0875    0.0000 C   0  0  0  0  0  0
    1.4289  -16.5000    0.0000 N   0  0  0  0  0  0
    1.4289  -17.3250    0.0000 C   0  0  0  0  0  0
    2.1434  -17.7375    0.0000 C   0  0  0  0  0  0
    2.1434  -18.5625    0.0000 C   0  0  0  0  0  0
    1.4289  -18.9750    0.0000 C   0  0  0  0  0  0
    1.4289  -19.8000    0.0000 O   0  0  0  0  0  0
    2.1434  -20.2125    0.0000 C   0  0  0  0  0  0
    2.8579  -19.8000    0.0000 C   0  0  0  0  0  0
    3.5724  -20.2125    0.0000 C   0  0  0  0  0  0
    3.5724  -21.0375    0.0000 C   0  0  0  0  0  0
    2.8579  -21.4500    0.0000 C   0  0  0  0  0  0
    2.1434  -21.0375    0.0000 C   0  0  0  0  0  0
    0.7145  -18.5625    0.0000 C   0  0  0  0  0  0
    0.7145  -17.7375    0.0000 C   0  0  0  0  0  0
   -0.0000  -16.5000    0.0000 N   0  0  0  0  0  0
   -2.8579  -16.5000    0.0000 C   0  0  0  0  0  0
   -3.5724  -16.0875    0.0000 C   0  0  0  0  0  0
   -3.5724  -15.2625    0.0000 C   0  0  0  0  0  0
   -5.0013  -11.1375    0.0000 C   0  0  0  0  0  0
   -5.0013  -10.3125    0.0000 C   0  0  0  0  0  0
  1  2  1  0  0  0
  2  3  1  0  0  0
  3  4  1  0  0  0
  4  5  1  0  0  0
  4 41  1  0  0  0
  5  6  1  0  0  0
  6  7  1  0  0  0
  7  8  1  0  0  0
  7 40  1  0  0  0
  8  9  1  0  0  0
  9 10  1  0  0  0
 10 11  1  0  0  0
 11 12  2  0  0  0
 11 13  1  0  0  0
 13 14  2  0  0  0
 13 39  1  0  0  0
 14 15  1  0  0  0
 15 16  1  0  0  0
 15 37  2  0  0  0
 16 17  1  0  0  0
 17 18  2  0  0  0
 17 36  1  0  0  0
 18 19  1  0  0  0
 19 20  2  0  0  0
 20 21  1  0  0  0
 21 22  1  0  0  0
 21 36  2  0  0  0
 22 23  1  0  0  0
 23 24  2  0  0  0
 23 35  1  0  0  0
 24 25  1  0  0  0
 25 26  2  0  0  0
 26 27  1  0  0  0
 26 34  1  0  0  0
 27 28  1  0  0  0
 28 29  2  0  0  0
 28 33  1  0  0  0
 29 30  1  0  0  0
 30 31  2  0  0  0
 31 32  1  0  0  0
 32 33  2  0  0  0
 34 35  2  0  0  0
 37 38  1  0  0  0
 38 39  2  0  0  0
 40 41  1  0  0  0
M  END
> <Outcome>
Active

$$$$

                    3D
 Structure written by MMmdl.
 44 49  0  0  1  0            999 V2000
   -6.4302   -7.8375    0.0000 O   0  0  0  0  0  0
   -5.7158   -7.4250    0.0000 C   0  0  0  0  0  0
   -5.0013   -7.8375    0.0000 N   0  0  0  0  0  0
   -5.0013   -8.6625    0.0000 C   0  0  0  0  0  0
   -4.2868   -9.0750    0.0000 C   0  0  0  0  0  0
   -4.2868   -9.9000    0.0000 N   0  0  0  0  0  0
   -3.5724  -10.3125    0.0000 C   0  0  0  0  0  0
   -3.5724  -11.1375    0.0000 C   0  0  0  0  0  0
   -4.2868  -11.5500    0.0000 C   0  0  0  0  0  0
   -5.0013  -11.1375    0.0000 C   0  0  0  0  0  0
   -5.0013  -10.3125    0.0000 C   0  0  0  0  0  0
   -4.2868  -12.3750    0.0000 C   0  0  0  0  0  0
   -3.5724  -12.7875    0.0000 C   0  0  0  0  0  0
   -3.5724  -13.6125    0.0000 C   0  0  0  0  0  0
   -4.2868  -14.0250    0.0000 N   0  0  0  0  0  0
   -5.0013  -13.6125    0.0000 C   0  0  0  0  0  0
   -5.0013  -12.7875    0.0000 C   0  0  0  0  0  0
   -5.7158   -6.6000    0.0000 C   0  0  0  0  0  0
   -6.4302   -6.1875    0.0000 C   0  0  0  0  0  0
   -6.4302   -5.3625    0.0000 C   0  0  0  0  0  0
   -7.1447   -4.9500    0.0000 N   0  0  0  0  0  0
   -7.8592   -5.3625    0.0000 C   0  0  0  0  0  0
   -7.8592   -6.1875    0.0000 N   0  0  0  0  0  0
   -8.5737   -6.6000    0.0000 C   0  0  0  0  0  0
   -9.2881   -6.1875    0.0000 C   0  0  0  0  0  0
   -9.2881   -5.3625    0.0000 C   0  0  0  0  0  0
  -10.0026   -4.9500    0.0000 N   0  0  0  0  0  0
  -10.0026   -4.1250    0.0000 C   0  0  0  0  0  0
  -10.7171   -3.7125    0.0000 C   0  0  0  0  0  0
  -10.7171   -2.8875    0.0000 C   0  0  0  0  0  0
  -10.0026   -2.4750    0.0000 C   0  0  0  0  0  0
  -10.0026   -1.6500    0.0000 O   0  0  0  0  0  0
  -10.7171   -1.2375    0.0000 C   0  0  0  0  0  0
  -11.4315   -1.6500    0.0000 C   0  0  0  0  0  0
  -12.1460   -1.2375    0.0000 C   0  0  0  0  0  0
  -12.1460   -0.4125    0.0000 C   0  0  0  0  0  0
  -11.4315    0.0000    0.0000 C   0  0  0  0  0  0
  -10.7171   -0.4125    0.0000 C   0  0  0  0  0  0
   -9.2881   -2.8875    0.0000 C   0  0  0  0  0  0
   -9.2881   -3.7125    0.0000 C   0  0  0  0  0  0
   -8.5737   -4.9500    0.0000 N   0  0  0  0  0  0
   -5.7158   -4.9500    0.0000 C   0  0  0  0  0  0
   -5.0013   -5.3625    0.0000 C   0  0  0  0  0  0
   -5.0013   -6.1875    0.0000 C   0  0  0  0  0  0
  1  2  2  0  0  0
  2  3  1  0  0  0
  2 18  1  0  0  0
  3  4  1  0  0  0
  4  5  1  0  0  0
  5  6  1  0  0  0
  6  7  1  0  0  0
  6 11  1  0  0  0
  7  8  1  0  0  0
  8  9  1  0  0  0
  9 10  1  0  0  0
  9 12  1  0  0  0
 10 11  1  0  0  0
 12 13  2  0  0  0
 12 17  1  0  0  0
 13 14  1  0  0  0
 14 15  2  0  0  0
 15 16  1  0  0  0
 16 17  2  0  0  0
 18 19  2  0  0  0
 18 44  1  0  0  0
 19 20  1  0  0  0
 20 21  1  0  0  0
 20 42  2  0  0  0
 21 22  1  0  0  0
 22 23  2  0  0  0
 22 41  1  0  0  0
 23 24  1  0  0  0
 24 25  2  0  0  0
 25 26  1  0  0  0
 26 27  1  0  0  0
 26 41  2  0  0  0
 27 28  1  0  0  0
 28 29  2  0  0  0
 28 40  1  0  0  0
 29 30  1  0  0  0
 30 31  2  0  0  0
 31 32  1  0  0  0
 31 39  1  0  0  0
 32 33  1  0  0  0
 33 34  2  0  0  0
 33 38  1  0  0  0
 34 35  1  0  0  0
 35 36  2  0  0  0
 36 37  1  0  0  0
 37 38  2  0  0  0
 39 40  2  0  0  0
 42 43  1  0  0  0
 43 44  2  0  0  0
M  END
> <Outcome>
Active

$$$$

                    3D
 Structure written by MMmdl.
 38 42  0  0  1  0            999 V2000
   -1.4289   -9.0750    0.0000 O   0  0  0  0  0  0
   -0.7145   -8.6625    0.0000 C   0  0  0  0  0  0
    0.0000   -9.0750    0.0000 N   0  0  0  0  0  0
    0.0000   -9.9000    0.0000 C   0  0  0  0  0  0
    0.7145  -10.3125    0.0000 C   0  0  0  0  0  0
    0.7145  -11.1375    0.0000 N   0  0  0  0  0  0
    1.4289  -11.5500    0.0000 C   0  0  0  0  0  0
    1.4289  -12.3750    0.0000 C   0  0  0  0  0  0
    0.7145  -12.7875    0.0000 C   0  0  0  0  0  0
    0.0000  -12.3750    0.0000 C   0  0  0  0  0  0
    0.0000  -11.5500    0.0000 C   0  0  0  0  0  0
   -0.7145   -7.8375    0.0000 C   0  0  0  0  0  0
   -1.4289   -7.4250    0.0000 C   0  0  0  0  0  0
   -1.4289   -6.6000    0.0000 C   0  0  0  0  0  0
   -0.7145   -6.1875    0.0000 C   0  0  0  0  0  0
   -0.7145   -5.3625    0.0000 N   0  0  0  0  0  0
   -1.4289   -4.9500    0.0000 C   0  0  0  0  0  0
   -2.1434   -5.3625    0.0000 N   0  0  0  0  0  0
   -2.8579   -4.9500    0.0000 C   0  0  0  0  0  0
   -2.8579   -4.1250    0.0000 C   0  0  0  0  0  0
   -2.1434   -3.7125    0.0000 C   0  0  0  0  0  0
   -2.1434   -2.8875    0.0000 N   0  0  0  0  0  0
   -1.4289   -2.4750    0.0000 C   0  0  0  0  0  0
   -1.4289   -1.6500    0.0000 C   0  0  0  0  0  0
   -0.7145   -1.2375    0.0000 C   0  0  0  0  0  0
    0.0000   -1.6500    0.0000 C   0  0  0  0  0  0
    0.7145   -1.2375    0.0000 O   0  0  0  0  0  0
    0.7145   -0.4125    0.0000 C   0  0  0  0  0  0
    0.0000    0.0000    0.0000 C   0  0  0  0  0  0
    0.0000    0.8250    0.0000 C   0  0  0  0  0  0
    0.7145    1.2375    0.0000 C   0  0  0  0  0  0
    1.4289    0.8250    0.0000 C   0  0  0  0  0  0
    1.4289    0.0000    0.0000 C   0  0  0  0  0  0
    0.0000   -2.4750    0.0000 C   0  0  0  0  0  0
   -0.7145   -2.8875    0.0000 C   0  0  0  0  0  0
   -1.4289   -4.1250    0.0000 N   0  0  0  0  0  0
    0.0000   -6.6000    0.0000 C   0  0  0  0  0  0
    0.0000   -7.4250    0.0000 C   0  0  0  0  0  0
  1  2  2  0  0  0
  2  3  1  0  0  0
  2 12  1  0  0  0
  3  4  1  0  0  0
  4  5  1  0  0  0
  5  6  1  0  0  0
  6  7  1  0  0  0
  6 11  1  0  0  0
  7  8  1  0  0  0
  8  9  1  0  0  0
  9 10  1  0  0  0
 10 11  1  0  0  0
 12 13  2  0  0  0
 12 38  1  0  0  0
 13 14  1  0  0  0
 14 15  2  0  0  0
 15 16  1  0  0  0
 15 37  1  0  0  0
 16 17  1  0  0  0
 17 18  2  0  0  0
 17 36  1  0  0  0
 18 19  1  0  0  0
 19 20  2  0  0  0
 20 21  1  0  0  0
 21 22  1  0  0  0
 21 36  2  0  0  0
 22 23  1  0  0  0
 23 24  2  0  0  0
 23 35  1  0  0  0
 24 25  1  0  0  0
 25 26  2  0  0  0
 26 27  1  0  0  0
 26 34  1  0  0  0
 27 28  1  0  0  0
 28 29  2  0  0  0
 28 33  1  0  0  0
 29 30  1  0  0  0
 30 31  2  0  0  0
 31 32  1  0  0  0
 32 33  2  0  0  0
 34 35  2  0  0  0
 37 38  2  0  0  0
M  END
> <Outcome>
Active

$$$$

                    3D
 Structure written by MMmdl.
 39 43  0  0  1  0            999 V2000
    2.8579   -7.4250    0.0000 O   0  0  0  0  0  0
    3.5724   -7.8375    0.0000 C   0  0  0  0  0  0
    3.5724   -8.6625    0.0000 N   0  0  0  0  0  0
    2.8579   -9.0750    0.0000 C   0  0  0  0  0  0
    2.8579   -9.9000    0.0000 C   0  0  0  0  0  0
    2.1434  -10.3125    0.0000 C   0  0  0  0  0  0
    2.1434  -11.1375    0.0000 N   0  0  0  0  0  0
    2.8579  -11.5500    0.0000 C   0  0  0  0  0  0
    2.8579  -12.3750    0.0000 C   0  0  0  0  0  0
    2.1434  -12.7875    0.0000 C   0  0  0  0  0  0
    1.4289  -12.3750    0.0000 C   0  0  0  0  0  0
    1.4289  -11.5500    0.0000 C   0  0  0  0  0  0
    4.2868   -7.4250    0.0000 C   0  0  0  0  0  0
    4.2868   -6.6000    0.0000 C   0  0  0  0  0  0
    5.0013   -6.1875    0.0000 C   0  0  0  0  0  0
    5.7158   -6.6000    0.0000 C   0  0  0  0  0  0
    6.4302   -6.1875    0.0000 N   0  0  0  0  0  0
    6.4302   -5.3625    0.0000 C   0  0  0  0  0  0
    5.7158   -4.9500    0.0000 N   0  0  0  0  0  0
    5.7158   -4.1250    0.0000 C   0  0  0  0  0  0
    6.4302   -3.7125    0.0000 C   0  0  0  0  0  0
    7.1447   -4.1250    0.0000 C   0  0  0  0  0  0
    7.8592   -3.7125    0.0000 N   0  0  0  0  0  0
    8.5737   -4.1250    0.0000 C   0  0  0  0  0  0
    9.2881   -3.7125    0.0000 C   0  0  0  0  0  0
   10.0026   -4.1250    0.0000 C   0  0  0  0  0  0
   10.0026   -4.9500    0.0000 C   0  0  0  0  0  0
   10.7171   -5.3625    0.0000 O   0  0  0  0  0  0
   11.4315   -4.9500    0.0000 C   0  0  0  0  0  0
   11.4315   -4.1250    0.0000 C   0  0  0  0  0  0
   12.1460   -3.7125    0.0000 C   0  0  0  0  0  0
   12.8605   -4.1250    0.0000 C   0  0  0  0  0  0
   12.8605   -4.9500    0.0000 C   0  0  0  0  0  0
   12.1460   -5.3625    0.0000 C   0  0  0  0  0  0
    9.2881   -5.3625    0.0000 C   0  0  0  0  0  0
    8.5737   -4.9500    0.0000 C   0  0  0  0  0  0
    7.1447   -4.9500    0.0000 N   0  0  0  0  0  0
    5.7158   -7.4250    0.0000 C   0  0  0  0  0  0
    5.0013   -7.8375    0.0000 C   0  0  0  0  0  0
  1  2  2  0  0  0
  2  3  1  0  0  0
  2 13  1  0  0  0
  3  4  1  0  0  0
  4  5  1  0  0  0
  5  6  1  0  0  0
  6  7  1  0  0  0
  7  8  1  0  0  0
  7 12  1  0  0  0
  8  9  1  0  0  0
  9 10  1  0  0  0
 10 11  1  0  0  0
 11 12  1  0  0  0
 13 14  2  0  0  0
 13 39  1  0  0  0
 14 15  1  0  0  0
 15 16  2  0  0  0
 16 17  1  0  0  0
 16 38  1  0  0  0
 17 18  1  0  0  0
 18 19  2  0  0  0
 18 37  1  0  0  0
 19 20  1  0  0  0
 20 21  2  0  0  0
 21 22  1  0  0  0
 22 23  1  0  0  0
 22 37  2  0  0  0
 23 24  1  0  0  0
 24 25  2  0  0  0
 24 36  1  0  0  0
 25 26  1  0  0  0
 26 27  2  0  0  0
 27 28  1  0  0  0
 27 35  1  0  0  0
 28 29  1  0  0  0
 29 30  2  0  0  0
 29 34  1  0  0  0
 30 31  1  0  0  0
 31 32  2  0  0  0
 32 33  1  0  0  0
 33 34  2  0  0  0
 35 36  2  0  0  0
 38 39  2  0  0  0
M  END
> <Outcome>
Active

$$$$

                    3D
 Structure written by MMmdl.
 44 49  0  0  1  0            999 V2000
   -1.4289   -9.0750    0.0000 O   0  0  0  0  0  0
   -0.7145   -8.6625    0.0000 C   0  0  0  0  0  0
    0.0000   -9.0750    0.0000 N   0  0  0  0  0  0
    0.0000   -9.9000    0.0000 C   0  0  0  0  0  0
    0.7145  -10.3125    0.0000 C   0  0  0  0  0  0
    0.7145  -11.1375    0.0000 N   0  0  0  0  0  0
    1.4289  -11.5500    0.0000 C   0  0  0  0  0  0
    1.4289  -12.3750    0.0000 C   0  0  0  0  0  0
    0.7145  -12.7875    0.0000 C   0  0  0  0  0  0
    0.0000  -12.3750    0.0000 C   0  0  0  0  0  0
    0.0000  -11.5500    0.0000 C   0  0  0  0  0  0
    0.7145  -13.6125    0.0000 C   0  0  0  0  0  0
    1.4289  -14.0250    0.0000 C   0  0  0  0  0  0
    1.4289  -14.8500    0.0000 C   0  0  0  0  0  0
    0.7145  -15.2625    0.0000 N   0  0  0  0  0  0
    0.0000  -14.8500    0.0000 C   0  0  0  0  0  0
    0.0000  -14.0250    0.0000 C   0  0  0  0  0  0
   -0.7145   -7.8375    0.0000 C   0  0  0  0  0  0
   -1.4289   -7.4250    0.0000 C   0  0  0  0  0  0
   -1.4289   -6.6000    0.0000 C   0  0  0  0  0  0
   -0.7145   -6.1875    0.0000 C   0  0  0  0  0  0
   -0.7145   -5.3625    0.0000 N   0  0  0  0  0  0
   -1.4289   -4.9500    0.0000 C   0  0  0  0  0  0
   -2.1434   -5.3625    0.0000 N   0  0  0  0  0  0
   -2.8579   -4.9500    0.0000 C   0  0  0  0  0  0
   -2.8579   -4.1250    0.0000 C   0  0  0  0  0  0
   -2.1434   -3.7125    0.0000 C   0  0  0  0  0  0
   -2.1434   -2.8875    0.0000 N   0  0  0  0  0  0
   -1.4289   -2.4750    0.0000 C   0  0  0  0  0  0
   -1.4289   -1.6500    0.0000 C   0  0  0  0  0  0
   -0.7145   -1.2375    0.0000 C   0  0  0  0  0  0
    0.0000   -1.6500    0.0000 C   0  0  0  0  0  0
    0.7145   -1.2375    0.0000 O   0  0  0  0  0  0
    0.7145   -0.4125    0.0000 C   0  0  0  0  0  0
    0.0000    0.0000    0.0000 C   0  0  0  0  0  0
    0.0000    0.8250    0.0000 C   0  0  0  0  0  0
    0.7145    1.2375    0.0000 C   0  0  0  0  0  0
    1.4289    0.8250    0.0000 C   0  0  0  0  0  0
    1.4289    0.0000    0.0000 C   0  0  0  0  0  0
    0.0000   -2.4750    0.0000 C   0  0  0  0  0  0
   -0.7145   -2.8875    0.0000 C   0  0  0  0  0  0
   -1.4289   -4.1250    0.0000 N   0  0  0  0  0  0
    0.0000   -6.6000    0.0000 C   0  0  0  0  0  0
    0.0000   -7.4250    0.0000 C   0  0  0  0  0  0
  1  2  2  0  0  0
  2  3  1  0  0  0
  2 18  1  0  0  0
  3  4  1  0  0  0
  4  5  1  0  0  0
  5  6  1  0  0  0
  6  7  1  0  0  0
  6 11  1  0  0  0
  7  8  1  0  0  0
  8  9  1  0  0  0
  9 10  1  0  0  0
  9 12  1  0  0  0
 10 11  1  0  0  0
 12 13  2  0  0  0
 12 17  1  0  0  0
 13 14  1  0  0  0
 14 15  2  0  0  0
 15 16  1  0  0  0
 16 17  2  0  0  0
 18 19  2  0  0  0
 18 44  1  0  0  0
 19 20  1  0  0  0
 20 21  2  0  0  0
 21 22  1  0  0  0
 21 43  1  0  0  0
 22 23  1  0  0  0
 23 24  2  0  0  0
 23 42  1  0  0  0
 24 25  1  0  0  0
 25 26  2  0  0  0
 26 27  1  0  0  0
 27 28  1  0  0  0
 27 42  2  0  0  0
 28 29  1  0  0  0
 29 30  2  0  0  0
 29 41  1  0  0  0
 30 31  1  0  0  0
 31 32  2  0  0  0
 32 33  1  0  0  0
 32 40  1  0  0  0
 33 34  1  0  0  0
 34 35  2  0  0  0
 34 39  1  0  0  0
 35 36  1  0  0  0
 36 37  2  0  0  0
 37 38  1  0  0  0
 38 39  2  0  0  0
 40 41  2  0  0  0
 43 44  2  0  0  0
M  END
> <Outcome>
Active

$$$$

                    3D
 Structure written by MMmdl.
 35 39  0  0  1  0            999 V2000
    9.2881    2.0625    0.0000 C   0  0  0  0  0  0
    9.2881    1.2375    0.0000 N   0  0  0  0  0  0
   10.0026    0.8250    0.0000 C   0  0  0  0  0  0
   10.0026   -0.0000    0.0000 C   0  0  0  0  0  0
    9.2881   -0.4125    0.0000 N   0  0  0  0  0  0
    9.2881   -1.2375    0.0000 C   0  0  0  0  0  0
    8.5737   -1.6500    0.0000 C   0  0  0  0  0  0
    8.5737   -2.4750    0.0000 C   0  0  0  0  0  0
    7.8592   -2.8875    0.0000 C   0  0  0  0  0  0
    7.8592   -3.7125    0.0000 N   0  0  0  0  0  0
    8.5737   -4.1250    0.0000 C   0  0  0  0  0  0
    9.2881   -3.7125    0.0000 N   0  0  0  0  0  0
   10.0026   -4.1250    0.0000 C   0  0  0  0  0  0
   10.0026   -4.9500    0.0000 C   0  0  0  0  0  0
    9.2881   -5.3625    0.0000 C   0  0  0  0  0  0
    9.2881   -6.1875    0.0000 N   0  0  0  0  0  0
    8.5737   -6.6000    0.0000 C   0  0  0  0  0  0
    8.5737   -7.4250    0.0000 C   0  0  0  0  0  0
    7.8592   -7.8375    0.0000 C   0  0  0  0  0  0
    7.1447   -7.4250    0.0000 C   0  0  0  0  0  0
    6.4302   -7.8375    0.0000 O   0  0  0  0  0  0
    5.7158   -7.4250    0.0000 C   0  0  0  0  0  0
    5.0013   -7.8375    0.0000 C   0  0  0  0  0  0
    4.2868   -7.4250    0.0000 C   0  0  0  0  0  0
    4.2868   -6.6000    0.0000 C   0  0  0  0  0  0
    5.0013   -6.1875    0.0000 C   0  0  0  0  0  0
    5.7158   -6.6000    0.0000 C   0  0  0  0  0  0
    7.1447   -6.6000    0.0000 C   0  0  0  0  0  0
    7.8592   -6.1875    0.0000 C   0  0  0  0  0  0
    8.5737   -4.9500    0.0000 N   0  0  0  0  0  0
    7.1447   -2.4750    0.0000 C   0  0  0  0  0  0
    7.1447   -1.6500    0.0000 C   0  0  0  0  0  0
    7.8592   -1.2375    0.0000 C   0  0  0  0  0  0
    8.5737   -0.0000    0.0000 C   0  0  0  0  0  0
    8.5737    0.8250    0.0000 C   0  0  0  0  0  0
  1  2  1  0  0  0
  2  3  1  0  0  0
  2 35  1  0  0  0
  3  4  1  0  0  0
  4  5  1  0  0  0
  5  6  1  0  0  0
  5 34  1  0  0  0
  6  7  1  0  0  0
  7  8  2  0  0  0
  7 33  1  0  0  0
  8  9  1  0  0  0
  9 10  1  0  0  0
  9 31  2  0  0  0
 10 11  1  0  0  0
 11 12  2  0  0  0
 11 30  1  0  0  0
 12 13  1  0  0  0
 13 14  2  0  0  0
 14 15  1  0  0  0
 15 16  1  0  0  0
 15 30  2  0  0  0
 16 17  1  0  0  0
 17 18  2  0  0  0
 17 29  1  0  0  0
 18 19  1  0  0  0
 19 20  2  0  0  0
 20 21  1  0  0  0
 20 28  1  0  0  0
 21 22  1  0  0  0
 22 23  2  0  0  0
 22 27  1  0  0  0
 23 24  1  0  0  0
 24 25  2  0  0  0
 25 26  1  0  0  0
 26 27  2  0  0  0
 28 29  2  0  0  0
 31 32  1  0  0  0
 32 33  2  0  0  0
 34 35  1  0  0  0
M  END
> <Outcome>
Active

$$$$

                    3D
 Structure written by MMmdl.
 39 43  0  0  1  0            999 V2000
   -3.5724  -10.3125    0.0000 C   0  0  0  0  0  0
   -3.5724  -11.1375    0.0000 N   0  0  0  0  0  0
   -2.8579  -11.5500    0.0000 C   0  0  0  0  0  0
   -2.8579  -12.3750    0.0000 C   0  0  0  0  0  0
   -3.5724  -12.7875    0.0000 N   0  0  0  0  0  0
   -3.5724  -13.6125    0.0000 C   0  0  0  0  0  0
   -4.2868  -14.0250    0.0000 C   0  0  0  0  0  0
   -4.2868  -14.8500    0.0000 C   0  0  0  0  0  0
   -5.0013  -15.2625    0.0000 N   0  0  0  0  0  0
   -5.0013  -16.0875    0.0000 C   0  0  0  0  0  0
   -5.7158  -16.5000    0.0000 C   0  0  0  0  0  0
   -5.7158  -17.3250    0.0000 C   0  0  0  0  0  0
   -6.4302  -17.7375    0.0000 C   0  0  0  0  0  0
   -6.4302  -18.5625    0.0000 N   0  0  0  0  0  0
   -5.7158  -18.9750    0.0000 C   0  0  0  0  0  0
   -5.0013  -18.5625    0.0000 N   0  0  0  0  0  0
   -4.2868  -18.9750    0.0000 C   0  0  0  0  0  0
   -4.2868  -19.8000    0.0000 C   0  0  0  0  0  0
   -5.0013  -20.2125    0.0000 C   0  0  0  0  0  0
   -5.0013  -21.0375    0.0000 N   0  0  0  0  0  0
   -5.7158  -21.4500    0.0000 C   0  0  0  0  0  0
   -5.7158  -22.2750    0.0000 C   0  0  0  0  0  0
   -6.4302  -22.6875    0.0000 C   0  0  0  0  0  0
   -7.1447  -22.2750    0.0000 C   0  0  0  0  0  0
   -7.8592  -22.6875    0.0000 O   0  0  0  0  0  0
   -7.8592  -23.5125    0.0000 C   0  0  0  0  0  0
   -7.1447  -23.9250    0.0000 C   0  0  0  0  0  0
   -7.1447  -24.7500    0.0000 C   0  0  0  0  0  0
   -7.8592  -25.1625    0.0000 C   0  0  0  0  0  0
   -8.5737  -24.7500    0.0000 C   0  0  0  0  0  0
   -8.5737  -23.9250    0.0000 C   0  0  0  0  0  0
   -7.1447  -21.4500    0.0000 C   0  0  0  0  0  0
   -6.4302  -21.0375    0.0000 C   0  0  0  0  0  0
   -5.7158  -19.8000    0.0000 N   0  0  0  0  0  0
   -7.1447  -17.3250    0.0000 C   0  0  0  0  0  0
   -7.1447  -16.5000    0.0000 C   0  0  0  0  0  0
   -6.4302  -16.0875    0.0000 C   0  0  0  0  0  0
   -4.2868  -12.3750    0.0000 C   0  0  0  0  0  0
   -4.2868  -11.5500    0.0000 C   0  0  0  0  0  0
  1  2  1  0  0  0
  2  3  1  0  0  0
  2 39  1  0  0  0
  3  4  1  0  0  0
  4  5  1  0  0  0
  5  6  1  0  0  0
  5 38  1  0  0  0
  6  7  1  0  0  0
  7  8  1  0  0  0
  8  9  1  0  0  0
  9 10  1  0  0  0
 10 11  1  0  0  0
 11 12  2  0  0  0
 11 37  1  0  0  0
 12 13  1  0  0  0
 13 14  1  0  0  0
 13 35  2  0  0  0
 14 15  1  0  0  0
 15 16  2  0  0  0
 15 34  1  0  0  0
 16 17  1  0  0  0
 17 18  2  0  0  0
 18 19  1  0  0  0
 19 20  1  0  0  0
 19 34  2  0  0  0
 20 21  1  0  0  0
 21 22  2  0  0  0
 21 33  1  0  0  0
 22 23  1  0  0  0
 23 24  2  0  0  0
 24 25  1  0  0  0
 24 32  1  0  0  0
 25 26  1  0  0  0
 26 27  2  0  0  0
 26 31  1  0  0  0
 27 28  1  0  0  0
 28 29  2  0  0  0
 29 30  1  0  0  0
 30 31  2  0  0  0
 32 33  2  0  0  0
 35 36  1  0  0  0
 36 37  2  0  0  0
 38 39  1  0  0  0
M  END
> <Outcome>
Active

$$$$

                    3D
 Structure written by MMmdl.
 39 43  0  0  1  0            999 V2000
    2.1434  -10.3125    0.0000 C   0  0  0  0  0  0
    2.1434  -11.1375    0.0000 N   0  0  0  0  0  0
    2.8579  -11.5500    0.0000 C   0  0  0  0  0  0
    2.8579  -12.3750    0.0000 C   0  0  0  0  0  0
    2.1434  -12.7875    0.0000 N   0  0  0  0  0  0
    2.1434  -13.6125    0.0000 C   0  0  0  0  0  0
    1.4289  -14.0250    0.0000 C   0  0  0  0  0  0
    1.4289  -14.8500    0.0000 C   0  0  0  0  0  0
    0.7145  -15.2625    0.0000 N   0  0  0  0  0  0
    0.7145  -16.0875    0.0000 C   0  0  0  0  0  0
   -0.0000  -16.5000    0.0000 C   0  0  0  0  0  0
   -0.0000  -17.3250    0.0000 C   0  0  0  0  0  0
   -0.7145  -17.7375    0.0000 C   0  0  0  0  0  0
   -1.4289  -17.3250    0.0000 C   0  0  0  0  0  0
   -2.1434  -17.7375    0.0000 N   0  0  0  0  0  0
   -2.1434  -18.5625    0.0000 C   0  0  0  0  0  0
   -1.4289  -18.9750    0.0000 N   0  0  0  0  0  0
   -1.4289  -19.8000    0.0000 C   0  0  0  0  0  0
   -2.1434  -20.2125    0.0000 C   0  0  0  0  0  0
   -2.8579  -19.8000    0.0000 C   0  0  0  0  0  0
   -3.5724  -20.2125    0.0000 N   0  0  0  0  0  0
   -4.2868  -19.8000    0.0000 C   0  0  0  0  0  0
   -5.0013  -20.2125    0.0000 C   0  0  0  0  0  0
   -5.7158  -19.8000    0.0000 C   0  0  0  0  0  0
   -5.7158  -18.9750    0.0000 C   0  0  0  0  0  0
   -6.4302  -18.5625    0.0000 O   0  0  0  0  0  0
   -7.1447  -18.9750    0.0000 C   0  0  0  0  0  0
   -7.1447  -19.8000    0.0000 C   0  0  0  0  0  0
   -7.8592  -20.2125    0.0000 C   0  0  0  0  0  0
   -8.5737  -19.8000    0.0000 C   0  0  0  0  0  0
   -8.5737  -18.9750    0.0000 C   0  0  0  0  0  0
   -7.8592  -18.5625    0.0000 C   0  0  0  0  0  0
   -5.0013  -18.5625    0.0000 C   0  0  0  0  0  0
   -4.2868  -18.9750    0.0000 C   0  0  0  0  0  0
   -2.8579  -18.9750    0.0000 N   0  0  0  0  0  0
   -1.4289  -16.5000    0.0000 C   0  0  0  0  0  0
   -0.7145  -16.0875    0.0000 C   0  0  0  0  0  0
    1.4289  -12.3750    0.0000 C   0  0  0  0  0  0
    1.4289  -11.5500    0.0000 C   0  0  0  0  0  0
  1  2  1  0  0  0
  2  3  1  0  0  0
  2 39  1  0  0  0
  3  4  1  0  0  0
  4  5  1  0  0  0
  5  6  1  0  0  0
  5 38  1  0  0  0
  6  7  1  0  0  0
  7  8  1  0  0  0
  8  9  1  0  0  0
  9 10  1  0  0  0
 10 11  1  0  0  0
 11 12  2  0  0  0
 11 37  1  0  0  0
 12 13  1  0  0  0
 13 14  2  0  0  0
 14 15  1  0  0  0
 14 36  1  0  0  0
 15 16  1  0  0  0
 16 17  2  0  0  0
 16 35  1  0  0  0
 17 18  1  0  0  0
 18 19  2  0  0  0
 19 20  1  0  0  0
 20 21  1  0  0  0
 20 35  2  0  0  0
 21 22  1  0  0  0
 22 23  2  0  0  0
 22 34  1  0  0  0
 23 24  1  0  0  0
 24 25  2  0  0  0
 25 26  1  0  0  0
 25 33  1  0  0  0
 26 27  1  0  0  0
 27 28  2  0  0  0
 27 32  1  0  0  0
 28 29  1  0  0  0
 29 30  2  0  0  0
 30 31  1  0  0  0
 31 32  2  0  0  0
 33 34  2  0  0  0
 36 37  2  0  0  0
 38 39  1  0  0  0
M  END
> <Outcome>
Active

$$$$

                    3D
 Structure written by MMmdl.
 30 34  0  0  1  0            999 V2000
   -2.7697    7.3742    0.0000 C   0  0  0  0  0  0
   -2.5147    6.5895    0.0000 N   0  0  0  0  0  0
   -1.7078    6.4180    0.0000 C   0  0  0  0  0  0
   -1.4528    5.6334    0.0000 C   0  0  0  0  0  0
   -2.0049    5.0203    0.0000 N   0  0  0  0  0  0
   -2.8118    5.1918    0.0000 C   0  0  0  0  0  0
   -3.0668    5.9764    0.0000 C   0  0  0  0  0  0
   -1.7499    4.2357    0.0000 C   0  0  0  0  0  0
   -0.9429    4.0641    0.0000 C   0  0  0  0  0  0
   -0.3909    4.6772    0.0000 Cl  0  0  0  0  0  0
   -0.6880    3.2795    0.0000 C   0  0  0  0  0  0
   -1.2400    2.6664    0.0000 C   0  0  0  0  0  0
   -0.9851    1.8818    0.0000 N   0  0  0  0  0  0
   -0.1781    1.7103    0.0000 C   0  0  0  0  0  0
    0.3739    2.3234    0.0000 N   0  0  0  0  0  0
    1.1809    2.1518    0.0000 C   0  0  0  0  0  0
    1.4358    1.3672    0.0000 C   0  0  0  0  0  0
    0.8838    0.7541    0.0000 C   0  0  0  0  0  0
    0.0768    0.9256    0.0000 N   0  0  0  0  0  0
    1.1387   -0.0305    0.0000 C   0  0  0  0  0  0
    1.9233   -0.2854    0.0000 C   0  0  0  0  0  0
    2.6378    0.1271    0.0000 C   0  0  0  0  0  0
    3.3523   -0.2854    0.0000 C   0  0  0  0  0  0
    3.3523   -1.1104    0.0000 C   0  0  0  0  0  0
    2.6378   -1.5229    0.0000 N   0  0  0  0  0  0
    1.9233   -1.1104    0.0000 N   0  0  0  0  0  0
    1.1387   -1.3654    0.0000 N   0  0  0  0  0  0
    0.6538   -0.6979    0.0000 C   0  0  0  0  0  0
   -2.0470    2.8379    0.0000 C   0  0  0  0  0  0
   -2.3020    3.6226    0.0000 C   0  0  0  0  0  0
  1  2  1  0  0  0
  2  3  1  0  0  0
  2  7  1  0  0  0
  3  4  1  0  0  0
  4  5  1  0  0  0
  5  6  1  0  0  0
  5  8  1  0  0  0
  6  7  1  0  0  0
  8  9  2  0  0  0
  8 30  1  0  0  0
  9 10  1  0  0  0
  9 11  1  0  0  0
 11 12  2  0  0  0
 12 13  1  0  0  0
 12 29  1  0  0  0
 13 14  1  0  0  0
 14 15  2  0  0  0
 14 19  1  0  0  0
 15 16  1  0  0  0
 16 17  2  0  0  0
 17 18  1  0  0  0
 18 19  2  0  0  0
 18 20  1  0  0  0
 20 21  2  0  0  0
 20 28  1  0  0  0
 21 22  1  0  0  0
 21 26  1  0  0  0
 22 23  2  0  0  0
 23 24  1  0  0  0
 24 25  2  0  0  0
 25 26  1  0  0  0
 26 27  1  0  0  0
 27 28  2  0  0  0
 29 30  2  0  0  0
M  END
> <Outcome>
Active

$$$$

                    3D
 Structure written by MMmdl.
 35 40  0  0  1  0            999 V2000
    7.8560    2.9180    0.0000 O   0  0  0  0  0  0
    7.1415    3.3305    0.0000 S   0  0  0  0  0  0
    6.8059    2.5768    0.0000 O   0  0  0  0  0  0
    7.6264    3.9979    0.0000 N   0  0  0  0  0  0
    7.1415    4.6654    0.0000 C   0  0  0  0  0  0
    6.3569    4.4104    0.0000 C   0  0  0  0  0  0
    6.3569    3.5854    0.0000 C   0  0  0  0  0  0
    5.6424    3.1729    0.0000 C   0  0  0  0  0  0
    4.9279    3.5854    0.0000 C   0  0  0  0  0  0
    4.2135    3.1729    0.0000 N   0  0  0  0  0  0
    4.2135    2.3479    0.0000 C   0  0  0  0  0  0
    4.9279    1.9354    0.0000 N   0  0  0  0  0  0
    4.9279    1.1104    0.0000 C   0  0  0  0  0  0
    4.2135    0.6979    0.0000 C   0  0  0  0  0  0
    3.4990    1.1104    0.0000 C   0  0  0  0  0  0
    2.7845    0.6979    0.0000 N   0  0  0  0  0  0
    2.0701    1.1104    0.0000 C   0  0  0  0  0  0
    1.3556    0.6979    0.0000 C   0  0  0  0  0  0
    0.6411    1.1104    0.0000 C   0  0  0  0  0  0
    0.6411    1.9354    0.0000 C   0  0  0  0  0  0
    1.3556    2.3479    0.0000 C   0  0  0  0  0  0
    2.0701    1.9354    0.0000 C   0  0  0  0  0  0
   -0.1435    2.1904    0.0000 N   0  0  0  0  0  0
   -0.3984    2.9750    0.0000 C   0  0  0  0  0  0
    0.1536    3.5881    0.0000 C   0  0  0  0  0  0
   -0.1013    4.3727    0.0000 C   0  0  0  0  0  0
    0.4507    4.9858    0.0000 C   0  0  0  0  0  0
    1.2577    4.8143    0.0000 C   0  0  0  0  0  0
    1.5126    4.0296    0.0000 C   0  0  0  0  0  0
    0.9606    3.4165    0.0000 C   0  0  0  0  0  0
   -0.6284    1.5229    0.0000 N   0  0  0  0  0  0
   -0.1435    0.8555    0.0000 C   0  0  0  0  0  0
    3.4990    1.9354    0.0000 N   0  0  0  0  0  0
    4.9279    4.4104    0.0000 C   0  0  0  0  0  0
    5.6424    4.8229    0.0000 C   0  0  0  0  0  0
  1  2  2  0  0  0
  2  3  2  0  0  0
  2  4  1  0  0  0
  2  7  1  0  0  0
  4  5  1  0  0  0
  5  6  1  0  0  0
  6  7  2  0  0  0
  6 35  1  0  0  0
  7  8  1  0  0  0
  8  9  2  0  0  0
  9 10  1  0  0  0
  9 34  1  0  0  0
 10 11  1  0  0  0
 11 12  2  0  0  0
 11 33  1  0  0  0
 12 13  1  0  0  0
 13 14  2  0  0  0
 14 15  1  0  0  0
 15 16  1  0  0  0
 15 33  2  0  0  0
 16 17  1  0  0  0
 17 18  1  0  0  0
 17 22  2  0  0  0
 18 19  2  0  0  0
 19 20  1  0  0  0
 19 32  1  0  0  0
 20 21  2  0  0  0
 20 23  1  0  0  0
 21 22  1  0  0  0
 23 24  1  0  0  0
 23 31  1  0  0  0
 24 25  1  0  0  0
 25 26  2  0  0  0
 25 30  1  0  0  0
 26 27  1  0  0  0
 27 28  2  0  0  0
 28 29  1  0  0  0
 29 30  2  0  0  0
 31 32  2  0  0  0
 34 35  2  0  0  0
M  END
> <Outcome>
Active

$$$$

                    3D
 Structure written by MMmdl.
 39 43  0  0  1  0            999 V2000
    3.4990    1.1104    0.0000 C   0  0  0  0  0  0
    2.7845    0.6979    0.0000 N   0  0  0  0  0  0
    2.0701    1.1104    0.0000 C   0  0  0  0  0  0
    1.3556    0.6979    0.0000 C   0  0  0  0  0  0
    0.6411    1.1104    0.0000 C   0  0  0  0  0  0
    0.6411    1.9354    0.0000 C   0  0  0  0  0  0
    1.3556    2.3479    0.0000 C   0  0  0  0  0  0
    2.0701    1.9354    0.0000 C   0  0  0  0  0  0
   -0.1435    2.1904    0.0000 N   0  0  0  0  0  0
   -0.3984    2.9750    0.0000 C   0  0  0  0  0  0
   -0.6284    1.5229    0.0000 C   0  0  0  0  0  0
   -1.4534    1.5229    0.0000 N   0  0  0  0  0  0
   -1.8659    2.2374    0.0000 C   0  0  0  0  0  0
   -2.6909    2.2374    0.0000 C   0  0  0  0  0  0
   -3.1034    2.9519    0.0000 C   0  0  0  0  0  0
   -2.6909    3.6663    0.0000 C   0  0  0  0  0  0
   -3.1034    4.3808    0.0000 C   0  0  0  0  0  0
   -1.8659    3.6663    0.0000 C   0  0  0  0  0  0
   -1.4534    2.9519    0.0000 C   0  0  0  0  0  0
   -0.1435    0.8555    0.0000 N   0  0  0  0  0  0
    2.7845   -0.1271    0.0000 C   0  0  0  0  0  0
    3.4990   -0.5396    0.0000 N   0  0  0  0  0  0
    3.4990   -1.3646    0.0000 C   0  0  0  0  0  0
    4.2135   -1.7771    0.0000 N   0  0  0  0  0  0
    4.9280   -1.3646    0.0000 C   0  0  0  0  0  0
    4.9280   -0.5396    0.0000 C   0  0  0  0  0  0
    5.6424   -0.1271    0.0000 C   0  0  0  0  0  0
    6.3569   -0.5396    0.0000 C   0  0  0  0  0  0
    6.3569   -1.3646    0.0000 C   0  0  0  0  0  0
    7.0714   -1.7771    0.0000 C   0  0  0  0  0  0
    7.0714   -2.6021    0.0000 C   0  0  0  0  0  0
    7.7858   -3.0146    0.0000 S   0  0  0  0  0  0
    8.5003   -3.4271    0.0000 C   0  0  0  0  0  0
    7.3733   -3.7291    0.0000 O   0  0  0  0  0  0
    8.1983   -2.3001    0.0000 O   0  0  0  0  0  0
    5.6424   -1.7771    0.0000 C   0  0  0  0  0  0
    2.7845   -1.7771    0.0000 N   0  0  0  0  0  0
    2.0701   -1.3646    0.0000 C   0  0  0  0  0  0
    2.0701   -0.5396    0.0000 C   0  0  0  0  0  0
  1  2  1  0  0  0
  2  3  1  0  0  0
  2 21  1  0  0  0
  3  4  1  0  0  0
  3  8  2  0  0  0
  4  5  2  0  0  0
  5  6  1  0  0  0
  5 20  1  0  0  0
  6  7  2  0  0  0
  6  9  1  0  0  0
  7  8  1  0  0  0
  9 10  1  0  0  0
  9 11  1  0  0  0
 11 12  1  0  0  0
 11 20  2  0  0  0
 12 13  1  0  0  0
 13 14  2  0  0  0
 13 19  1  0  0  0
 14 15  1  0  0  0
 15 16  2  0  0  0
 16 17  1  0  0  0
 16 18  1  0  0  0
 18 19  2  0  0  0
 21 22  2  0  0  0
 21 39  1  0  0  0
 22 23  1  0  0  0
 23 24  1  0  0  0
 23 37  2  0  0  0
 24 25  1  0  0  0
 25 26  2  0  0  0
 25 36  1  0  0  0
 26 27  1  0  0  0
 27 28  2  0  0  0
 28 29  1  0  0  0
 29 30  1  0  0  0
 29 36  2  0  0  0
 30 31  1  0  0  0
 31 32  1  0  0  0
 32 33  1  0  0  0
 32 34  2  0  0  0
 32 35  2  0  0  0
 37 38  1  0  0  0
 38 39  2  0  0  0
M  END
> <Outcome>
Active

$$$$

                    3D
 Structure written by MMmdl.
 25 28  0  0  1  0            999 V2000
   -0.7145    1.2375    0.0000 O   0  0  0  0  0  0
   -0.0000    0.8250    0.0000 C   0  0  0  0  0  0
    0.7145    1.2375    0.0000 C   0  0  0  0  0  0
    0.7145    2.0625    0.0000 Cl  0  0  0  0  0  0
    1.4289    0.8250    0.0000 C   0  0  0  0  0  0
    1.4289    0.0000    0.0000 C   0  0  0  0  0  0
    0.7145   -0.4125    0.0000 C   0  0  0  0  0  0
   -0.0000    0.0000    0.0000 C   0  0  0  0  0  0
    0.7145   -1.2375    0.0000 C   0  0  0  0  0  0
    1.3819   -1.7224    0.0000 C   0  0  0  0  0  0
    1.1270   -2.5070    0.0000 N   0  0  0  0  0  0
    0.3020   -2.5070    0.0000 C   0  0  0  0  0  0
    0.0470   -1.7224    0.0000 N   0  0  0  0  0  0
   -0.1830   -3.1745    0.0000 C   0  0  0  0  0  0
    0.1526   -3.9282    0.0000 C   0  0  0  0  0  0
   -0.3323   -4.5956    0.0000 C   0  0  0  0  0  0
   -1.1528   -4.5094    0.0000 C   0  0  0  0  0  0
   -1.4884   -3.7557    0.0000 C   0  0  0  0  0  0
   -1.0034   -3.0882    0.0000 C   0  0  0  0  0  0
    2.1665   -1.4675    0.0000 C   0  0  0  0  0  0
    2.3381   -0.6605    0.0000 C   0  0  0  0  0  0
    3.1227   -0.4056    0.0000 C   0  0  0  0  0  0
    3.7358   -0.9576    0.0000 N   0  0  0  0  0  0
    3.5642   -1.7646    0.0000 C   0  0  0  0  0  0
    2.7796   -2.0195    0.0000 C   0  0  0  0  0  0
  1  2  1  0  0  0
  2  3  2  0  0  0
  2  8  1  0  0  0
  3  4  1  0  0  0
  3  5  1  0  0  0
  5  6  2  0  0  0
  6  7  1  0  0  0
  7  8  2  0  0  0
  7  9  1  0  0  0
  9 10  2  0  0  0
  9 13  1  0  0  0
 10 11  1  0  0  0
 10 20  1  0  0  0
 11 12  1  0  0  0
 12 13  2  0  0  0
 12 14  1  0  0  0
 14 15  2  0  0  0
 14 19  1  0  0  0
 15 16  1  0  0  0
 16 17  2  0  0  0
 17 18  1  0  0  0
 18 19  2  0  0  0
 20 21  2  0  0  0
 20 25  1  0  0  0
 21 22  1  0  0  0
 22 23  2  0  0  0
 23 24  1  0  0  0
 24 25  2  0  0  0
M  END
> <Outcome>
Active

$$$$

                    3D
 Structure written by MMmdl.
 24 26  0  0  1  0            999 V2000
   -0.1105   -0.4125    0.0000 C   0  0  0  0  0  0
    0.7145   -0.4125    0.0000 C   0  0  0  0  0  0
    1.5395   -0.4125    0.0000 C   0  0  0  0  0  0
    0.7145    0.4125    0.0000 C   0  0  0  0  0  0
    0.0000    0.8250    0.0000 N   0  0  0  0  0  0
    0.7145   -1.2375    0.0000 C   0  0  0  0  0  0
    1.3819   -1.7224    0.0000 N   0  0  0  0  0  0
    1.1270   -2.5070    0.0000 C   0  0  3  0  0  0
    0.3020   -2.5070    0.0000 C   0  0  0  0  0  0
    0.0470   -1.7224    0.0000 N   0  0  0  0  0  0
   -0.1829   -3.1745    0.0000 C   0  0  0  0  0  0
    0.1526   -3.9282    0.0000 C   0  0  0  0  0  0
   -0.3323   -4.5956    0.0000 C   0  0  0  0  0  0
   -1.1528   -4.5094    0.0000 N   0  0  0  0  0  0
   -1.4883   -3.7557    0.0000 C   0  0  0  0  0  0
   -1.0034   -3.0882    0.0000 C   0  0  0  0  0  0
    1.6119   -3.1745    0.0000 C   0  0  0  0  0  0
    2.4324   -3.0882    0.0000 C   0  0  0  0  0  0
    2.9173   -3.7557    0.0000 C   0  0  0  0  0  0
    3.7378   -3.6695    0.0000 O   0  0  0  0  0  0
    2.5817   -4.5094    0.0000 C   0  0  0  0  0  0
    3.0667   -5.1768    0.0000 Cl  0  0  0  0  0  0
    1.7613   -4.5956    0.0000 C   0  0  0  0  0  0
    1.2763   -3.9282    0.0000 C   0  0  0  0  0  0
  1  2  1  0  0  0
  2  3  1  0  0  0
  2  4  1  0  0  0
  2  6  1  0  0  0
  4  5  1  0  0  0
  6  7  2  0  0  0
  6 10  1  0  0  0
  7  8  1  0  0  0
  8  9  1  0  0  0
  8 17  1  0  0  0
  9 10  2  0  0  0
  9 11  1  0  0  0
 11 12  2  0  0  0
 11 16  1  0  0  0
 12 13  1  0  0  0
 13 14  2  0  0  0
 14 15  1  0  0  0
 15 16  2  0  0  0
 17 18  2  0  0  0
 17 24  1  0  0  0
 18 19  1  0  0  0
 19 20  1  0  0  0
 19 21  2  0  0  0
 21 22  1  0  0  0
 21 23  1  0  0  0
 23 24  2  0  0  0
M  END
> <Outcome>
Active

$$$$

                    3D
 Structure written by MMmdl.
 31 34  0  0  1  0            999 V2000
   -0.1105   -0.4125    0.0000 C   0  0  0  0  0  0
    0.7145   -0.4125    0.0000 C   0  0  0  0  0  0
    1.5395   -0.4125    0.0000 C   0  0  0  0  0  0
    0.7145    0.4125    0.0000 C   0  0  0  0  0  0
    0.0000    0.8250    0.0000 N   0  0  0  0  0  0
    0.0000    1.6500    0.0000 C   0  0  0  0  0  0
   -0.7145    2.0625    0.0000 C   0  0  0  0  0  0
   -1.4289    1.6500    0.0000 C   0  0  0  0  0  0
   -2.1434    2.0625    0.0000 C   0  0  0  0  0  0
   -2.1434    2.8875    0.0000 C   0  0  0  0  0  0
   -1.4289    3.3000    0.0000 C   0  0  0  0  0  0
   -0.7145    2.8875    0.0000 C   0  0  0  0  0  0
    0.7145   -1.2375    0.0000 C   0  0  0  0  0  0
    1.3819   -1.7224    0.0000 N   0  0  0  0  0  0
    1.1270   -2.5070    0.0000 C   0  0  3  0  0  0
    0.3020   -2.5070    0.0000 C   0  0  0  0  0  0
    0.0470   -1.7224    0.0000 N   0  0  0  0  0  0
   -0.1829   -3.1745    0.0000 C   0  0  0  0  0  0
    0.1526   -3.9282    0.0000 C   0  0  0  0  0  0
   -0.3323   -4.5956    0.0000 C   0  0  0  0  0  0
   -1.1528   -4.5094    0.0000 N   0  0  0  0  0  0
   -1.4883   -3.7557    0.0000 C   0  0  0  0  0  0
   -1.0034   -3.0882    0.0000 C   0  0  0  0  0  0
    1.6119   -3.1745    0.0000 C   0  0  0  0  0  0
    2.4324   -3.0882    0.0000 C   0  0  0  0  0  0
    2.9173   -3.7557    0.0000 C   0  0  0  0  0  0
    3.7378   -3.6695    0.0000 O   0  0  0  0  0  0
    2.5817   -4.5094    0.0000 C   0  0  0  0  0  0
    3.0667   -5.1768    0.0000 Cl  0  0  0  0  0  0
    1.7613   -4.5956    0.0000 C   0  0  0  0  0  0
    1.2763   -3.9282    0.0000 C   0  0  0  0  0  0
  1  2  1  0  0  0
  2  3  1  0  0  0
  2  4  1  0  0  0
  2 13  1  0  0  0
  4  5  1  0  0  0
  5  6  1  0  0  0
  6  7  1  0  0  0
  7  8  2  0  0  0
  7 12  1  0  0  0
  8  9  1  0  0  0
  9 10  2  0  0  0
 10 11  1  0  0  0
 11 12  2  0  0  0
 13 14  2  0  0  0
 13 17  1  0  0  0
 14 15  1  0  0  0
 15 16  1  0  0  0
 15 24  1  0  0  0
 16 17  2  0  0  0
 16 18  1  0  0  0
 18 19  2  0  0  0
 18 23  1  0  0  0
 19 20  1  0  0  0
 20 21  2  0  0  0
 21 22  1  0  0  0
 22 23  2  0  0  0
 24 25  2  0  0  0
 24 31  1  0  0  0
 25 26  1  0  0  0
 26 27  1  0  0  0
 26 28  2  0  0  0
 28 29  1  0  0  0
 28 30  1  0  0  0
 30 31  2  0  0  0
M  END
> <Outcome>
Active

$$$$

                    3D
 Structure written by MMmdl.
 33 36  0  0  1  0            999 V2000
   -3.5723    2.8875    0.0000 C   0  0  0  0  0  0
   -2.8579    3.3000    0.0000 O   0  0  0  0  0  0
   -2.1434    2.8875    0.0000 C   0  0  0  0  0  0
   -1.4289    3.3000    0.0000 C   0  0  0  0  0  0
   -0.7145    2.8875    0.0000 C   0  0  0  0  0  0
   -0.7145    2.0625    0.0000 C   0  0  0  0  0  0
    0.0000    1.6500    0.0000 C   0  0  0  0  0  0
    0.0000    0.8250    0.0000 N   0  0  0  0  0  0
    0.7145    0.4125    0.0000 C   0  0  0  0  0  0
    0.7145   -0.4125    0.0000 C   0  0  0  0  0  0
   -0.1105   -0.4125    0.0000 C   0  0  0  0  0  0
    1.5395   -0.4125    0.0000 C   0  0  0  0  0  0
    0.7145   -1.2375    0.0000 C   0  0  0  0  0  0
    1.3819   -1.7224    0.0000 N   0  0  0  0  0  0
    1.1270   -2.5070    0.0000 C   0  0  3  0  0  0
    0.3020   -2.5070    0.0000 C   0  0  0  0  0  0
    0.0470   -1.7224    0.0000 N   0  0  0  0  0  0
   -0.1829   -3.1745    0.0000 C   0  0  0  0  0  0
    0.1526   -3.9282    0.0000 C   0  0  0  0  0  0
   -0.3323   -4.5956    0.0000 C   0  0  0  0  0  0
   -1.1528   -4.5094    0.0000 N   0  0  0  0  0  0
   -1.4884   -3.7557    0.0000 C   0  0  0  0  0  0
   -1.0034   -3.0882    0.0000 C   0  0  0  0  0  0
    1.6119   -3.1745    0.0000 C   0  0  0  0  0  0
    2.4324   -3.0882    0.0000 C   0  0  0  0  0  0
    2.9173   -3.7557    0.0000 C   0  0  0  0  0  0
    3.7378   -3.6695    0.0000 O   0  0  0  0  0  0
    2.5817   -4.5094    0.0000 C   0  0  0  0  0  0
    3.0667   -5.1768    0.0000 Cl  0  0  0  0  0  0
    1.7613   -4.5956    0.0000 C   0  0  0  0  0  0
    1.2763   -3.9282    0.0000 C   0  0  0  0  0  0
   -1.4289    1.6500    0.0000 C   0  0  0  0  0  0
   -2.1434    2.0625    0.0000 C   0  0  0  0  0  0
  1  2  1  0  0  0
  2  3  1  0  0  0
  3  4  2  0  0  0
  3 33  1  0  0  0
  4  5  1  0  0  0
  5  6  2  0  0  0
  6  7  1  0  0  0
  6 32  1  0  0  0
  7  8  1  0  0  0
  8  9  1  0  0  0
  9 10  1  0  0  0
 10 11  1  0  0  0
 10 12  1  0  0  0
 10 13  1  0  0  0
 13 14  2  0  0  0
 13 17  1  0  0  0
 14 15  1  0  0  0
 15 16  1  0  0  0
 15 24  1  0  0  0
 16 17  2  0  0  0
 16 18  1  0  0  0
 18 19  2  0  0  0
 18 23  1  0  0  0
 19 20  1  0  0  0
 20 21  2  0  0  0
 21 22  1  0  0  0
 22 23  2  0  0  0
 24 25  2  0  0  0
 24 31  1  0  0  0
 25 26  1  0  0  0
 26 27  1  0  0  0
 26 28  2  0  0  0
 28 29  1  0  0  0
 28 30  1  0  0  0
 30 31  2  0  0  0
 32 33  2  0  0  0
M  END
> <Outcome>
Active

$$$$

                    3D
 Structure written by MMmdl.
 32 35  0  0  1  0            999 V2000
   -0.1105   -0.4125    0.0000 C   0  0  0  0  0  0
    0.7145   -0.4125    0.0000 C   0  0  0  0  0  0
    1.5395   -0.4125    0.0000 C   0  0  0  0  0  0
    0.7145    0.4125    0.0000 C   0  0  0  0  0  0
    0.0000    0.8250    0.0000 N   0  0  0  0  0  0
    0.0000    1.6500    0.0000 C   0  0  0  0  0  0
   -0.7145    2.0625    0.0000 C   0  0  0  0  0  0
   -1.4289    1.6500    0.0000 C   0  0  0  0  0  0
   -2.1434    2.0625    0.0000 C   0  0  0  0  0  0
   -2.1434    2.8875    0.0000 C   0  0  0  0  0  0
   -2.8579    3.3000    0.0000 Cl  0  0  0  0  0  0
   -1.4289    3.3000    0.0000 C   0  0  0  0  0  0
   -0.7145    2.8875    0.0000 C   0  0  0  0  0  0
    0.7145   -1.2375    0.0000 C   0  0  0  0  0  0
    1.3819   -1.7224    0.0000 N   0  0  0  0  0  0
    1.1270   -2.5070    0.0000 C   0  0  3  0  0  0
    0.3020   -2.5070    0.0000 C   0  0  0  0  0  0
    0.0470   -1.7224    0.0000 N   0  0  0  0  0  0
   -0.1829   -3.1745    0.0000 C   0  0  0  0  0  0
    0.1526   -3.9282    0.0000 C   0  0  0  0  0  0
   -0.3323   -4.5956    0.0000 C   0  0  0  0  0  0
   -1.1528   -4.5094    0.0000 N   0  0  0  0  0  0
   -1.4883   -3.7557    0.0000 C   0  0  0  0  0  0
   -1.0034   -3.0882    0.0000 C   0  0  0  0  0  0
    1.6119   -3.1745    0.0000 C   0  0  0  0  0  0
    2.4324   -3.0882    0.0000 C   0  0  0  0  0  0
    2.9173   -3.7557    0.0000 C   0  0  0  0  0  0
    3.7378   -3.6695    0.0000 O   0  0  0  0  0  0
    2.5817   -4.5094    0.0000 C   0  0  0  0  0  0
    3.0667   -5.1768    0.0000 Cl  0  0  0  0  0  0
    1.7613   -4.5956    0.0000 C   0  0  0  0  0  0
    1.2763   -3.9282    0.0000 C   0  0  0  0  0  0
  1  2  1  0  0  0
  2  3  1  0  0  0
  2  4  1  0  0  0
  2 14  1  0  0  0
  4  5  1  0  0  0
  5  6  1  0  0  0
  6  7  1  0  0  0
  7  8  2  0  0  0
  7 13  1  0  0  0
  8  9  1  0  0  0
  9 10  2  0  0  0
 10 11  1  0  0  0
 10 12  1  0  0  0
 12 13  2  0  0  0
 14 15  2  0  0  0
 14 18  1  0  0  0
 15 16  1  0  0  0
 16 17  1  0  0  0
 16 25  1  0  0  0
 17 18  2  0  0  0
 17 19  1  0  0  0
 19 20  2  0  0  0
 19 24  1  0  0  0
 20 21  1  0  0  0
 21 22  2  0  0  0
 22 23  1  0  0  0
 23 24  2  0  0  0
 25 26  2  0  0  0
 25 32  1  0  0  0
 26 27  1  0  0  0
 27 28  1  0  0  0
 27 29  2  0  0  0
 29 30  1  0  0  0
 29 31  1  0  0  0
 31 32  2  0  0  0
M  END
> <Outcome>
Active

$$$$

                    3D
 Structure written by MMmdl.
 29 31  0  0  1  0            999 V2000
   -1.4289    2.4750    0.0000 C   0  0  0  0  0  0
   -0.7145    2.0625    0.0000 C   0  0  0  0  0  0
   -1.1270    1.3480    0.0000 C   0  0  0  0  0  0
   -0.3020    2.7770    0.0000 C   0  0  0  0  0  0
    0.0000    1.6500    0.0000 C   0  0  0  0  0  0
    0.0000    0.8250    0.0000 N   0  0  0  0  0  0
    0.7145    0.4125    0.0000 C   0  0  0  0  0  0
    0.7145   -0.4125    0.0000 C   0  0  0  0  0  0
   -0.1105   -0.4125    0.0000 C   0  0  0  0  0  0
    1.5395   -0.4125    0.0000 C   0  0  0  0  0  0
    0.7145   -1.2375    0.0000 C   0  0  0  0  0  0
    1.3819   -1.7224    0.0000 N   0  0  0  0  0  0
    1.1270   -2.5070    0.0000 C   0  0  3  0  0  0
    0.3020   -2.5070    0.0000 C   0  0  0  0  0  0
    0.0470   -1.7224    0.0000 N   0  0  0  0  0  0
   -0.1829   -3.1745    0.0000 C   0  0  0  0  0  0
    0.1526   -3.9282    0.0000 C   0  0  0  0  0  0
   -0.3323   -4.5956    0.0000 C   0  0  0  0  0  0
   -1.1528   -4.5094    0.0000 N   0  0  0  0  0  0
   -1.4884   -3.7557    0.0000 C   0  0  0  0  0  0
   -1.0034   -3.0882    0.0000 C   0  0  0  0  0  0
    1.6119   -3.1745    0.0000 C   0  0  0  0  0  0
    2.4324   -3.0882    0.0000 C   0  0  0  0  0  0
    2.9173   -3.7557    0.0000 C   0  0  0  0  0  0
    3.7378   -3.6695    0.0000 O   0  0  0  0  0  0
    2.5817   -4.5094    0.0000 C   0  0  0  0  0  0
    3.0667   -5.1768    0.0000 Cl  0  0  0  0  0  0
    1.7613   -4.5956    0.0000 C   0  0  0  0  0  0
    1.2763   -3.9282    0.0000 C   0  0  0  0  0  0
  1  2  1  0  0  0
  2  3  1  0  0  0
  2  4  1  0  0  0
  2  5  1  0  0  0
  5  6  1  0  0  0
  6  7  1  0  0  0
  7  8  1  0  0  0
  8  9  1  0  0  0
  8 10  1  0  0  0
  8 11  1  0  0  0
 11 12  2  0  0  0
 11 15  1  0  0  0
 12 13  1  0  0  0
 13 14  1  0  0  0
 13 22  1  0  0  0
 14 15  2  0  0  0
 14 16  1  0  0  0
 16 17  2  0  0  0
 16 21  1  0  0  0
 17 18  1  0  0  0
 18 19  2  0  0  0
 19 20  1  0  0  0
 20 21  2  0  0  0
 22 23  2  0  0  0
 22 29  1  0  0  0
 23 24  1  0  0  0
 24 25  1  0  0  0
 24 26  2  0  0  0
 26 27  1  0  0  0
 26 28  1  0  0  0
 28 29  2  0  0  0
M  END
> <Outcome>
Active

$$$$

                    3D
 Structure written by MMmdl.
 33 36  0  0  1  0            999 V2000
   -0.1105   -0.4125    0.0000 C   0  0  0  0  0  0
    0.7145   -0.4125    0.0000 C   0  0  0  0  0  0
    1.5395   -0.4125    0.0000 C   0  0  0  0  0  0
    0.7145    0.4125    0.0000 C   0  0  0  0  0  0
    0.0000    0.8250    0.0000 N   0  0  0  0  0  0
    0.0000    1.6500    0.0000 C   0  0  0  0  0  0
   -0.7145    2.0625    0.0000 C   0  0  0  0  0  0
   -1.4289    1.6500    0.0000 C   0  0  0  0  0  0
   -2.1434    2.0625    0.0000 C   0  0  0  0  0  0
   -2.8579    1.6500    0.0000 F   0  0  0  0  0  0
   -2.1434    2.8875    0.0000 C   0  0  0  0  0  0
   -2.8579    3.3000    0.0000 F   0  0  0  0  0  0
   -1.4289    3.3000    0.0000 C   0  0  0  0  0  0
   -0.7145    2.8875    0.0000 C   0  0  0  0  0  0
    0.7145   -1.2375    0.0000 C   0  0  0  0  0  0
    1.3819   -1.7224    0.0000 N   0  0  0  0  0  0
    1.1270   -2.5070    0.0000 C   0  0  3  0  0  0
    0.3020   -2.5070    0.0000 C   0  0  0  0  0  0
    0.0470   -1.7224    0.0000 N   0  0  0  0  0  0
   -0.1829   -3.1745    0.0000 C   0  0  0  0  0  0
    0.1526   -3.9282    0.0000 C   0  0  0  0  0  0
   -0.3323   -4.5956    0.0000 C   0  0  0  0  0  0
   -1.1528   -4.5094    0.0000 N   0  0  0  0  0  0
   -1.4883   -3.7557    0.0000 C   0  0  0  0  0  0
   -1.0034   -3.0882    0.0000 C   0  0  0  0  0  0
    1.6119   -3.1745    0.0000 C   0  0  0  0  0  0
    2.4324   -3.0882    0.0000 C   0  0  0  0  0  0
    2.9173   -3.7557    0.0000 C   0  0  0  0  0  0
    3.7378   -3.6695    0.0000 O   0  0  0  0  0  0
    2.5817   -4.5094    0.0000 C   0  0  0  0  0  0
    3.0667   -5.1768    0.0000 Cl  0  0  0  0  0  0
    1.7613   -4.5956    0.0000 C   0  0  0  0  0  0
    1.2763   -3.9282    0.0000 C   0  0  0  0  0  0
  1  2  1  0  0  0
  2  3  1  0  0  0
  2  4  1  0  0  0
  2 15  1  0  0  0
  4  5  1  0  0  0
  5  6  1  0  0  0
  6  7  1  0  0  0
  7  8  2  0  0  0
  7 14  1  0  0  0
  8  9  1  0  0  0
  9 10  1  0  0  0
  9 11  2  0  0  0
 11 12  1  0  0  0
 11 13  1  0  0  0
 13 14  2  0  0  0
 15 16  2  0  0  0
 15 19  1  0  0  0
 16 17  1  0  0  0
 17 18  1  0  0  0
 17 26  1  0  0  0
 18 19  2  0  0  0
 18 20  1  0  0  0
 20 21  2  0  0  0
 20 25  1  0  0  0
 21 22  1  0  0  0
 22 23  2  0  0  0
 23 24  1  0  0  0
 24 25  2  0  0  0
 26 27  2  0  0  0
 26 33  1  0  0  0
 27 28  1  0  0  0
 28 29  1  0  0  0
 28 30  2  0  0  0
 30 31  1  0  0  0
 30 32  1  0  0  0
 32 33  2  0  0  0
M  END
> <Outcome>
Active

$$$$

                    3D
 Structure written by MMmdl.
 25 27  0  0  1  0            999 V2000
   -0.7145    2.0625    0.0000 C   0  0  0  0  0  0
   -0.7145    1.2375    0.0000 O   0  0  0  0  0  0
   -0.0000    0.8250    0.0000 C   0  0  0  0  0  0
    0.7145    1.2375    0.0000 C   0  0  0  0  0  0
    0.7145    2.0625    0.0000 Br  0  0  0  0  0  0
    1.4289    0.8250    0.0000 C   0  0  0  0  0  0
    1.4289    0.0000    0.0000 C   0  0  0  0  0  0
    0.7145   -0.4125    0.0000 C   0  0  0  0  0  0
   -0.0000    0.0000    0.0000 C   0  0  0  0  0  0
    0.7145   -1.2375    0.0000 C   0  0  0  0  0  0
    1.3819   -1.7224    0.0000 C   0  0  0  0  0  0
    1.1270   -2.5070    0.0000 N   0  0  0  0  0  0
    0.3020   -2.5070    0.0000 C   0  0  0  0  0  0
    0.0470   -1.7224    0.0000 N   0  0  0  0  0  0
   -0.1830   -3.1745    0.0000 C   0  0  0  0  0  0
   -0.8504   -2.6896    0.0000 C   0  0  0  0  0  0
    0.4845   -3.6594    0.0000 C   0  0  0  0  0  0
   -0.6679   -3.8419    0.0000 C   0  0  0  0  0  0
   -0.3323   -4.5956    0.0000 N   0  0  0  0  0  0
    2.1665   -1.4675    0.0000 C   0  0  0  0  0  0
    2.3381   -0.6605    0.0000 C   0  0  0  0  0  0
    3.1227   -0.4056    0.0000 C   0  0  0  0  0  0
    3.7358   -0.9576    0.0000 N   0  0  0  0  0  0
    3.5642   -1.7646    0.0000 C   0  0  0  0  0  0
    2.7796   -2.0195    0.0000 C   0  0  0  0  0  0
  1  2  1  0  0  0
  2  3  1  0  0  0
  3  4  2  0  0  0
  3  9  1  0  0  0
  4  5  1  0  0  0
  4  6  1  0  0  0
  6  7  2  0  0  0
  7  8  1  0  0  0
  8  9  2  0  0  0
  8 10  1  0  0  0
 10 11  2  0  0  0
 10 14  1  0  0  0
 11 12  1  0  0  0
 11 20  1  0  0  0
 12 13  1  0  0  0
 13 14  2  0  0  0
 13 15  1  0  0  0
 15 16  1  0  0  0
 15 17  1  0  0  0
 15 18  1  0  0  0
 18 19  1  0  0  0
 20 21  2  0  0  0
 20 25  1  0  0  0
 21 22  1  0  0  0
 22 23  2  0  0  0
 23 24  1  0  0  0
 24 25  2  0  0  0
M  END
> <Outcome>
Active

$$$$

                    3D
 Structure written by MMmdl.
 24 26  0  0  1  0            999 V2000
   -0.1105   -0.4125    0.0000 C   0  0  0  0  0  0
    0.7145   -0.4125    0.0000 C   0  0  0  0  0  0
    1.5395   -0.4125    0.0000 C   0  0  0  0  0  0
    0.7145    0.4125    0.0000 C   0  0  0  0  0  0
    0.0000    0.8250    0.0000 N   0  0  0  0  0  0
    0.7145   -1.2375    0.0000 C   0  0  0  0  0  0
    1.3819   -1.7224    0.0000 N   0  0  0  0  0  0
    1.1270   -2.5070    0.0000 C   0  0  3  0  0  0
    0.3020   -2.5070    0.0000 C   0  0  0  0  0  0
    0.0470   -1.7224    0.0000 N   0  0  0  0  0  0
   -0.1829   -3.1745    0.0000 C   0  0  0  0  0  0
    0.1526   -3.9282    0.0000 C   0  0  0  0  0  0
   -0.3323   -4.5956    0.0000 C   0  0  0  0  0  0
   -1.1528   -4.5094    0.0000 N   0  0  0  0  0  0
   -1.4883   -3.7557    0.0000 C   0  0  0  0  0  0
   -1.0034   -3.0882    0.0000 C   0  0  0  0  0  0
    1.6119   -3.1745    0.0000 C   0  0  0  0  0  0
    2.4324   -3.0882    0.0000 C   0  0  0  0  0  0
    2.9173   -3.7557    0.0000 C   0  0  0  0  0  0
    3.7378   -3.6695    0.0000 O   0  0  0  0  0  0
    2.5817   -4.5094    0.0000 C   0  0  0  0  0  0
    3.0667   -5.1768    0.0000 Br  0  0  0  0  0  0
    1.7613   -4.5956    0.0000 C   0  0  0  0  0  0
    1.2763   -3.9282    0.0000 C   0  0  0  0  0  0
  1  2  1  0  0  0
  2  3  1  0  0  0
  2  4  1  0  0  0
  2  6  1  0  0  0
  4  5  1  0  0  0
  6  7  2  0  0  0
  6 10  1  0  0  0
  7  8  1  0  0  0
  8  9  1  0  0  0
  8 17  1  0  0  0
  9 10  2  0  0  0
  9 11  1  0  0  0
 11 12  2  0  0  0
 11 16  1  0  0  0
 12 13  1  0  0  0
 13 14  2  0  0  0
 14 15  1  0  0  0
 15 16  2  0  0  0
 17 18  2  0  0  0
 17 24  1  0  0  0
 18 19  1  0  0  0
 19 20  1  0  0  0
 19 21  2  0  0  0
 21 22  1  0  0  0
 21 23  1  0  0  0
 23 24  2  0  0  0
M  END
> <Outcome>
Active

$$$$

                    3D
 Structure written by MMmdl.
 29 32  0  0  1  0            999 V2000
   -1.1192   -3.0665    0.0000 C   0  0  0  0  0  0
   -1.9442   -3.0665    0.0000 C   0  0  0  0  0  0
   -2.7692   -3.0665    0.0000 C   0  0  0  0  0  0
   -1.9442   -3.8915    0.0000 N   0  0  0  0  0  0
   -1.2297   -4.3040    0.0000 C   0  0  0  0  0  0
   -1.2297   -5.1290    0.0000 C   0  0  0  0  0  0
   -0.5623   -5.6139    0.0000 N   0  0  0  0  0  0
   -0.8172   -6.3985    0.0000 C   0  0  0  0  0  0
   -1.6422   -6.3985    0.0000 C   0  0  0  0  0  0
   -1.8972   -5.6139    0.0000 N   0  0  0  0  0  0
   -1.9442   -2.2415    0.0000 C   0  0  0  0  0  0
   -2.6116   -1.7566    0.0000 N   0  0  0  0  0  0
   -2.3567   -0.9720    0.0000 C   0  0  3  0  0  0
   -1.5317   -0.9720    0.0000 C   0  0  0  0  0  0
   -1.2768   -1.7566    0.0000 N   0  0  0  0  0  0
   -1.0468   -0.3045    0.0000 C   0  0  0  0  0  0
   -1.3823    0.4492    0.0000 C   0  0  0  0  0  0
   -0.8974    1.1166    0.0000 C   0  0  0  0  0  0
   -0.0769    1.0304    0.0000 N   0  0  0  0  0  0
    0.2586    0.2767    0.0000 C   0  0  0  0  0  0
   -0.2263   -0.3908    0.0000 C   0  0  0  0  0  0
   -2.8416   -0.3045    0.0000 C   0  0  0  0  0  0
   -3.6621   -0.3908    0.0000 C   0  0  0  0  0  0
   -4.1470    0.2767    0.0000 C   0  0  0  0  0  0
   -4.9675    0.1904    0.0000 O   0  0  0  0  0  0
   -3.8115    1.0304    0.0000 C   0  0  0  0  0  0
   -4.2964    1.6978    0.0000 Cl  0  0  0  0  0  0
   -2.9910    1.1166    0.0000 C   0  0  0  0  0  0
   -2.5061    0.4492    0.0000 C   0  0  0  0  0  0
  1  2  1  0  0  0
  2  3  1  0  0  0
  2  4  1  0  0  0
  2 11  1  0  0  0
  4  5  1  0  0  0
  5  6  1  0  0  0
  6  7  2  0  0  0
  6 10  1  0  0  0
  7  8  1  0  0  0
  8  9  1  0  0  0
  9 10  2  0  0  0
 11 12  2  0  0  0
 11 15  1  0  0  0
 12 13  1  0  0  0
 13 14  1  0  0  0
 13 22  1  0  0  0
 14 15  2  0  0  0
 14 16  1  0  0  0
 16 17  2  0  0  0
 16 21  1  0  0  0
 17 18  1  0  0  0
 18 19  2  0  0  0
 19 20  1  0  0  0
 20 21  2  0  0  0
 22 23  2  0  0  0
 22 29  1  0  0  0
 23 24  1  0  0  0
 24 25  1  0  0  0
 24 26  2  0  0  0
 26 27  1  0  0  0
 26 28  1  0  0  0
 28 29  2  0  0  0
M  END
> <Outcome>
Active

$$$$

                    3D
 Structure written by MMmdl.
 33 36  0  0  1  0            999 V2000
   -3.5723    2.0625    0.0000 C   0  0  0  0  0  0
   -2.8579    1.6500    0.0000 O   0  0  0  0  0  0
   -2.1434    2.0625    0.0000 C   0  0  0  0  0  0
   -2.1434    2.8875    0.0000 C   0  0  0  0  0  0
   -1.4289    3.3000    0.0000 C   0  0  0  0  0  0
   -0.7145    2.8875    0.0000 C   0  0  0  0  0  0
   -0.7145    2.0625    0.0000 C   0  0  0  0  0  0
    0.0000    1.6500    0.0000 C   0  0  0  0  0  0
    0.0000    0.8250    0.0000 N   0  0  0  0  0  0
    0.7145    0.4125    0.0000 C   0  0  0  0  0  0
    0.7145   -0.4125    0.0000 C   0  0  0  0  0  0
   -0.1105   -0.4125    0.0000 C   0  0  0  0  0  0
    1.5395   -0.4125    0.0000 C   0  0  0  0  0  0
    0.7145   -1.2375    0.0000 C   0  0  0  0  0  0
    1.3819   -1.7224    0.0000 N   0  0  0  0  0  0
    1.1270   -2.5070    0.0000 C   0  0  3  0  0  0
    0.3020   -2.5070    0.0000 C   0  0  0  0  0  0
    0.0470   -1.7224    0.0000 N   0  0  0  0  0  0
   -0.1829   -3.1745    0.0000 C   0  0  0  0  0  0
    0.1526   -3.9282    0.0000 C   0  0  0  0  0  0
   -0.3323   -4.5956    0.0000 C   0  0  0  0  0  0
   -1.1528   -4.5094    0.0000 N   0  0  0  0  0  0
   -1.4884   -3.7557    0.0000 C   0  0  0  0  0  0
   -1.0034   -3.0882    0.0000 C   0  0  0  0  0  0
    1.6119   -3.1745    0.0000 C   0  0  0  0  0  0
    2.4324   -3.0882    0.0000 C   0  0  0  0  0  0
    2.9173   -3.7557    0.0000 C   0  0  0  0  0  0
    3.7378   -3.6695    0.0000 O   0  0  0  0  0  0
    2.5817   -4.5094    0.0000 C   0  0  0  0  0  0
    3.0667   -5.1768    0.0000 Cl  0  0  0  0  0  0
    1.7613   -4.5956    0.0000 C   0  0  0  0  0  0
    1.2763   -3.9282    0.0000 C   0  0  0  0  0  0
   -1.4289    1.6500    0.0000 C   0  0  0  0  0  0
  1  2  1  0  0  0
  2  3  1  0  0  0
  3  4  2  0  0  0
  3 33  1  0  0  0
  4  5  1  0  0  0
  5  6  2  0  0  0
  6  7  1  0  0  0
  7  8  1  0  0  0
  7 33  2  0  0  0
  8  9  1  0  0  0
  9 10  1  0  0  0
 10 11  1  0  0  0
 11 12  1  0  0  0
 11 13  1  0  0  0
 11 14  1  0  0  0
 14 15  2  0  0  0
 14 18  1  0  0  0
 15 16  1  0  0  0
 16 17  1  0  0  0
 16 25  1  0  0  0
 17 18  2  0  0  0
 17 19  1  0  0  0
 19 20  2  0  0  0
 19 24  1  0  0  0
 20 21  1  0  0  0
 21 22  2  0  0  0
 22 23  1  0  0  0
 23 24  2  0  0  0
 25 26  2  0  0  0
 25 32  1  0  0  0
 26 27  1  0  0  0
 27 28  1  0  0  0
 27 29  2  0  0  0
 29 30  1  0  0  0
 29 31  1  0  0  0
 31 32  2  0  0  0
M  END
> <Outcome>
Active

$$$$

                    3D
 Structure written by MMmdl.
 33 36  0  0  1  0            999 V2000
   -0.1105   -0.4125    0.0000 C   0  0  0  0  0  0
    0.7145   -0.4125    0.0000 C   0  0  0  0  0  0
    1.5395   -0.4125    0.0000 C   0  0  0  0  0  0
    0.7145    0.4125    0.0000 C   0  0  0  0  0  0
    0.0000    0.8250    0.0000 N   0  0  0  0  0  0
    0.0000    1.6500    0.0000 C   0  0  0  0  0  0
   -0.7145    2.0625    0.0000 C   0  0  0  0  0  0
   -1.4289    1.6500    0.0000 C   0  0  0  0  0  0
   -2.1434    2.0625    0.0000 C   0  0  0  0  0  0
   -2.8579    1.6500    0.0000 Cl  0  0  0  0  0  0
   -2.1434    2.8875    0.0000 C   0  0  0  0  0  0
   -2.8579    3.3000    0.0000 Cl  0  0  0  0  0  0
   -1.4289    3.3000    0.0000 C   0  0  0  0  0  0
   -0.7145    2.8875    0.0000 C   0  0  0  0  0  0
    0.7145   -1.2375    0.0000 C   0  0  0  0  0  0
    1.3819   -1.7224    0.0000 N   0  0  0  0  0  0
    1.1270   -2.5070    0.0000 C   0  0  3  0  0  0
    0.3020   -2.5070    0.0000 C   0  0  0  0  0  0
    0.0470   -1.7224    0.0000 N   0  0  0  0  0  0
   -0.1829   -3.1745    0.0000 C   0  0  0  0  0  0
[truncated: 15,623,089 more chars]
