# Supplementary material for: Integrative Multi-Kinase Approach for the Identification of Potent Antiplasmodial Hits
Source: Front Chem. 2019 Nov 21;7:773. doi: 10.3389/fchem.2019.00773 (PMC6881481; doi:10.3389/fchem.2019.00773)
Supplement: Supplementary file 2 [file Data_Sheet_2.zip › Supp Files/CDPK4-curated-balanced.sdf]

                    3D
 Structure written by MMmdl.
 43 48  0  0  1  0            999 V2000
   -0.1435   -0.0305    0.0000 N   0  0  0  0  0  0
   -0.6284   -0.6979    0.0000 C   0  0  0  0  0  0
   -1.4534   -0.6979    0.0000 O   0  0  0  0  0  0
   -0.1435   -1.3654    0.0000 C   0  0  0  0  0  0
   -0.3984   -2.1500    0.0000 C   0  0  0  0  0  0
   -1.2054   -2.3215    0.0000 C   0  0  0  0  0  0
   -1.5410   -3.0752    0.0000 C   0  0  0  0  0  0
   -1.1285   -3.7897    0.0000 C   0  0  0  0  0  0
   -2.3615   -2.9890    0.0000 C   0  0  3  0  0  0
   -2.9135   -3.6021    0.0000 C   0  0  0  0  0  0
   -2.6586   -4.3867    0.0000 O   0  0  0  0  0  0
   -3.7205   -3.4305    0.0000 N   0  0  0  0  0  0
   -4.0560   -2.6769    0.0000 C   0  0  0  0  0  0
   -4.8765   -2.7631    0.0000 C   0  0  0  0  0  0
   -5.0480   -3.5701    0.0000 C   0  0  0  0  0  0
   -4.3336   -3.9826    0.0000 C   0  0  3  0  0  0
   -4.2473   -4.8030    0.0000 C   0  0  0  0  0  0
   -4.9148   -5.2880    0.0000 N   0  0  0  0  0  0
   -4.9148   -6.1130    0.0000 C   0  0  0  0  0  0
   -5.6994   -6.3679    0.0000 C   0  0  0  0  0  0
   -6.1843   -5.7005    0.0000 C   0  0  0  0  0  0
   -5.6994   -5.0330    0.0000 C   0  0  0  0  0  0
   -2.5330   -2.1820    0.0000 C   0  0  0  0  0  0
   -3.2867   -1.8464    0.0000 C   0  0  0  0  0  0
   -1.8185   -1.7695    0.0000 N   0  0  0  0  0  0
    0.6411   -1.1104    0.0000 C   0  0  0  0  0  0
    0.6411   -0.2854    0.0000 C   0  0  0  0  0  0
    1.3556    0.1271    0.0000 C   0  0  0  0  0  0
    2.0701   -0.2854    0.0000 C   0  0  0  0  0  0
    2.0701   -1.1104    0.0000 C   0  0  0  0  0  0
    1.3556   -1.5229    0.0000 C   0  0  0  0  0  0
    2.7845   -1.5229    0.0000 S   0  0  0  0  0  0
    2.3720   -2.2374    0.0000 O   0  0  0  0  0  0
    3.1970   -0.8085    0.0000 O   0  0  0  0  0  0
    3.4990   -1.9354    0.0000 C   0  0  0  0  0  0
    3.4990   -2.7604    0.0000 C   0  0  0  0  0  0
    4.2135   -3.1729    0.0000 C   0  0  0  0  0  0
    4.9279   -2.7604    0.0000 Cl  0  0  0  0  0  0
    4.2135   -3.9979    0.0000 C   0  0  0  0  0  0
    3.4990   -4.4104    0.0000 C   0  0  0  0  0  0
    2.7845   -3.9979    0.0000 C   0  0  0  0  0  0
    2.7845   -3.1729    0.0000 C   0  0  0  0  0  0
    2.0701   -2.7604    0.0000 Cl  0  0  0  0  0  0
  1  2  1  0  0  0
  1 27  1  0  0  0
  2  3  2  0  0  0
  2  4  1  0  0  0
  4  5  2  0  0  0
  4 26  1  0  0  0
  5  6  1  0  0  0
  6  7  2  0  0  0
  6 25  1  0  0  0
  7  8  1  0  0  0
  7  9  1  0  0  0
  9 10  1  0  0  0
  9 23  1  0  0  0
 10 11  2  0  0  0
 10 12  1  0  0  0
 12 13  1  0  0  0
 12 16  1  0  0  0
 13 14  1  0  0  0
 14 15  1  0  0  0
 15 16  1  0  0  0
 16 17  1  0  0  0
 17 18  1  0  0  0
 18 19  1  0  0  0
 18 22  1  0  0  0
 19 20  1  0  0  0
 20 21  1  0  0  0
 21 22  1  0  0  0
 23 24  1  0  0  0
 23 25  2  0  0  0
 26 27  2  0  0  0
 26 31  1  0  0  0
 27 28  1  0  0  0
 28 29  2  0  0  0
 29 30  1  0  0  0
 30 31  2  0  0  0
 30 32  1  0  0  0
 32 33  2  0  0  0
 32 34  2  0  0  0
 32 35  1  0  0  0
 35 36  1  0  0  0
 36 37  2  0  0  0
 36 42  1  0  0  0
 37 38  1  0  0  0
 37 39  1  0  0  0
 39 40  2  0  0  0
 40 41  1  0  0  0
 41 42  2  0  0  0
 42 43  1  0  0  0
M  END
> <Outcome>
Active

$$$$

                    3D
 Structure written by MMmdl.
 34 37  0  0  1  0            999 V2000
    2.8579   -4.1250    0.0000 N   0  0  0  0  0  0
    2.8579   -4.9500    0.0000 C   0  0  0  0  0  0
    3.5724   -5.3625    0.0000 N   0  0  0  0  0  0
    3.5724   -6.1875    0.0000 C   0  0  0  0  0  0
    2.8579   -6.6000    0.0000 C   0  0  0  0  0  0
    2.8579   -7.4250    0.0000 Cl  0  0  0  0  0  0
    2.1434   -6.1875    0.0000 C   0  0  0  0  0  0
    1.4289   -6.6000    0.0000 N   0  0  0  0  0  0
    1.4289   -7.4250    0.0000 C   0  0  0  0  0  0
    2.1434   -7.8375    0.0000 C   0  0  0  0  0  0
    2.1434   -8.6625    0.0000 C   0  0  0  0  0  0
    1.4289   -9.0750    0.0000 C   0  0  0  0  0  0
    0.7145   -8.6625    0.0000 C   0  0  0  0  0  0
    0.7145   -7.8375    0.0000 C   0  0  0  0  0  0
    0.0000   -7.4250    0.0000 C   0  0  0  0  0  0
    0.0000   -6.6000    0.0000 O   0  0  0  0  0  0
   -0.7145   -7.8375    0.0000 N   0  0  0  0  0  0
   -1.4289   -7.4250    0.0000 C   0  0  0  0  0  0
    2.1434   -5.3625    0.0000 N   0  0  0  0  0  0
    3.5724   -3.7125    0.0000 C   0  0  0  0  0  0
    3.5724   -2.8875    0.0000 C   0  0  0  0  0  0
    4.2868   -2.4750    0.0000 C   0  0  0  0  0  0
    5.0013   -2.8875    0.0000 C   0  0  0  0  0  0
    5.7158   -2.4750    0.0000 C   0  0  0  0  0  0
    5.7158   -1.6500    0.0000 C   0  0  0  0  0  0
    6.4302   -1.2375    0.0000 N   0  0  0  0  0  0
    6.4302   -0.4125    0.0000 C   0  0  0  0  0  0
    7.1447   -0.0000    0.0000 C   0  0  0  0  0  0
    7.8592   -0.4125    0.0000 N   0  0  0  0  0  0
    8.5737   -0.0000    0.0000 C   0  0  0  0  0  0
    7.8592   -1.2375    0.0000 C   0  0  0  0  0  0
    7.1447   -1.6500    0.0000 C   0  0  0  0  0  0
    5.0013   -3.7125    0.0000 C   0  0  0  0  0  0
    4.2868   -4.1250    0.0000 C   0  0  0  0  0  0
  1  2  1  0  0  0
  1 20  1  0  0  0
  2  3  2  0  0  0
  2 19  1  0  0  0
  3  4  1  0  0  0
  4  5  2  0  0  0
  5  6  1  0  0  0
  5  7  1  0  0  0
  7  8  1  0  0  0
  7 19  2  0  0  0
  8  9  1  0  0  0
  9 10  2  0  0  0
  9 14  1  0  0  0
 10 11  1  0  0  0
 11 12  2  0  0  0
 12 13  1  0  0  0
 13 14  2  0  0  0
 14 15  1  0  0  0
 15 16  2  0  0  0
 15 17  1  0  0  0
 17 18  1  0  0  0
 20 21  2  0  0  0
 20 34  1  0  0  0
 21 22  1  0  0  0
 22 23  2  0  0  0
 23 24  1  0  0  0
 23 33  1  0  0  0
 24 25  1  0  0  0
 25 26  1  0  0  0
 26 27  1  0  0  0
 26 32  1  0  0  0
 27 28  1  0  0  0
 28 29  1  0  0  0
 29 30  1  0  0  0
 29 31  1  0  0  0
 31 32  1  0  0  0
 33 34  2  0  0  0
M  END
> <Outcome>
Active

$$$$

                    3D
 Structure written by MMmdl.
 33 36  0  0  1  0            999 V2000
    4.2868   -4.9500    0.0000 N   0  0  0  0  0  0
    3.5724   -5.3625    0.0000 C   0  0  0  0  0  0
    2.8579   -4.9500    0.0000 O   0  0  0  0  0  0
    3.5724   -6.1875    0.0000 C   0  0  0  0  0  0
    2.8579   -6.6000    0.0000 C   0  0  0  0  0  0
    2.8579   -7.4250    0.0000 C   0  0  0  0  0  0
    3.5724   -7.8375    0.0000 C   0  0  0  0  0  0
    4.2868   -7.4250    0.0000 C   0  0  0  0  0  0
    4.2868   -6.6000    0.0000 C   0  0  0  0  0  0
    5.0013   -6.1875    0.0000 N   0  0  0  0  0  0
    5.7158   -6.6000    0.0000 C   0  0  0  0  0  0
    6.4302   -6.1875    0.0000 N   0  0  0  0  0  0
    7.1447   -6.6000    0.0000 C   0  0  0  0  0  0
    7.8592   -6.1875    0.0000 N   0  0  0  0  0  0
    8.5737   -6.6000    0.0000 C   0  0  0  0  0  0
    9.2881   -6.1875    0.0000 C   0  0  0  0  0  0
   10.0026   -6.6000    0.0000 C   0  0  0  0  0  0
   10.7171   -6.1875    0.0000 C   0  0  0  0  0  0
   10.0026   -7.4250    0.0000 C   0  0  0  0  0  0
   10.7171   -7.8375    0.0000 N   0  0  0  0  0  0
   11.4315   -7.4250    0.0000 C   0  0  0  0  0  0
   12.1460   -7.8375    0.0000 C   0  0  0  0  0  0
   12.1460   -8.6625    0.0000 N   0  0  0  0  0  0
   12.8605   -9.0750    0.0000 C   0  0  0  0  0  0
   11.4315   -9.0750    0.0000 C   0  0  0  0  0  0
   10.7171   -8.6625    0.0000 C   0  0  0  0  0  0
    9.2881   -7.8375    0.0000 C   0  0  0  0  0  0
    8.5737   -7.4250    0.0000 C   0  0  0  0  0  0
    7.1447   -7.4250    0.0000 N   0  0  0  0  0  0
    6.4302   -7.8375    0.0000 C   0  0  0  0  0  0
    5.7158   -7.4250    0.0000 C   0  0  0  0  0  0
    5.0013   -7.8375    0.0000 C   0  0  0  0  0  0
    4.2868   -8.2500    0.0000 N   0  0  0  0  0  0
  1  2  1  0  0  0
  2  3  2  0  0  0
  2  4  1  0  0  0
  4  5  2  0  0  0
  4  9  1  0  0  0
  5  6  1  0  0  0
  6  7  2  0  0  0
  7  8  1  0  0  0
  8  9  2  0  0  0
  9 10  1  0  0  0
 10 11  1  0  0  0
 11 12  2  0  0  0
 11 31  1  0  0  0
 12 13  1  0  0  0
 13 14  1  0  0  0
 13 29  2  0  0  0
 14 15  1  0  0  0
 15 16  2  0  0  0
 15 28  1  0  0  0
 16 17  1  0  0  0
 17 18  1  0  0  0
 17 19  2  0  0  0
 19 20  1  0  0  0
 19 27  1  0  0  0
 20 21  1  0  0  0
 20 26  1  0  0  0
 21 22  1  0  0  0
 22 23  1  0  0  0
 23 24  1  0  0  0
 23 25  1  0  0  0
 25 26  1  0  0  0
 27 28  2  0  0  0
 29 30  1  0  0  0
 30 31  2  0  0  0
 31 32  1  0  0  0
 32 33  3  0  0  0
M  END
> <Outcome>
Active

$$$$

                    3D
 Structure written by MMmdl.
 32 35  0  0  1  0            999 V2000
    4.2868   -4.9500    0.0000 N   0  0  0  0  0  0
    3.5724   -5.3625    0.0000 C   0  0  0  0  0  0
    2.8579   -4.9500    0.0000 O   0  0  0  0  0  0
    3.5724   -6.1875    0.0000 C   0  0  0  0  0  0
    2.8579   -6.6000    0.0000 C   0  0  0  0  0  0
    2.8579   -7.4250    0.0000 C   0  0  0  0  0  0
    3.5724   -7.8375    0.0000 C   0  0  0  0  0  0
    4.2868   -7.4250    0.0000 C   0  0  0  0  0  0
    4.2868   -6.6000    0.0000 C   0  0  0  0  0  0
    5.0013   -6.1875    0.0000 N   0  0  0  0  0  0
    5.7158   -6.6000    0.0000 C   0  0  0  0  0  0
    6.4302   -6.1875    0.0000 N   0  0  0  0  0  0
    7.1447   -6.6000    0.0000 C   0  0  0  0  0  0
    7.8592   -6.1875    0.0000 N   0  0  0  0  0  0
    8.5737   -6.6000    0.0000 C   0  0  0  0  0  0
    9.2881   -6.1875    0.0000 C   0  0  0  0  0  0
   10.0026   -6.6000    0.0000 C   0  0  0  0  0  0
   10.0026   -7.4250    0.0000 C   0  0  0  0  0  0
   10.7171   -7.8375    0.0000 N   0  0  0  0  0  0
   11.4315   -7.4250    0.0000 C   0  0  0  0  0  0
   12.1460   -7.8375    0.0000 C   0  0  0  0  0  0
   12.1460   -8.6625    0.0000 N   0  0  0  0  0  0
   12.8605   -9.0750    0.0000 C   0  0  0  0  0  0
   11.4315   -9.0750    0.0000 C   0  0  0  0  0  0
   10.7171   -8.6625    0.0000 C   0  0  0  0  0  0
    9.2881   -7.8375    0.0000 C   0  0  0  0  0  0
    8.5737   -7.4250    0.0000 C   0  0  0  0  0  0
    7.1447   -7.4250    0.0000 N   0  0  0  0  0  0
    6.4302   -7.8375    0.0000 C   0  0  0  0  0  0
    5.7158   -7.4250    0.0000 C   0  0  0  0  0  0
    5.0013   -7.8375    0.0000 C   0  0  0  0  0  0
    4.2868   -8.2500    0.0000 N   0  0  0  0  0  0
  1  2  1  0  0  0
  2  3  2  0  0  0
  2  4  1  0  0  0
  4  5  2  0  0  0
  4  9  1  0  0  0
  5  6  1  0  0  0
  6  7  2  0  0  0
  7  8  1  0  0  0
  8  9  2  0  0  0
  9 10  1  0  0  0
 10 11  1  0  0  0
 11 12  2  0  0  0
 11 30  1  0  0  0
 12 13  1  0  0  0
 13 14  1  0  0  0
 13 28  2  0  0  0
 14 15  1  0  0  0
 15 16  2  0  0  0
 15 27  1  0  0  0
 16 17  1  0  0  0
 17 18  2  0  0  0
 18 19  1  0  0  0
 18 26  1  0  0  0
 19 20  1  0  0  0
 19 25  1  0  0  0
 20 21  1  0  0  0
 21 22  1  0  0  0
 22 23  1  0  0  0
 22 24  1  0  0  0
 24 25  1  0  0  0
 26 27  2  0  0  0
 28 29  1  0  0  0
 29 30  2  0  0  0
 30 31  1  0  0  0
 31 32  3  0  0  0
M  END
> <Outcome>
Active

$$$$

                    3D
 Structure written by MMmdl.
 27 30  0  0  1  0            999 V2000
    4.9279    1.1104    0.0000 O   0  0  0  0  0  0
    4.2135    0.6979    0.0000 C   0  0  0  0  0  0
    4.2135   -0.1271    0.0000 C   0  0  0  0  0  0
    3.4990   -0.5396    0.0000 C   0  0  0  0  0  0
    2.7845   -0.1271    0.0000 C   0  0  0  0  0  0
    2.7845    0.6979    0.0000 C   0  0  0  0  0  0
    2.0701    1.1104    0.0000 C   0  0  0  0  0  0
    1.3556    0.6979    0.0000 C   0  0  0  0  0  0
    0.6411    1.1104    0.0000 C   0  0  0  0  0  0
    0.6411    1.9354    0.0000 C   0  0  0  0  0  0
   -0.1435    2.1904    0.0000 C   0  0  0  0  0  0
   -0.6284    1.5229    0.0000 N   0  0  0  0  0  0
   -0.1435    0.8555    0.0000 N   0  0  0  0  0  0
    1.3556    2.3479    0.0000 C   0  0  0  0  0  0
    1.3556    3.1729    0.0000 N   0  0  0  0  0  0
    0.6411    3.5854    0.0000 C   0  0  0  0  0  0
   -0.0734    3.1729    0.0000 O   0  0  0  0  0  0
    0.6411    4.4104    0.0000 C   0  0  0  0  0  0
   -0.0734    4.8229    0.0000 C   0  0  0  0  0  0
   -0.0734    5.6479    0.0000 C   0  0  0  0  0  0
    0.6411    6.0604    0.0000 C   0  0  0  0  0  0
    0.6411    6.8854    0.0000 C   0  0  0  0  0  0
    0.6411    7.7104    0.0000 N   0  0  0  0  0  0
    1.3556    5.6479    0.0000 C   0  0  0  0  0  0
    1.3556    4.8229    0.0000 C   0  0  0  0  0  0
    2.0701    1.9354    0.0000 C   0  0  0  0  0  0
    3.4990    1.1104    0.0000 C   0  0  0  0  0  0
  1  2  1  0  0  0
  2  3  2  0  0  0
  2 27  1  0  0  0
  3  4  1  0  0  0
  4  5  2  0  0  0
  5  6  1  0  0  0
  6  7  1  0  0  0
  6 27  2  0  0  0
  7  8  2  0  0  0
  7 26  1  0  0  0
  8  9  1  0  0  0
  9 10  2  0  0  0
  9 13  1  0  0  0
 10 11  1  0  0  0
 10 14  1  0  0  0
 11 12  1  0  0  0
 12 13  2  0  0  0
 14 15  1  0  0  0
 14 26  2  0  0  0
 15 16  1  0  0  0
 16 17  2  0  0  0
 16 18  1  0  0  0
 18 19  2  0  0  0
 18 25  1  0  0  0
 19 20  1  0  0  0
 20 21  2  0  0  0
 21 22  1  0  0  0
 21 24  1  0  0  0
 22 23  3  0  0  0
 24 25  2  0  0  0
M  END
> <Outcome>
Active

$$$$

                    3D
 Structure written by MMmdl.
 27 30  0  0  1  0            999 V2000
    3.0667   -5.1768    0.0000 N   0  0  0  0  0  0
    2.5817   -4.5094    0.0000 C   0  0  0  0  0  0
    2.9173   -3.7557    0.0000 C   0  0  3  0  0  0
    2.4324   -3.0882    0.0000 N   0  0  0  0  0  0
    1.6119   -3.1745    0.0000 C   0  0  0  0  0  0
    1.2763   -3.9282    0.0000 O   0  0  0  0  0  0
    1.1270   -2.5070    0.0000 C   0  0  0  0  0  0
    0.3020   -2.5070    0.0000 C   0  0  0  0  0  0
    0.0470   -1.7224    0.0000 C   0  0  0  0  0  0
    0.7145   -1.2375    0.0000 C   0  0  0  0  0  0
    0.7145   -0.4125    0.0000 C   0  0  0  0  0  0
   -0.0000   -0.0000    0.0000 C   0  0  0  0  0  0
   -0.7846   -0.2549    0.0000 C   0  0  0  0  0  0
   -1.2695    0.4125    0.0000 C   0  0  0  0  0  0
   -0.7846    1.0799    0.0000 N   0  0  0  0  0  0
    0.0000    0.8250    0.0000 C   0  0  0  0  0  0
    0.7145    1.2375    0.0000 N   0  0  0  0  0  0
    1.4289    0.8250    0.0000 C   0  0  0  0  0  0
    1.4289    0.0000    0.0000 C   0  0  0  0  0  0
    1.3819   -1.7224    0.0000 S   0  0  0  0  0  0
    3.7378   -3.6695    0.0000 C   0  0  0  0  0  0
    4.2227   -4.3369    0.0000 C   0  0  0  0  0  0
    5.0432   -4.2507    0.0000 C   0  0  0  0  0  0
    5.5281   -4.9181    0.0000 C   0  0  0  0  0  0
    5.1925   -5.6718    0.0000 C   0  0  0  0  0  0
    4.3721   -5.7580    0.0000 C   0  0  0  0  0  0
    3.8871   -5.0906    0.0000 C   0  0  0  0  0  0
  1  2  1  0  0  0
  2  3  1  0  0  0
  3  4  1  0  0  0
  3 21  1  0  0  0
  4  5  1  0  0  0
  5  6  2  0  0  0
  5  7  1  0  0  0
  7  8  2  0  0  0
  7 20  1  0  0  0
  8  9  1  0  0  0
  9 10  2  0  0  0
 10 11  1  0  0  0
 10 20  1  0  0  0
 11 12  2  0  0  0
 11 19  1  0  0  0
 12 13  1  0  0  0
 12 16  1  0  0  0
 13 14  2  0  0  0
 14 15  1  0  0  0
 15 16  2  0  0  0
 16 17  1  0  0  0
 17 18  1  0  0  0
 18 19  2  0  0  0
 21 22  1  0  0  0
 22 23  1  0  0  0
 22 27  1  0  0  0
 23 24  1  0  0  0
 24 25  1  0  0  0
 25 26  1  0  0  0
 26 27  1  0  0  0
M  END
> <Outcome>
Active

$$$$

                    3D
 Structure written by MMmdl.
 26 29  0  0  1  0            999 V2000
   -3.8528    3.7737    0.0000 N   0  0  0  0  0  0
   -3.1854    3.2888    0.0000 C   0  0  0  0  0  0
   -2.4317    3.6244    0.0000 C   0  0  3  0  0  0
   -1.7643    3.1395    0.0000 N   0  0  0  0  0  0
   -1.8505    2.3190    0.0000 C   0  0  0  0  0  0
   -2.6042    1.9834    0.0000 O   0  0  0  0  0  0
   -1.1831    1.8341    0.0000 C   0  0  0  0  0  0
   -0.3984    2.0890    0.0000 C   0  0  0  0  0  0
    0.0865    1.4216    0.0000 C   0  0  0  0  0  0
   -0.3984    0.7541    0.0000 C   0  0  0  0  0  0
   -0.1435   -0.0305    0.0000 C   0  0  0  0  0  0
   -0.6284   -0.6979    0.0000 C   0  0  0  0  0  0
   -0.1435   -1.3654    0.0000 N   0  0  0  0  0  0
    0.6411   -1.1104    0.0000 C   0  0  0  0  0  0
    0.6411   -0.2854    0.0000 C   0  0  0  0  0  0
    1.3556    0.1271    0.0000 C   0  0  0  0  0  0
    2.0701   -0.2854    0.0000 C   0  0  0  0  0  0
    2.0701   -1.1104    0.0000 C   0  0  0  0  0  0
    1.3556   -1.5229    0.0000 N   0  0  0  0  0  0
   -1.1831    1.0091    0.0000 S   0  0  0  0  0  0
   -2.3455    4.4449    0.0000 C   0  0  0  0  0  0
   -3.0129    4.9298    0.0000 C   0  0  0  0  0  0
   -2.9267    5.7503    0.0000 C   0  0  0  0  0  0
   -2.1730    6.0858    0.0000 C   0  0  0  0  0  0
   -1.5056    5.6009    0.0000 C   0  0  0  0  0  0
   -1.5918    4.7804    0.0000 C   0  0  0  0  0  0
  1  2  1  0  0  0
  2  3  1  0  0  0
  3  4  1  0  0  0
  3 21  1  0  0  0
  4  5  1  0  0  0
  5  6  2  0  0  0
  5  7  1  0  0  0
  7  8  2  0  0  0
  7 20  1  0  0  0
  8  9  1  0  0  0
  9 10  2  0  0  0
 10 11  1  0  0  0
 10 20  1  0  0  0
 11 12  2  0  0  0
 11 15  1  0  0  0
 12 13  1  0  0  0
 13 14  1  0  0  0
 14 15  2  0  0  0
 14 19  1  0  0  0
 15 16  1  0  0  0
 16 17  2  0  0  0
 17 18  1  0  0  0
 18 19  2  0  0  0
 21 22  2  0  0  0
 21 26  1  0  0  0
 22 23  1  0  0  0
 23 24  2  0  0  0
 24 25  1  0  0  0
 25 26  2  0  0  0
M  END
> <Outcome>
Active

$$$$

                    3D
 Structure written by MMmdl.
 39 44  0  0  1  0            999 V2000
   -1.8212   -2.1269    0.0000 N   0  0  0  0  0  0
   -2.6462   -2.1269    0.0000 C   0  0  0  0  0  0
   -3.0587   -1.4124    0.0000 O   0  0  0  0  0  0
   -3.0587   -2.8414    0.0000 C   0  0  0  0  0  0
   -2.6462   -3.5558    0.0000 C   0  0  0  0  0  0
   -1.8212   -3.5558    0.0000 F   0  0  0  0  0  0
   -3.0587   -4.2703    0.0000 C   0  0  0  0  0  0
   -3.8837   -4.2703    0.0000 C   0  0  0  0  0  0
   -4.2962   -3.5558    0.0000 C   0  0  0  0  0  0
   -3.8837   -2.8414    0.0000 C   0  0  0  0  0  0
   -4.2962   -2.1269    0.0000 F   0  0  0  0  0  0
   -1.4087   -1.4124    0.0000 C   0  0  0  0  0  0
   -1.8212   -0.6979    0.0000 C   0  0  0  0  0  0
   -1.4087    0.0165    0.0000 C   0  0  0  0  0  0
   -0.5837    0.0165    0.0000 C   0  0  0  0  0  0
   -0.1712   -0.6979    0.0000 C   0  0  0  0  0  0
    0.6538   -0.6979    0.0000 C   0  0  0  0  0  0
    1.1387   -0.0305    0.0000 N   0  0  0  0  0  0
    1.9233   -0.2854    0.0000 N   0  0  0  0  0  0
    2.6378    0.1271    0.0000 N   0  0  0  0  0  0
    3.3523   -0.2854    0.0000 C   0  0  0  0  0  0
    3.3523   -1.1104    0.0000 C   0  0  0  0  0  0
    2.6378   -1.5229    0.0000 C   0  0  0  0  0  0
    1.9233   -1.1104    0.0000 C   0  0  0  0  0  0
    1.1387   -1.3654    0.0000 C   0  0  0  0  0  0
    0.8838   -2.1500    0.0000 C   0  0  0  0  0  0
    1.4358   -2.7631    0.0000 N   0  0  0  0  0  0
    1.1809   -3.5477    0.0000 C   0  0  0  0  0  0
    1.7329   -4.1608    0.0000 N   0  0  0  0  0  0
    1.4780   -4.9454    0.0000 C   0  0  0  0  0  0
    2.0300   -5.5585    0.0000 C   0  0  0  0  0  0
    1.7751   -6.3432    0.0000 C   0  0  0  0  0  0
    0.9681   -6.5147    0.0000 C   0  0  0  0  0  0
    0.4161   -5.9016    0.0000 C   0  0  0  0  0  0
    0.6710   -5.1170    0.0000 C   0  0  0  0  0  0
    0.3739   -3.7192    0.0000 N   0  0  0  0  0  0
   -0.1781   -3.1062    0.0000 C   0  0  0  0  0  0
    0.0768   -2.3215    0.0000 C   0  0  0  0  0  0
   -0.5837   -1.4124    0.0000 C   0  0  0  0  0  0
  1  2  1  0  0  0
  1 12  1  0  0  0
  2  3  2  0  0  0
  2  4  1  0  0  0
  4  5  2  0  0  0
  4 10  1  0  0  0
  5  6  1  0  0  0
  5  7  1  0  0  0
  7  8  2  0  0  0
  8  9  1  0  0  0
  9 10  2  0  0  0
 10 11  1  0  0  0
 12 13  2  0  0  0
 12 39  1  0  0  0
 13 14  1  0  0  0
 14 15  2  0  0  0
 15 16  1  0  0  0
 16 17  1  0  0  0
 16 39  2  0  0  0
 17 18  2  0  0  0
 17 25  1  0  0  0
 18 19  1  0  0  0
 19 20  1  0  0  0
 19 24  1  0  0  0
 20 21  2  0  0  0
 21 22  1  0  0  0
 22 23  2  0  0  0
 23 24  1  0  0  0
 24 25  2  0  0  0
 25 26  1  0  0  0
 26 27  2  0  0  0
 26 38  1  0  0  0
 27 28  1  0  0  0
 28 29  1  0  0  0
 28 36  2  0  0  0
 29 30  1  0  0  0
 30 31  2  0  0  0
 30 35  1  0  0  0
 31 32  1  0  0  0
 32 33  2  0  0  0
 33 34  1  0  0  0
 34 35  2  0  0  0
 36 37  1  0  0  0
 37 38  2  0  0  0
M  END
> <Outcome>
Active

$$$$

                    3D
 Structure written by MMmdl.
 26 29  0  0  1  0            999 V2000
    0.0000    0.8250    0.0000 N   0  0  0  0  0  0
    0.0000   -0.0000    0.0000 C   0  0  0  0  0  0
   -0.7145   -0.4125    0.0000 N   0  0  0  0  0  0
   -0.7145   -1.2375    0.0000 C   0  0  0  0  0  0
   -1.4289   -1.6500    0.0000 N   0  0  0  0  0  0
   -1.4289   -2.4750    0.0000 C   0  0  3  0  0  0
   -0.7145   -2.8875    0.0000 C   0  0  0  0  0  0
   -0.7145   -3.7125    0.0000 N   0  0  0  0  0  0
   -1.4289   -4.1250    0.0000 C   0  0  0  0  0  0
   -2.1434   -3.7125    0.0000 C   0  0  0  0  0  0
   -2.1434   -2.8875    0.0000 C   0  0  0  0  0  0
    0.0000   -1.6500    0.0000 N   0  0  0  0  0  0
    0.7145   -1.2375    0.0000 C   0  0  0  0  0  0
    0.7145   -0.4125    0.0000 C   0  0  0  0  0  0
    1.4289   -0.0000    0.0000 C   0  0  0  0  0  0
    1.4289    0.8250    0.0000 O   0  0  0  0  0  0
    2.1434   -0.4125    0.0000 N   0  0  0  0  0  0
    2.1434   -1.2375    0.0000 C   0  0  0  0  0  0
    1.4289   -1.6500    0.0000 C   0  0  0  0  0  0
   -0.7145    1.2375    0.0000 C   0  0  0  0  0  0
   -0.7145    2.0625    0.0000 C   0  0  0  0  0  0
   -1.4289    2.4750    0.0000 C   0  0  0  0  0  0
   -2.1434    2.0625    0.0000 C   0  0  0  0  0  0
   -2.1434    1.2375    0.0000 C   0  0  0  0  0  0
   -2.8579    0.8250    0.0000 C   0  0  0  0  0  0
   -1.4289    0.8250    0.0000 C   0  0  0  0  0  0
  1  2  1  0  0  0
  1 20  1  0  0  0
  2  3  2  0  0  0
  2 14  1  0  0  0
  3  4  1  0  0  0
  4  5  1  0  0  0
  4 12  2  0  0  0
  5  6  1  0  0  0
  6  7  1  0  0  0
  6 11  1  0  0  0
  7  8  1  0  0  0
  8  9  1  0  0  0
  9 10  1  0  0  0
 10 11  1  0  0  0
 12 13  1  0  0  0
 13 14  2  0  0  0
 13 19  1  0  0  0
 14 15  1  0  0  0
 15 16  2  0  0  0
 15 17  1  0  0  0
 17 18  1  0  0  0
 18 19  2  0  0  0
 20 21  2  0  0  0
 20 26  1  0  0  0
 21 22  1  0  0  0
 22 23  2  0  0  0
 23 24  1  0  0  0
 24 25  1  0  0  0
 24 26  2  0  0  0
M  END
> <Outcome>
Active

$$$$

                    3D
 Structure written by MMmdl.
 25 27  0  0  1  0            999 V2000
   -3.5724   -2.8875    0.0000 N   0  0  0  0  0  0
   -2.8579   -2.4750    0.0000 C   0  0  0  0  0  0
   -2.1434   -2.8875    0.0000 C   0  0  0  0  0  0
   -1.4289   -2.4750    0.0000 C   0  0  0  0  0  0
   -0.7145   -2.8875    0.0000 C   0  0  0  0  0  0
    0.0000   -2.4750    0.0000 N   0  0  0  0  0  0
    0.0000   -1.6500    0.0000 C   0  0  0  0  0  0
    0.7145   -1.2375    0.0000 N   0  0  0  0  0  0
    0.7145   -0.4125    0.0000 C   0  0  0  0  0  0
    0.0000   -0.0000    0.0000 C   0  0  0  0  0  0
    0.0000    0.8250    0.0000 C   0  0  0  0  0  0
   -0.7145    1.2375    0.0000 O   0  0  0  0  0  0
    0.7145    1.2375    0.0000 N   0  0  0  0  0  0
    1.4289    0.8250    0.0000 C   0  0  0  0  0  0
    1.4289   -0.0000    0.0000 C   0  0  0  0  0  0
   -0.7145   -0.4125    0.0000 C   0  0  0  0  0  0
   -1.4289   -0.0000    0.0000 N   0  0  0  0  0  0
   -2.1434   -0.4125    0.0000 C   0  0  0  0  0  0
   -2.1434   -1.2375    0.0000 C   0  0  0  0  0  0
   -2.8579   -1.6500    0.0000 C   0  0  0  0  0  0
   -3.5724   -1.2375    0.0000 C   0  0  0  0  0  0
   -3.5724   -0.4125    0.0000 C   0  0  0  0  0  0
   -4.2868   -0.0000    0.0000 C   0  0  0  0  0  0
   -2.8579   -0.0000    0.0000 C   0  0  0  0  0  0
   -0.7145   -1.2375    0.0000 N   0  0  0  0  0  0
  1  2  1  0  0  0
  2  3  1  0  0  0
  3  4  1  0  0  0
  4  5  1  0  0  0
  5  6  1  0  0  0
  6  7  1  0  0  0
  7  8  2  0  0  0
  7 25  1  0  0  0
  8  9  1  0  0  0
  9 10  2  0  0  0
  9 15  1  0  0  0
 10 11  1  0  0  0
 10 16  1  0  0  0
 11 12  2  0  0  0
 11 13  1  0  0  0
 13 14  1  0  0  0
 14 15  2  0  0  0
 16 17  1  0  0  0
 16 25  2  0  0  0
 17 18  1  0  0  0
 18 19  2  0  0  0
 18 24  1  0  0  0
 19 20  1  0  0  0
 20 21  2  0  0  0
 21 22  1  0  0  0
 22 23  1  0  0  0
 22 24  2  0  0  0
M  END
> <Outcome>
Active

$$$$

                    3D
 Structure written by MMmdl.
 26 29  0  0  1  0            999 V2000
    0.0000    0.8250    0.0000 N   0  0  0  0  0  0
    0.0000   -0.0000    0.0000 C   0  0  0  0  0  0
   -0.7145   -0.4125    0.0000 N   0  0  0  0  0  0
   -0.7145   -1.2375    0.0000 C   0  0  0  0  0  0
   -1.4289   -1.6500    0.0000 N   0  0  0  0  0  0
   -1.4289   -2.4750    0.0000 C   0  0  3  0  0  0
   -0.7615   -2.9599    0.0000 C   0  0  0  0  0  0
   -1.0164   -3.7445    0.0000 N   0  0  0  0  0  0
   -1.8414   -3.7445    0.0000 C   0  0  0  0  0  0
   -2.0964   -2.9599    0.0000 C   0  0  0  0  0  0
    0.0000   -1.6500    0.0000 N   0  0  0  0  0  0
    0.7145   -1.2375    0.0000 C   0  0  0  0  0  0
    0.7145   -0.4125    0.0000 C   0  0  0  0  0  0
    1.4289   -0.0000    0.0000 C   0  0  0  0  0  0
    1.4289    0.8250    0.0000 O   0  0  0  0  0  0
    2.1434   -0.4125    0.0000 N   0  0  0  0  0  0
    2.1434   -1.2375    0.0000 C   0  0  0  0  0  0
    1.4289   -1.6500    0.0000 C   0  0  0  0  0  0
   -0.7145    1.2375    0.0000 C   0  0  0  0  0  0
   -1.4289    0.8250    0.0000 C   0  0  0  0  0  0
   -2.1434    1.2375    0.0000 C   0  0  0  0  0  0
   -2.8579    0.8250    0.0000 Cl  0  0  0  0  0  0
   -2.1434    2.0625    0.0000 C   0  0  0  0  0  0
   -1.4289    2.4750    0.0000 C   0  0  0  0  0  0
   -1.4289    3.3000    0.0000 Cl  0  0  0  0  0  0
   -0.7145    2.0625    0.0000 C   0  0  0  0  0  0
  1  2  1  0  0  0
  1 19  1  0  0  0
  2  3  2  0  0  0
  2 13  1  0  0  0
  3  4  1  0  0  0
  4  5  1  0  0  0
  4 11  2  0  0  0
  5  6  1  0  0  0
  6  7  1  0  0  0
  6 10  1  0  0  0
  7  8  1  0  0  0
  8  9  1  0  0  0
  9 10  1  0  0  0
 11 12  1  0  0  0
 12 13  2  0  0  0
 12 18  1  0  0  0
 13 14  1  0  0  0
 14 15  2  0  0  0
 14 16  1  0  0  0
 16 17  1  0  0  0
 17 18  2  0  0  0
 19 20  2  0  0  0
 19 26  1  0  0  0
 20 21  1  0  0  0
 21 22  1  0  0  0
 21 23  2  0  0  0
 23 24  1  0  0  0
 24 25  1  0  0  0
 24 26  2  0  0  0
M  END
> <Outcome>
Active

$$$$

                    3D
 Structure written by MMmdl.
 26 28  0  0  1  0            999 V2000
   -0.7145   -7.8375    0.0000 N   0  0  0  0  0  0
   -1.4289   -7.4250    0.0000 C   0  0  0  0  0  0
   -2.1434   -7.8375    0.0000 O   0  0  0  0  0  0
   -1.4289   -6.6000    0.0000 C   0  0  0  0  0  0
   -2.1434   -6.1875    0.0000 C   0  0  0  0  0  0
   -2.1434   -5.3625    0.0000 C   0  0  0  0  0  0
   -2.8579   -4.9500    0.0000 N   0  0  0  0  0  0
   -2.8579   -4.1250    0.0000 C   0  0  0  0  0  0
   -2.1434   -3.7125    0.0000 N   0  0  0  0  0  0
   -2.1434   -2.8875    0.0000 C   0  0  0  0  0  0
   -1.4289   -2.4750    0.0000 N   0  0  0  0  0  0
   -0.7145   -2.8875    0.0000 C   0  0  0  0  0  0
    0.0000   -2.4750    0.0000 C   0  0  0  0  0  0
    0.7145   -2.8875    0.0000 C   0  0  0  0  0  0
    0.7145   -3.7125    0.0000 N   0  0  0  0  0  0
   -2.8579   -2.4750    0.0000 N   0  0  0  0  0  0
   -3.5724   -2.8875    0.0000 C   0  0  0  0  0  0
   -3.5724   -3.7125    0.0000 C   0  0  0  0  0  0
   -4.2868   -4.1250    0.0000 C   0  0  0  0  0  0
   -4.2868   -4.9500    0.0000 O   0  0  0  0  0  0
   -5.0013   -3.7125    0.0000 N   0  0  0  0  0  0
   -5.0013   -2.8875    0.0000 C   0  0  0  0  0  0
   -4.2868   -2.4750    0.0000 C   0  0  0  0  0  0
   -1.4289   -4.9500    0.0000 C   0  0  0  0  0  0
   -0.7145   -5.3625    0.0000 C   0  0  0  0  0  0
   -0.7145   -6.1875    0.0000 C   0  0  0  0  0  0
  1  2  1  0  0  0
  2  3  2  0  0  0
  2  4  1  0  0  0
  4  5  2  0  0  0
  4 26  1  0  0  0
  5  6  1  0  0  0
  6  7  1  0  0  0
  6 24  2  0  0  0
  7  8  1  0  0  0
  8  9  2  0  0  0
  8 18  1  0  0  0
  9 10  1  0  0  0
 10 11  1  0  0  0
 10 16  2  0  0  0
 11 12  1  0  0  0
 12 13  1  0  0  0
 13 14  1  0  0  0
 14 15  1  0  0  0
 16 17  1  0  0  0
 17 18  2  0  0  0
 17 23  1  0  0  0
 18 19  1  0  0  0
 19 20  2  0  0  0
 19 21  1  0  0  0
 21 22  1  0  0  0
 22 23  2  0  0  0
 24 25  1  0  0  0
 25 26  2  0  0  0
M  END
> <Outcome>
Active

$$$$

                    3D
 Structure written by MMmdl.
 28 31  0  0  1  0            999 V2000
   -3.5724    0.4125    0.0000 N   0  0  0  0  0  0
   -2.8579    0.8250    0.0000 S   0  0  0  0  0  0
   -2.4454    0.1105    0.0000 O   0  0  0  0  0  0
   -3.2704    1.5395    0.0000 O   0  0  0  0  0  0
   -2.1434    1.2375    0.0000 C   0  0  0  0  0  0
   -2.1434    2.0625    0.0000 C   0  0  0  0  0  0
   -1.4289    2.4750    0.0000 C   0  0  0  0  0  0
   -0.7145    2.0625    0.0000 C   0  0  0  0  0  0
   -0.7145    1.2375    0.0000 C   0  0  0  0  0  0
    0.0000    0.8250    0.0000 N   0  0  0  0  0  0
    0.0000   -0.0000    0.0000 C   0  0  0  0  0  0
   -0.7145   -0.4125    0.0000 N   0  0  0  0  0  0
   -0.7145   -1.2375    0.0000 C   0  0  0  0  0  0
   -1.4289   -1.6500    0.0000 N   0  0  0  0  0  0
   -2.1434   -1.2375    0.0000 C   0  0  3  0  0  0
   -2.2296   -0.4170    0.0000 C   0  0  0  0  0  0
   -3.0366   -0.2455    0.0000 N   0  0  0  0  0  0
   -3.4491   -0.9600    0.0000 C   0  0  0  0  0  0
   -2.8971   -1.5731    0.0000 C   0  0  0  0  0  0
    0.0000   -1.6500    0.0000 N   0  0  0  0  0  0
    0.7145   -1.2375    0.0000 C   0  0  0  0  0  0
    0.7145   -0.4125    0.0000 C   0  0  0  0  0  0
    1.4289   -0.0000    0.0000 C   0  0  0  0  0  0
    1.4289    0.8250    0.0000 O   0  0  0  0  0  0
    2.1434   -0.4125    0.0000 N   0  0  0  0  0  0
    2.1434   -1.2375    0.0000 C   0  0  0  0  0  0
    1.4289   -1.6500    0.0000 C   0  0  0  0  0  0
   -1.4289    0.8250    0.0000 C   0  0  0  0  0  0
  1  2  1  0  0  0
  2  3  2  0  0  0
  2  4  2  0  0  0
  2  5  1  0  0  0
  5  6  2  0  0  0
  5 28  1  0  0  0
  6  7  1  0  0  0
  7  8  2  0  0  0
  8  9  1  0  0  0
  9 10  1  0  0  0
  9 28  2  0  0  0
 10 11  1  0  0  0
 11 12  2  0  0  0
 11 22  1  0  0  0
 12 13  1  0  0  0
 13 14  1  0  0  0
 13 20  2  0  0  0
 14 15  1  0  0  0
 15 16  1  0  0  0
 15 19  1  0  0  0
 16 17  1  0  0  0
 17 18  1  0  0  0
 18 19  1  0  0  0
 20 21  1  0  0  0
 21 22  2  0  0  0
 21 27  1  0  0  0
 22 23  1  0  0  0
 23 24  2  0  0  0
 23 25  1  0  0  0
 25 26  1  0  0  0
 26 27  2  0  0  0
M  END
> <Outcome>
Active

$$$$

                    3D
 Structure written by MMmdl.
 34 39  0  0  1  0            999 V2000
   -2.4483   -3.7369    0.0000 N   0  0  0  0  0  0
   -1.6636   -3.9919    0.0000 C   0  0  0  0  0  0
   -1.4087   -4.7765    0.0000 N   0  0  0  0  0  0
   -0.5837   -4.7765    0.0000 O   0  0  0  0  0  0
   -0.3288   -3.9919    0.0000 N   0  0  0  0  0  0
   -0.9962   -3.5070    0.0000 C   0  0  0  0  0  0
   -0.9962   -2.6820    0.0000 C   0  0  0  0  0  0
   -0.3288   -2.1970    0.0000 N   0  0  0  0  0  0
   -0.5837   -1.4124    0.0000 C   0  0  0  0  0  0
   -1.4087   -1.4124    0.0000 C   0  0  0  0  0  0
   -1.8212   -0.6979    0.0000 C   0  0  0  0  0  0
   -1.4087    0.0165    0.0000 C   0  0  0  0  0  0
   -0.5837    0.0165    0.0000 N   0  0  0  0  0  0
   -0.1712   -0.6979    0.0000 C   0  0  0  0  0  0
    0.6538   -0.6979    0.0000 C   0  0  0  0  0  0
    1.1387   -0.0305    0.0000 C   0  0  0  0  0  0
    1.9233   -0.2854    0.0000 C   0  0  0  0  0  0
    2.6378    0.1271    0.0000 C   0  0  0  0  0  0
    3.3523   -0.2854    0.0000 C   0  0  0  0  0  0
    3.3523   -1.1104    0.0000 C   0  0  0  0  0  0
    2.6378   -1.5229    0.0000 C   0  0  0  0  0  0
    1.9233   -1.1104    0.0000 C   0  0  0  0  0  0
    1.1387   -1.3654    0.0000 S   0  0  0  0  0  0
   -2.6462   -0.6979    0.0000 C   0  0  0  0  0  0
   -3.0587   -1.4124    0.0000 O   0  0  0  0  0  0
   -3.0587    0.0165    0.0000 N   0  0  0  0  0  0
   -3.8792    0.1028    0.0000 C   0  0  0  0  0  0
   -4.0507    0.9097    0.0000 C   0  0  0  0  0  0
   -3.3362    1.3222    0.0000 C   0  0  3  0  0  0
   -3.2500    2.1427    0.0000 N   0  0  0  0  0  0
   -2.7231    0.7702    0.0000 C   0  0  0  0  0  0
   -1.6636   -2.1970    0.0000 N   0  0  0  0  0  0
   -2.4483   -2.4520    0.0000 C   0  0  0  0  0  0
   -3.0614   -1.8999    0.0000 C   0  0  0  0  0  0
  1  2  1  0  0  0
  2  3  2  0  0  0
  2  6  1  0  0  0
  3  4  1  0  0  0
  4  5  1  0  0  0
  5  6  2  0  0  0
  6  7  1  0  0  0
  7  8  2  0  0  0
  7 32  1  0  0  0
  8  9  1  0  0  0
  9 10  2  0  0  0
  9 14  1  0  0  0
 10 11  1  0  0  0
 10 32  1  0  0  0
 11 12  2  0  0  0
 11 24  1  0  0  0
 12 13  1  0  0  0
 13 14  2  0  0  0
 14 15  1  0  0  0
 15 16  2  0  0  0
 15 23  1  0  0  0
 16 17  1  0  0  0
 17 18  2  0  0  0
 17 22  1  0  0  0
 18 19  1  0  0  0
 19 20  2  0  0  0
 20 21  1  0  0  0
 21 22  2  0  0  0
 22 23  1  0  0  0
 24 25  2  0  0  0
 24 26  1  0  0  0
 26 27  1  0  0  0
 26 31  1  0  0  0
 27 28  1  0  0  0
 28 29  1  0  0  0
 29 30  1  0  0  0
 29 31  1  0  0  0
 32 33  1  0  0  0
 33 34  1  0  0  0
M  END
> <Outcome>
Active

$$$$

                    3D
 Structure written by MMmdl.
 39 44  0  0  1  0            999 V2000
   -4.3409   -2.8414    0.0000 N   0  0  0  0  0  0
   -3.9284   -2.1269    0.0000 C   0  0  0  0  0  0
   -4.3409   -1.4124    0.0000 O   0  0  0  0  0  0
   -3.1034   -2.1269    0.0000 N   0  0  0  0  0  0
   -2.6909   -1.4124    0.0000 C   0  0  0  0  0  0
   -3.1034   -0.6979    0.0000 C   0  0  0  0  0  0
   -2.6909    0.0165    0.0000 C   0  0  0  0  0  0
   -1.8659    0.0165    0.0000 C   0  0  0  0  0  0
   -1.4534   -0.6979    0.0000 C   0  0  0  0  0  0
   -0.6284   -0.6979    0.0000 C   0  0  0  0  0  0
   -0.1435   -1.3654    0.0000 N   0  0  0  0  0  0
    0.6411   -1.1104    0.0000 N   0  0  0  0  0  0
    0.6411   -0.2854    0.0000 C   0  0  0  0  0  0
    1.3556    0.1271    0.0000 C   0  0  0  0  0  0
    2.0701   -0.2854    0.0000 C   0  0  0  0  0  0
    2.0701   -1.1104    0.0000 C   0  0  0  0  0  0
    1.3556   -1.5229    0.0000 C   0  0  0  0  0  0
    1.3556   -2.3479    0.0000 O   0  0  0  0  0  0
    2.0701   -2.7604    0.0000 C   0  0  0  0  0  0
    2.0701   -3.5854    0.0000 C   0  0  0  0  0  0
    2.7845   -3.9979    0.0000 N   0  0  0  0  0  0
    3.5382   -3.6624    0.0000 C   0  0  0  0  0  0
    4.0902   -4.2755    0.0000 C   0  0  0  0  0  0
    3.6777   -4.9900    0.0000 C   0  0  0  0  0  0
    2.8708   -4.8184    0.0000 C   0  0  0  0  0  0
   -0.1435   -0.0305    0.0000 C   0  0  0  0  0  0
   -0.3984    0.7541    0.0000 C   0  0  0  0  0  0
   -1.2054    0.9256    0.0000 C   0  0  0  0  0  0
   -1.4604    1.7103    0.0000 C   0  0  0  0  0  0
   -0.9083    2.3234    0.0000 N   0  0  0  0  0  0
   -0.1014    2.1518    0.0000 C   0  0  0  0  0  0
    0.1536    1.3672    0.0000 C   0  0  0  0  0  0
   -1.8659   -1.4124    0.0000 C   0  0  0  0  0  0
   -5.1659   -2.8414    0.0000 C   0  0  0  0  0  0
   -5.5784   -3.5558    0.0000 C   0  0  0  0  0  0
   -6.4034   -3.5558    0.0000 C   0  0  0  0  0  0
   -6.8159   -2.8414    0.0000 C   0  0  0  0  0  0
   -6.4034   -2.1269    0.0000 C   0  0  0  0  0  0
   -5.5784   -2.1269    0.0000 C   0  0  0  0  0  0
  1  2  1  0  0  0
  1 34  1  0  0  0
  2  3  2  0  0  0
  2  4  1  0  0  0
  4  5  1  0  0  0
  5  6  2  0  0  0
  5 33  1  0  0  0
  6  7  1  0  0  0
  7  8  2  0  0  0
  8  9  1  0  0  0
  9 10  1  0  0  0
  9 33  2  0  0  0
 10 11  2  0  0  0
 10 26  1  0  0  0
 11 12  1  0  0  0
 12 13  1  0  0  0
 12 17  1  0  0  0
 13 14  1  0  0  0
 13 26  2  0  0  0
 14 15  2  0  0  0
 15 16  1  0  0  0
 16 17  2  0  0  0
 17 18  1  0  0  0
 18 19  1  0  0  0
 19 20  1  0  0  0
 20 21  1  0  0  0
 21 22  1  0  0  0
 21 25  1  0  0  0
 22 23  1  0  0  0
 23 24  1  0  0  0
 24 25  1  0  0  0
 26 27  1  0  0  0
 27 28  2  0  0  0
 27 32  1  0  0  0
 28 29  1  0  0  0
 29 30  2  0  0  0
 30 31  1  0  0  0
 31 32  2  0  0  0
 34 35  2  0  0  0
 34 39  1  0  0  0
 35 36  1  0  0  0
 36 37  2  0  0  0
 37 38  1  0  0  0
 38 39  2  0  0  0
M  END
> <Outcome>
Active

$$$$

                    3D
 Structure written by MMmdl.
 43 48  0  0  1  0            999 V2000
   -1.8212   -2.1269    0.0000 N   0  0  0  0  0  0
   -2.6462   -2.1269    0.0000 C   0  0  0  0  0  0
   -3.0587   -1.4124    0.0000 O   0  0  0  0  0  0
   -3.0587   -2.8414    0.0000 C   0  0  0  0  0  0
   -2.6462   -3.5558    0.0000 C   0  0  0  0  0  0
   -1.8212   -3.5558    0.0000 F   0  0  0  0  0  0
   -3.0587   -4.2703    0.0000 C   0  0  0  0  0  0
   -3.8837   -4.2703    0.0000 C   0  0  0  0  0  0
   -4.2962   -3.5558    0.0000 C   0  0  0  0  0  0
   -3.8837   -2.8414    0.0000 C   0  0  0  0  0  0
   -4.2962   -2.1269    0.0000 F   0  0  0  0  0  0
   -1.4087   -1.4124    0.0000 C   0  0  0  0  0  0
   -1.8212   -0.6979    0.0000 C   0  0  0  0  0  0
   -1.4087    0.0165    0.0000 C   0  0  0  0  0  0
   -0.5837    0.0165    0.0000 C   0  0  0  0  0  0
   -0.1712   -0.6979    0.0000 C   0  0  0  0  0  0
    0.6538   -0.6979    0.0000 C   0  0  0  0  0  0
    1.1387   -0.0305    0.0000 N   0  0  0  0  0  0
    1.9233   -0.2854    0.0000 N   0  0  0  0  0  0
    2.6378    0.1271    0.0000 N   0  0  0  0  0  0
    3.3523   -0.2854    0.0000 C   0  0  0  0  0  0
    3.3523   -1.1104    0.0000 C   0  0  0  0  0  0
    2.6378   -1.5229    0.0000 C   0  0  0  0  0  0
    1.9233   -1.1104    0.0000 C   0  0  0  0  0  0
    1.1387   -1.3654    0.0000 C   0  0  0  0  0  0
    0.8838   -2.1500    0.0000 C   0  0  0  0  0  0
    1.4358   -2.7631    0.0000 N   0  0  0  0  0  0
    1.1809   -3.5477    0.0000 C   0  0  0  0  0  0
    1.7329   -4.1608    0.0000 N   0  0  0  0  0  0
    2.5399   -3.9893    0.0000 C   0  0  0  0  0  0
    2.7948   -3.2047    0.0000 C   0  0  0  0  0  0
    3.6018   -3.0331    0.0000 C   0  0  0  0  0  0
    3.8567   -2.2485    0.0000 N   0  0  0  0  0  0
    4.6637   -2.0770    0.0000 C   0  0  0  0  0  0
    4.9186   -1.2924    0.0000 O   0  0  0  0  0  0
    5.2157   -2.6901    0.0000 C   0  0  0  0  0  0
    4.1538   -3.6462    0.0000 C   0  0  0  0  0  0
    3.8989   -4.4309    0.0000 C   0  0  0  0  0  0
    3.0919   -4.6024    0.0000 C   0  0  0  0  0  0
    0.3739   -3.7192    0.0000 N   0  0  0  0  0  0
   -0.1781   -3.1062    0.0000 C   0  0  0  0  0  0
    0.0768   -2.3215    0.0000 C   0  0  0  0  0  0
   -0.5837   -1.4124    0.0000 C   0  0  0  0  0  0
  1  2  1  0  0  0
  1 12  1  0  0  0
  2  3  2  0  0  0
  2  4  1  0  0  0
  4  5  2  0  0  0
  4 10  1  0  0  0
  5  6  1  0  0  0
  5  7  1  0  0  0
  7  8  2  0  0  0
  8  9  1  0  0  0
  9 10  2  0  0  0
 10 11  1  0  0  0
 12 13  2  0  0  0
 12 43  1  0  0  0
 13 14  1  0  0  0
 14 15  2  0  0  0
 15 16  1  0  0  0
 16 17  1  0  0  0
 16 43  2  0  0  0
 17 18  2  0  0  0
 17 25  1  0  0  0
 18 19  1  0  0  0
 19 20  1  0  0  0
 19 24  1  0  0  0
 20 21  2  0  0  0
 21 22  1  0  0  0
 22 23  2  0  0  0
 23 24  1  0  0  0
 24 25  2  0  0  0
 25 26  1  0  0  0
 26 27  2  0  0  0
 26 42  1  0  0  0
 27 28  1  0  0  0
 28 29  1  0  0  0
 28 40  2  0  0  0
 29 30  1  0  0  0
 30 31  2  0  0  0
 30 39  1  0  0  0
 31 32  1  0  0  0
 32 33  1  0  0  0
 32 37  2  0  0  0
 33 34  1  0  0  0
 34 35  2  0  0  0
 34 36  1  0  0  0
 37 38  1  0  0  0
 38 39  2  0  0  0
 40 41  1  0  0  0
 41 42  2  0  0  0
M  END
> <Outcome>
Active

$$$$

                    3D
 Structure written by MMmdl.
 44 50  0  0  1  0            999 V2000
   -1.8212   -2.1269    0.0000 N   0  0  0  0  0  0
   -2.6462   -2.1269    0.0000 C   0  0  0  0  0  0
   -3.0587   -1.4124    0.0000 O   0  0  0  0  0  0
   -3.0587   -2.8414    0.0000 C   0  0  0  0  0  0
   -2.6462   -3.5558    0.0000 C   0  0  0  0  0  0
   -1.8212   -3.5558    0.0000 F   0  0  0  0  0  0
   -3.0587   -4.2703    0.0000 C   0  0  0  0  0  0
   -3.8837   -4.2703    0.0000 C   0  0  0  0  0  0
   -4.2962   -3.5558    0.0000 C   0  0  0  0  0  0
   -3.8837   -2.8414    0.0000 C   0  0  0  0  0  0
   -4.2962   -2.1269    0.0000 F   0  0  0  0  0  0
   -1.4087   -1.4124    0.0000 C   0  0  0  0  0  0
   -1.8212   -0.6979    0.0000 C   0  0  0  0  0  0
   -1.4087    0.0165    0.0000 C   0  0  0  0  0  0
   -0.5837    0.0165    0.0000 C   0  0  0  0  0  0
   -0.1712   -0.6979    0.0000 C   0  0  0  0  0  0
    0.6538   -0.6979    0.0000 C   0  0  0  0  0  0
    1.1387   -0.0305    0.0000 N   0  0  0  0  0  0
    1.9233   -0.2854    0.0000 N   0  0  0  0  0  0
    2.6378    0.1271    0.0000 N   0  0  0  0  0  0
    3.3523   -0.2854    0.0000 C   0  0  0  0  0  0
    3.3523   -1.1104    0.0000 C   0  0  0  0  0  0
    2.6378   -1.5229    0.0000 C   0  0  0  0  0  0
    1.9233   -1.1104    0.0000 C   0  0  0  0  0  0
    1.1387   -1.3654    0.0000 C   0  0  0  0  0  0
    0.8838   -2.1500    0.0000 C   0  0  0  0  0  0
    1.4358   -2.7631    0.0000 N   0  0  0  0  0  0
    1.1809   -3.5477    0.0000 C   0  0  0  0  0  0
    1.7329   -4.1608    0.0000 N   0  0  0  0  0  0
    2.5399   -3.9893    0.0000 C   0  0  0  0  0  0
    2.7948   -3.2047    0.0000 C   0  0  0  0  0  0
    3.6018   -3.0331    0.0000 C   0  0  0  0  0  0
    4.1538   -3.6462    0.0000 C   0  0  0  0  0  0
    3.8989   -4.4309    0.0000 C   0  0  0  0  0  0
    4.4509   -5.0439    0.0000 C   0  0  0  0  0  0
    5.2714   -4.9577    0.0000 C   0  0  0  0  0  0
    5.6070   -5.7114    0.0000 N   0  0  0  0  0  0
    4.9939   -6.2634    0.0000 C   0  0  0  0  0  0
    4.2794   -5.8509    0.0000 O   0  0  0  0  0  0
    3.0919   -4.6024    0.0000 C   0  0  0  0  0  0
    0.3739   -3.7192    0.0000 N   0  0  0  0  0  0
   -0.1781   -3.1062    0.0000 C   0  0  0  0  0  0
    0.0768   -2.3215    0.0000 C   0  0  0  0  0  0
   -0.5837   -1.4124    0.0000 C   0  0  0  0  0  0
  1  2  1  0  0  0
  1 12  1  0  0  0
  2  3  2  0  0  0
  2  4  1  0  0  0
  4  5  2  0  0  0
  4 10  1  0  0  0
  5  6  1  0  0  0
  5  7  1  0  0  0
  7  8  2  0  0  0
  8  9  1  0  0  0
  9 10  2  0  0  0
 10 11  1  0  0  0
 12 13  2  0  0  0
 12 44  1  0  0  0
 13 14  1  0  0  0
 14 15  2  0  0  0
 15 16  1  0  0  0
 16 17  1  0  0  0
 16 44  2  0  0  0
 17 18  2  0  0  0
 17 25  1  0  0  0
 18 19  1  0  0  0
 19 20  1  0  0  0
 19 24  1  0  0  0
 20 21  2  0  0  0
 21 22  1  0  0  0
 22 23  2  0  0  0
 23 24  1  0  0  0
 24 25  2  0  0  0
 25 26  1  0  0  0
 26 27  2  0  0  0
 26 43  1  0  0  0
 27 28  1  0  0  0
 28 29  1  0  0  0
 28 41  2  0  0  0
 29 30  1  0  0  0
 30 31  2  0  0  0
 30 40  1  0  0  0
 31 32  1  0  0  0
 32 33  2  0  0  0
 33 34  1  0  0  0
 34 35  1  0  0  0
 34 40  2  0  0  0
 35 36  2  0  0  0
 35 39  1  0  0  0
 36 37  1  0  0  0
 37 38  2  0  0  0
 38 39  1  0  0  0
 41 42  1  0  0  0
 42 43  2  0  0  0
M  END
> <Outcome>
Active

$$$$

                    3D
 Structure written by MMmdl.
 41 47  0  0  1  0            999 V2000
   -5.4376   -0.8139    0.0000 N   0  0  0  0  0  0
   -6.2222   -1.0688    0.0000 C   0  0  0  0  0  0
   -6.8353   -0.5168    0.0000 O   0  0  0  0  0  0
   -6.3938   -1.8758    0.0000 C   0  0  0  0  0  0
   -5.8417   -2.4889    0.0000 C   0  0  0  0  0  0
   -6.2542   -3.2034    0.0000 C   0  0  0  0  0  0
   -7.0612   -3.0318    0.0000 C   0  0  0  0  0  0
   -7.1474   -2.2114    0.0000 N   0  0  0  0  0  0
   -7.8619   -1.7989    0.0000 C   0  0  0  0  0  0
   -5.2661   -0.0069    0.0000 C   0  0  0  0  0  0
   -5.8792    0.5451    0.0000 C   0  0  0  0  0  0
   -5.7077    1.3521    0.0000 C   0  0  0  0  0  0
   -4.9230    1.6070    0.0000 C   0  0  0  0  0  0
   -4.3099    1.0550    0.0000 C   0  0  0  0  0  0
   -3.5253    1.3099    0.0000 C   0  0  0  0  0  0
   -3.2704    2.0945    0.0000 N   0  0  0  0  0  0
   -2.4454    2.0945    0.0000 N   0  0  0  0  0  0
   -1.8934    2.7076    0.0000 C   0  0  0  0  0  0
   -1.0864    2.5361    0.0000 C   0  0  0  0  0  0
   -0.8314    1.7515    0.0000 C   0  0  0  0  0  0
   -1.3835    1.1384    0.0000 C   0  0  0  0  0  0
   -2.1904    1.3099    0.0000 C   0  0  0  0  0  0
   -2.8579    0.8250    0.0000 C   0  0  0  0  0  0
   -2.8579   -0.0000    0.0000 C   0  0  0  0  0  0
   -2.1434   -0.4125    0.0000 N   0  0  0  0  0  0
   -2.1434   -1.2375    0.0000 C   0  0  0  0  0  0
   -1.4289   -1.6500    0.0000 N   0  0  0  0  0  0
   -0.7145   -1.2375    0.0000 C   0  0  0  0  0  0
    0.0000   -1.6500    0.0000 C   0  0  0  0  0  0
    0.7145   -1.2375    0.0000 C   0  0  0  0  0  0
    0.7145   -0.4125    0.0000 C   0  0  0  0  0  0
    1.4289   -0.0000    0.0000 O   0  0  0  0  0  0
    2.1434   -0.4125    0.0000 C   0  0  0  0  0  0
    2.1434   -1.2375    0.0000 C   0  0  0  0  0  0
    1.4289   -1.6500    0.0000 O   0  0  0  0  0  0
    0.0000   -0.0000    0.0000 C   0  0  0  0  0  0
   -0.7145   -0.4125    0.0000 C   0  0  0  0  0  0
   -2.8579   -1.6500    0.0000 N   0  0  0  0  0  0
   -3.5724   -1.2375    0.0000 C   0  0  0  0  0  0
   -3.5724   -0.4125    0.0000 C   0  0  0  0  0  0
   -4.4815    0.2480    0.0000 C   0  0  0  0  0  0
  1  2  1  0  0  0
  1 10  1  0  0  0
  2  3  2  0  0  0
  2  4  1  0  0  0
  4  5  2  0  0  0
  4  8  1  0  0  0
  5  6  1  0  0  0
  6  7  2  0  0  0
  7  8  1  0  0  0
  8  9  1  0  0  0
 10 11  2  0  0  0
 10 41  1  0  0  0
 11 12  1  0  0  0
 12 13  2  0  0  0
 13 14  1  0  0  0
 14 15  1  0  0  0
 14 41  2  0  0  0
 15 16  2  0  0  0
 15 23  1  0  0  0
 16 17  1  0  0  0
 17 18  1  0  0  0
 17 22  1  0  0  0
 18 19  2  0  0  0
 19 20  1  0  0  0
 20 21  2  0  0  0
 21 22  1  0  0  0
 22 23  2  0  0  0
 23 24  1  0  0  0
 24 25  2  0  0  0
 24 40  1  0  0  0
 25 26  1  0  0  0
 26 27  1  0  0  0
 26 38  2  0  0  0
 27 28  1  0  0  0
 28 29  2  0  0  0
 28 37  1  0  0  0
 29 30  1  0  0  0
 30 31  2  0  0  0
 30 35  1  0  0  0
 31 32  1  0  0  0
 31 36  1  0  0  0
 32 33  1  0  0  0
 33 34  1  0  0  0
 34 35  1  0  0  0
 36 37  2  0  0  0
 38 39  1  0  0  0
 39 40  2  0  0  0
M  END
> <Outcome>
Active

$$$$

                    3D
 Structure written by MMmdl.
 38 42  0  0  1  0            999 V2000
    0.7145   -1.2375    0.0000 O   0  0  0  0  0  0
    1.4289   -1.6500    0.0000 C   0  0  0  0  0  0
    2.1434   -1.2375    0.0000 C   0  0  0  0  0  0
    2.8579   -1.6500    0.0000 C   0  0  0  0  0  0
    2.8579   -2.4750    0.0000 C   0  0  0  0  0  0
    2.1434   -2.8875    0.0000 C   0  0  0  0  0  0
    2.1434   -3.7125    0.0000 C   0  0  0  0  0  0
    2.8109   -4.1974    0.0000 C   0  0  0  0  0  0
    3.5955   -3.9425    0.0000 C   0  0  0  0  0  0
    3.7670   -3.1355    0.0000 C   0  0  0  0  0  0
    4.5516   -2.8806    0.0000 C   0  0  0  0  0  0
    5.1647   -3.4326    0.0000 N   0  0  0  0  0  0
    4.9932   -4.2396    0.0000 C   0  0  0  0  0  0
    4.2086   -4.4945    0.0000 C   0  0  0  0  0  0
    2.5559   -4.9820    0.0000 C   0  0  0  0  0  0
    1.7309   -4.9820    0.0000 C   0  0  0  0  0  0
    1.2460   -5.6495    0.0000 C   0  0  0  0  0  0
    0.4255   -5.5632    0.0000 O   0  0  0  0  0  0
    1.5815   -6.4032    0.0000 N   0  0  0  0  0  0
    1.0966   -7.0706    0.0000 C   0  0  0  0  0  0
    1.4322   -7.8243    0.0000 C   0  0  3  0  0  0
    2.2527   -7.9105    0.0000 N   0  0  0  0  0  0
    2.8047   -7.2974    0.0000 C   0  0  0  0  0  0
    3.5584   -7.6330    0.0000 C   0  0  0  0  0  0
    3.4721   -8.4535    0.0000 C   0  0  0  0  0  0
    2.6652   -8.6250    0.0000 C   0  0  0  0  0  0
    0.9473   -8.4917    0.0000 C   0  0  0  0  0  0
    1.2828   -9.2454    0.0000 C   0  0  0  0  0  0
    0.7979   -9.9128    0.0000 C   0  0  0  0  0  0
   -0.0226   -9.8266    0.0000 C   0  0  0  0  0  0
   -0.5075  -10.4940    0.0000 C   0  0  0  0  0  0
   -0.9924  -11.1615    0.0000 F   0  0  0  0  0  0
   -1.1749  -10.0091    0.0000 F   0  0  0  0  0  0
    0.1599  -10.9790    0.0000 F   0  0  0  0  0  0
   -0.3581   -9.0729    0.0000 C   0  0  0  0  0  0
    0.1268   -8.4055    0.0000 C   0  0  0  0  0  0
    1.4760   -4.1974    0.0000 O   0  0  0  0  0  0
    1.4289   -2.4750    0.0000 C   0  0  0  0  0  0
  1  2  1  0  0  0
  2  3  2  0  0  0
  2 38  1  0  0  0
  3  4  1  0  0  0
  4  5  2  0  0  0
  5  6  1  0  0  0
  6  7  1  0  0  0
  6 38  2  0  0  0
  7  8  2  0  0  0
  7 37  1  0  0  0
  8  9  1  0  0  0
  8 15  1  0  0  0
  9 10  2  0  0  0
  9 14  1  0  0  0
 10 11  1  0  0  0
 11 12  2  0  0  0
 12 13  1  0  0  0
 13 14  2  0  0  0
 15 16  2  0  0  0
 16 17  1  0  0  0
 16 37  1  0  0  0
 17 18  2  0  0  0
 17 19  1  0  0  0
 19 20  1  0  0  0
 20 21  1  0  0  0
 21 22  1  0  0  0
 21 27  1  0  0  0
 22 23  1  0  0  0
 22 26  1  0  0  0
 23 24  1  0  0  0
 24 25  1  0  0  0
 25 26  1  0  0  0
 27 28  2  0  0  0
 27 36  1  0  0  0
 28 29  1  0  0  0
 29 30  2  0  0  0
 30 31  1  0  0  0
 30 35  1  0  0  0
 31 32  1  0  0  0
 31 33  1  0  0  0
 31 34  1  0  0  0
 35 36  2  0  0  0
M  END
> <Outcome>
Active

$$$$

                    3D
 Structure written by MMmdl.
 45 50  0  0  1  0            999 V2000
   -1.8212   -2.1269    0.0000 N   0  0  0  0  0  0
   -2.6462   -2.1269    0.0000 C   0  0  0  0  0  0
   -3.0587   -1.4124    0.0000 O   0  0  0  0  0  0
   -3.0587   -2.8414    0.0000 C   0  0  0  0  0  0
   -2.6462   -3.5558    0.0000 C   0  0  0  0  0  0
   -1.8212   -3.5558    0.0000 F   0  0  0  0  0  0
   -3.0587   -4.2703    0.0000 C   0  0  0  0  0  0
   -3.8837   -4.2703    0.0000 C   0  0  0  0  0  0
   -4.2962   -3.5558    0.0000 C   0  0  0  0  0  0
   -3.8837   -2.8414    0.0000 C   0  0  0  0  0  0
   -4.2962   -2.1269    0.0000 F   0  0  0  0  0  0
   -1.4087   -1.4124    0.0000 C   0  0  0  0  0  0
   -1.8212   -0.6979    0.0000 C   0  0  0  0  0  0
   -1.4087    0.0165    0.0000 C   0  0  0  0  0  0
   -0.5837    0.0165    0.0000 C   0  0  0  0  0  0
   -0.1712   -0.6979    0.0000 C   0  0  0  0  0  0
    0.6538   -0.6979    0.0000 C   0  0  0  0  0  0
    1.1387   -0.0305    0.0000 N   0  0  0  0  0  0
    1.9233   -0.2854    0.0000 N   0  0  0  0  0  0
    2.6378    0.1271    0.0000 C   0  0  0  0  0  0
    3.3523   -0.2854    0.0000 C   0  0  0  0  0  0
    3.3523   -1.1104    0.0000 C   0  0  0  0  0  0
    2.6378   -1.5229    0.0000 C   0  0  0  0  0  0
    1.9233   -1.1104    0.0000 C   0  0  0  0  0  0
    1.1387   -1.3654    0.0000 C   0  0  0  0  0  0
    0.8838   -2.1500    0.0000 C   0  0  0  0  0  0
    1.4358   -2.7631    0.0000 N   0  0  0  0  0  0
    1.1809   -3.5477    0.0000 C   0  0  0  0  0  0
    1.7329   -4.1608    0.0000 N   0  0  0  0  0  0
    1.4780   -4.9454    0.0000 C   0  0  0  0  0  0
    2.0300   -5.5585    0.0000 C   0  0  0  0  0  0
    1.7751   -6.3432    0.0000 C   0  0  0  0  0  0
    2.3271   -6.9562    0.0000 O   0  0  0  0  0  0
    2.0722   -7.7409    0.0000 C   0  0  0  0  0  0
    0.9681   -6.5147    0.0000 C   0  0  0  0  0  0
    0.7132   -7.2993    0.0000 O   0  0  0  0  0  0
    1.2652   -7.9124    0.0000 C   0  0  0  0  0  0
    0.4161   -5.9016    0.0000 C   0  0  0  0  0  0
   -0.3909   -6.0731    0.0000 O   0  0  0  0  0  0
   -0.9429   -5.4600    0.0000 C   0  0  0  0  0  0
    0.6710   -5.1170    0.0000 C   0  0  0  0  0  0
    0.3739   -3.7192    0.0000 N   0  0  0  0  0  0
   -0.1781   -3.1062    0.0000 C   0  0  0  0  0  0
    0.0768   -2.3215    0.0000 C   0  0  0  0  0  0
   -0.5837   -1.4124    0.0000 C   0  0  0  0  0  0
  1  2  1  0  0  0
  1 12  1  0  0  0
  2  3  2  0  0  0
  2  4  1  0  0  0
  4  5  2  0  0  0
  4 10  1  0  0  0
  5  6  1  0  0  0
  5  7  1  0  0  0
  7  8  2  0  0  0
  8  9  1  0  0  0
  9 10  2  0  0  0
 10 11  1  0  0  0
 12 13  2  0  0  0
 12 45  1  0  0  0
 13 14  1  0  0  0
 14 15  2  0  0  0
 15 16  1  0  0  0
 16 17  1  0  0  0
 16 45  2  0  0  0
 17 18  2  0  0  0
 17 25  1  0  0  0
 18 19  1  0  0  0
 19 20  1  0  0  0
 19 24  1  0  0  0
 20 21  2  0  0  0
 21 22  1  0  0  0
 22 23  2  0  0  0
 23 24  1  0  0  0
 24 25  2  0  0  0
 25 26  1  0  0  0
 26 27  2  0  0  0
 26 44  1  0  0  0
 27 28  1  0  0  0
 28 29  1  0  0  0
 28 42  2  0  0  0
 29 30  1  0  0  0
 30 31  2  0  0  0
 30 41  1  0  0  0
 31 32  1  0  0  0
 32 33  1  0  0  0
 32 35  2  0  0  0
 33 34  1  0  0  0
 35 36  1  0  0  0
 35 38  1  0  0  0
 36 37  1  0  0  0
 38 39  1  0  0  0
 38 41  2  0  0  0
 39 40  1  0  0  0
 42 43  1  0  0  0
 43 44  2  0  0  0
M  END
> <Outcome>
Active

$$$$

                    3D
 Structure written by MMmdl.
 44 49  0  0  1  0            999 V2000
   -1.8212   -2.1269    0.0000 N   0  0  0  0  0  0
   -2.6462   -2.1269    0.0000 C   0  0  0  0  0  0
   -3.0587   -1.4124    0.0000 O   0  0  0  0  0  0
   -3.0587   -2.8414    0.0000 C   0  0  0  0  0  0
   -2.6462   -3.5558    0.0000 C   0  0  0  0  0  0
   -1.8212   -3.5558    0.0000 F   0  0  0  0  0  0
   -3.0587   -4.2703    0.0000 C   0  0  0  0  0  0
   -3.8837   -4.2703    0.0000 C   0  0  0  0  0  0
   -4.2962   -3.5558    0.0000 C   0  0  0  0  0  0
   -3.8837   -2.8414    0.0000 C   0  0  0  0  0  0
   -4.2962   -2.1269    0.0000 F   0  0  0  0  0  0
   -1.4087   -1.4124    0.0000 C   0  0  0  0  0  0
   -1.8212   -0.6979    0.0000 C   0  0  0  0  0  0
   -1.4087    0.0165    0.0000 C   0  0  0  0  0  0
   -0.5837    0.0165    0.0000 C   0  0  0  0  0  0
   -0.1712   -0.6979    0.0000 C   0  0  0  0  0  0
    0.6538   -0.6979    0.0000 C   0  0  0  0  0  0
    1.1387   -0.0305    0.0000 N   0  0  0  0  0  0
    1.9233   -0.2854    0.0000 N   0  0  0  0  0  0
    2.6378    0.1271    0.0000 C   0  0  0  0  0  0
    3.3523   -0.2854    0.0000 C   0  0  0  0  0  0
    3.3523   -1.1104    0.0000 C   0  0  0  0  0  0
    2.6378   -1.5229    0.0000 C   0  0  0  0  0  0
    1.9233   -1.1104    0.0000 C   0  0  0  0  0  0
    1.1387   -1.3654    0.0000 C   0  0  0  0  0  0
    0.8838   -2.1500    0.0000 C   0  0  0  0  0  0
    1.4358   -2.7631    0.0000 N   0  0  0  0  0  0
    1.1809   -3.5477    0.0000 C   0  0  0  0  0  0
    1.7329   -4.1608    0.0000 N   0  0  0  0  0  0
    1.4780   -4.9454    0.0000 C   0  0  0  0  0  0
    2.0300   -5.5585    0.0000 C   0  0  0  0  0  0
    1.7751   -6.3432    0.0000 C   0  0  0  0  0  0
    0.9681   -6.5147    0.0000 C   0  0  0  0  0  0
    0.7132   -7.2993    0.0000 C   0  0  0  0  0  0
    1.2652   -7.9124    0.0000 S   0  0  0  0  0  0
    1.8172   -8.5255    0.0000 O   0  0  0  0  0  0
    0.6521   -8.4644    0.0000 O   0  0  0  0  0  0
    1.8783   -7.3604    0.0000 C   0  0  0  0  0  0
    0.4161   -5.9016    0.0000 C   0  0  0  0  0  0
    0.6710   -5.1170    0.0000 C   0  0  0  0  0  0
    0.3739   -3.7192    0.0000 N   0  0  0  0  0  0
   -0.1781   -3.1062    0.0000 C   0  0  0  0  0  0
    0.0768   -2.3215    0.0000 C   0  0  0  0  0  0
   -0.5837   -1.4124    0.0000 C   0  0  0  0  0  0
  1  2  1  0  0  0
  1 12  1  0  0  0
  2  3  2  0  0  0
  2  4  1  0  0  0
  4  5  2  0  0  0
  4 10  1  0  0  0
  5  6  1  0  0  0
  5  7  1  0  0  0
  7  8  2  0  0  0
  8  9  1  0  0  0
  9 10  2  0  0  0
 10 11  1  0  0  0
 12 13  2  0  0  0
 12 44  1  0  0  0
 13 14  1  0  0  0
 14 15  2  0  0  0
 15 16  1  0  0  0
 16 17  1  0  0  0
 16 44  2  0  0  0
 17 18  2  0  0  0
 17 25  1  0  0  0
 18 19  1  0  0  0
 19 20  1  0  0  0
 19 24  1  0  0  0
 20 21  2  0  0  0
 21 22  1  0  0  0
 22 23  2  0  0  0
 23 24  1  0  0  0
 24 25  2  0  0  0
 25 26  1  0  0  0
 26 27  2  0  0  0
 26 43  1  0  0  0
 27 28  1  0  0  0
 28 29  1  0  0  0
 28 41  2  0  0  0
 29 30  1  0  0  0
 30 31  2  0  0  0
 30 40  1  0  0  0
 31 32  1  0  0  0
 32 33  2  0  0  0
 33 34  1  0  0  0
 33 39  1  0  0  0
 34 35  1  0  0  0
 35 36  2  0  0  0
 35 37  2  0  0  0
 35 38  1  0  0  0
 39 40  2  0  0  0
 41 42  1  0  0  0
 42 43  2  0  0  0
M  END
> <Outcome>
Active

$$$$

                    3D
 Structure written by MMmdl.
 45 50  0  0  1  0            999 V2000
   -1.8212   -2.1269    0.0000 N   0  0  0  0  0  0
   -2.6462   -2.1269    0.0000 C   0  0  0  0  0  0
   -3.0587   -1.4124    0.0000 O   0  0  0  0  0  0
   -3.0587   -2.8414    0.0000 C   0  0  0  0  0  0
   -2.6462   -3.5558    0.0000 C   0  0  0  0  0  0
   -1.8212   -3.5558    0.0000 F   0  0  0  0  0  0
   -3.0587   -4.2703    0.0000 C   0  0  0  0  0  0
   -3.8837   -4.2703    0.0000 C   0  0  0  0  0  0
   -4.2962   -3.5558    0.0000 C   0  0  0  0  0  0
   -3.8837   -2.8414    0.0000 C   0  0  0  0  0  0
   -4.2962   -2.1269    0.0000 F   0  0  0  0  0  0
   -1.4087   -1.4124    0.0000 C   0  0  0  0  0  0
   -1.8212   -0.6979    0.0000 C   0  0  0  0  0  0
   -1.4087    0.0165    0.0000 C   0  0  0  0  0  0
   -0.5837    0.0165    0.0000 C   0  0  0  0  0  0
   -0.1712   -0.6979    0.0000 C   0  0  0  0  0  0
    0.6538   -0.6979    0.0000 C   0  0  0  0  0  0
    1.1387   -0.0305    0.0000 N   0  0  0  0  0  0
    1.9233   -0.2854    0.0000 N   0  0  0  0  0  0
    2.6378    0.1271    0.0000 C   0  0  0  0  0  0
    3.3523   -0.2854    0.0000 C   0  0  0  0  0  0
    3.3523   -1.1104    0.0000 C   0  0  0  0  0  0
    2.6378   -1.5229    0.0000 C   0  0  0  0  0  0
    1.9233   -1.1104    0.0000 C   0  0  0  0  0  0
    1.1387   -1.3654    0.0000 C   0  0  0  0  0  0
    0.8838   -2.1500    0.0000 C   0  0  0  0  0  0
    1.4358   -2.7631    0.0000 N   0  0  0  0  0  0
    1.1809   -3.5477    0.0000 C   0  0  0  0  0  0
    1.7329   -4.1608    0.0000 N   0  0  0  0  0  0
    2.5399   -3.9893    0.0000 C   0  0  0  0  0  0
    2.7948   -3.2047    0.0000 C   0  0  0  0  0  0
    3.6018   -3.0331    0.0000 C   0  0  0  0  0  0
    4.1538   -3.6462    0.0000 C   0  0  0  0  0  0
    3.8989   -4.4309    0.0000 C   0  0  0  0  0  0
    4.4509   -5.0439    0.0000 C   0  0  3  0  0  0
    4.1960   -5.8286    0.0000 C   0  0  0  0  0  0
    5.2579   -4.8724    0.0000 S   0  0  0  0  0  0
    6.0649   -4.7009    0.0000 O   0  0  0  0  0  0
    5.4294   -5.6794    0.0000 O   0  0  0  0  0  0
    5.0864   -4.0654    0.0000 C   0  0  0  0  0  0
    3.0919   -4.6024    0.0000 C   0  0  0  0  0  0
    0.3739   -3.7192    0.0000 N   0  0  0  0  0  0
   -0.1781   -3.1062    0.0000 C   0  0  0  0  0  0
    0.0768   -2.3215    0.0000 C   0  0  0  0  0  0
   -0.5837   -1.4124    0.0000 C   0  0  0  0  0  0
  1  2  1  0  0  0
  1 12  1  0  0  0
  2  3  2  0  0  0
  2  4  1  0  0  0
  4  5  2  0  0  0
  4 10  1  0  0  0
  5  6  1  0  0  0
  5  7  1  0  0  0
  7  8  2  0  0  0
  8  9  1  0  0  0
  9 10  2  0  0  0
 10 11  1  0  0  0
 12 13  2  0  0  0
 12 45  1  0  0  0
 13 14  1  0  0  0
 14 15  2  0  0  0
 15 16  1  0  0  0
 16 17  1  0  0  0
 16 45  2  0  0  0
 17 18  2  0  0  0
 17 25  1  0  0  0
 18 19  1  0  0  0
 19 20  1  0  0  0
 19 24  1  0  0  0
 20 21  2  0  0  0
 21 22  1  0  0  0
 22 23  2  0  0  0
 23 24  1  0  0  0
 24 25  2  0  0  0
 25 26  1  0  0  0
 26 27  2  0  0  0
 26 44  1  0  0  0
 27 28  1  0  0  0
 28 29  1  0  0  0
 28 42  2  0  0  0
 29 30  1  0  0  0
 30 31  2  0  0  0
 30 41  1  0  0  0
 31 32  1  0  0  0
 32 33  2  0  0  0
 33 34  1  0  0  0
 34 35  1  0  0  0
 34 41  2  0  0  0
 35 36  1  0  0  0
 35 37  1  0  0  0
 37 38  2  0  0  0
 37 39  2  0  0  0
 37 40  1  0  0  0
 42 43  1  0  0  0
 43 44  2  0  0  0
M  END
> <Outcome>
Active

$$$$

                    3D
 Structure written by MMmdl.
 46 51  0  0  1  0            999 V2000
   -1.8212   -2.1269    0.0000 N   0  0  0  0  0  0
   -2.6462   -2.1269    0.0000 C   0  0  0  0  0  0
   -3.0587   -1.4124    0.0000 O   0  0  0  0  0  0
   -3.0587   -2.8414    0.0000 C   0  0  0  0  0  0
   -2.6462   -3.5558    0.0000 C   0  0  0  0  0  0
   -1.8212   -3.5558    0.0000 F   0  0  0  0  0  0
   -3.0587   -4.2703    0.0000 C   0  0  0  0  0  0
   -3.8837   -4.2703    0.0000 C   0  0  0  0  0  0
   -4.2962   -3.5558    0.0000 C   0  0  0  0  0  0
   -3.8837   -2.8414    0.0000 C   0  0  0  0  0  0
   -4.2962   -2.1269    0.0000 F   0  0  0  0  0  0
   -1.4087   -1.4124    0.0000 C   0  0  0  0  0  0
   -1.8212   -0.6979    0.0000 C   0  0  0  0  0  0
   -1.4087    0.0165    0.0000 C   0  0  0  0  0  0
   -0.5837    0.0165    0.0000 C   0  0  0  0  0  0
   -0.1712   -0.6979    0.0000 C   0  0  0  0  0  0
    0.6538   -0.6979    0.0000 C   0  0  0  0  0  0
    1.1387   -0.0305    0.0000 N   0  0  0  0  0  0
    1.9233   -0.2854    0.0000 N   0  0  0  0  0  0
    2.6378    0.1271    0.0000 N   0  0  0  0  0  0
    3.3523   -0.2854    0.0000 C   0  0  0  0  0  0
    3.3523   -1.1104    0.0000 C   0  0  0  0  0  0
    2.6378   -1.5229    0.0000 C   0  0  0  0  0  0
    1.9233   -1.1104    0.0000 C   0  0  0  0  0  0
    1.1387   -1.3654    0.0000 C   0  0  0  0  0  0
    0.8838   -2.1500    0.0000 C   0  0  0  0  0  0
    1.4358   -2.7631    0.0000 N   0  0  0  0  0  0
    1.1809   -3.5477    0.0000 C   0  0  0  0  0  0
    1.7329   -4.1608    0.0000 N   0  0  0  0  0  0
    2.5399   -3.9893    0.0000 C   0  0  0  0  0  0
    3.0919   -4.6024    0.0000 C   0  0  0  0  0  0
    2.8370   -5.3870    0.0000 O   0  0  0  0  0  0
    3.3890   -6.0001    0.0000 C   0  0  0  0  0  0
    3.8989   -4.4309    0.0000 C   0  0  0  0  0  0
    4.1538   -3.6462    0.0000 C   0  0  0  0  0  0
    3.6018   -3.0331    0.0000 C   0  0  0  0  0  0
    3.8567   -2.2485    0.0000 S   0  0  0  0  0  0
    4.6414   -2.5035    0.0000 O   0  0  0  0  0  0
    3.0721   -1.9936    0.0000 O   0  0  0  0  0  0
    4.1117   -1.4639    0.0000 C   0  0  0  0  0  0
    4.9186   -1.2924    0.0000 C   0  0  0  0  0  0
    2.7948   -3.2047    0.0000 C   0  0  0  0  0  0
    0.3739   -3.7192    0.0000 N   0  0  0  0  0  0
   -0.1781   -3.1062    0.0000 C   0  0  0  0  0  0
    0.0768   -2.3215    0.0000 C   0  0  0  0  0  0
   -0.5837   -1.4124    0.0000 C   0  0  0  0  0  0
  1  2  1  0  0  0
  1 12  1  0  0  0
  2  3  2  0  0  0
  2  4  1  0  0  0
  4  5  2  0  0  0
  4 10  1  0  0  0
  5  6  1  0  0  0
  5  7  1  0  0  0
  7  8  2  0  0  0
  8  9  1  0  0  0
  9 10  2  0  0  0
 10 11  1  0  0  0
 12 13  2  0  0  0
 12 46  1  0  0  0
 13 14  1  0  0  0
 14 15  2  0  0  0
 15 16  1  0  0  0
 16 17  1  0  0  0
 16 46  2  0  0  0
 17 18  2  0  0  0
 17 25  1  0  0  0
 18 19  1  0  0  0
 19 20  1  0  0  0
 19 24  1  0  0  0
 20 21  2  0  0  0
 21 22  1  0  0  0
 22 23  2  0  0  0
 23 24  1  0  0  0
 24 25  2  0  0  0
 25 26  1  0  0  0
 26 27  2  0  0  0
 26 45  1  0  0  0
 27 28  1  0  0  0
 28 29  1  0  0  0
 28 43  2  0  0  0
 29 30  1  0  0  0
 30 31  2  0  0  0
 30 42  1  0  0  0
 31 32  1  0  0  0
 31 34  1  0  0  0
 32 33  1  0  0  0
 34 35  2  0  0  0
 35 36  1  0  0  0
 36 37  1  0  0  0
 36 42  2  0  0  0
 37 38  2  0  0  0
 37 39  2  0  0  0
 37 40  1  0  0  0
 40 41  1  0  0  0
 43 44  1  0  0  0
 44 45  2  0  0  0
M  END
> <Outcome>
Active

$$$$

                    3D
 Structure written by MMmdl.
 45 50  0  0  1  0            999 V2000
   -1.8212   -2.1269    0.0000 N   0  0  0  0  0  0
   -2.6462   -2.1269    0.0000 C   0  0  0  0  0  0
   -3.0587   -1.4124    0.0000 O   0  0  0  0  0  0
   -3.0587   -2.8414    0.0000 C   0  0  0  0  0  0
   -2.6462   -3.5558    0.0000 C   0  0  0  0  0  0
   -1.8212   -3.5558    0.0000 F   0  0  0  0  0  0
   -3.0587   -4.2703    0.0000 C   0  0  0  0  0  0
   -3.8837   -4.2703    0.0000 C   0  0  0  0  0  0
   -4.2962   -3.5558    0.0000 C   0  0  0  0  0  0
   -3.8837   -2.8414    0.0000 C   0  0  0  0  0  0
   -4.2962   -2.1269    0.0000 F   0  0  0  0  0  0
   -1.4087   -1.4124    0.0000 C   0  0  0  0  0  0
   -1.8212   -0.6979    0.0000 C   0  0  0  0  0  0
   -1.4087    0.0165    0.0000 C   0  0  0  0  0  0
   -0.5837    0.0165    0.0000 C   0  0  0  0  0  0
   -0.1712   -0.6979    0.0000 C   0  0  0  0  0  0
    0.6538   -0.6979    0.0000 C   0  0  0  0  0  0
    1.1387   -0.0305    0.0000 N   0  0  0  0  0  0
    1.9233   -0.2854    0.0000 N   0  0  0  0  0  0
    2.6378    0.1271    0.0000 N   0  0  0  0  0  0
    3.3523   -0.2854    0.0000 C   0  0  0  0  0  0
    3.3523   -1.1104    0.0000 C   0  0  0  0  0  0
    2.6378   -1.5229    0.0000 C   0  0  0  0  0  0
    1.9233   -1.1104    0.0000 C   0  0  0  0  0  0
    1.1387   -1.3654    0.0000 C   0  0  0  0  0  0
    0.8838   -2.1500    0.0000 C   0  0  0  0  0  0
    1.4358   -2.7631    0.0000 N   0  0  0  0  0  0
    1.1809   -3.5477    0.0000 C   0  0  0  0  0  0
    1.7329   -4.1608    0.0000 N   0  0  0  0  0  0
    1.4780   -4.9454    0.0000 C   0  0  0  0  0  0
    2.0300   -5.5585    0.0000 C   0  0  0  0  0  0
    1.7751   -6.3432    0.0000 C   0  0  0  0  0  0
    2.3271   -6.9562    0.0000 O   0  0  0  0  0  0
    2.0722   -7.7409    0.0000 C   0  0  0  0  0  0
    0.9681   -6.5147    0.0000 C   0  0  0  0  0  0
    0.7132   -7.2993    0.0000 O   0  0  0  0  0  0
    1.2652   -7.9124    0.0000 C   0  0  0  0  0  0
    0.4161   -5.9016    0.0000 C   0  0  0  0  0  0
   -0.3909   -6.0731    0.0000 O   0  0  0  0  0  0
   -0.9429   -5.4600    0.0000 C   0  0  0  0  0  0
    0.6710   -5.1170    0.0000 C   0  0  0  0  0  0
    0.3739   -3.7192    0.0000 N   0  0  0  0  0  0
   -0.1781   -3.1062    0.0000 C   0  0  0  0  0  0
    0.0768   -2.3215    0.0000 C   0  0  0  0  0  0
   -0.5837   -1.4124    0.0000 C   0  0  0  0  0  0
  1  2  1  0  0  0
  1 12  1  0  0  0
  2  3  2  0  0  0
  2  4  1  0  0  0
  4  5  2  0  0  0
  4 10  1  0  0  0
  5  6  1  0  0  0
  5  7  1  0  0  0
  7  8  2  0  0  0
  8  9  1  0  0  0
  9 10  2  0  0  0
 10 11  1  0  0  0
 12 13  2  0  0  0
 12 45  1  0  0  0
 13 14  1  0  0  0
 14 15  2  0  0  0
 15 16  1  0  0  0
 16 17  1  0  0  0
 16 45  2  0  0  0
 17 18  2  0  0  0
 17 25  1  0  0  0
 18 19  1  0  0  0
 19 20  1  0  0  0
 19 24  1  0  0  0
 20 21  2  0  0  0
 21 22  1  0  0  0
 22 23  2  0  0  0
 23 24  1  0  0  0
 24 25  2  0  0  0
 25 26  1  0  0  0
 26 27  2  0  0  0
 26 44  1  0  0  0
 27 28  1  0  0  0
 28 29  1  0  0  0
 28 42  2  0  0  0
 29 30  1  0  0  0
 30 31  2  0  0  0
 30 41  1  0  0  0
 31 32  1  0  0  0
 32 33  1  0  0  0
 32 35  2  0  0  0
 33 34  1  0  0  0
 35 36  1  0  0  0
 35 38  1  0  0  0
 36 37  1  0  0  0
 38 39  1  0  0  0
 38 41  2  0  0  0
 39 40  1  0  0  0
 42 43  1  0  0  0
 43 44  2  0  0  0
M  END
> <Outcome>
Active

$$$$

                    3D
 Structure written by MMmdl.
 45 50  0  0  1  0            999 V2000
   -1.8212   -2.1269    0.0000 N   0  0  0  0  0  0
   -2.6462   -2.1269    0.0000 C   0  0  0  0  0  0
   -3.0587   -1.4124    0.0000 O   0  0  0  0  0  0
   -3.0587   -2.8414    0.0000 C   0  0  0  0  0  0
   -2.6462   -3.5558    0.0000 C   0  0  0  0  0  0
   -1.8212   -3.5558    0.0000 F   0  0  0  0  0  0
   -3.0587   -4.2703    0.0000 C   0  0  0  0  0  0
   -3.8837   -4.2703    0.0000 C   0  0  0  0  0  0
   -4.2962   -3.5558    0.0000 C   0  0  0  0  0  0
   -3.8837   -2.8414    0.0000 C   0  0  0  0  0  0
   -4.2962   -2.1269    0.0000 F   0  0  0  0  0  0
   -1.4087   -1.4124    0.0000 C   0  0  0  0  0  0
   -1.8212   -0.6979    0.0000 C   0  0  0  0  0  0
   -1.4087    0.0165    0.0000 C   0  0  0  0  0  0
   -0.5837    0.0165    0.0000 C   0  0  0  0  0  0
   -0.1712   -0.6979    0.0000 C   0  0  0  0  0  0
    0.6538   -0.6979    0.0000 C   0  0  0  0  0  0
    1.1387   -0.0305    0.0000 N   0  0  0  0  0  0
    1.9233   -0.2854    0.0000 N   0  0  0  0  0  0
    2.6378    0.1271    0.0000 N   0  0  0  0  0  0
    3.3523   -0.2854    0.0000 C   0  0  0  0  0  0
    3.3523   -1.1104    0.0000 C   0  0  0  0  0  0
    2.6378   -1.5229    0.0000 C   0  0  0  0  0  0
    1.9233   -1.1104    0.0000 C   0  0  0  0  0  0
    1.1387   -1.3654    0.0000 C   0  0  0  0  0  0
    0.8838   -2.1500    0.0000 C   0  0  0  0  0  0
    1.4358   -2.7631    0.0000 N   0  0  0  0  0  0
    1.1809   -3.5477    0.0000 C   0  0  0  0  0  0
    1.7329   -4.1608    0.0000 N   0  0  0  0  0  0
    2.5399   -3.9893    0.0000 C   0  0  0  0  0  0
    2.7948   -3.2047    0.0000 C   0  0  0  0  0  0
    3.6018   -3.0331    0.0000 C   0  0  0  0  0  0
    4.1538   -3.6462    0.0000 C   0  0  0  0  0  0
    3.8989   -4.4309    0.0000 C   0  0  0  0  0  0
    4.4509   -5.0439    0.0000 C   0  0  3  0  0  0
    4.1960   -5.8286    0.0000 C   0  0  0  0  0  0
    5.2579   -4.8724    0.0000 S   0  0  0  0  0  0
    6.0649   -4.7009    0.0000 O   0  0  0  0  0  0
    5.4294   -5.6794    0.0000 O   0  0  0  0  0  0
    5.0864   -4.0654    0.0000 C   0  0  0  0  0  0
    3.0919   -4.6024    0.0000 C   0  0  0  0  0  0
    0.3739   -3.7192    0.0000 N   0  0  0  0  0  0
   -0.1781   -3.1062    0.0000 C   0  0  0  0  0  0
    0.0768   -2.3215    0.0000 C   0  0  0  0  0  0
   -0.5837   -1.4124    0.0000 C   0  0  0  0  0  0
  1  2  1  0  0  0
  1 12  1  0  0  0
  2  3  2  0  0  0
  2  4  1  0  0  0
  4  5  2  0  0  0
  4 10  1  0  0  0
  5  6  1  0  0  0
  5  7  1  0  0  0
  7  8  2  0  0  0
  8  9  1  0  0  0
  9 10  2  0  0  0
 10 11  1  0  0  0
 12 13  2  0  0  0
 12 45  1  0  0  0
 13 14  1  0  0  0
 14 15  2  0  0  0
 15 16  1  0  0  0
 16 17  1  0  0  0
 16 45  2  0  0  0
 17 18  2  0  0  0
 17 25  1  0  0  0
 18 19  1  0  0  0
 19 20  1  0  0  0
 19 24  1  0  0  0
 20 21  2  0  0  0
 21 22  1  0  0  0
 22 23  2  0  0  0
 23 24  1  0  0  0
 24 25  2  0  0  0
 25 26  1  0  0  0
 26 27  2  0  0  0
 26 44  1  0  0  0
 27 28  1  0  0  0
 28 29  1  0  0  0
 28 42  2  0  0  0
 29 30  1  0  0  0
 30 31  2  0  0  0
 30 41  1  0  0  0
 31 32  1  0  0  0
 32 33  2  0  0  0
 33 34  1  0  0  0
 34 35  1  0  0  0
 34 41  2  0  0  0
 35 36  1  0  0  0
 35 37  1  0  0  0
 37 38  2  0  0  0
 37 39  2  0  0  0
 37 40  1  0  0  0
 42 43  1  0  0  0
 43 44  2  0  0  0
M  END
> <Outcome>
Active

$$$$

                    3D
 Structure written by MMmdl.
 44 49  0  0  1  0            999 V2000
   -1.4087   -2.8414    0.0000 N   0  0  0  0  0  0
   -1.8212   -2.1269    0.0000 C   0  0  0  0  0  0
   -2.6462   -2.1269    0.0000 O   0  0  0  0  0  0
   -1.4087   -1.4124    0.0000 C   0  0  0  0  0  0
   -1.8212   -0.6979    0.0000 C   0  0  0  0  0  0
   -1.4087    0.0165    0.0000 C   0  0  0  0  0  0
   -0.5837    0.0165    0.0000 C   0  0  0  0  0  0
   -0.1712   -0.6979    0.0000 C   0  0  0  0  0  0
    0.6538   -0.6979    0.0000 C   0  0  0  0  0  0
    1.1387   -0.0305    0.0000 N   0  0  0  0  0  0
    1.9233   -0.2854    0.0000 N   0  0  0  0  0  0
    2.6378    0.1271    0.0000 C   0  0  0  0  0  0
    3.3523   -0.2854    0.0000 C   0  0  0  0  0  0
    3.3523   -1.1104    0.0000 C   0  0  0  0  0  0
    2.6378   -1.5229    0.0000 C   0  0  0  0  0  0
    1.9233   -1.1104    0.0000 C   0  0  0  0  0  0
    1.1387   -1.3654    0.0000 C   0  0  0  0  0  0
    0.8838   -2.1500    0.0000 C   0  0  0  0  0  0
    1.4358   -2.7631    0.0000 N   0  0  0  0  0  0
    1.1809   -3.5477    0.0000 C   0  0  0  0  0  0
    1.7329   -4.1608    0.0000 N   0  0  0  0  0  0
    1.4780   -4.9454    0.0000 C   0  0  0  0  0  0
    2.0300   -5.5585    0.0000 C   0  0  0  0  0  0
    1.7751   -6.3432    0.0000 C   0  0  0  0  0  0
    0.9681   -6.5147    0.0000 C   0  0  0  0  0  0
    0.7132   -7.2993    0.0000 C   0  0  0  0  0  0
   -0.0938   -7.4708    0.0000 S   0  0  0  0  0  0
   -0.9008   -7.6424    0.0000 O   0  0  0  0  0  0
    0.0777   -8.2778    0.0000 O   0  0  0  0  0  0
   -0.2653   -6.6639    0.0000 C   0  0  0  0  0  0
    0.4161   -5.9016    0.0000 C   0  0  0  0  0  0
    0.6710   -5.1170    0.0000 C   0  0  0  0  0  0
    0.3739   -3.7192    0.0000 N   0  0  0  0  0  0
   -0.1781   -3.1062    0.0000 C   0  0  0  0  0  0
    0.0768   -2.3215    0.0000 C   0  0  0  0  0  0
   -0.5837   -1.4124    0.0000 C   0  0  0  0  0  0
   -1.8212   -3.5558    0.0000 C   0  0  0  0  0  0
   -1.4087   -4.2703    0.0000 C   0  0  0  0  0  0
   -0.5837   -4.2703    0.0000 F   0  0  0  0  0  0
   -1.8212   -4.9848    0.0000 C   0  0  0  0  0  0
   -2.6462   -4.9848    0.0000 C   0  0  0  0  0  0
   -3.0587   -4.2703    0.0000 C   0  0  0  0  0  0
   -2.6462   -3.5558    0.0000 C   0  0  0  0  0  0
   -3.0587   -2.8414    0.0000 F   0  0  0  0  0  0
  1  2  1  0  0  0
  1 37  1  0  0  0
  2  3  2  0  0  0
  2  4  1  0  0  0
  4  5  2  0  0  0
  4 36  1  0  0  0
  5  6  1  0  0  0
  6  7  2  0  0  0
  7  8  1  0  0  0
  8  9  1  0  0  0
  8 36  2  0  0  0
  9 10  2  0  0  0
  9 17  1  0  0  0
 10 11  1  0  0  0
 11 12  1  0  0  0
 11 16  1  0  0  0
 12 13  2  0  0  0
 13 14  1  0  0  0
 14 15  2  0  0  0
 15 16  1  0  0  0
 16 17  2  0  0  0
 17 18  1  0  0  0
 18 19  2  0  0  0
 18 35  1  0  0  0
 19 20  1  0  0  0
 20 21  1  0  0  0
 20 33  2  0  0  0
 21 22  1  0  0  0
 22 23  2  0  0  0
 22 32  1  0  0  0
 23 24  1  0  0  0
 24 25  2  0  0  0
 25 26  1  0  0  0
 25 31  1  0  0  0
 26 27  1  0  0  0
 27 28  2  0  0  0
 27 29  2  0  0  0
 27 30  1  0  0  0
 31 32  2  0  0  0
 33 34  1  0  0  0
 34 35  2  0  0  0
 37 38  2  0  0  0
 37 43  1  0  0  0
 38 39  1  0  0  0
 38 40  1  0  0  0
 40 41  2  0  0  0
 41 42  1  0  0  0
 42 43  2  0  0  0
 43 44  1  0  0  0
M  END
> <Outcome>
Active

$$$$

                    3D
 Structure written by MMmdl.
 44 50  0  0  1  0            999 V2000
   -1.4087   -2.8414    0.0000 N   0  0  0  0  0  0
   -1.8212   -2.1269    0.0000 C   0  0  0  0  0  0
   -2.6462   -2.1269    0.0000 O   0  0  0  0  0  0
   -1.4087   -1.4124    0.0000 C   0  0  0  0  0  0
   -1.8212   -0.6979    0.0000 C   0  0  0  0  0  0
   -1.4087    0.0165    0.0000 C   0  0  0  0  0  0
   -0.5837    0.0165    0.0000 C   0  0  0  0  0  0
   -0.1712   -0.6979    0.0000 C   0  0  0  0  0  0
    0.6538   -0.6979    0.0000 C   0  0  0  0  0  0
    1.1387   -0.0305    0.0000 N   0  0  0  0  0  0
    1.9233   -0.2854    0.0000 N   0  0  0  0  0  0
    2.6378    0.1271    0.0000 C   0  0  0  0  0  0
    3.3523   -0.2854    0.0000 C   0  0  0  0  0  0
    3.3523   -1.1104    0.0000 C   0  0  0  0  0  0
    2.6378   -1.5229    0.0000 C   0  0  0  0  0  0
    1.9233   -1.1104    0.0000 C   0  0  0  0  0  0
    1.1387   -1.3654    0.0000 C   0  0  0  0  0  0
    0.8838   -2.1500    0.0000 C   0  0  0  0  0  0
    1.4358   -2.7631    0.0000 N   0  0  0  0  0  0
    1.1809   -3.5477    0.0000 C   0  0  0  0  0  0
    1.7329   -4.1608    0.0000 N   0  0  0  0  0  0
    1.4780   -4.9454    0.0000 C   0  0  0  0  0  0
    2.0300   -5.5585    0.0000 C   0  0  0  0  0  0
    1.7751   -6.3432    0.0000 C   0  0  0  0  0  0
    0.9681   -6.5147    0.0000 C   0  0  0  0  0  0
    0.4161   -5.9016    0.0000 C   0  0  0  0  0  0
   -0.3909   -6.0731    0.0000 C   0  0  0  0  0  0
   -0.7265   -6.8268    0.0000 C   0  0  0  0  0  0
   -1.5470   -6.7406    0.0000 N   0  0  0  0  0  0
   -1.7185   -5.9336    0.0000 C   0  0  0  0  0  0
   -1.0040   -5.5211    0.0000 O   0  0  0  0  0  0
    0.6710   -5.1170    0.0000 C   0  0  0  0  0  0
    0.3739   -3.7192    0.0000 N   0  0  0  0  0  0
   -0.1781   -3.1062    0.0000 C   0  0  0  0  0  0
    0.0768   -2.3215    0.0000 C   0  0  0  0  0  0
   -0.5837   -1.4124    0.0000 C   0  0  0  0  0  0
   -1.8212   -3.5558    0.0000 C   0  0  0  0  0  0
   -1.4087   -4.2703    0.0000 C   0  0  0  0  0  0
   -0.5837   -4.2703    0.0000 F   0  0  0  0  0  0
   -1.8212   -4.9848    0.0000 C   0  0  0  0  0  0
   -2.6462   -4.9848    0.0000 C   0  0  0  0  0  0
   -3.0587   -4.2703    0.0000 C   0  0  0  0  0  0
   -2.6462   -3.5558    0.0000 C   0  0  0  0  0  0
   -3.0587   -2.8414    0.0000 F   0  0  0  0  0  0
  1  2  1  0  0  0
  1 37  1  0  0  0
  2  3  2  0  0  0
  2  4  1  0  0  0
  4  5  2  0  0  0
  4 36  1  0  0  0
  5  6  1  0  0  0
  6  7  2  0  0  0
  7  8  1  0  0  0
  8  9  1  0  0  0
  8 36  2  0  0  0
  9 10  2  0  0  0
  9 17  1  0  0  0
 10 11  1  0  0  0
 11 12  1  0  0  0
 11 16  1  0  0  0
 12 13  2  0  0  0
 13 14  1  0  0  0
 14 15  2  0  0  0
 15 16  1  0  0  0
 16 17  2  0  0  0
 17 18  1  0  0  0
 18 19  2  0  0  0
 18 35  1  0  0  0
 19 20  1  0  0  0
 20 21  1  0  0  0
 20 33  2  0  0  0
 21 22  1  0  0  0
 22 23  2  0  0  0
 22 32  1  0  0  0
 23 24  1  0  0  0
 24 25  2  0  0  0
 25 26  1  0  0  0
 26 27  1  0  0  0
 26 32  2  0  0  0
 27 28  2  0  0  0
 27 31  1  0  0  0
 28 29  1  0  0  0
 29 30  2  0  0  0
 30 31  1  0  0  0
 33 34  1  0  0  0
 34 35  2  0  0  0
 37 38  2  0  0  0
 37 43  1  0  0  0
 38 39  1  0  0  0
 38 40  1  0  0  0
 40 41  2  0  0  0
 41 42  1  0  0  0
 42 43  2  0  0  0
 43 44  1  0  0  0
M  END
> <Outcome>
Active

$$$$

                    3D
 Structure written by MMmdl.
 42 48  0  0  1  0            999 V2000
   -1.8212   -2.1269    0.0000 N   0  0  0  0  0  0
   -2.6462   -2.1269    0.0000 C   0  0  0  0  0  0
   -3.0587   -1.4124    0.0000 O   0  0  0  0  0  0
   -3.0587   -2.8414    0.0000 C   0  0  0  0  0  0
   -2.6462   -3.5558    0.0000 C   0  0  0  0  0  0
   -3.0587   -4.2703    0.0000 C   0  0  0  0  0  0
   -3.8837   -4.2703    0.0000 C   0  0  0  0  0  0
   -4.2962   -3.5558    0.0000 C   0  0  0  0  0  0
   -3.8837   -2.8414    0.0000 C   0  0  0  0  0  0
   -1.4087   -1.4124    0.0000 C   0  0  0  0  0  0
   -1.8212   -0.6979    0.0000 C   0  0  0  0  0  0
   -1.4087    0.0165    0.0000 C   0  0  0  0  0  0
   -0.5837    0.0165    0.0000 C   0  0  0  0  0  0
   -0.1712   -0.6979    0.0000 C   0  0  0  0  0  0
    0.6538   -0.6979    0.0000 C   0  0  0  0  0  0
    1.1387   -0.0305    0.0000 N   0  0  0  0  0  0
    1.9233   -0.2854    0.0000 N   0  0  0  0  0  0
    2.6378    0.1271    0.0000 C   0  0  0  0  0  0
    3.3523   -0.2854    0.0000 C   0  0  0  0  0  0
    3.3523   -1.1104    0.0000 C   0  0  0  0  0  0
    2.6378   -1.5229    0.0000 C   0  0  0  0  0  0
    1.9233   -1.1104    0.0000 C   0  0  0  0  0  0
    1.1387   -1.3654    0.0000 C   0  0  0  0  0  0
    0.8838   -2.1500    0.0000 C   0  0  0  0  0  0
    1.4358   -2.7631    0.0000 N   0  0  0  0  0  0
    1.1809   -3.5477    0.0000 C   0  0  0  0  0  0
    1.7329   -4.1608    0.0000 N   0  0  0  0  0  0
    2.5399   -3.9893    0.0000 C   0  0  0  0  0  0
    2.7948   -3.2047    0.0000 C   0  0  0  0  0  0
    3.6018   -3.0331    0.0000 C   0  0  0  0  0  0
    4.1538   -3.6462    0.0000 C   0  0  0  0  0  0
    3.8989   -4.4309    0.0000 C   0  0  0  0  0  0
    4.4509   -5.0439    0.0000 C   0  0  0  0  0  0
    5.2714   -4.9577    0.0000 C   0  0  0  0  0  0
    5.6070   -5.7114    0.0000 N   0  0  0  0  0  0
    4.9939   -6.2634    0.0000 C   0  0  0  0  0  0
    4.2794   -5.8509    0.0000 O   0  0  0  0  0  0
    3.0919   -4.6024    0.0000 C   0  0  0  0  0  0
    0.3739   -3.7192    0.0000 N   0  0  0  0  0  0
   -0.1781   -3.1062    0.0000 C   0  0  0  0  0  0
    0.0768   -2.3215    0.0000 C   0  0  0  0  0  0
   -0.5837   -1.4124    0.0000 C   0  0  0  0  0  0
  1  2  1  0  0  0
  1 10  1  0  0  0
  2  3  2  0  0  0
  2  4  1  0  0  0
  4  5  1  0  0  0
  4  9  1  0  0  0
  5  6  1  0  0  0
  6  7  1  0  0  0
  7  8  1  0  0  0
  8  9  1  0  0  0
 10 11  2  0  0  0
 10 42  1  0  0  0
 11 12  1  0  0  0
 12 13  2  0  0  0
 13 14  1  0  0  0
 14 15  1  0  0  0
 14 42  2  0  0  0
 15 16  2  0  0  0
 15 23  1  0  0  0
 16 17  1  0  0  0
 17 18  1  0  0  0
 17 22  1  0  0  0
 18 19  2  0  0  0
 19 20  1  0  0  0
 20 21  2  0  0  0
 21 22  1  0  0  0
 22 23  2  0  0  0
 23 24  1  0  0  0
 24 25  2  0  0  0
 24 41  1  0  0  0
 25 26  1  0  0  0
 26 27  1  0  0  0
 26 39  2  0  0  0
 27 28  1  0  0  0
 28 29  2  0  0  0
 28 38  1  0  0  0
 29 30  1  0  0  0
 30 31  2  0  0  0
 31 32  1  0  0  0
 32 33  1  0  0  0
 32 38  2  0  0  0
 33 34  2  0  0  0
 33 37  1  0  0  0
 34 35  1  0  0  0
 35 36  2  0  0  0
 36 37  1  0  0  0
 39 40  1  0  0  0
 40 41  2  0  0  0
M  END
> <Outcome>
Active

$$$$

                    3D
 Structure written by MMmdl.
 43 48  0  0  1  0            999 V2000
   -3.9159    3.9656    0.0000 N   0  0  0  0  0  0
   -3.1089    3.7941    0.0000 S   0  0  0  0  0  0
   -3.2804    2.9871    0.0000 O   0  0  0  0  0  0
   -2.9374    4.6011    0.0000 O   0  0  0  0  0  0
   -2.3020    3.6226    0.0000 C   0  0  0  0  0  0
   -1.7499    4.2357    0.0000 C   0  0  0  0  0  0
   -0.9429    4.0641    0.0000 C   0  0  0  0  0  0
   -0.6880    3.2795    0.0000 C   0  0  0  0  0  0
   -1.2400    2.6664    0.0000 C   0  0  0  0  0  0
   -0.9851    1.8818    0.0000 N   0  0  0  0  0  0
   -0.1781    1.7103    0.0000 C   0  0  0  0  0  0
    0.3739    2.3234    0.0000 N   0  0  0  0  0  0
    1.1809    2.1518    0.0000 C   0  0  0  0  0  0
    1.4358    1.3672    0.0000 C   0  0  0  0  0  0
    0.8838    0.7541    0.0000 C   0  0  0  0  0  0
    1.1387   -0.0305    0.0000 C   0  0  0  0  0  0
    1.9233   -0.2854    0.0000 C   0  0  0  0  0  0
    2.6378    0.1271    0.0000 C   0  0  0  0  0  0
    3.3523   -0.2854    0.0000 C   0  0  0  0  0  0
    3.3523   -1.1104    0.0000 C   0  0  0  0  0  0
    2.6378   -1.5229    0.0000 C   0  0  0  0  0  0
    1.9233   -1.1104    0.0000 N   0  0  0  0  0  0
    1.1387   -1.3654    0.0000 N   0  0  0  0  0  0
    0.6538   -0.6979    0.0000 C   0  0  0  0  0  0
   -0.1712   -0.6979    0.0000 C   0  0  0  0  0  0
   -0.5837   -1.4124    0.0000 C   0  0  0  0  0  0
   -1.4087   -1.4124    0.0000 C   0  0  0  0  0  0
   -1.8212   -2.1269    0.0000 N   0  0  0  0  0  0
   -1.4087   -2.8414    0.0000 C   0  0  0  0  0  0
   -0.5837   -2.8414    0.0000 O   0  0  0  0  0  0
   -1.8212   -3.5558    0.0000 C   0  0  0  0  0  0
   -1.4087   -4.2703    0.0000 C   0  0  0  0  0  0
   -0.5837   -4.2703    0.0000 F   0  0  0  0  0  0
   -1.8212   -4.9848    0.0000 C   0  0  0  0  0  0
   -2.6462   -4.9848    0.0000 C   0  0  0  0  0  0
   -3.0587   -4.2703    0.0000 C   0  0  0  0  0  0
   -2.6462   -3.5558    0.0000 C   0  0  0  0  0  0
   -3.0587   -2.8414    0.0000 F   0  0  0  0  0  0
   -1.8212   -0.6979    0.0000 C   0  0  0  0  0  0
   -1.4087    0.0165    0.0000 C   0  0  0  0  0  0
   -0.5837    0.0165    0.0000 C   0  0  0  0  0  0
    0.0768    0.9256    0.0000 N   0  0  0  0  0  0
   -2.0470    2.8379    0.0000 C   0  0  0  0  0  0
  1  2  1  0  0  0
  2  3  2  0  0  0
  2  4  2  0  0  0
  2  5  1  0  0  0
  5  6  2  0  0  0
  5 43  1  0  0  0
  6  7  1  0  0  0
  7  8  2  0  0  0
  8  9  1  0  0  0
  9 10  1  0  0  0
  9 43  2  0  0  0
 10 11  1  0  0  0
 11 12  2  0  0  0
 11 42  1  0  0  0
 12 13  1  0  0  0
 13 14  2  0  0  0
 14 15  1  0  0  0
 15 16  1  0  0  0
 15 42  2  0  0  0
 16 17  2  0  0  0
 16 24  1  0  0  0
 17 18  1  0  0  0
 17 22  1  0  0  0
 18 19  2  0  0  0
 19 20  1  0  0  0
 20 21  2  0  0  0
 21 22  1  0  0  0
 22 23  1  0  0  0
 23 24  2  0  0  0
 24 25  1  0  0  0
 25 26  2  0  0  0
 25 41  1  0  0  0
 26 27  1  0  0  0
 27 28  1  0  0  0
 27 39  2  0  0  0
 28 29  1  0  0  0
 29 30  2  0  0  0
 29 31  1  0  0  0
 31 32  2  0  0  0
 31 37  1  0  0  0
 32 33  1  0  0  0
 32 34  1  0  0  0
 34 35  2  0  0  0
 35 36  1  0  0  0
 36 37  2  0  0  0
 37 38  1  0  0  0
 39 40  1  0  0  0
 40 41  2  0  0  0
M  END
> <Outcome>
Active

$$$$

                    3D
 Structure written by MMmdl.
 45 50  0  0  1  0            999 V2000
    0.4582    6.6880    0.0000 N   0  0  0  0  0  0
   -0.0938    6.0749    0.0000 S   0  0  0  0  0  0
   -0.7069    6.6270    0.0000 O   0  0  0  0  0  0
    0.5193    5.5229    0.0000 O   0  0  0  0  0  0
   -0.6459    5.4618    0.0000 C   0  0  0  0  0  0
   -0.3909    4.6772    0.0000 C   0  0  0  0  0  0
   -0.9429    4.0641    0.0000 C   0  0  0  0  0  0
   -0.6880    3.2795    0.0000 C   0  0  0  0  0  0
   -1.2400    2.6664    0.0000 C   0  0  0  0  0  0
   -0.9851    1.8818    0.0000 N   0  0  0  0  0  0
   -0.1781    1.7103    0.0000 C   0  0  0  0  0  0
    0.3739    2.3234    0.0000 N   0  0  0  0  0  0
    1.1809    2.1518    0.0000 C   0  0  0  0  0  0
    1.4358    1.3672    0.0000 C   0  0  0  0  0  0
    0.8838    0.7541    0.0000 C   0  0  0  0  0  0
    1.1387   -0.0305    0.0000 C   0  0  0  0  0  0
    1.9233   -0.2854    0.0000 C   0  0  0  0  0  0
    2.6378    0.1271    0.0000 C   0  0  0  0  0  0
    3.3523   -0.2854    0.0000 C   0  0  0  0  0  0
    3.3523   -1.1104    0.0000 C   0  0  0  0  0  0
    2.6378   -1.5229    0.0000 C   0  0  0  0  0  0
    1.9233   -1.1104    0.0000 N   0  0  0  0  0  0
    1.1387   -1.3654    0.0000 N   0  0  0  0  0  0
    0.6538   -0.6979    0.0000 C   0  0  0  0  0  0
   -0.1712   -0.6979    0.0000 C   0  0  0  0  0  0
   -0.5837   -1.4124    0.0000 C   0  0  0  0  0  0
   -1.4087   -1.4124    0.0000 C   0  0  0  0  0  0
   -1.8212   -2.1269    0.0000 N   0  0  0  0  0  0
   -1.4087   -2.8414    0.0000 C   0  0  0  0  0  0
   -0.5837   -2.8414    0.0000 O   0  0  0  0  0  0
   -1.8212   -3.5558    0.0000 C   0  0  0  0  0  0
   -1.4087   -4.2703    0.0000 C   0  0  0  0  0  0
   -0.5837   -4.2703    0.0000 F   0  0  0  0  0  0
   -1.8212   -4.9848    0.0000 C   0  0  0  0  0  0
   -2.6462   -4.9848    0.0000 C   0  0  0  0  0  0
   -3.0587   -4.2703    0.0000 C   0  0  0  0  0  0
   -2.6462   -3.5558    0.0000 C   0  0  0  0  0  0
   -3.0587   -2.8414    0.0000 F   0  0  0  0  0  0
   -1.8212   -0.6979    0.0000 C   0  0  0  0  0  0
   -1.4087    0.0165    0.0000 C   0  0  0  0  0  0
   -0.5837    0.0165    0.0000 C   0  0  0  0  0  0
    0.0768    0.9256    0.0000 N   0  0  0  0  0  0
   -2.0470    2.8379    0.0000 C   0  0  0  0  0  0
   -2.3020    3.6226    0.0000 C   0  0  0  0  0  0
   -1.7499    4.2357    0.0000 C   0  0  0  0  0  0
  1  2  1  0  0  0
  2  3  2  0  0  0
  2  4  2  0  0  0
  2  5  1  0  0  0
  5  6  1  0  0  0
  6  7  1  0  0  0
  7  8  2  0  0  0
  7 45  1  0  0  0
  8  9  1  0  0  0
  9 10  1  0  0  0
  9 43  2  0  0  0
 10 11  1  0  0  0
 11 12  2  0  0  0
 11 42  1  0  0  0
 12 13  1  0  0  0
 13 14  2  0  0  0
 14 15  1  0  0  0
 15 16  1  0  0  0
 15 42  2  0  0  0
 16 17  2  0  0  0
 16 24  1  0  0  0
 17 18  1  0  0  0
 17 22  1  0  0  0
 18 19  2  0  0  0
 19 20  1  0  0  0
 20 21  2  0  0  0
 21 22  1  0  0  0
 22 23  1  0  0  0
 23 24  2  0  0  0
 24 25  1  0  0  0
 25 26  2  0  0  0
 25 41  1  0  0  0
 26 27  1  0  0  0
 27 28  1  0  0  0
 27 39  2  0  0  0
 28 29  1  0  0  0
 29 30  2  0  0  0
 29 31  1  0  0  0
 31 32  2  0  0  0
 31 37  1  0  0  0
 32 33  1  0  0  0
 32 34  1  0  0  0
 34 35  2  0  0  0
 35 36  1  0  0  0
 36 37  2  0  0  0
 37 38  1  0  0  0
 39 40  1  0  0  0
 40 41  2  0  0  0
 43 44  1  0  0  0
 44 45  2  0  0  0
M  END
> <Outcome>
Active

$$$$

                    3D
 Structure written by MMmdl.
 42 47  0  0  1  0            999 V2000
   -1.8212   -2.1269    0.0000 N   0  0  0  0  0  0
   -2.6462   -2.1269    0.0000 C   0  0  0  0  0  0
   -3.0587   -1.4124    0.0000 O   0  0  0  0  0  0
   -3.0587   -2.8414    0.0000 C   0  0  0  0  0  0
   -2.6462   -3.5558    0.0000 C   0  0  0  0  0  0
   -3.0587   -4.2703    0.0000 C   0  0  0  0  0  0
   -3.8837   -4.2703    0.0000 C   0  0  0  0  0  0
   -4.2962   -3.5558    0.0000 C   0  0  0  0  0  0
   -3.8837   -2.8414    0.0000 C   0  0  0  0  0  0
   -1.4087   -1.4124    0.0000 C   0  0  0  0  0  0
   -1.8212   -0.6979    0.0000 C   0  0  0  0  0  0
   -1.4087    0.0165    0.0000 C   0  0  0  0  0  0
   -0.5837    0.0165    0.0000 C   0  0  0  0  0  0
   -0.1712   -0.6979    0.0000 C   0  0  0  0  0  0
    0.6538   -0.6979    0.0000 C   0  0  0  0  0  0
    1.1387   -0.0305    0.0000 N   0  0  0  0  0  0
    1.9233   -0.2854    0.0000 N   0  0  0  0  0  0
    2.6378    0.1271    0.0000 N   0  0  0  0  0  0
    3.3523   -0.2854    0.0000 C   0  0  0  0  0  0
    3.3523   -1.1104    0.0000 C   0  0  0  0  0  0
    2.6378   -1.5229    0.0000 C   0  0  0  0  0  0
    1.9233   -1.1104    0.0000 C   0  0  0  0  0  0
    1.1387   -1.3654    0.0000 C   0  0  0  0  0  0
    0.8838   -2.1500    0.0000 C   0  0  0  0  0  0
    1.4358   -2.7631    0.0000 N   0  0  0  0  0  0
    1.1809   -3.5477    0.0000 C   0  0  0  0  0  0
    1.7329   -4.1608    0.0000 N   0  0  0  0  0  0
    1.4780   -4.9454    0.0000 C   0  0  0  0  0  0
    2.0300   -5.5585    0.0000 C   0  0  0  0  0  0
    1.7751   -6.3432    0.0000 C   0  0  0  0  0  0
    0.9681   -6.5147    0.0000 C   0  0  0  0  0  0
    0.7132   -7.2993    0.0000 C   0  0  0  0  0  0
    1.2652   -7.9124    0.0000 S   0  0  0  0  0  0
    1.8172   -8.5255    0.0000 O   0  0  0  0  0  0
    0.6521   -8.4644    0.0000 O   0  0  0  0  0  0
    1.8783   -7.3604    0.0000 C   0  0  0  0  0  0
    0.4161   -5.9016    0.0000 C   0  0  0  0  0  0
    0.6710   -5.1170    0.0000 C   0  0  0  0  0  0
    0.3739   -3.7192    0.0000 N   0  0  0  0  0  0
   -0.1781   -3.1062    0.0000 C   0  0  0  0  0  0
    0.0768   -2.3215    0.0000 C   0  0  0  0  0  0
   -0.5837   -1.4124    0.0000 C   0  0  0  0  0  0
  1  2  1  0  0  0
  1 10  1  0  0  0
  2  3  2  0  0  0
  2  4  1  0  0  0
  4  5  1  0  0  0
  4  9  1  0  0  0
  5  6  1  0  0  0
  6  7  1  0  0  0
  7  8  1  0  0  0
  8  9  1  0  0  0
 10 11  2  0  0  0
 10 42  1  0  0  0
 11 12  1  0  0  0
 12 13  2  0  0  0
 13 14  1  0  0  0
 14 15  1  0  0  0
 14 42  2  0  0  0
 15 16  2  0  0  0
 15 23  1  0  0  0
 16 17  1  0  0  0
 17 18  1  0  0  0
 17 22  1  0  0  0
 18 19  2  0  0  0
 19 20  1  0  0  0
 20 21  2  0  0  0
 21 22  1  0  0  0
 22 23  2  0  0  0
 23 24  1  0  0  0
 24 25  2  0  0  0
 24 41  1  0  0  0
 25 26  1  0  0  0
 26 27  1  0  0  0
 26 39  2  0  0  0
 27 28  1  0  0  0
 28 29  2  0  0  0
 28 38  1  0  0  0
 29 30  1  0  0  0
 30 31  2  0  0  0
 31 32  1  0  0  0
 31 37  1  0  0  0
 32 33  1  0  0  0
 33 34  2  0  0  0
 33 35  2  0  0  0
 33 36  1  0  0  0
 37 38  2  0  0  0
 39 40  1  0  0  0
 40 41  2  0  0  0
M  END
> <Outcome>
Active

$$$$

                    3D
 Structure written by MMmdl.
 46 52  0  0  1  0            999 V2000
   -1.8212   -2.1269    0.0000 N   0  0  0  0  0  0
   -2.6462   -2.1269    0.0000 C   0  0  0  0  0  0
   -3.0587   -1.4124    0.0000 O   0  0  0  0  0  0
   -3.0587   -2.8414    0.0000 C   0  0  0  0  0  0
   -2.6462   -3.5558    0.0000 C   0  0  0  0  0  0
   -1.8212   -3.5558    0.0000 F   0  0  0  0  0  0
   -3.0587   -4.2703    0.0000 C   0  0  0  0  0  0
   -3.8837   -4.2703    0.0000 C   0  0  0  0  0  0
   -4.2962   -3.5558    0.0000 C   0  0  0  0  0  0
   -3.8837   -2.8414    0.0000 C   0  0  0  0  0  0
   -4.2962   -2.1269    0.0000 F   0  0  0  0  0  0
   -1.4087   -1.4124    0.0000 C   0  0  0  0  0  0
   -1.8212   -0.6979    0.0000 C   0  0  0  0  0  0
   -1.4087    0.0165    0.0000 C   0  0  0  0  0  0
   -0.5837    0.0165    0.0000 C   0  0  0  0  0  0
   -0.1712   -0.6979    0.0000 C   0  0  0  0  0  0
    0.6538   -0.6979    0.0000 C   0  0  0  0  0  0
    1.1387   -0.0305    0.0000 N   0  0  0  0  0  0
    1.9233   -0.2854    0.0000 N   0  0  0  0  0  0
    2.6378    0.1271    0.0000 C   0  0  0  0  0  0
    3.3523   -0.2854    0.0000 C   0  0  0  0  0  0
    3.3523   -1.1104    0.0000 C   0  0  0  0  0  0
    2.6378   -1.5229    0.0000 C   0  0  0  0  0  0
    1.9233   -1.1104    0.0000 C   0  0  0  0  0  0
    1.1387   -1.3654    0.0000 C   0  0  0  0  0  0
    0.8838   -2.1500    0.0000 C   0  0  0  0  0  0
    1.4358   -2.7631    0.0000 N   0  0  0  0  0  0
    1.1809   -3.5477    0.0000 C   0  0  0  0  0  0
    1.7329   -4.1608    0.0000 N   0  0  0  0  0  0
    1.4780   -4.9454    0.0000 C   0  0  0  0  0  0
    2.0300   -5.5585    0.0000 C   0  0  0  0  0  0
    1.7751   -6.3432    0.0000 C   0  0  0  0  0  0
    0.9681   -6.5147    0.0000 C   0  0  0  0  0  0
    0.7132   -7.2993    0.0000 N   0  0  0  0  0  0
    1.2652   -7.9124    0.0000 C   0  0  0  0  0  0
    1.0102   -8.6970    0.0000 C   0  0  0  0  0  0
    0.2033   -8.8685    0.0000 N   0  0  0  0  0  0
   -0.0517   -9.6532    0.0000 C   0  0  0  0  0  0
   -0.3488   -8.2554    0.0000 C   0  0  0  0  0  0
   -0.0938   -7.4708    0.0000 C   0  0  0  0  0  0
    0.4161   -5.9016    0.0000 C   0  0  0  0  0  0
    0.6710   -5.1170    0.0000 C   0  0  0  0  0  0
    0.3739   -3.7192    0.0000 N   0  0  0  0  0  0
   -0.1781   -3.1062    0.0000 C   0  0  0  0  0  0
    0.0768   -2.3215    0.0000 C   0  0  0  0  0  0
   -0.5837   -1.4124    0.0000 C   0  0  0  0  0  0
  1  2  1  0  0  0
  1 12  1  0  0  0
  2  3  2  0  0  0
  2  4  1  0  0  0
  4  5  2  0  0  0
  4 10  1  0  0  0
  5  6  1  0  0  0
  5  7  1  0  0  0
  7  8  2  0  0  0
  8  9  1  0  0  0
  9 10  2  0  0  0
 10 11  1  0  0  0
 12 13  2  0  0  0
 12 46  1  0  0  0
 13 14  1  0  0  0
 14 15  2  0  0  0
 15 16  1  0  0  0
 16 17  1  0  0  0
 16 46  2  0  0  0
 17 18  2  0  0  0
 17 25  1  0  0  0
 18 19  1  0  0  0
 19 20  1  0  0  0
 19 24  1  0  0  0
 20 21  2  0  0  0
 21 22  1  0  0  0
 22 23  2  0  0  0
 23 24  1  0  0  0
 24 25  2  0  0  0
 25 26  1  0  0  0
 26 27  2  0  0  0
 26 45  1  0  0  0
 27 28  1  0  0  0
 28 29  1  0  0  0
 28 43  2  0  0  0
 29 30  1  0  0  0
 30 31  2  0  0  0
 30 42  1  0  0  0
 31 32  1  0  0  0
 32 33  2  0  0  0
 33 34  1  0  0  0
 33 41  1  0  0  0
 34 35  1  0  0  0
 34 40  1  0  0  0
 35 36  1  0  0  0
 36 37  1  0  0  0
 37 38  1  0  0  0
 37 39  1  0  0  0
 39 40  1  0  0  0
 41 42  2  0  0  0
 43 44  1  0  0  0
 44 45  2  0  0  0
M  END
> <Outcome>
Active

$$$$

                    3D
 Structure written by MMmdl.
 37 41  0  0  1  0            999 V2000
   -5.6349    3.5558    0.0000 N   0  0  0  0  0  0
   -5.0829    4.1689    0.0000 C   0  0  0  0  0  0
   -5.2544    4.9759    0.0000 N   0  0  0  0  0  0
   -4.5399    5.3884    0.0000 O   0  0  0  0  0  0
   -3.9268    4.8364    0.0000 N   0  0  0  0  0  0
   -4.2624    4.0827    0.0000 C   0  0  0  0  0  0
   -3.8499    3.3682    0.0000 C   0  0  0  0  0  0
   -4.1854    2.6145    0.0000 N   0  0  0  0  0  0
   -3.5724    2.0625    0.0000 C   0  0  0  0  0  0
   -2.8579    2.4750    0.0000 C   0  0  0  0  0  0
   -2.1434    2.0625    0.0000 C   0  0  0  0  0  0
   -1.4289    2.4750    0.0000 O   0  0  0  0  0  0
   -0.7145    2.0625    0.0000 C   0  0  0  0  0  0
   -0.0000    2.4750    0.0000 C   0  0  0  0  0  0
    0.7145    2.0625    0.0000 C   0  0  0  0  0  0
    1.4289    2.4750    0.0000 N   0  0  0  0  0  0
    2.1434    2.0625    0.0000 C   0  0  0  0  0  0
    2.8579    2.4750    0.0000 C   0  0  0  0  0  0
    3.5724    2.0625    0.0000 C   0  0  0  0  0  0
    4.2868    2.4750    0.0000 N   0  0  0  0  0  0
    4.2868    3.3000    0.0000 C   0  0  0  0  0  0
    5.0013    3.7125    0.0000 C   0  0  0  0  0  0
    5.7158    3.3000    0.0000 O   0  0  0  0  0  0
    5.7158    2.4750    0.0000 C   0  0  0  0  0  0
    5.0013    2.0625    0.0000 C   0  0  0  0  0  0
   -2.1434    1.2375    0.0000 C   0  0  0  0  0  0
   -2.8579    0.8250    0.0000 N   0  0  0  0  0  0
   -3.5724    1.2375    0.0000 C   0  0  0  0  0  0
   -4.2868    0.8250    0.0000 C   0  0  0  0  0  0
   -4.2868    0.0000    0.0000 C   0  0  0  0  0  0
   -5.0013   -0.4125    0.0000 C   0  0  0  0  0  0
   -5.7158    0.0000    0.0000 C   0  0  0  0  0  0
   -5.7158    0.8250    0.0000 C   0  0  0  0  0  0
   -5.0013    1.2375    0.0000 C   0  0  0  0  0  0
   -3.0294    3.2820    0.0000 N   0  0  0  0  0  0
   -2.4774    3.8951    0.0000 C   0  0  0  0  0  0
   -1.6704    3.7235    0.0000 C   0  0  0  0  0  0
  1  2  1  0  0  0
  2  3  2  0  0  0
  2  6  1  0  0  0
  3  4  1  0  0  0
  4  5  1  0  0  0
  5  6  2  0  0  0
  6  7  1  0  0  0
  7  8  2  0  0  0
  7 35  1  0  0  0
  8  9  1  0  0  0
  9 10  2  0  0  0
  9 28  1  0  0  0
 10 11  1  0  0  0
 10 35  1  0  0  0
 11 12  1  0  0  0
 11 26  2  0  0  0
 12 13  1  0  0  0
 13 14  1  0  0  0
 14 15  1  0  0  0
 15 16  1  0  0  0
 16 17  1  0  0  0
 17 18  1  0  0  0
 18 19  1  0  0  0
 19 20  1  0  0  0
 20 21  1  0  0  0
 20 25  1  0  0  0
 21 22  1  0  0  0
 22 23  1  0  0  0
 23 24  1  0  0  0
 24 25  1  0  0  0
 26 27  1  0  0  0
 27 28  2  0  0  0
 28 29  1  0  0  0
 29 30  2  0  0  0
 29 34  1  0  0  0
 30 31  1  0  0  0
 31 32  2  0  0  0
 32 33  1  0  0  0
 33 34  2  0  0  0
 35 36  1  0  0  0
 36 37  1  0  0  0
M  END
> <Outcome>
Active

$$$$

                    3D
 Structure written by MMmdl.
 47 53  0  0  1  0            999 V2000
   -1.8212   -2.1269    0.0000 N   0  0  0  0  0  0
   -2.6462   -2.1269    0.0000 C   0  0  0  0  0  0
   -3.0587   -1.4124    0.0000 O   0  0  0  0  0  0
   -3.0587   -2.8414    0.0000 C   0  0  0  0  0  0
   -2.6462   -3.5558    0.0000 C   0  0  0  0  0  0
   -1.8212   -3.5558    0.0000 F   0  0  0  0  0  0
   -3.0587   -4.2703    0.0000 C   0  0  0  0  0  0
   -3.8837   -4.2703    0.0000 C   0  0  0  0  0  0
   -4.2962   -3.5558    0.0000 C   0  0  0  0  0  0
   -3.8837   -2.8414    0.0000 C   0  0  0  0  0  0
   -4.2962   -2.1269    0.0000 F   0  0  0  0  0  0
   -1.4087   -1.4124    0.0000 C   0  0  0  0  0  0
   -1.8212   -0.6979    0.0000 C   0  0  0  0  0  0
   -1.4087    0.0165    0.0000 C   0  0  0  0  0  0
   -0.5837    0.0165    0.0000 C   0  0  0  0  0  0
   -0.1712   -0.6979    0.0000 C   0  0  0  0  0  0
    0.6538   -0.6979    0.0000 C   0  0  0  0  0  0
    1.1387   -0.0305    0.0000 N   0  0  0  0  0  0
    1.9233   -0.2854    0.0000 N   0  0  0  0  0  0
    2.6378    0.1271    0.0000 C   0  0  0  0  0  0
    3.3523   -0.2854    0.0000 C   0  0  0  0  0  0
    3.3523   -1.1104    0.0000 C   0  0  0  0  0  0
    2.6378   -1.5229    0.0000 C   0  0  0  0  0  0
    1.9233   -1.1104    0.0000 C   0  0  0  0  0  0
    1.1387   -1.3654    0.0000 C   0  0  0  0  0  0
    0.8838   -2.1500    0.0000 C   0  0  0  0  0  0
    1.4358   -2.7631    0.0000 N   0  0  0  0  0  0
    1.1809   -3.5477    0.0000 C   0  0  0  0  0  0
    1.7329   -4.1608    0.0000 N   0  0  0  0  0  0
    1.4780   -4.9454    0.0000 C   0  0  0  0  0  0
    2.0300   -5.5585    0.0000 C   0  0  0  0  0  0
    1.7751   -6.3432    0.0000 C   0  0  0  0  0  0
    0.9681   -6.5147    0.0000 C   0  0  0  0  0  0
    0.7132   -7.2993    0.0000 C   0  0  0  0  0  0
    1.2652   -7.9124    0.0000 O   0  0  0  0  0  0
   -0.0938   -7.4708    0.0000 N   0  0  0  0  0  0
   -0.3488   -8.2554    0.0000 C   0  0  0  0  0  0
   -1.1557   -8.4270    0.0000 C   0  0  0  0  0  0
   -1.7078   -7.8139    0.0000 O   0  0  0  0  0  0
   -1.4528   -7.0293    0.0000 C   0  0  0  0  0  0
   -0.6459   -6.8577    0.0000 C   0  0  0  0  0  0
    0.4161   -5.9016    0.0000 C   0  0  0  0  0  0
    0.6710   -5.1170    0.0000 C   0  0  0  0  0  0
    0.3739   -3.7192    0.0000 N   0  0  0  0  0  0
   -0.1781   -3.1062    0.0000 C   0  0  0  0  0  0
    0.0768   -2.3215    0.0000 C   0  0  0  0  0  0
   -0.5837   -1.4124    0.0000 C   0  0  0  0  0  0
  1  2  1  0  0  0
  1 12  1  0  0  0
  2  3  2  0  0  0
  2  4  1  0  0  0
  4  5  2  0  0  0
  4 10  1  0  0  0
  5  6  1  0  0  0
  5  7  1  0  0  0
  7  8  2  0  0  0
  8  9  1  0  0  0
  9 10  2  0  0  0
 10 11  1  0  0  0
 12 13  2  0  0  0
 12 47  1  0  0  0
 13 14  1  0  0  0
 14 15  2  0  0  0
 15 16  1  0  0  0
 16 17  1  0  0  0
 16 47  2  0  0  0
 17 18  2  0  0  0
 17 25  1  0  0  0
 18 19  1  0  0  0
 19 20  1  0  0  0
 19 24  1  0  0  0
 20 21  2  0  0  0
 21 22  1  0  0  0
 22 23  2  0  0  0
 23 24  1  0  0  0
 24 25  2  0  0  0
 25 26  1  0  0  0
 26 27  2  0  0  0
 26 46  1  0  0  0
 27 28  1  0  0  0
 28 29  1  0  0  0
 28 44  2  0  0  0
 29 30  1  0  0  0
 30 31  2  0  0  0
 30 43  1  0  0  0
 31 32  1  0  0  0
 32 33  2  0  0  0
 33 34  1  0  0  0
 33 42  1  0  0  0
 34 35  2  0  0  0
 34 36  1  0  0  0
 36 37  1  0  0  0
 36 41  1  0  0  0
 37 38  1  0  0  0
 38 39  1  0  0  0
 39 40  1  0  0  0
 40 41  1  0  0  0
 42 43  2  0  0  0
 44 45  1  0  0  0
 45 46  2  0  0  0
M  END
> <Outcome>
Active

$$$$

                    3D
 Structure written by MMmdl.
 44 50  0  0  1  0            999 V2000
   -1.8212   -2.1269    0.0000 N   0  0  0  0  0  0
   -2.6462   -2.1269    0.0000 C   0  0  0  0  0  0
   -3.0587   -1.4124    0.0000 O   0  0  0  0  0  0
   -3.0587   -2.8414    0.0000 C   0  0  0  0  0  0
   -2.6462   -3.5558    0.0000 C   0  0  0  0  0  0
   -1.8212   -3.5558    0.0000 F   0  0  0  0  0  0
   -3.0587   -4.2703    0.0000 C   0  0  0  0  0  0
   -3.8837   -4.2703    0.0000 C   0  0  0  0  0  0
   -4.2962   -3.5558    0.0000 C   0  0  0  0  0  0
   -3.8837   -2.8414    0.0000 C   0  0  0  0  0  0
   -4.2962   -2.1269    0.0000 F   0  0  0  0  0  0
   -1.4087   -1.4124    0.0000 C   0  0  0  0  0  0
   -1.8212   -0.6979    0.0000 C   0  0  0  0  0  0
   -1.4087    0.0165    0.0000 C   0  0  0  0  0  0
   -0.5837    0.0165    0.0000 C   0  0  0  0  0  0
   -0.1712   -0.6979    0.0000 C   0  0  0  0  0  0
    0.6538   -0.6979    0.0000 C   0  0  0  0  0  0
    1.1387   -0.0305    0.0000 N   0  0  0  0  0  0
    1.9233   -0.2854    0.0000 N   0  0  0  0  0  0
    2.6378    0.1271    0.0000 C   0  0  0  0  0  0
    3.3523   -0.2854    0.0000 C   0  0  0  0  0  0
    3.3523   -1.1104    0.0000 C   0  0  0  0  0  0
    2.6378   -1.5229    0.0000 C   0  0  0  0  0  0
    1.9233   -1.1104    0.0000 C   0  0  0  0  0  0
    1.1387   -1.3654    0.0000 C   0  0  0  0  0  0
    0.8838   -2.1500    0.0000 C   0  0  0  0  0  0
    1.4358   -2.7631    0.0000 N   0  0  0  0  0  0
    1.1809   -3.5477    0.0000 C   0  0  0  0  0  0
    1.7329   -4.1608    0.0000 N   0  0  0  0  0  0
    1.4780   -4.9454    0.0000 C   0  0  0  0  0  0
    2.0300   -5.5585    0.0000 C   0  0  0  0  0  0
    1.7751   -6.3432    0.0000 C   0  0  0  0  0  0
    0.9681   -6.5147    0.0000 C   0  0  0  0  0  0
    0.7132   -7.2993    0.0000 C   0  0  0  0  0  0
    1.1981   -7.9667    0.0000 C   0  0  0  0  0  0
    0.7132   -8.6342    0.0000 C   0  0  0  0  0  0
   -0.0715   -8.3792    0.0000 N   0  0  0  0  0  0
   -0.0715   -7.5542    0.0000 N   0  0  0  0  0  0
    0.4161   -5.9016    0.0000 C   0  0  0  0  0  0
    0.6710   -5.1170    0.0000 C   0  0  0  0  0  0
    0.3739   -3.7192    0.0000 N   0  0  0  0  0  0
   -0.1781   -3.1062    0.0000 C   0  0  0  0  0  0
    0.0768   -2.3215    0.0000 C   0  0  0  0  0  0
   -0.5837   -1.4124    0.0000 C   0  0  0  0  0  0
  1  2  1  0  0  0
  1 12  1  0  0  0
  2  3  2  0  0  0
  2  4  1  0  0  0
  4  5  2  0  0  0
  4 10  1  0  0  0
  5  6  1  0  0  0
  5  7  1  0  0  0
  7  8  2  0  0  0
  8  9  1  0  0  0
  9 10  2  0  0  0
 10 11  1  0  0  0
 12 13  2  0  0  0
 12 44  1  0  0  0
 13 14  1  0  0  0
 14 15  2  0  0  0
 15 16  1  0  0  0
 16 17  1  0  0  0
 16 44  2  0  0  0
 17 18  2  0  0  0
 17 25  1  0  0  0
 18 19  1  0  0  0
 19 20  1  0  0  0
 19 24  1  0  0  0
 20 21  2  0  0  0
 21 22  1  0  0  0
 22 23  2  0  0  0
 23 24  1  0  0  0
 24 25  2  0  0  0
 25 26  1  0  0  0
 26 27  2  0  0  0
 26 43  1  0  0  0
 27 28  1  0  0  0
 28 29  1  0  0  0
 28 41  2  0  0  0
 29 30  1  0  0  0
 30 31  2  0  0  0
 30 40  1  0  0  0
 31 32  1  0  0  0
 32 33  2  0  0  0
 33 34  1  0  0  0
 33 39  1  0  0  0
 34 35  2  0  0  0
 34 38  1  0  0  0
 35 36  1  0  0  0
 36 37  1  0  0  0
 37 38  2  0  0  0
 39 40  2  0  0  0
 41 42  1  0  0  0
 42 43  2  0  0  0
M  END
> <Outcome>
Active

$$$$

                    3D
 Structure written by MMmdl.
 36 40  0  0  1  0            999 V2000
   -4.9204    2.3183    0.0000 N   0  0  0  0  0  0
   -4.3684    2.9314    0.0000 C   0  0  0  0  0  0
   -4.5399    3.7384    0.0000 N   0  0  0  0  0  0
   -3.8255    4.1509    0.0000 O   0  0  0  0  0  0
   -3.2124    3.5989    0.0000 N   0  0  0  0  0  0
   -3.5479    2.8452    0.0000 C   0  0  0  0  0  0
   -3.1354    2.1307    0.0000 C   0  0  0  0  0  0
   -3.4710    1.3770    0.0000 N   0  0  0  0  0  0
   -2.8579    0.8250    0.0000 C   0  0  0  0  0  0
   -2.1434    1.2375    0.0000 C   0  0  0  0  0  0
   -1.4289    0.8250    0.0000 C   0  0  0  0  0  0
   -0.7145    1.2375    0.0000 O   0  0  0  0  0  0
   -0.0000    0.8250    0.0000 C   0  0  0  0  0  0
    0.7145    1.2375    0.0000 C   0  0  0  0  0  0
    1.4289    0.8250    0.0000 C   0  0  0  0  0  0
    2.1434    1.2375    0.0000 N   0  0  0  0  0  0
    2.8579    0.8250    0.0000 C   0  0  0  0  0  0
    3.5724    1.2375    0.0000 C   0  0  0  0  0  0
    4.2868    0.8250    0.0000 C   0  0  0  0  0  0
    5.0405    1.1606    0.0000 C   0  0  0  0  0  0
    5.5925    0.5475    0.0000 N   0  0  0  0  0  0
    5.1800   -0.1670    0.0000 C   0  0  0  0  0  0
    4.3731    0.0045    0.0000 N   0  0  0  0  0  0
   -1.4289   -0.0000    0.0000 C   0  0  0  0  0  0
   -2.1434   -0.4125    0.0000 N   0  0  0  0  0  0
   -2.8579    0.0000    0.0000 C   0  0  0  0  0  0
   -3.5724   -0.4125    0.0000 C   0  0  0  0  0  0
   -3.5724   -1.2375    0.0000 C   0  0  0  0  0  0
   -4.2868   -1.6500    0.0000 C   0  0  0  0  0  0
   -4.2868   -2.4750    0.0000 Cl  0  0  0  0  0  0
   -5.0013   -1.2375    0.0000 C   0  0  0  0  0  0
   -5.0013   -0.4125    0.0000 C   0  0  0  0  0  0
   -4.2868    0.0000    0.0000 C   0  0  0  0  0  0
   -2.3149    2.0445    0.0000 N   0  0  0  0  0  0
   -1.7629    2.6576    0.0000 C   0  0  0  0  0  0
   -0.9559    2.4860    0.0000 C   0  0  0  0  0  0
  1  2  1  0  0  0
  2  3  2  0  0  0
  2  6  1  0  0  0
  3  4  1  0  0  0
  4  5  1  0  0  0
  5  6  2  0  0  0
  6  7  1  0  0  0
  7  8  2  0  0  0
  7 34  1  0  0  0
  8  9  1  0  0  0
  9 10  2  0  0  0
  9 26  1  0  0  0
 10 11  1  0  0  0
 10 34  1  0  0  0
 11 12  1  0  0  0
 11 24  2  0  0  0
 12 13  1  0  0  0
 13 14  1  0  0  0
 14 15  1  0  0  0
 15 16  1  0  0  0
 16 17  1  0  0  0
 17 18  1  0  0  0
 18 19  1  0  0  0
 19 20  2  0  0  0
 19 23  1  0  0  0
 20 21  1  0  0  0
 21 22  1  0  0  0
 22 23  2  0  0  0
 24 25  1  0  0  0
 25 26  2  0  0  0
 26 27  1  0  0  0
 27 28  2  0  0  0
 27 33  1  0  0  0
 28 29  1  0  0  0
 29 30  1  0  0  0
 29 31  2  0  0  0
 31 32  1  0  0  0
 32 33  2  0  0  0
 34 35  1  0  0  0
 35 36  1  0  0  0
M  END
> <Outcome>
Active

$$$$

                    3D
 Structure written by MMmdl.
 49 54  0  0  1  0            999 V2000
   -1.8212   -2.1269    0.0000 N   0  0  0  0  0  0
   -2.6462   -2.1269    0.0000 C   0  0  0  0  0  0
   -3.0587   -1.4124    0.0000 O   0  0  0  0  0  0
   -3.0587   -2.8414    0.0000 C   0  0  0  0  0  0
   -2.6462   -3.5558    0.0000 C   0  0  0  0  0  0
   -1.8212   -3.5558    0.0000 F   0  0  0  0  0  0
   -3.0587   -4.2703    0.0000 C   0  0  0  0  0  0
   -3.8837   -4.2703    0.0000 C   0  0  0  0  0  0
   -4.2962   -3.5558    0.0000 C   0  0  0  0  0  0
   -3.8837   -2.8414    0.0000 C   0  0  0  0  0  0
   -4.2962   -2.1269    0.0000 F   0  0  0  0  0  0
   -1.4087   -1.4124    0.0000 C   0  0  0  0  0  0
   -1.8212   -0.6979    0.0000 C   0  0  0  0  0  0
   -1.4087    0.0165    0.0000 C   0  0  0  0  0  0
   -0.5837    0.0165    0.0000 C   0  0  0  0  0  0
   -0.1712   -0.6979    0.0000 C   0  0  0  0  0  0
    0.6538   -0.6979    0.0000 C   0  0  0  0  0  0
    1.1387   -0.0305    0.0000 N   0  0  0  0  0  0
    1.9233   -0.2854    0.0000 N   0  0  0  0  0  0
    2.6378    0.1271    0.0000 C   0  0  0  0  0  0
    3.3523   -0.2854    0.0000 C   0  0  0  0  0  0
    3.3523   -1.1104    0.0000 C   0  0  0  0  0  0
    2.6378   -1.5229    0.0000 C   0  0  0  0  0  0
    1.9233   -1.1104    0.0000 C   0  0  0  0  0  0
    1.1387   -1.3654    0.0000 C   0  0  0  0  0  0
    0.8838   -2.1500    0.0000 C   0  0  0  0  0  0
    1.4358   -2.7631    0.0000 N   0  0  0  0  0  0
    1.1809   -3.5477    0.0000 C   0  0  0  0  0  0
    1.7329   -4.1608    0.0000 N   0  0  0  0  0  0
    1.4780   -4.9454    0.0000 C   0  0  0  0  0  0
    2.0300   -5.5585    0.0000 C   0  0  0  0  0  0
    1.7751   -6.3432    0.0000 C   0  0  0  0  0  0
    2.3271   -6.9562    0.0000 F   0  0  0  0  0  0
    0.9681   -6.5147    0.0000 C   0  0  0  0  0  0
    0.7132   -7.2993    0.0000 O   0  0  0  0  0  0
   -0.0938   -7.4708    0.0000 C   0  0  0  0  0  0
   -0.3488   -8.2554    0.0000 C   0  0  0  0  0  0
   -1.1557   -8.4270    0.0000 C   0  0  0  0  0  0
   -1.4107   -9.2116    0.0000 N   0  0  0  0  0  0
   -2.2176   -9.3831    0.0000 C   0  0  0  0  0  0
   -2.4726  -10.1677    0.0000 C   0  0  0  0  0  0
   -0.8586   -9.8247    0.0000 C   0  0  0  0  0  0
   -1.1136  -10.6093    0.0000 C   0  0  0  0  0  0
    0.4161   -5.9016    0.0000 C   0  0  0  0  0  0
    0.6710   -5.1170    0.0000 C   0  0  0  0  0  0
    0.3739   -3.7192    0.0000 N   0  0  0  0  0  0
   -0.1781   -3.1062    0.0000 C   0  0  0  0  0  0
    0.0768   -2.3215    0.0000 C   0  0  0  0  0  0
   -0.5837   -1.4124    0.0000 C   0  0  0  0  0  0
  1  2  1  0  0  0
  1 12  1  0  0  0
  2  3  2  0  0  0
  2  4  1  0  0  0
  4  5  2  0  0  0
  4 10  1  0  0  0
  5  6  1  0  0  0
  5  7  1  0  0  0
  7  8  2  0  0  0
  8  9  1  0  0  0
  9 10  2  0  0  0
 10 11  1  0  0  0
 12 13  2  0  0  0
 12 49  1  0  0  0
 13 14  1  0  0  0
 14 15  2  0  0  0
 15 16  1  0  0  0
 16 17  1  0  0  0
 16 49  2  0  0  0
 17 18  2  0  0  0
 17 25  1  0  0  0
 18 19  1  0  0  0
 19 20  1  0  0  0
 19 24  1  0  0  0
 20 21  2  0  0  0
 21 22  1  0  0  0
 22 23  2  0  0  0
 23 24  1  0  0  0
 24 25  2  0  0  0
 25 26  1  0  0  0
 26 27  2  0  0  0
 26 48  1  0  0  0
 27 28  1  0  0  0
 28 29  1  0  0  0
 28 46  2  0  0  0
 29 30  1  0  0  0
 30 31  2  0  0  0
 30 45  1  0  0  0
 31 32  1  0  0  0
 32 33  1  0  0  0
 32 34  2  0  0  0
 34 35  1  0  0  0
 34 44  1  0  0  0
 35 36  1  0  0  0
 36 37  1  0  0  0
 37 38  1  0  0  0
 38 39  1  0  0  0
 39 40  1  0  0  0
 39 42  1  0  0  0
 40 41  1  0  0  0
 42 43  1  0  0  0
 44 45  2  0  0  0
 46 47  1  0  0  0
 47 48  2  0  0  0
M  END
> <Outcome>
Active

$$$$

                    3D
 Structure written by MMmdl.
 50 56  0  0  1  0            999 V2000
   -1.8212   -2.1269    0.0000 N   0  0  0  0  0  0
   -2.6462   -2.1269    0.0000 C   0  0  0  0  0  0
   -3.0587   -1.4124    0.0000 O   0  0  0  0  0  0
   -3.0587   -2.8414    0.0000 C   0  0  0  0  0  0
   -2.6462   -3.5558    0.0000 C   0  0  0  0  0  0
   -1.8212   -3.5558    0.0000 F   0  0  0  0  0  0
   -3.0587   -4.2703    0.0000 C   0  0  0  0  0  0
   -3.8837   -4.2703    0.0000 C   0  0  0  0  0  0
   -4.2962   -3.5558    0.0000 C   0  0  0  0  0  0
   -3.8837   -2.8414    0.0000 C   0  0  0  0  0  0
   -4.2962   -2.1269    0.0000 F   0  0  0  0  0  0
   -1.4087   -1.4124    0.0000 C   0  0  0  0  0  0
   -1.8212   -0.6979    0.0000 C   0  0  0  0  0  0
   -1.4087    0.0165    0.0000 C   0  0  0  0  0  0
   -0.5837    0.0165    0.0000 C   0  0  0  0  0  0
   -0.1712   -0.6979    0.0000 C   0  0  0  0  0  0
    0.6538   -0.6979    0.0000 C   0  0  0  0  0  0
    1.1387   -0.0305    0.0000 N   0  0  0  0  0  0
    1.9233   -0.2854    0.0000 N   0  0  0  0  0  0
    2.6378    0.1271    0.0000 C   0  0  0  0  0  0
    3.3523   -0.2854    0.0000 C   0  0  0  0  0  0
    3.3523   -1.1104    0.0000 C   0  0  0  0  0  0
    2.6378   -1.5229    0.0000 C   0  0  0  0  0  0
    1.9233   -1.1104    0.0000 C   0  0  0  0  0  0
    1.1387   -1.3654    0.0000 C   0  0  0  0  0  0
    0.8838   -2.1500    0.0000 C   0  0  0  0  0  0
    1.4358   -2.7631    0.0000 N   0  0  0  0  0  0
    1.1809   -3.5477    0.0000 C   0  0  0  0  0  0
    1.7329   -4.1608    0.0000 N   0  0  0  0  0  0
    1.4780   -4.9454    0.0000 C   0  0  0  0  0  0
    2.0300   -5.5585    0.0000 C   0  0  0  0  0  0
    1.7751   -6.3432    0.0000 C   0  0  0  0  0  0
    2.3271   -6.9562    0.0000 F   0  0  0  0  0  0
    0.9681   -6.5147    0.0000 C   0  0  0  0  0  0
    0.7132   -7.2993    0.0000 N   0  0  0  0  0  0
    1.2652   -7.9124    0.0000 C   0  0  0  0  0  0
    1.0102   -8.6970    0.0000 C   0  0  0  0  0  0
    1.5623   -9.3101    0.0000 C   0  0  0  0  0  0
    1.3073  -10.0947    0.0000 N   0  0  0  0  0  0
    1.8594  -10.7078    0.0000 C   0  0  0  0  0  0
    1.6044  -11.4924    0.0000 C   0  0  0  0  0  0
    0.7975  -11.6640    0.0000 O   0  0  0  0  0  0
    0.2454  -11.0509    0.0000 C   0  0  0  0  0  0
    0.5004  -10.2663    0.0000 C   0  0  0  0  0  0
    0.4161   -5.9016    0.0000 C   0  0  0  0  0  0
    0.6710   -5.1170    0.0000 C   0  0  0  0  0  0
    0.3739   -3.7192    0.0000 N   0  0  0  0  0  0
   -0.1781   -3.1062    0.0000 C   0  0  0  0  0  0
    0.0768   -2.3215    0.0000 C   0  0  0  0  0  0
   -0.5837   -1.4124    0.0000 C   0  0  0  0  0  0
  1  2  1  0  0  0
  1 12  1  0  0  0
  2  3  2  0  0  0
  2  4  1  0  0  0
  4  5  2  0  0  0
  4 10  1  0  0  0
  5  6  1  0  0  0
  5  7  1  0  0  0
  7  8  2  0  0  0
  8  9  1  0  0  0
  9 10  2  0  0  0
 10 11  1  0  0  0
 12 13  2  0  0  0
 12 50  1  0  0  0
 13 14  1  0  0  0
 14 15  2  0  0  0
 15 16  1  0  0  0
 16 17  1  0  0  0
 16 50  2  0  0  0
 17 18  2  0  0  0
 17 25  1  0  0  0
 18 19  1  0  0  0
 19 20  1  0  0  0
 19 24  1  0  0  0
 20 21  2  0  0  0
 21 22  1  0  0  0
 22 23  2  0  0  0
 23 24  1  0  0  0
 24 25  2  0  0  0
 25 26  1  0  0  0
 26 27  2  0  0  0
 26 49  1  0  0  0
 27 28  1  0  0  0
 28 29  1  0  0  0
 28 47  2  0  0  0
 29 30  1  0  0  0
 30 31  2  0  0  0
 30 46  1  0  0  0
 31 32  1  0  0  0
 32 33  1  0  0  0
 32 34  2  0  0  0
 34 35  1  0  0  0
 34 45  1  0  0  0
 35 36  1  0  0  0
 36 37  1  0  0  0
 37 38  1  0  0  0
 38 39  1  0  0  0
 39 40  1  0  0  0
 39 44  1  0  0  0
 40 41  1  0  0  0
 41 42  1  0  0  0
 42 43  1  0  0  0
 43 44  1  0  0  0
 45 46  2  0  0  0
 47 48  1  0  0  0
 48 49  2  0  0  0
M  END
> <Outcome>
Active

$$$$

                    3D
 Structure written by MMmdl.
 40 43  0  0  1  0            999 V2000
   -9.1674    1.1916    0.0000 N   0  0  0  0  0  0
   -9.5799    0.4771    0.0000 C   0  0  0  0  0  0
  -10.4049    0.4771    0.0000 C   0  0  0  0  0  0
  -10.8898    1.1446    0.0000 C   0  0  0  0  0  0
  -10.6349    1.9292    0.0000 O   0  0  0  0  0  0
  -11.6745    0.8896    0.0000 N   0  0  0  0  0  0
  -11.6745    0.0646    0.0000 C   0  0  0  0  0  0
  -10.8898   -0.1903    0.0000 C   0  0  0  0  0  0
  -10.7183   -0.9973    0.0000 C   0  0  0  0  0  0
  -11.3314   -1.5493    0.0000 C   0  0  0  0  0  0
  -12.1160   -1.2944    0.0000 C   0  0  0  0  0  0
  -12.2876   -0.4874    0.0000 C   0  0  0  0  0  0
  -11.1599   -2.3563    0.0000 S   0  0  0  0  0  0
  -10.3529   -2.1848    0.0000 O   0  0  0  0  0  0
  -11.9669   -2.5278    0.0000 O   0  0  0  0  0  0
  -10.9884   -3.1633    0.0000 C   0  0  0  0  0  0
  -11.6015   -3.7153    0.0000 C   0  0  0  0  0  0
  -11.4299   -4.5223    0.0000 C   0  0  0  0  0  0
  -10.6453   -4.7772    0.0000 Cl  0  0  0  0  0  0
  -12.0430   -5.0743    0.0000 C   0  0  0  0  0  0
  -12.8276   -4.8194    0.0000 C   0  0  0  0  0  0
  -12.9992   -4.0124    0.0000 C   0  0  0  0  0  0
  -12.3861   -3.4604    0.0000 C   0  0  0  0  0  0
  -12.5576   -2.6534    0.0000 Cl  0  0  0  0  0  0
   -8.3424    1.1916    0.0000 C   0  0  0  0  0  0
   -7.9299    1.9061    0.0000 C   0  0  0  0  0  0
   -7.1049    1.9061    0.0000 C   0  0  0  0  0  0
   -6.6924    1.1916    0.0000 C   0  0  0  0  0  0
   -5.8674    1.1916    0.0000 C   0  0  0  0  0  0
   -5.4549    1.9061    0.0000 O   0  0  0  0  0  0
   -5.4549    0.4771    0.0000 N   0  0  0  0  0  0
   -4.6299    0.4771    0.0000 C   0  0  0  0  0  0
   -4.2174   -0.2373    0.0000 C   0  0  0  0  0  0
   -3.3924   -0.2373    0.0000 N   0  0  0  0  0  0
   -2.9799   -0.9518    0.0000 C   0  0  0  0  0  0
   -2.1549   -0.9518    0.0000 C   0  0  0  0  0  0
   -2.9799    0.4771    0.0000 C   0  0  0  0  0  0
   -2.1549    0.4771    0.0000 C   0  0  0  0  0  0
   -7.1049    0.4771    0.0000 C   0  0  0  0  0  0
   -7.9299    0.4771    0.0000 C   0  0  0  0  0  0
  1  2  1  0  0  0
  1 25  1  0  0  0
  2  3  2  0  0  0
  3  4  1  0  0  0
  3  8  1  0  0  0
  4  5  2  0  0  0
  4  6  1  0  0  0
  6  7  1  0  0  0
  7  8  2  0  0  0
  7 12  1  0  0  0
  8  9  1  0  0  0
  9 10  2  0  0  0
 10 11  1  0  0  0
 10 13  1  0  0  0
 11 12  2  0  0  0
 13 14  2  0  0  0
 13 15  2  0  0  0
 13 16  1  0  0  0
 16 17  1  0  0  0
 17 18  2  0  0  0
 17 23  1  0  0  0
 18 19  1  0  0  0
 18 20  1  0  0  0
 20 21  2  0  0  0
 21 22  1  0  0  0
 22 23  2  0  0  0
 23 24  1  0  0  0
 25 26  2  0  0  0
 25 40  1  0  0  0
 26 27  1  0  0  0
 27 28  2  0  0  0
 28 29  1  0  0  0
 28 39  1  0  0  0
 29 30  2  0  0  0
 29 31  1  0  0  0
 31 32  1  0  0  0
 32 33  1  0  0  0
 33 34  1  0  0  0
 34 35  1  0  0  0
 34 37  1  0  0  0
 35 36  1  0  0  0
 37 38  1  0  0  0
 39 40  2  0  0  0
M  END
> <Outcome>
Active

$$$$

                    3D
 Structure written by MMmdl.
 34 37  0  0  1  0            999 V2000
   -4.1362    3.0095    0.0000 N   0  0  0  0  0  0
   -3.3292    2.8379    0.0000 S   0  0  0  0  0  0
   -3.5008    2.0310    0.0000 O   0  0  0  0  0  0
   -3.1577    3.6449    0.0000 O   0  0  0  0  0  0
   -2.5223    2.6664    0.0000 C   0  0  0  0  0  0
   -1.9702    3.2795    0.0000 C   0  0  0  0  0  0
   -1.1633    3.1080    0.0000 C   0  0  0  0  0  0
   -0.9083    2.3234    0.0000 C   0  0  0  0  0  0
   -1.4604    1.7103    0.0000 C   0  0  0  0  0  0
   -1.2054    0.9256    0.0000 N   0  0  0  0  0  0
   -0.3984    0.7541    0.0000 C   0  0  0  0  0  0
   -0.1435   -0.0305    0.0000 C   0  0  0  0  0  0
   -0.6284   -0.6979    0.0000 C   0  0  0  0  0  0
   -1.4534   -0.6979    0.0000 O   0  0  0  0  0  0
   -0.1435   -1.3654    0.0000 N   0  0  0  0  0  0
    0.6411   -1.1104    0.0000 C   0  0  0  0  0  0
    0.6411   -0.2854    0.0000 C   0  0  0  0  0  0
    1.3556    0.1271    0.0000 C   0  0  0  0  0  0
    2.0701   -0.2854    0.0000 C   0  0  0  0  0  0
    2.0701   -1.1104    0.0000 C   0  0  0  0  0  0
    1.3556   -1.5229    0.0000 C   0  0  0  0  0  0
    2.7845    0.1271    0.0000 S   0  0  0  0  0  0
    3.1970   -0.5874    0.0000 O   0  0  0  0  0  0
    2.3720    0.8415    0.0000 O   0  0  0  0  0  0
    3.4990    0.5396    0.0000 C   0  0  0  0  0  0
    4.2135    0.1271    0.0000 C   0  0  0  0  0  0
    4.9279    0.5396    0.0000 C   0  0  0  0  0  0
    4.9279    1.3646    0.0000 Cl  0  0  0  0  0  0
    5.6424    0.1271    0.0000 C   0  0  0  0  0  0
    5.6424   -0.6979    0.0000 C   0  0  0  0  0  0
    4.9279   -1.1104    0.0000 C   0  0  0  0  0  0
    4.2135   -0.6979    0.0000 C   0  0  0  0  0  0
    3.4990   -1.1104    0.0000 Cl  0  0  0  0  0  0
   -2.2673    1.8818    0.0000 C   0  0  0  0  0  0
  1  2  1  0  0  0
  2  3  2  0  0  0
  2  4  2  0  0  0
  2  5  1  0  0  0
  5  6  2  0  0  0
  5 34  1  0  0  0
  6  7  1  0  0  0
  7  8  2  0  0  0
  8  9  1  0  0  0
  9 10  1  0  0  0
  9 34  2  0  0  0
 10 11  1  0  0  0
 11 12  2  0  0  0
 12 13  1  0  0  0
 12 17  1  0  0  0
 13 14  2  0  0  0
 13 15  1  0  0  0
 15 16  1  0  0  0
 16 17  2  0  0  0
 16 21  1  0  0  0
 17 18  1  0  0  0
 18 19  2  0  0  0
 19 20  1  0  0  0
 19 22  1  0  0  0
 20 21  2  0  0  0
 22 23  2  0  0  0
 22 24  2  0  0  0
 22 25  1  0  0  0
 25 26  1  0  0  0
 26 27  2  0  0  0
 26 32  1  0  0  0
 27 28  1  0  0  0
 27 29  1  0  0  0
 29 30  2  0  0  0
 30 31  1  0  0  0
 31 32  2  0  0  0
 32 33  1  0  0  0
M  END
> <Outcome>
Active

$$$$

                    3D
 Structure written by MMmdl.
 45 50  0  0  1  0            999 V2000
   -1.8212   -2.1269    0.0000 N   0  0  0  0  0  0
   -2.6462   -2.1269    0.0000 C   0  0  0  0  0  0
   -3.0587   -1.4124    0.0000 O   0  0  0  0  0  0
   -3.0587   -2.8414    0.0000 C   0  0  0  0  0  0
   -2.6462   -3.5558    0.0000 C   0  0  0  0  0  0
   -1.8212   -3.5558    0.0000 F   0  0  0  0  0  0
   -3.0587   -4.2703    0.0000 C   0  0  0  0  0  0
   -3.8837   -4.2703    0.0000 C   0  0  0  0  0  0
   -4.2962   -3.5558    0.0000 C   0  0  0  0  0  0
   -3.8837   -2.8414    0.0000 C   0  0  0  0  0  0
   -4.2962   -2.1269    0.0000 F   0  0  0  0  0  0
   -1.4087   -1.4124    0.0000 C   0  0  0  0  0  0
   -1.8212   -0.6979    0.0000 C   0  0  0  0  0  0
   -1.4087    0.0165    0.0000 C   0  0  0  0  0  0
   -0.5837    0.0165    0.0000 C   0  0  0  0  0  0
   -0.1712   -0.6979    0.0000 C   0  0  0  0  0  0
    0.6538   -0.6979    0.0000 C   0  0  0  0  0  0
    1.1387   -0.0305    0.0000 N   0  0  0  0  0  0
    1.9233   -0.2854    0.0000 N   0  0  0  0  0  0
    2.6378    0.1271    0.0000 C   0  0  0  0  0  0
    3.3523   -0.2854    0.0000 C   0  0  0  0  0  0
    3.3523   -1.1104    0.0000 C   0  0  0  0  0  0
    2.6378   -1.5229    0.0000 C   0  0  0  0  0  0
    1.9233   -1.1104    0.0000 C   0  0  0  0  0  0
    1.1387   -1.3654    0.0000 C   0  0  0  0  0  0
    0.8838   -2.1500    0.0000 C   0  0  0  0  0  0
    1.4358   -2.7631    0.0000 N   0  0  0  0  0  0
    1.1809   -3.5477    0.0000 C   0  0  0  0  0  0
    1.7329   -4.1608    0.0000 N   0  0  0  0  0  0
    2.5399   -3.9893    0.0000 C   0  0  0  0  0  0
    2.7948   -3.2047    0.0000 C   0  0  0  0  0  0
    3.6018   -3.0331    0.0000 C   0  0  0  0  0  0
    3.8567   -2.2485    0.0000 Cl  0  0  0  0  0  0
    4.1538   -3.6462    0.0000 C   0  0  0  0  0  0
    4.9608   -3.4747    0.0000 O   0  0  0  0  0  0
    5.5128   -4.0878    0.0000 C   0  0  0  0  0  0
    6.3198   -3.9163    0.0000 C   0  0  0  0  0  0
    6.8718   -4.5294    0.0000 O   0  0  0  0  0  0
    7.6788   -4.3578    0.0000 C   0  0  0  0  0  0
    3.8989   -4.4309    0.0000 C   0  0  0  0  0  0
    3.0919   -4.6024    0.0000 C   0  0  0  0  0  0
    0.3739   -3.7192    0.0000 N   0  0  0  0  0  0
   -0.1781   -3.1062    0.0000 C   0  0  0  0  0  0
    0.0768   -2.3215    0.0000 C   0  0  0  0  0  0
   -0.5837   -1.4124    0.0000 C   0  0  0  0  0  0
  1  2  1  0  0  0
  1 12  1  0  0  0
  2  3  2  0  0  0
  2  4  1  0  0  0
  4  5  2  0  0  0
  4 10  1  0  0  0
  5  6  1  0  0  0
  5  7  1  0  0  0
  7  8  2  0  0  0
  8  9  1  0  0  0
  9 10  2  0  0  0
 10 11  1  0  0  0
 12 13  2  0  0  0
 12 45  1  0  0  0
 13 14  1  0  0  0
 14 15  2  0  0  0
 15 16  1  0  0  0
 16 17  1  0  0  0
 16 45  2  0  0  0
 17 18  2  0  0  0
 17 25  1  0  0  0
 18 19  1  0  0  0
 19 20  1  0  0  0
 19 24  1  0  0  0
 20 21  2  0  0  0
 21 22  1  0  0  0
 22 23  2  0  0  0
 23 24  1  0  0  0
 24 25  2  0  0  0
 25 26  1  0  0  0
 26 27  2  0  0  0
 26 44  1  0  0  0
 27 28  1  0  0  0
 28 29  1  0  0  0
 28 42  2  0  0  0
 29 30  1  0  0  0
 30 31  2  0  0  0
 30 41  1  0  0  0
 31 32  1  0  0  0
 32 33  1  0  0  0
 32 34  2  0  0  0
 34 35  1  0  0  0
 34 40  1  0  0  0
 35 36  1  0  0  0
 36 37  1  0  0  0
 37 38  1  0  0  0
 38 39  1  0  0  0
 40 41  2  0  0  0
 42 43  1  0  0  0
 43 44  2  0  0  0
M  END
> <Outcome>
Active

$$$$

                    3D
 Structure written by MMmdl.
 38 42  0  0  1  0            999 V2000
   -5.6349    3.5558    0.0000 N   0  0  0  0  0  0
   -5.0829    4.1689    0.0000 C   0  0  0  0  0  0
   -5.2544    4.9759    0.0000 N   0  0  0  0  0  0
   -4.5399    5.3884    0.0000 O   0  0  0  0  0  0
   -3.9268    4.8364    0.0000 N   0  0  0  0  0  0
   -4.2624    4.0827    0.0000 C   0  0  0  0  0  0
   -3.8499    3.3682    0.0000 C   0  0  0  0  0  0
   -4.1854    2.6145    0.0000 N   0  0  0  0  0  0
   -3.5724    2.0625    0.0000 C   0  0  0  0  0  0
   -2.8579    2.4750    0.0000 C   0  0  0  0  0  0
   -2.1434    2.0625    0.0000 C   0  0  0  0  0  0
   -1.4289    2.4750    0.0000 O   0  0  0  0  0  0
   -0.7145    2.0625    0.0000 C   0  0  0  0  0  0
   -0.0000    2.4750    0.0000 C   0  0  0  0  0  0
    0.7145    2.0625    0.0000 C   0  0  0  0  0  0
    1.4289    2.4750    0.0000 N   0  0  0  0  0  0
    2.1434    2.0625    0.0000 C   0  0  0  0  0  0
    2.8579    2.4750    0.0000 C   0  0  0  0  0  0
    2.8579    3.3000    0.0000 C   0  0  0  0  0  0
    3.5724    3.7125    0.0000 N   0  0  0  0  0  0
    4.2868    3.3000    0.0000 C   0  0  0  0  0  0
    5.0013    3.7125    0.0000 C   0  0  0  0  0  0
    4.2868    2.4750    0.0000 N   0  0  0  0  0  0
    3.5724    2.0625    0.0000 C   0  0  0  0  0  0
    3.5724    1.2375    0.0000 N   0  0  0  0  0  0
   -2.1434    1.2375    0.0000 C   0  0  0  0  0  0
   -2.8579    0.8250    0.0000 N   0  0  0  0  0  0
   -3.5724    1.2375    0.0000 C   0  0  0  0  0  0
   -4.2868    0.8250    0.0000 C   0  0  0  0  0  0
   -4.2868    0.0000    0.0000 C   0  0  0  0  0  0
   -5.0013   -0.4125    0.0000 C   0  0  0  0  0  0
   -5.0013   -1.2375    0.0000 Cl  0  0  0  0  0  0
   -5.7158    0.0000    0.0000 C   0  0  0  0  0  0
   -5.7158    0.8250    0.0000 C   0  0  0  0  0  0
   -5.0013    1.2375    0.0000 C   0  0  0  0  0  0
   -3.0294    3.2820    0.0000 N   0  0  0  0  0  0
   -2.4774    3.8951    0.0000 C   0  0  0  0  0  0
   -1.6704    3.7235    0.0000 C   0  0  0  0  0  0
  1  2  1  0  0  0
  2  3  2  0  0  0
  2  6  1  0  0  0
  3  4  1  0  0  0
  4  5  1  0  0  0
  5  6  2  0  0  0
  6  7  1  0  0  0
  7  8  2  0  0  0
  7 36  1  0  0  0
  8  9  1  0  0  0
  9 10  2  0  0  0
  9 28  1  0  0  0
 10 11  1  0  0  0
 10 36  1  0  0  0
 11 12  1  0  0  0
 11 26  2  0  0  0
 12 13  1  0  0  0
 13 14  1  0  0  0
 14 15  1  0  0  0
 15 16  1  0  0  0
 16 17  1  0  0  0
 17 18  1  0  0  0
 18 19  2  0  0  0
 18 24  1  0  0  0
 19 20  1  0  0  0
 20 21  2  0  0  0
 21 22  1  0  0  0
 21 23  1  0  0  0
 23 24  2  0  0  0
 24 25  1  0  0  0
 26 27  1  0  0  0
 27 28  2  0  0  0
 28 29  1  0  0  0
 29 30  2  0  0  0
 29 35  1  0  0  0
 30 31  1  0  0  0
 31 32  1  0  0  0
 31 33  2  0  0  0
 33 34  1  0  0  0
 34 35  2  0  0  0
 36 37  1  0  0  0
 37 38  1  0  0  0
M  END
> <Outcome>
Active

$$$$

                    3D
 Structure written by MMmdl.
 36 40  0  0  1  0            999 V2000
   -5.6349    3.5558    0.0000 N   0  0  0  0  0  0
   -5.0829    4.1689    0.0000 C   0  0  0  0  0  0
   -5.2544    4.9759    0.0000 N   0  0  0  0  0  0
   -4.5399    5.3884    0.0000 O   0  0  0  0  0  0
   -3.9268    4.8364    0.0000 N   0  0  0  0  0  0
   -4.2624    4.0827    0.0000 C   0  0  0  0  0  0
   -3.8499    3.3682    0.0000 C   0  0  0  0  0  0
   -4.1854    2.6145    0.0000 N   0  0  0  0  0  0
   -3.5724    2.0625    0.0000 C   0  0  0  0  0  0
   -2.8579    2.4750    0.0000 C   0  0  0  0  0  0
   -2.1434    2.0625    0.0000 C   0  0  0  0  0  0
   -1.4289    2.4750    0.0000 O   0  0  0  0  0  0
   -0.7145    2.0625    0.0000 C   0  0  0  0  0  0
   -0.0000    2.4750    0.0000 C   0  0  0  0  0  0
    0.7145    2.0625    0.0000 C   0  0  0  0  0  0
    1.4289    2.4750    0.0000 C   0  0  0  0  0  0
    2.1434    2.0625    0.0000 N   0  0  0  0  0  0
    2.8579    2.4750    0.0000 C   0  0  0  0  0  0
    3.5724    2.0625    0.0000 C   0  0  0  0  0  0
    4.2868    2.4750    0.0000 C   0  0  0  0  0  0
    4.3731    3.2955    0.0000 N   0  0  0  0  0  0
    5.1800    3.4670    0.0000 C   0  0  0  0  0  0
    5.5925    2.7525    0.0000 C   0  0  0  0  0  0
    5.0405    2.1394    0.0000 N   0  0  0  0  0  0
   -2.1434    1.2375    0.0000 C   0  0  0  0  0  0
   -2.8579    0.8250    0.0000 N   0  0  0  0  0  0
   -3.5724    1.2375    0.0000 C   0  0  0  0  0  0
   -4.2868    0.8250    0.0000 C   0  0  0  0  0  0
   -4.2868    0.0000    0.0000 C   0  0  0  0  0  0
   -5.0013   -0.4125    0.0000 C   0  0  0  0  0  0
   -5.7158    0.0000    0.0000 C   0  0  0  0  0  0
   -5.7158    0.8250    0.0000 C   0  0  0  0  0  0
   -5.0013    1.2375    0.0000 C   0  0  0  0  0  0
   -3.0294    3.2820    0.0000 N   0  0  0  0  0  0
   -2.4774    3.8951    0.0000 C   0  0  0  0  0  0
   -1.6704    3.7235    0.0000 C   0  0  0  0  0  0
  1  2  1  0  0  0
  2  3  2  0  0  0
  2  6  1  0  0  0
  3  4  1  0  0  0
  4  5  1  0  0  0
  5  6  2  0  0  0
  6  7  1  0  0  0
  7  8  2  0  0  0
  7 34  1  0  0  0
  8  9  1  0  0  0
  9 10  2  0  0  0
  9 27  1  0  0  0
 10 11  1  0  0  0
 10 34  1  0  0  0
 11 12  1  0  0  0
 11 25  2  0  0  0
 12 13  1  0  0  0
 13 14  1  0  0  0
 14 15  1  0  0  0
 15 16  1  0  0  0
 16 17  1  0  0  0
 17 18  1  0  0  0
 18 19  1  0  0  0
 19 20  1  0  0  0
 20 21  2  0  0  0
 20 24  1  0  0  0
 21 22  1  0  0  0
 22 23  1  0  0  0
 23 24  2  0  0  0
 25 26  1  0  0  0
 26 27  2  0  0  0
 27 28  1  0  0  0
 28 29  2  0  0  0
 28 33  1  0  0  0
 29 30  1  0  0  0
 30 31  2  0  0  0
 31 32  1  0  0  0
 32 33  2  0  0  0
 34 35  1  0  0  0
 35 36  1  0  0  0
M  END
> <Outcome>
Active

$$$$

                    3D
 Structure written by MMmdl.
 33 37  0  0  1  0            999 V2000
    3.4990   -3.0146    0.0000 N   0  0  0  0  0  0
    4.2135   -2.6021    0.0000 C   0  0  3  0  0  0
    4.2135   -1.7771    0.0000 C   0  0  0  0  0  0
    3.4990   -1.3646    0.0000 O   0  0  0  0  0  0
    3.4990   -0.5396    0.0000 C   0  0  0  0  0  0
    2.7845   -0.1271    0.0000 C   0  0  0  0  0  0
    2.7845    0.6979    0.0000 C   0  0  0  0  0  0
    2.0701    1.1104    0.0000 C   0  0  0  0  0  0
    1.3556    0.6979    0.0000 C   0  0  0  0  0  0
    0.6411    1.1104    0.0000 C   0  0  0  0  0  0
   -0.1435    0.8555    0.0000 C   0  0  0  0  0  0
   -0.6284    1.5229    0.0000 N   0  0  0  0  0  0
   -0.1435    2.1904    0.0000 N   0  0  0  0  0  0
    0.6411    1.9354    0.0000 C   0  0  0  0  0  0
    1.3556    2.3479    0.0000 C   0  0  0  0  0  0
    2.0701    1.9354    0.0000 C   0  0  0  0  0  0
   -0.3984    0.0709    0.0000 C   0  0  0  0  0  0
    3.4990    1.1104    0.0000 C   0  0  0  0  0  0
    3.4990    1.9354    0.0000 C   0  0  0  0  0  0
    2.8316    2.4204    0.0000 C   0  0  0  0  0  0
    3.0865    3.2050    0.0000 C   0  0  0  0  0  0
    2.6016    3.8724    0.0000 C   0  0  0  0  0  0
    3.9115    3.2050    0.0000 C   0  0  0  0  0  0
    4.1664    2.4204    0.0000 S   0  0  0  0  0  0
    4.2135    0.6979    0.0000 N   0  0  0  0  0  0
    4.2135   -0.1271    0.0000 C   0  0  0  0  0  0
    4.9279   -3.0146    0.0000 C   0  0  0  0  0  0
    4.9279   -3.8396    0.0000 C   0  0  0  0  0  0
    5.6424   -4.2521    0.0000 C   0  0  0  0  0  0
    5.6424   -5.0771    0.0000 C   0  0  0  0  0  0
    4.9279   -5.4896    0.0000 C   0  0  0  0  0  0
    4.2135   -5.0771    0.0000 C   0  0  0  0  0  0
    4.2135   -4.2521    0.0000 C   0  0  0  0  0  0
  1  2  1  0  0  0
  2  3  1  0  0  0
  2 27  1  0  0  0
  3  4  1  0  0  0
  4  5  1  0  0  0
  5  6  2  0  0  0
  5 26  1  0  0  0
  6  7  1  0  0  0
  7  8  1  0  0  0
  7 18  2  0  0  0
  8  9  2  0  0  0
  8 16  1  0  0  0
  9 10  1  0  0  0
 10 11  2  0  0  0
 10 14  1  0  0  0
 11 12  1  0  0  0
 11 17  1  0  0  0
 12 13  1  0  0  0
 13 14  2  0  0  0
 14 15  1  0  0  0
 15 16  2  0  0  0
 18 19  1  0  0  0
 18 25  1  0  0  0
 19 20  2  0  0  0
 19 24  1  0  0  0
 20 21  1  0  0  0
 21 22  1  0  0  0
 21 23  2  0  0  0
 23 24  1  0  0  0
 25 26  2  0  0  0
 27 28  1  0  0  0
 28 29  2  0  0  0
 28 33  1  0  0  0
 29 30  1  0  0  0
 30 31  2  0  0  0
 31 32  1  0  0  0
 32 33  2  0  0  0
M  END
> <Outcome>
Active

$$$$

                    3D
 Structure written by MMmdl.
 42 46  0  0  1  0            999 V2000
   -1.6834   -2.1500    0.0000 N   0  0  0  0  0  0
   -1.9384   -1.3654    0.0000 C   0  0  0  0  0  0
   -2.7230   -1.1104    0.0000 N   0  0  0  0  0  0
   -2.7230   -0.2854    0.0000 O   0  0  0  0  0  0
   -1.9384   -0.0305    0.0000 N   0  0  0  0  0  0
   -1.4534   -0.6979    0.0000 C   0  0  0  0  0  0
   -0.6284   -0.6979    0.0000 C   0  0  0  0  0  0
   -0.1435   -1.3654    0.0000 N   0  0  0  0  0  0
    0.6411   -1.1104    0.0000 C   0  0  0  0  0  0
    0.6411   -0.2854    0.0000 C   0  0  0  0  0  0
    1.3556    0.1271    0.0000 C   0  0  0  0  0  0
    1.3556    0.9521    0.0000 O   0  0  0  0  0  0
    2.0701    1.3646    0.0000 C   0  0  0  0  0  0
    2.0701    2.1896    0.0000 C   0  0  0  0  0  0
    2.7845    2.6021    0.0000 C   0  0  0  0  0  0
    2.7845    3.4271    0.0000 N   0  0  0  0  0  0
    2.0701   -0.2854    0.0000 C   0  0  0  0  0  0
    2.0701   -1.1104    0.0000 N   0  0  0  0  0  0
    1.3556   -1.5229    0.0000 C   0  0  0  0  0  0
    1.3556   -2.3479    0.0000 C   0  0  0  0  0  0
    2.0701   -2.7604    0.0000 C   0  0  0  0  0  0
    2.0701   -3.5854    0.0000 C   0  0  0  0  0  0
    2.7845   -3.9979    0.0000 N   0  0  0  0  0  0
    3.4990   -3.5854    0.0000 C   0  0  0  0  0  0
    3.4990   -2.7604    0.0000 O   0  0  0  0  0  0
    4.2135   -3.9979    0.0000 N   0  0  0  0  0  0
    4.2135   -4.8229    0.0000 C   0  0  0  0  0  0
    4.9279   -5.2354    0.0000 C   0  0  0  0  0  0
    4.9279   -6.0604    0.0000 C   0  0  0  0  0  0
    4.2135   -6.4729    0.0000 C   0  0  0  0  0  0
    3.4990   -6.0604    0.0000 C   0  0  0  0  0  0
    2.7845   -6.4729    0.0000 C   0  0  0  0  0  0
    2.0701   -6.8854    0.0000 F   0  0  0  0  0  0
    2.3720   -5.7585    0.0000 F   0  0  0  0  0  0
    3.1970   -7.1874    0.0000 F   0  0  0  0  0  0
    3.4990   -5.2354    0.0000 C   0  0  0  0  0  0
    1.3556   -3.9979    0.0000 C   0  0  0  0  0  0
    0.6411   -3.5854    0.0000 C   0  0  0  0  0  0
    0.6411   -2.7604    0.0000 C   0  0  0  0  0  0
   -0.1435   -0.0305    0.0000 N   0  0  0  0  0  0
   -0.3984    0.7541    0.0000 C   0  0  0  0  0  0
    0.1536    1.3672    0.0000 C   0  0  0  0  0  0
  1  2  1  0  0  0
  2  3  2  0  0  0
  2  6  1  0  0  0
  3  4  1  0  0  0
  4  5  1  0  0  0
  5  6  2  0  0  0
  6  7  1  0  0  0
  7  8  2  0  0  0
  7 40  1  0  0  0
  8  9  1  0  0  0
  9 10  2  0  0  0
  9 19  1  0  0  0
 10 11  1  0  0  0
 10 40  1  0  0  0
 11 12  1  0  0  0
 11 17  2  0  0  0
 12 13  1  0  0  0
 13 14  1  0  0  0
 14 15  1  0  0  0
 15 16  1  0  0  0
 17 18  1  0  0  0
 18 19  2  0  0  0
 19 20  1  0  0  0
 20 21  2  0  0  0
 20 39  1  0  0  0
 21 22  1  0  0  0
 22 23  1  0  0  0
 22 37  2  0  0  0
 23 24  1  0  0  0
 24 25  2  0  0  0
 24 26  1  0  0  0
 26 27  1  0  0  0
 27 28  2  0  0  0
 27 36  1  0  0  0
 28 29  1  0  0  0
 29 30  2  0  0  0
 30 31  1  0  0  0
 31 32  1  0  0  0
 31 36  2  0  0  0
 32 33  1  0  0  0
 32 34  1  0  0  0
 32 35  1  0  0  0
 37 38  1  0  0  0
 38 39  2  0  0  0
 40 41  1  0  0  0
 41 42  1  0  0  0
M  END
> <Outcome>
Active

$$$$

                    3D
 Structure written by MMmdl.
 42 46  0  0  1  0            999 V2000
   -1.6834   -2.1500    0.0000 N   0  0  0  0  0  0
   -1.9384   -1.3654    0.0000 C   0  0  0  0  0  0
   -2.7230   -1.1104    0.0000 N   0  0  0  0  0  0
   -2.7230   -0.2854    0.0000 O   0  0  0  0  0  0
   -1.9384   -0.0305    0.0000 N   0  0  0  0  0  0
   -1.4534   -0.6979    0.0000 C   0  0  0  0  0  0
   -0.6284   -0.6979    0.0000 C   0  0  0  0  0  0
   -0.1435   -1.3654    0.0000 N   0  0  0  0  0  0
    0.6411   -1.1104    0.0000 C   0  0  0  0  0  0
    0.6411   -0.2854    0.0000 C   0  0  0  0  0  0
    1.3556    0.1271    0.0000 C   0  0  0  0  0  0
    1.3556    0.9521    0.0000 O   0  0  0  0  0  0
    2.0701    1.3646    0.0000 C   0  0  0  0  0  0
    2.0701    2.1896    0.0000 C   0  0  0  0  0  0
    2.7845    2.6021    0.0000 C   0  0  0  0  0  0
    2.7845    3.4271    0.0000 N   0  0  0  0  0  0
    2.0701   -0.2854    0.0000 C   0  0  0  0  0  0
    2.0701   -1.1104    0.0000 N   0  0  0  0  0  0
    1.3556   -1.5229    0.0000 C   0  0  0  0  0  0
    1.3556   -2.3479    0.0000 C   0  0  0  0  0  0
    2.0701   -2.7604    0.0000 C   0  0  0  0  0  0
    2.0701   -3.5854    0.0000 C   0  0  0  0  0  0
    2.7845   -3.9979    0.0000 N   0  0  0  0  0  0
    2.7845   -4.8229    0.0000 C   0  0  0  0  0  0
    2.0701   -5.2354    0.0000 O   0  0  0  0  0  0
    3.4990   -5.2354    0.0000 N   0  0  0  0  0  0
    3.4990   -6.0604    0.0000 C   0  0  0  0  0  0
    4.2135   -6.4729    0.0000 C   0  0  0  0  0  0
    4.2135   -7.2979    0.0000 C   0  0  0  0  0  0
    3.4990   -7.7104    0.0000 C   0  0  0  0  0  0
    3.4990   -8.5354    0.0000 C   0  0  0  0  0  0
    3.4990   -9.3604    0.0000 F   0  0  0  0  0  0
    2.6740   -8.5354    0.0000 F   0  0  0  0  0  0
    4.3240   -8.5354    0.0000 F   0  0  0  0  0  0
    2.7845   -7.2979    0.0000 C   0  0  0  0  0  0
    2.7845   -6.4729    0.0000 C   0  0  0  0  0  0
    1.3556   -3.9979    0.0000 C   0  0  0  0  0  0
    0.6411   -3.5854    0.0000 C   0  0  0  0  0  0
    0.6411   -2.7604    0.0000 C   0  0  0  0  0  0
   -0.1435   -0.0305    0.0000 N   0  0  0  0  0  0
   -0.3984    0.7541    0.0000 C   0  0  0  0  0  0
    0.1536    1.3672    0.0000 C   0  0  0  0  0  0
  1  2  1  0  0  0
  2  3  2  0  0  0
  2  6  1  0  0  0
  3  4  1  0  0  0
  4  5  1  0  0  0
  5  6  2  0  0  0
  6  7  1  0  0  0
  7  8  2  0  0  0
  7 40  1  0  0  0
  8  9  1  0  0  0
  9 10  2  0  0  0
  9 19  1  0  0  0
 10 11  1  0  0  0
 10 40  1  0  0  0
 11 12  1  0  0  0
 11 17  2  0  0  0
 12 13  1  0  0  0
 13 14  1  0  0  0
 14 15  1  0  0  0
 15 16  1  0  0  0
 17 18  1  0  0  0
 18 19  2  0  0  0
 19 20  1  0  0  0
 20 21  2  0  0  0
 20 39  1  0  0  0
 21 22  1  0  0  0
 22 23  1  0  0  0
 22 37  2  0  0  0
 23 24  1  0  0  0
 24 25  2  0  0  0
 24 26  1  0  0  0
 26 27  1  0  0  0
 27 28  2  0  0  0
 27 36  1  0  0  0
 28 29  1  0  0  0
 29 30  2  0  0  0
 30 31  1  0  0  0
 30 35  1  0  0  0
 31 32  1  0  0  0
 31 33  1  0  0  0
 31 34  1  0  0  0
 35 36  2  0  0  0
 37 38  1  0  0  0
 38 39  2  0  0  0
 40 41  1  0  0  0
 41 42  1  0  0  0
M  END
> <Outcome>
Active

$$$$

                    3D
 Structure written by MMmdl.
 40 44  0  0  1  0            999 V2000
   -1.6834   -2.1500    0.0000 N   0  0  0  0  0  0
   -1.9384   -1.3654    0.0000 C   0  0  0  0  0  0
   -2.7230   -1.1104    0.0000 N   0  0  0  0  0  0
   -2.7230   -0.2854    0.0000 O   0  0  0  0  0  0
   -1.9384   -0.0305    0.0000 N   0  0  0  0  0  0
   -1.4534   -0.6979    0.0000 C   0  0  0  0  0  0
   -0.6284   -0.6979    0.0000 C   0  0  0  0  0  0
   -0.1435   -1.3654    0.0000 N   0  0  0  0  0  0
    0.6411   -1.1104    0.0000 C   0  0  0  0  0  0
    0.6411   -0.2854    0.0000 C   0  0  0  0  0  0
    1.3556    0.1271    0.0000 C   0  0  0  0  0  0
    1.3556    0.9521    0.0000 O   0  0  0  0  0  0
    2.0701    1.3646    0.0000 C   0  0  0  0  0  0
    2.0701    2.1896    0.0000 C   0  0  0  0  0  0
    2.7845    2.6021    0.0000 C   0  0  0  0  0  0
    2.7845    3.4271    0.0000 N   0  0  0  0  0  0
    2.0701   -0.2854    0.0000 C   0  0  0  0  0  0
    2.0701   -1.1104    0.0000 N   0  0  0  0  0  0
    1.3556   -1.5229    0.0000 C   0  0  0  0  0  0
    1.3556   -2.3479    0.0000 C   0  0  0  0  0  0
    2.0701   -2.7604    0.0000 C   0  0  0  0  0  0
    2.0701   -3.5854    0.0000 C   0  0  0  0  0  0
    2.7845   -3.9979    0.0000 N   0  0  0  0  0  0
    2.7845   -4.8229    0.0000 C   0  0  0  0  0  0
    2.0701   -5.2354    0.0000 O   0  0  0  0  0  0
    3.4990   -5.2354    0.0000 N   0  0  0  0  0  0
    3.4990   -6.0604    0.0000 C   0  0  0  0  0  0
    4.2135   -6.4729    0.0000 C   0  0  0  0  0  0
    4.2135   -7.2979    0.0000 C   0  0  0  0  0  0
    3.4990   -7.7104    0.0000 C   0  0  0  0  0  0
    2.7845   -7.2979    0.0000 C   0  0  0  0  0  0
    2.7845   -6.4729    0.0000 C   0  0  0  0  0  0
    2.0701   -6.0604    0.0000 O   0  0  0  0  0  0
    1.3556   -6.4729    0.0000 C   0  0  0  0  0  0
    1.3556   -3.9979    0.0000 C   0  0  0  0  0  0
    0.6411   -3.5854    0.0000 C   0  0  0  0  0  0
    0.6411   -2.7604    0.0000 C   0  0  0  0  0  0
   -0.1435   -0.0305    0.0000 N   0  0  0  0  0  0
   -0.3984    0.7541    0.0000 C   0  0  0  0  0  0
    0.1536    1.3672    0.0000 C   0  0  0  0  0  0
  1  2  1  0  0  0
  2  3  2  0  0  0
  2  6  1  0  0  0
  3  4  1  0  0  0
  4  5  1  0  0  0
  5  6  2  0  0  0
  6  7  1  0  0  0
  7  8  2  0  0  0
  7 38  1  0  0  0
  8  9  1  0  0  0
  9 10  2  0  0  0
  9 19  1  0  0  0
 10 11  1  0  0  0
 10 38  1  0  0  0
 11 12  1  0  0  0
 11 17  2  0  0  0
 12 13  1  0  0  0
 13 14  1  0  0  0
 14 15  1  0  0  0
 15 16  1  0  0  0
 17 18  1  0  0  0
 18 19  2  0  0  0
 19 20  1  0  0  0
 20 21  2  0  0  0
 20 37  1  0  0  0
 21 22  1  0  0  0
 22 23  1  0  0  0
 22 35  2  0  0  0
 23 24  1  0  0  0
 24 25  2  0  0  0
 24 26  1  0  0  0
 26 27  1  0  0  0
 27 28  2  0  0  0
 27 32  1  0  0  0
 28 29  1  0  0  0
 29 30  2  0  0  0
 30 31  1  0  0  0
 31 32  2  0  0  0
 32 33  1  0  0  0
 33 34  1  0  0  0
 35 36  1  0  0  0
 36 37  2  0  0  0
 38 39  1  0  0  0
 39 40  1  0  0  0
M  END
> <Outcome>
Active

$$$$

                    3D
 Structure written by MMmdl.
 41 46  0  0  1  0            999 V2000
    8.0478    3.6433    0.0000 N   0  0  0  0  0  0
    8.8548    3.4718    0.0000 C   0  0  0  0  0  0
    9.4679    4.0238    0.0000 N   0  0  0  0  0  0
   10.1823    3.6113    0.0000 O   0  0  0  0  0  0
   10.0108    2.8044    0.0000 N   0  0  0  0  0  0
    9.1903    2.7181    0.0000 C   0  0  0  0  0  0
    8.7778    2.0037    0.0000 C   0  0  0  0  0  0
    7.9574    1.9174    0.0000 N   0  0  0  0  0  0
    7.7858    1.1104    0.0000 C   0  0  0  0  0  0
    8.5003    0.6979    0.0000 C   0  0  0  0  0  0
    8.5003   -0.1271    0.0000 C   0  0  0  0  0  0
    9.2148   -0.5396    0.0000 O   0  0  0  0  0  0
    9.2148   -1.3646    0.0000 C   0  0  0  0  0  0
    9.9292   -1.7771    0.0000 C   0  0  0  0  0  0
    9.9292   -2.6021    0.0000 C   0  0  0  0  0  0
   10.6437   -3.0146    0.0000 N   0  0  0  0  0  0
    7.7858   -0.5396    0.0000 C   0  0  0  0  0  0
    7.0714   -0.1271    0.0000 N   0  0  0  0  0  0
    7.0714    0.6979    0.0000 C   0  0  0  0  0  0
    6.3569    1.1104    0.0000 C   0  0  0  0  0  0
    5.6424    0.6979    0.0000 C   0  0  0  0  0  0
    4.9279    1.1104    0.0000 C   0  0  0  0  0  0
    4.2135    0.6979    0.0000 N   0  0  0  0  0  0
    3.4990    1.1104    0.0000 C   0  0  0  0  0  0
    3.4990    1.9354    0.0000 O   0  0  0  0  0  0
    2.7845    0.6979    0.0000 N   0  0  0  0  0  0
    2.0701    1.1104    0.0000 C   0  0  0  0  0  0
    1.3556    0.6979    0.0000 C   0  0  0  0  0  0
    0.6411    1.1104    0.0000 C   0  0  0  0  0  0
    0.6411    1.9354    0.0000 C   0  0  0  0  0  0
   -0.1435    2.1904    0.0000 C   0  0  0  0  0  0
   -0.6284    1.5229    0.0000 C   0  0  0  0  0  0
   -0.1435    0.8555    0.0000 C   0  0  0  0  0  0
    1.3556    2.3479    0.0000 C   0  0  0  0  0  0
    2.0701    1.9354    0.0000 C   0  0  0  0  0  0
    4.9279    1.9354    0.0000 C   0  0  0  0  0  0
    5.6424    2.3479    0.0000 C   0  0  0  0  0  0
    6.3569    1.9354    0.0000 C   0  0  0  0  0  0
    9.1134    1.2500    0.0000 N   0  0  0  0  0  0
    9.9204    1.0784    0.0000 C   0  0  0  0  0  0
   10.1753    0.2938    0.0000 C   0  0  0  0  0  0
  1  2  1  0  0  0
  2  3  2  0  0  0
  2  6  1  0  0  0
  3  4  1  0  0  0
  4  5  1  0  0  0
  5  6  2  0  0  0
  6  7  1  0  0  0
  7  8  2  0  0  0
  7 39  1  0  0  0
  8  9  1  0  0  0
  9 10  2  0  0  0
  9 19  1  0  0  0
 10 11  1  0  0  0
 10 39  1  0  0  0
 11 12  1  0  0  0
 11 17  2  0  0  0
 12 13  1  0  0  0
 13 14  1  0  0  0
 14 15  1  0  0  0
 15 16  1  0  0  0
 17 18  1  0  0  0
 18 19  2  0  0  0
 19 20  1  0  0  0
 20 21  2  0  0  0
 20 38  1  0  0  0
 21 22  1  0  0  0
 22 23  1  0  0  0
 22 36  2  0  0  0
 23 24  1  0  0  0
 24 25  2  0  0  0
 24 26  1  0  0  0
 26 27  1  0  0  0
 27 28  2  0  0  0
 27 35  1  0  0  0
 28 29  1  0  0  0
 29 30  2  0  0  0
 29 33  1  0  0  0
 30 31  1  0  0  0
 30 34  1  0  0  0
 31 32  1  0  0  0
 32 33  1  0  0  0
 34 35  2  0  0  0
 36 37  1  0  0  0
 37 38  2  0  0  0
 39 40  1  0  0  0
 40 41  1  0  0  0
M  END
> <Outcome>
Active

$$$$

                    3D
 Structure written by MMmdl.
 39 43  0  0  1  0            999 V2000
   -1.6834   -2.1500    0.0000 N   0  0  0  0  0  0
   -1.9384   -1.3654    0.0000 C   0  0  0  0  0  0
   -2.7230   -1.1104    0.0000 N   0  0  0  0  0  0
   -2.7230   -0.2854    0.0000 O   0  0  0  0  0  0
   -1.9384   -0.0305    0.0000 N   0  0  0  0  0  0
   -1.4534   -0.6979    0.0000 C   0  0  0  0  0  0
   -0.6284   -0.6979    0.0000 C   0  0  0  0  0  0
   -0.1435   -1.3654    0.0000 N   0  0  0  0  0  0
    0.6411   -1.1104    0.0000 C   0  0  0  0  0  0
    0.6411   -0.2854    0.0000 C   0  0  0  0  0  0
    1.3556    0.1271    0.0000 C   0  0  0  0  0  0
    1.3556    0.9521    0.0000 O   0  0  0  0  0  0
    2.0701    1.3646    0.0000 C   0  0  0  0  0  0
    2.0701    2.1896    0.0000 C   0  0  0  0  0  0
    2.7845    2.6021    0.0000 C   0  0  0  0  0  0
    2.7845    3.4271    0.0000 N   0  0  0  0  0  0
    2.0701   -0.2854    0.0000 C   0  0  0  0  0  0
    2.0701   -1.1104    0.0000 N   0  0  0  0  0  0
    1.3556   -1.5229    0.0000 C   0  0  0  0  0  0
    1.3556   -2.3479    0.0000 C   0  0  0  0  0  0
    2.0701   -2.7604    0.0000 C   0  0  0  0  0  0
    2.0701   -3.5854    0.0000 C   0  0  0  0  0  0
    2.7845   -3.9979    0.0000 N   0  0  0  0  0  0
    2.7845   -4.8229    0.0000 C   0  0  0  0  0  0
    2.0701   -5.2354    0.0000 O   0  0  0  0  0  0
    3.4990   -5.2354    0.0000 N   0  0  0  0  0  0
    3.4990   -6.0604    0.0000 C   0  0  0  0  0  0
    4.2135   -6.4729    0.0000 C   0  0  0  0  0  0
    4.2135   -7.2979    0.0000 C   0  0  0  0  0  0
    3.4990   -7.7104    0.0000 C   0  0  0  0  0  0
    2.7845   -7.2979    0.0000 C   0  0  0  0  0  0
    2.7845   -6.4729    0.0000 C   0  0  0  0  0  0
    2.0701   -6.0604    0.0000 Cl  0  0  0  0  0  0
    1.3556   -3.9979    0.0000 C   0  0  0  0  0  0
    0.6411   -3.5854    0.0000 C   0  0  0  0  0  0
    0.6411   -2.7604    0.0000 C   0  0  0  0  0  0
   -0.1435   -0.0305    0.0000 N   0  0  0  0  0  0
   -0.3984    0.7541    0.0000 C   0  0  0  0  0  0
    0.1536    1.3672    0.0000 C   0  0  0  0  0  0
  1  2  1  0  0  0
  2  3  2  0  0  0
  2  6  1  0  0  0
  3  4  1  0  0  0
  4  5  1  0  0  0
  5  6  2  0  0  0
  6  7  1  0  0  0
  7  8  2  0  0  0
  7 37  1  0  0  0
  8  9  1  0  0  0
  9 10  2  0  0  0
  9 19  1  0  0  0
 10 11  1  0  0  0
 10 37  1  0  0  0
 11 12  1  0  0  0
 11 17  2  0  0  0
 12 13  1  0  0  0
 13 14  1  0  0  0
 14 15  1  0  0  0
 15 16  1  0  0  0
 17 18  1  0  0  0
 18 19  2  0  0  0
 19 20  1  0  0  0
 20 21  2  0  0  0
 20 36  1  0  0  0
 21 22  1  0  0  0
 22 23  1  0  0  0
 22 34  2  0  0  0
 23 24  1  0  0  0
 24 25  2  0  0  0
 24 26  1  0  0  0
 26 27  1  0  0  0
 27 28  2  0  0  0
 27 32  1  0  0  0
 28 29  1  0  0  0
 29 30  2  0  0  0
 30 31  1  0  0  0
 31 32  2  0  0  0
 32 33  1  0  0  0
 34 35  1  0  0  0
 35 36  2  0  0  0
 37 38  1  0  0  0
 38 39  1  0  0  0
M  END
> <Outcome>
Active

$$$$

                    3D
 Structure written by MMmdl.
 39 43  0  0  1  0            999 V2000
   -1.6834   -2.1500    0.0000 N   0  0  0  0  0  0
   -1.9384   -1.3654    0.0000 C   0  0  0  0  0  0
   -2.7230   -1.1104    0.0000 N   0  0  0  0  0  0
   -2.7230   -0.2854    0.0000 O   0  0  0  0  0  0
   -1.9384   -0.0305    0.0000 N   0  0  0  0  0  0
   -1.4534   -0.6979    0.0000 C   0  0  0  0  0  0
   -0.6284   -0.6979    0.0000 C   0  0  0  0  0  0
   -0.1435   -1.3654    0.0000 N   0  0  0  0  0  0
    0.6411   -1.1104    0.0000 C   0  0  0  0  0  0
    0.6411   -0.2854    0.0000 C   0  0  0  0  0  0
    1.3556    0.1271    0.0000 C   0  0  0  0  0  0
    1.3556    0.9521    0.0000 O   0  0  0  0  0  0
    2.0701    1.3646    0.0000 C   0  0  0  0  0  0
    2.0701    2.1896    0.0000 C   0  0  0  0  0  0
    2.7845    2.6021    0.0000 C   0  0  0  0  0  0
    2.7845    3.4271    0.0000 N   0  0  0  0  0  0
    2.0701   -0.2854    0.0000 C   0  0  0  0  0  0
    2.0701   -1.1104    0.0000 N   0  0  0  0  0  0
    1.3556   -1.5229    0.0000 C   0  0  0  0  0  0
    1.3556   -2.3479    0.0000 C   0  0  0  0  0  0
    2.0701   -2.7604    0.0000 C   0  0  0  0  0  0
    2.0701   -3.5854    0.0000 C   0  0  0  0  0  0
    2.7845   -3.9979    0.0000 N   0  0  0  0  0  0
    2.7845   -4.8229    0.0000 C   0  0  0  0  0  0
    2.0701   -5.2354    0.0000 O   0  0  0  0  0  0
    3.4990   -5.2354    0.0000 N   0  0  0  0  0  0
    3.4990   -6.0604    0.0000 C   0  0  0  0  0  0
    4.2135   -6.4729    0.0000 C   0  0  0  0  0  0
    4.2135   -7.2979    0.0000 C   0  0  0  0  0  0
    4.9279   -7.7104    0.0000 Cl  0  0  0  0  0  0
    3.4990   -7.7104    0.0000 C   0  0  0  0  0  0
    2.7845   -7.2979    0.0000 C   0  0  0  0  0  0
    2.7845   -6.4729    0.0000 C   0  0  0  0  0  0
    1.3556   -3.9979    0.0000 C   0  0  0  0  0  0
    0.6411   -3.5854    0.0000 C   0  0  0  0  0  0
    0.6411   -2.7604    0.0000 C   0  0  0  0  0  0
   -0.1435   -0.0305    0.0000 N   0  0  0  0  0  0
   -0.3984    0.7541    0.0000 C   0  0  0  0  0  0
    0.1536    1.3672    0.0000 C   0  0  0  0  0  0
  1  2  1  0  0  0
  2  3  2  0  0  0
  2  6  1  0  0  0
  3  4  1  0  0  0
  4  5  1  0  0  0
  5  6  2  0  0  0
  6  7  1  0  0  0
  7  8  2  0  0  0
  7 37  1  0  0  0
  8  9  1  0  0  0
  9 10  2  0  0  0
  9 19  1  0  0  0
 10 11  1  0  0  0
 10 37  1  0  0  0
 11 12  1  0  0  0
 11 17  2  0  0  0
 12 13  1  0  0  0
 13 14  1  0  0  0
 14 15  1  0  0  0
 15 16  1  0  0  0
 17 18  1  0  0  0
 18 19  2  0  0  0
 19 20  1  0  0  0
 20 21  2  0  0  0
 20 36  1  0  0  0
 21 22  1  0  0  0
 22 23  1  0  0  0
 22 34  2  0  0  0
 23 24  1  0  0  0
 24 25  2  0  0  0
 24 26  1  0  0  0
 26 27  1  0  0  0
 27 28  2  0  0  0
 27 33  1  0  0  0
 28 29  1  0  0  0
 29 30  1  0  0  0
 29 31  2  0  0  0
 31 32  1  0  0  0
 32 33  2  0  0  0
 34 35  1  0  0  0
 35 36  2  0  0  0
 37 38  1  0  0  0
 38 39  1  0  0  0
M  END
> <Outcome>
Active

$$$$

                    3D
 Structure written by MMmdl.
 40 44  0  0  1  0            999 V2000
   -1.6834   -2.1500    0.0000 N   0  0  0  0  0  0
   -1.9384   -1.3654    0.0000 C   0  0  0  0  0  0
   -2.7230   -1.1104    0.0000 N   0  0  0  0  0  0
   -2.7230   -0.2854    0.0000 O   0  0  0  0  0  0
   -1.9384   -0.0305    0.0000 N   0  0  0  0  0  0
   -1.4534   -0.6979    0.0000 C   0  0  0  0  0  0
   -0.6284   -0.6979    0.0000 C   0  0  0  0  0  0
   -0.1435   -1.3654    0.0000 N   0  0  0  0  0  0
    0.6411   -1.1104    0.0000 C   0  0  0  0  0  0
    0.6411   -0.2854    0.0000 C   0  0  0  0  0  0
    1.3556    0.1271    0.0000 C   0  0  0  0  0  0
    1.3556    0.9521    0.0000 O   0  0  0  0  0  0
    2.0701    1.3646    0.0000 C   0  0  0  0  0  0
    2.0701    2.1896    0.0000 C   0  0  0  0  0  0
    2.7845    2.6021    0.0000 C   0  0  0  0  0  0
    2.7845    3.4271    0.0000 N   0  0  0  0  0  0
    2.0701   -0.2854    0.0000 C   0  0  0  0  0  0
    2.0701   -1.1104    0.0000 N   0  0  0  0  0  0
    1.3556   -1.5229    0.0000 C   0  0  0  0  0  0
    1.3556   -2.3479    0.0000 C   0  0  0  0  0  0
    2.0701   -2.7604    0.0000 C   0  0  0  0  0  0
    2.0701   -3.5854    0.0000 C   0  0  0  0  0  0
    2.7845   -3.9979    0.0000 N   0  0  0  0  0  0
    2.7845   -4.8229    0.0000 C   0  0  0  0  0  0
    2.0701   -5.2354    0.0000 O   0  0  0  0  0  0
    3.4990   -5.2354    0.0000 N   0  0  0  0  0  0
    3.4990   -6.0604    0.0000 C   0  0  0  0  0  0
    4.2135   -6.4729    0.0000 C   0  0  0  0  0  0
    4.2135   -7.2979    0.0000 C   0  0  0  0  0  0
    3.4990   -7.7104    0.0000 C   0  0  0  0  0  0
    3.4990   -8.5354    0.0000 C   0  0  0  0  0  0
    3.4990   -9.3604    0.0000 N   0  0  0  0  0  0
    2.7845   -7.2979    0.0000 C   0  0  0  0  0  0
    2.7845   -6.4729    0.0000 C   0  0  0  0  0  0
    1.3556   -3.9979    0.0000 C   0  0  0  0  0  0
    0.6411   -3.5854    0.0000 C   0  0  0  0  0  0
    0.6411   -2.7604    0.0000 C   0  0  0  0  0  0
   -0.1435   -0.0305    0.0000 N   0  0  0  0  0  0
   -0.3984    0.7541    0.0000 C   0  0  0  0  0  0
    0.1536    1.3672    0.0000 C   0  0  0  0  0  0
  1  2  1  0  0  0
  2  3  2  0  0  0
  2  6  1  0  0  0
  3  4  1  0  0  0
  4  5  1  0  0  0
  5  6  2  0  0  0
  6  7  1  0  0  0
  7  8  2  0  0  0
  7 38  1  0  0  0
  8  9  1  0  0  0
  9 10  2  0  0  0
  9 19  1  0  0  0
 10 11  1  0  0  0
 10 38  1  0  0  0
 11 12  1  0  0  0
 11 17  2  0  0  0
 12 13  1  0  0  0
 13 14  1  0  0  0
 14 15  1  0  0  0
 15 16  1  0  0  0
 17 18  1  0  0  0
 18 19  2  0  0  0
 19 20  1  0  0  0
 20 21  2  0  0  0
 20 37  1  0  0  0
 21 22  1  0  0  0
 22 23  1  0  0  0
 22 35  2  0  0  0
 23 24  1  0  0  0
 24 25  2  0  0  0
 24 26  1  0  0  0
 26 27  1  0  0  0
 27 28  2  0  0  0
 27 34  1  0  0  0
 28 29  1  0  0  0
 29 30  2  0  0  0
 30 31  1  0  0  0
 30 33  1  0  0  0
 31 32  3  0  0  0
 33 34  2  0  0  0
 35 36  1  0  0  0
 36 37  2  0  0  0
 38 39  1  0  0  0
 39 40  1  0  0  0
M  END
> <Outcome>
Active

$$$$

                    3D
 Structure written by MMmdl.
 40 44  0  0  1  0            999 V2000
   -1.6834   -2.1500    0.0000 N   0  0  0  0  0  0
   -1.9384   -1.3654    0.0000 C   0  0  0  0  0  0
   -2.7230   -1.1104    0.0000 N   0  0  0  0  0  0
   -2.7230   -0.2854    0.0000 O   0  0  0  0  0  0
   -1.9384   -0.0305    0.0000 N   0  0  0  0  0  0
   -1.4534   -0.6979    0.0000 C   0  0  0  0  0  0
   -0.6284   -0.6979    0.0000 C   0  0  0  0  0  0
   -0.1435   -1.3654    0.0000 N   0  0  0  0  0  0
    0.6411   -1.1104    0.0000 C   0  0  0  0  0  0
    0.6411   -0.2854    0.0000 C   0  0  0  0  0  0
    1.3556    0.1271    0.0000 C   0  0  0  0  0  0
    1.3556    0.9521    0.0000 O   0  0  0  0  0  0
    2.0701    1.3646    0.0000 C   0  0  0  0  0  0
    2.0701    2.1896    0.0000 C   0  0  0  0  0  0
    2.7845    2.6021    0.0000 C   0  0  0  0  0  0
    2.7845    3.4271    0.0000 N   0  0  0  0  0  0
    2.0701   -0.2854    0.0000 C   0  0  0  0  0  0
    2.0701   -1.1104    0.0000 N   0  0  0  0  0  0
    1.3556   -1.5229    0.0000 C   0  0  0  0  0  0
    1.3556   -2.3479    0.0000 C   0  0  0  0  0  0
    2.0701   -2.7604    0.0000 C   0  0  0  0  0  0
    2.0701   -3.5854    0.0000 C   0  0  0  0  0  0
    2.7845   -3.9979    0.0000 N   0  0  0  0  0  0
    3.4990   -3.5854    0.0000 C   0  0  0  0  0  0
    3.4990   -2.7604    0.0000 O   0  0  0  0  0  0
    4.2135   -3.9979    0.0000 N   0  0  0  0  0  0
    4.2135   -4.8229    0.0000 C   0  0  0  0  0  0
    4.9279   -5.2354    0.0000 C   0  0  0  0  0  0
    4.9279   -6.0604    0.0000 C   0  0  0  0  0  0
    4.2135   -6.4729    0.0000 C   0  0  0  0  0  0
    3.4990   -6.0604    0.0000 C   0  0  0  0  0  0
    2.7845   -6.4729    0.0000 C   0  0  0  0  0  0
    2.0701   -6.8854    0.0000 N   0  0  0  0  0  0
    3.4990   -5.2354    0.0000 C   0  0  0  0  0  0
    1.3556   -3.9979    0.0000 C   0  0  0  0  0  0
    0.6411   -3.5854    0.0000 C   0  0  0  0  0  0
    0.6411   -2.7604    0.0000 C   0  0  0  0  0  0
   -0.1435   -0.0305    0.0000 N   0  0  0  0  0  0
   -0.3984    0.7541    0.0000 C   0  0  0  0  0  0
    0.1536    1.3672    0.0000 C   0  0  0  0  0  0
  1  2  1  0  0  0
  2  3  2  0  0  0
  2  6  1  0  0  0
  3  4  1  0  0  0
  4  5  1  0  0  0
  5  6  2  0  0  0
  6  7  1  0  0  0
  7  8  2  0  0  0
  7 38  1  0  0  0
  8  9  1  0  0  0
  9 10  2  0  0  0
  9 19  1  0  0  0
 10 11  1  0  0  0
 10 38  1  0  0  0
 11 12  1  0  0  0
 11 17  2  0  0  0
 12 13  1  0  0  0
 13 14  1  0  0  0
 14 15  1  0  0  0
 15 16  1  0  0  0
 17 18  1  0  0  0
 18 19  2  0  0  0
 19 20  1  0  0  0
 20 21  2  0  0  0
 20 37  1  0  0  0
 21 22  1  0  0  0
 22 23  1  0  0  0
 22 35  2  0  0  0
 23 24  1  0  0  0
 24 25  2  0  0  0
 24 26  1  0  0  0
 26 27  1  0  0  0
 27 28  2  0  0  0
 27 34  1  0  0  0
 28 29  1  0  0  0
 29 30  2  0  0  0
 30 31  1  0  0  0
 31 32  1  0  0  0
 31 34  2  0  0  0
 32 33  3  0  0  0
 35 36  1  0  0  0
 36 37  2  0  0  0
 38 39  1  0  0  0
 39 40  1  0  0  0
M  END
> <Outcome>
Active

$$$$

                    3D
 Structure written by MMmdl.
 42 48  0  0  1  0            999 V2000
    6.7487   -4.3311    0.0000 N   0  0  0  0  0  0
    7.0037   -5.1157    0.0000 C   0  0  0  0  0  0
    7.7883   -5.3706    0.0000 N   0  0  0  0  0  0
    7.7884   -6.1956    0.0000 O   0  0  0  0  0  0
    7.0038   -6.4506    0.0000 N   0  0  0  0  0  0
    6.5188   -5.7832    0.0000 C   0  0  0  0  0  0
    5.6938   -5.7832    0.0000 C   0  0  0  0  0  0
    5.2089   -5.1158    0.0000 N   0  0  0  0  0  0
    4.4243   -5.3708    0.0000 C   0  0  0  0  0  0
    4.4243   -6.1958    0.0000 C   0  0  0  0  0  0
    3.7099   -6.6083    0.0000 C   0  0  0  0  0  0
    3.7099   -7.4333    0.0000 O   0  0  0  0  0  0
    2.9955   -7.8459    0.0000 C   0  0  0  0  0  0
    2.9955   -8.6709    0.0000 C   0  0  0  0  0  0
    2.2810   -9.0834    0.0000 C   0  0  0  0  0  0
    2.2811   -9.9084    0.0000 N   0  0  0  0  0  0
    2.9954   -6.1959    0.0000 C   0  0  0  0  0  0
    2.9953   -5.3709    0.0000 N   0  0  0  0  0  0
    3.7098   -4.9583    0.0000 C   0  0  0  0  0  0
    3.7097   -4.1333    0.0000 C   0  0  0  0  0  0
    2.9952   -3.7209    0.0000 C   0  0  0  0  0  0
    2.9952   -2.8959    0.0000 C   0  0  0  0  0  0
    2.2807   -2.4834    0.0000 N   0  0  0  0  0  0
    1.5662   -2.8960    0.0000 C   0  0  0  0  0  0
    1.5663   -3.7210    0.0000 O   0  0  0  0  0  0
    0.8517   -2.4835    0.0000 N   0  0  0  0  0  0
    0.8517   -1.6585    0.0000 C   0  0  0  0  0  0
    0.1163   -2.0322    0.0000 C   0  0  0  0  0  0
    0.5657   -1.2419    0.0000 C   0  0  3  0  0  0
    0.5657   -0.4945    0.0000 C   0  0  0  0  0  0
    1.3012   -0.1208    0.0000 C   0  0  3  0  0  0
    2.0368   -0.4945    0.0000 C   0  0  0  0  0  0
    2.0368   -1.2419    0.0000 C   0  0  3  0  0  0
    1.3012   -1.6156    0.0000 C   0  0  0  0  0  0
    1.5873   -2.0322    0.0000 C   0  0  0  0  0  0
    0.8517   -0.9111    0.0000 C   0  0  0  0  0  0
    3.7096   -2.4833    0.0000 C   0  0  0  0  0  0
    4.4241   -2.8958    0.0000 C   0  0  0  0  0  0
    4.4242   -3.7208    0.0000 C   0  0  0  0  0  0
    5.2089   -6.4507    0.0000 N   0  0  0  0  0  0
    5.4639   -7.2353    0.0000 C   0  0  0  0  0  0
    4.9119   -7.8484    0.0000 C   0  0  0  0  0  0
  1  2  1  0  0  0
  2  3  2  0  0  0
  2  6  1  0  0  0
  3  4  1  0  0  0
  4  5  1  0  0  0
  5  6  2  0  0  0
  6  7  1  0  0  0
  7  8  2  0  0  0
  7 40  1  0  0  0
  8  9  1  0  0  0
  9 10  2  0  0  0
  9 19  1  0  0  0
 10 11  1  0  0  0
 10 40  1  0  0  0
 11 12  1  0  0  0
 11 17  2  0  0  0
 12 13  1  0  0  0
 13 14  1  0  0  0
 14 15  1  0  0  0
 15 16  1  0  0  0
 17 18  1  0  0  0
 18 19  2  0  0  0
 19 20  1  0  0  0
 20 21  2  0  0  0
 20 39  1  0  0  0
 21 22  1  0  0  0
 22 23  1  0  0  0
 22 37  2  0  0  0
 23 24  1  0  0  0
 24 25  2  0  0  0
 24 26  1  0  0  0
 26 27  1  0  0  0
 27 28  1  0  0  0
 27 35  1  0  0  0
 27 36  1  0  0  0
 28 29  1  0  0  0
 29 34  1  0  0  0
 29 30  1  0  0  0
 30 31  1  0  0  0
 31 32  1  0  0  0
 31 36  1  0  0  0
 32 33  1  0  0  0
 33 35  1  0  0  0
 33 34  1  0  0  0
 37 38  1  0  0  0
 38 39  2  0  0  0
 40 41  1  0  0  0
 41 42  1  0  0  0
M  END
> <Outcome>
Active

$$$$

                    3D
 Structure written by MMmdl.
 36 41  0  0  1  0            999 V2000
   -4.2962   -0.6979    0.0000 N   0  0  0  0  0  0
   -3.8837   -1.4124    0.0000 C   0  0  3  0  0  0
   -3.0587   -1.4124    0.0000 C   0  0  0  0  0  0
   -2.6462   -0.6979    0.0000 O   0  0  0  0  0  0
   -1.8212   -0.6979    0.0000 C   0  0  0  0  0  0
   -1.4087    0.0165    0.0000 C   0  0  0  0  0  0
   -0.5837    0.0165    0.0000 C   0  0  0  0  0  0
   -0.1712    0.7310    0.0000 C   0  0  0  0  0  0
   -0.5837    1.4455    0.0000 C   0  0  0  0  0  0
   -0.1712    2.1599    0.0000 C   0  0  0  0  0  0
   -0.4261    2.9446    0.0000 C   0  0  0  0  0  0
    0.2413    3.4295    0.0000 N   0  0  0  0  0  0
    0.9087    2.9446    0.0000 N   0  0  0  0  0  0
    0.6538    2.1599    0.0000 C   0  0  0  0  0  0
    1.0663    1.4455    0.0000 C   0  0  0  0  0  0
    0.6538    0.7310    0.0000 C   0  0  0  0  0  0
   -1.2108    3.1995    0.0000 C   0  0  0  0  0  0
   -0.1712   -0.6979    0.0000 C   0  0  0  0  0  0
    0.6538   -0.6979    0.0000 C   0  0  0  0  0  0
    1.1387   -0.0305    0.0000 C   0  0  0  0  0  0
    1.9233   -0.2854    0.0000 C   0  0  0  0  0  0
    2.6378    0.1271    0.0000 C   0  0  0  0  0  0
    3.3523   -0.2854    0.0000 C   0  0  0  0  0  0
    3.3523   -1.1104    0.0000 C   0  0  0  0  0  0
    2.6378   -1.5229    0.0000 C   0  0  0  0  0  0
    1.9233   -1.1104    0.0000 C   0  0  0  0  0  0
    1.1387   -1.3654    0.0000 S   0  0  0  0  0  0
   -0.5837   -1.4124    0.0000 N   0  0  0  0  0  0
   -1.4087   -1.4124    0.0000 C   0  0  0  0  0  0
   -4.2962   -2.1269    0.0000 C   0  0  0  0  0  0
   -5.1212   -2.1269    0.0000 C   0  0  0  0  0  0
   -5.5337   -2.8414    0.0000 C   0  0  0  0  0  0
   -6.3587   -2.8414    0.0000 C   0  0  0  0  0  0
   -6.7712   -2.1269    0.0000 C   0  0  0  0  0  0
   -6.3587   -1.4124    0.0000 C   0  0  0  0  0  0
   -5.5337   -1.4124    0.0000 C   0  0  0  0  0  0
  1  2  1  0  0  0
  2  3  1  0  0  0
  2 30  1  0  0  0
  3  4  1  0  0  0
  4  5  1  0  0  0
  5  6  2  0  0  0
  5 29  1  0  0  0
  6  7  1  0  0  0
  7  8  1  0  0  0
  7 18  2  0  0  0
  8  9  2  0  0  0
  8 16  1  0  0  0
  9 10  1  0  0  0
 10 11  2  0  0  0
 10 14  1  0  0  0
 11 12  1  0  0  0
 11 17  1  0  0  0
 12 13  1  0  0  0
 13 14  2  0  0  0
 14 15  1  0  0  0
 15 16  2  0  0  0
 18 19  1  0  0  0
 18 28  1  0  0  0
 19 20  2  0  0  0
 19 27  1  0  0  0
 20 21  1  0  0  0
 21 22  2  0  0  0
 21 26  1  0  0  0
 22 23  1  0  0  0
 23 24  2  0  0  0
 24 25  1  0  0  0
 25 26  2  0  0  0
 26 27  1  0  0  0
 28 29  2  0  0  0
 30 31  1  0  0  0
 31 32  2  0  0  0
 31 36  1  0  0  0
 32 33  1  0  0  0
 33 34  2  0  0  0
 34 35  1  0  0  0
 35 36  2  0  0  0
M  END
> <Outcome>
Active

$$$$

                    3D
 Structure written by MMmdl.
 24 26  0  0  1  0            999 V2000
   -0.7145    1.2375    0.0000 O   0  0  0  0  0  0
    0.0000    0.8250    0.0000 C   0  0  0  0  0  0
    0.7145    1.2375    0.0000 C   0  0  0  0  0  0
    0.7145    2.0625    0.0000 Cl  0  0  0  0  0  0
    1.4289    0.8250    0.0000 C   0  0  0  0  0  0
    1.4289    0.0000    0.0000 C   0  0  0  0  0  0
    0.7145   -0.4125    0.0000 C   0  0  0  0  0  0
    0.7145   -1.2375    0.0000 C   0  0  0  0  0  0
    1.3819   -1.7224    0.0000 C   0  0  0  0  0  0
    2.1665   -1.4675    0.0000 C   0  0  0  0  0  0
    2.3381   -0.6605    0.0000 C   0  0  0  0  0  0
    3.1227   -0.4056    0.0000 C   0  0  0  0  0  0
    3.7358   -0.9576    0.0000 N   0  0  0  0  0  0
    3.5642   -1.7646    0.0000 C   0  0  0  0  0  0
    2.7796   -2.0195    0.0000 C   0  0  0  0  0  0
    1.1270   -2.5070    0.0000 O   0  0  0  0  0  0
    0.3020   -2.5070    0.0000 C   0  0  0  0  0  0
   -0.1830   -3.1745    0.0000 C   0  0  0  0  0  0
    0.4845   -3.6594    0.0000 C   0  0  0  0  0  0
   -0.8504   -2.6896    0.0000 C   0  0  0  0  0  0
   -0.6679   -3.8419    0.0000 C   0  0  0  0  0  0
   -1.4884   -3.7557    0.0000 N   0  0  0  0  0  0
    0.0470   -1.7224    0.0000 C   0  0  0  0  0  0
    0.0000    0.0000    0.0000 C   0  0  0  0  0  0
  1  2  1  0  0  0
  2  3  2  0  0  0
  2 24  1  0  0  0
  3  4  1  0  0  0
  3  5  1  0  0  0
  5  6  2  0  0  0
  6  7  1  0  0  0
  7  8  1  0  0  0
  7 24  2  0  0  0
  8  9  2  0  0  0
  8 23  1  0  0  0
  9 10  1  0  0  0
  9 16  1  0  0  0
 10 11  2  0  0  0
 10 15  1  0  0  0
 11 12  1  0  0  0
 12 13  2  0  0  0
 13 14  1  0  0  0
 14 15  2  0  0  0
 16 17  1  0  0  0
 17 18  1  0  0  0
 17 23  2  0  0  0
 18 19  1  0  0  0
 18 20  1  0  0  0
 18 21  1  0  0  0
 21 22  1  0  0  0
M  END
> <Outcome>
Active

$$$$

                    3D
 Structure written by MMmdl.
 41 45  0  0  1  0            999 V2000
    0.8838   -2.1500    0.0000 C   0  0  0  0  0  0
    1.1387   -1.3654    0.0000 N   0  0  0  0  0  0
    0.6538   -0.6979    0.0000 N   0  0  0  0  0  0
    1.1387   -0.0305    0.0000 C   0  0  0  0  0  0
    0.8838    0.7541    0.0000 C   0  0  0  0  0  0
    0.0768    0.9256    0.0000 C   0  0  0  0  0  0
   -0.1781    1.7103    0.0000 C   0  0  0  0  0  0
    0.3739    2.3234    0.0000 C   0  0  0  0  0  0
    0.1190    3.1080    0.0000 N   0  0  0  0  0  0
    0.6710    3.7211    0.0000 C   0  0  0  0  0  0
    1.4780    3.5496    0.0000 O   0  0  0  0  0  0
    0.4161    4.5057    0.0000 N   0  0  0  0  0  0
    0.9681    5.1188    0.0000 C   0  0  0  0  0  0
    0.7132    5.9034    0.0000 C   0  0  0  0  0  0
    1.2652    6.5165    0.0000 C   0  0  0  0  0  0
    1.0102    7.3011    0.0000 C   0  0  0  0  0  0
    0.7553    8.0858    0.0000 F   0  0  0  0  0  0
    0.2256    7.0462    0.0000 F   0  0  0  0  0  0
    1.7949    7.5561    0.0000 F   0  0  0  0  0  0
    2.0722    6.3450    0.0000 C   0  0  0  0  0  0
    2.3271    5.5604    0.0000 C   0  0  0  0  0  0
    1.7751    4.9473    0.0000 C   0  0  0  0  0  0
    2.0300    4.1626    0.0000 F   0  0  0  0  0  0
    1.1809    2.1518    0.0000 C   0  0  0  0  0  0
    1.4358    1.3672    0.0000 C   0  0  0  0  0  0
    1.9233   -0.2854    0.0000 C   0  0  0  0  0  0
    2.6378    0.1271    0.0000 C   0  0  0  0  0  0
    3.3523   -0.2854    0.0000 N   0  0  0  0  0  0
    3.3523   -1.1104    0.0000 C   0  0  0  0  0  0
    4.0668   -1.5229    0.0000 N   0  0  0  0  0  0
    4.0668   -2.3479    0.0000 C   0  0  0  0  0  0
    4.7812   -2.7604    0.0000 C   0  0  0  0  0  0
    4.7812   -3.5854    0.0000 C   0  0  0  0  0  0
    5.4957   -3.9979    0.0000 C   0  0  0  0  0  0
    5.4957   -4.8229    0.0000 N   0  0  0  0  0  0
    6.1631   -5.3079    0.0000 C   0  0  0  0  0  0
    5.9082   -6.0925    0.0000 C   0  0  0  0  0  0
    5.0832   -6.0925    0.0000 C   0  0  0  0  0  0
    4.8283   -5.3079    0.0000 C   0  0  0  0  0  0
    2.6378   -1.5229    0.0000 N   0  0  0  0  0  0
    1.9233   -1.1104    0.0000 C   0  0  0  0  0  0
  1  2  1  0  0  0
  2  3  1  0  0  0
  2 41  1  0  0  0
  3  4  2  0  0  0
  4  5  1  0  0  0
  4 26  1  0  0  0
  5  6  2  0  0  0
  5 25  1  0  0  0
  6  7  1  0  0  0
  7  8  2  0  0  0
  8  9  1  0  0  0
  8 24  1  0  0  0
  9 10  1  0  0  0
 10 11  2  0  0  0
 10 12  1  0  0  0
 12 13  1  0  0  0
 13 14  2  0  0  0
 13 22  1  0  0  0
 14 15  1  0  0  0
 15 16  1  0  0  0
 15 20  2  0  0  0
 16 17  1  0  0  0
 16 18  1  0  0  0
 16 19  1  0  0  0
 20 21  1  0  0  0
 21 22  2  0  0  0
 22 23  1  0  0  0
 24 25  2  0  0  0
 26 27  2  0  0  0
 26 41  1  0  0  0
 27 28  1  0  0  0
 28 29  2  0  0  0
 29 30  1  0  0  0
 29 40  1  0  0  0
 30 31  1  0  0  0
 31 32  1  0  0  0
 32 33  1  0  0  0
 33 34  1  0  0  0
 34 35  1  0  0  0
 35 36  1  0  0  0
 35 39  1  0  0  0
 36 37  1  0  0  0
 37 38  1  0  0  0
 38 39  1  0  0  0
 40 41  2  0  0  0
M  END
> <Outcome>
Inactive

$$$$

                    3D
 Structure written by MMmdl.
 43 47  0  0  1  0            999 V2000
    7.6391    6.0604    0.0000 C   0  0  0  0  0  0
    6.9246    5.6479    0.0000 N   0  0  0  0  0  0
    6.9246    4.8229    0.0000 C   0  0  0  0  0  0
    6.2102    4.4104    0.0000 C   0  0  0  0  0  0
    5.4957    4.8229    0.0000 N   0  0  0  0  0  0
    4.7812    4.4104    0.0000 C   0  0  0  0  0  0
    4.7812    3.5854    0.0000 C   0  0  0  0  0  0
    4.0668    3.1729    0.0000 C   0  0  0  0  0  0
    4.0668    2.3479    0.0000 N   0  0  0  0  0  0
    3.3523    1.9354    0.0000 C   0  0  0  0  0  0
    3.3523    1.1104    0.0000 N   0  0  0  0  0  0
    2.6378    0.6979    0.0000 C   0  0  0  0  0  0
    1.9233    1.1104    0.0000 C   0  0  0  0  0  0
    1.1387    0.8555    0.0000 C   0  0  0  0  0  0
    0.8838    0.0709    0.0000 C   0  0  0  0  0  0
    1.4358   -0.5422    0.0000 C   0  0  0  0  0  0
    1.1809   -1.3268    0.0000 C   0  0  0  0  0  0
    0.3739   -1.4984    0.0000 C   0  0  0  0  0  0
    0.1190   -2.2830    0.0000 N   0  0  0  0  0  0
   -0.6880   -2.4545    0.0000 C   0  0  0  0  0  0
   -1.2400   -1.8414    0.0000 O   0  0  0  0  0  0
   -0.9429   -3.2391    0.0000 N   0  0  0  0  0  0
   -1.7499   -3.4107    0.0000 C   0  0  0  0  0  0
   -2.0049   -4.1953    0.0000 C   0  0  0  0  0  0
   -2.8118   -4.3668    0.0000 C   0  0  0  0  0  0
   -3.0668   -5.1514    0.0000 C   0  0  0  0  0  0
   -3.3217   -5.9361    0.0000 F   0  0  0  0  0  0
   -3.8514   -4.8965    0.0000 F   0  0  0  0  0  0
   -2.2821   -5.4064    0.0000 F   0  0  0  0  0  0
   -3.3639   -3.7537    0.0000 C   0  0  0  0  0  0
   -3.1089   -2.9691    0.0000 C   0  0  0  0  0  0
   -2.3020   -2.7976    0.0000 C   0  0  0  0  0  0
   -2.0470   -2.0129    0.0000 F   0  0  0  0  0  0
   -0.1781   -0.8853    0.0000 C   0  0  0  0  0  0
   -0.9851   -1.0568    0.0000 F   0  0  0  0  0  0
    0.0768   -0.1006    0.0000 C   0  0  0  0  0  0
    0.6538    1.5229    0.0000 N   0  0  0  0  0  0
    1.1387    2.1904    0.0000 N   0  0  0  0  0  0
    0.8838    2.9750    0.0000 C   0  0  0  0  0  0
    1.9233    1.9354    0.0000 C   0  0  0  0  0  0
    2.6378    2.3479    0.0000 N   0  0  0  0  0  0
    5.4957    5.6479    0.0000 C   0  0  0  0  0  0
    6.2102    6.0604    0.0000 C   0  0  0  0  0  0
  1  2  1  0  0  0
  2  3  1  0  0  0
  2 43  1  0  0  0
  3  4  1  0  0  0
  4  5  1  0  0  0
  5  6  1  0  0  0
  5 42  1  0  0  0
  6  7  1  0  0  0
  7  8  1  0  0  0
  8  9  1  0  0  0
  9 10  1  0  0  0
 10 11  2  0  0  0
 10 41  1  0  0  0
 11 12  1  0  0  0
 12 13  2  0  0  0
 13 14  1  0  0  0
 13 40  1  0  0  0
 14 15  1  0  0  0
 14 37  2  0  0  0
 15 16  2  0  0  0
 15 36  1  0  0  0
 16 17  1  0  0  0
 17 18  2  0  0  0
 18 19  1  0  0  0
 18 34  1  0  0  0
 19 20  1  0  0  0
 20 21  2  0  0  0
 20 22  1  0  0  0
 22 23  1  0  0  0
 23 24  2  0  0  0
 23 32  1  0  0  0
 24 25  1  0  0  0
 25 26  1  0  0  0
 25 30  2  0  0  0
 26 27  1  0  0  0
 26 28  1  0  0  0
 26 29  1  0  0  0
 30 31  1  0  0  0
 31 32  2  0  0  0
 32 33  1  0  0  0
 34 35  1  0  0  0
 34 36  2  0  0  0
 37 38  1  0  0  0
 38 39  1  0  0  0
 38 40  1  0  0  0
 40 41  2  0  0  0
 42 43  1  0  0  0
M  END
> <Outcome>
Inactive

$$$$

                    3D
 Structure written by MMmdl.
 35 39  0  0  1  0            999 V2000
    0.6538   -2.1269    0.0000 C   0  0  0  0  0  0
   -0.1712   -2.1269    0.0000 O   0  0  0  0  0  0
   -0.5837   -1.4124    0.0000 C   0  0  0  0  0  0
   -1.4087   -1.4124    0.0000 C   0  0  0  0  0  0
   -1.8212   -0.6979    0.0000 C   0  0  0  0  0  0
   -2.6462   -0.6979    0.0000 C   0  0  0  0  0  0
   -3.0587   -1.4124    0.0000 O   0  0  0  0  0  0
   -3.0587    0.0165    0.0000 N   0  0  0  0  0  0
   -3.8837    0.0165    0.0000 C   0  0  0  0  0  0
   -4.2962   -0.6979    0.0000 C   0  0  0  0  0  0
   -5.1212   -0.6979    0.0000 C   0  0  0  0  0  0
   -5.5337    0.0165    0.0000 N   0  0  0  0  0  0
   -6.3587    0.0165    0.0000 C   0  0  0  0  0  0
   -6.7712    0.7310    0.0000 C   0  0  0  0  0  0
   -7.5962    0.7310    0.0000 C   0  0  0  0  0  0
   -8.0087    1.4455    0.0000 C   0  0  0  0  0  0
   -7.5962    2.1599    0.0000 C   0  0  0  0  0  0
   -6.7712    2.1599    0.0000 C   0  0  0  0  0  0
   -6.3587    1.4455    0.0000 C   0  0  0  0  0  0
   -5.1212    0.7310    0.0000 C   0  0  0  0  0  0
   -4.2962    0.7310    0.0000 C   0  0  0  0  0  0
   -1.4087    0.0165    0.0000 C   0  0  0  0  0  0
   -0.5837    0.0165    0.0000 C   0  0  0  0  0  0
   -0.1712   -0.6979    0.0000 C   0  0  0  0  0  0
    0.6538   -0.6979    0.0000 C   0  0  0  0  0  0
    1.1387   -0.0305    0.0000 C   0  0  0  0  0  0
    1.9233   -0.2854    0.0000 C   0  0  0  0  0  0
    2.6378    0.1271    0.0000 C   0  0  0  0  0  0
    3.3523   -0.2854    0.0000 C   0  0  0  0  0  0
    4.0668    0.1271    0.0000 Cl  0  0  0  0  0  0
    3.3523   -1.1104    0.0000 C   0  0  0  0  0  0
    4.0668   -1.5229    0.0000 Cl  0  0  0  0  0  0
    2.6378   -1.5229    0.0000 C   0  0  0  0  0  0
    1.9233   -1.1104    0.0000 C   0  0  0  0  0  0
    1.1387   -1.3654    0.0000 N   0  0  0  0  0  0
  1  2  1  0  0  0
  2  3  1  0  0  0
  3  4  2  0  0  0
  3 24  1  0  0  0
  4  5  1  0  0  0
  5  6  1  0  0  0
  5 22  2  0  0  0
  6  7  2  0  0  0
  6  8  1  0  0  0
  8  9  1  0  0  0
  9 10  1  0  0  0
  9 21  1  0  0  0
 10 11  1  0  0  0
 11 12  1  0  0  0
 12 13  1  0  0  0
 12 20  1  0  0  0
 13 14  1  0  0  0
 14 15  2  0  0  0
 14 19  1  0  0  0
 15 16  1  0  0  0
 16 17  2  0  0  0
 17 18  1  0  0  0
 18 19  2  0  0  0
 20 21  1  0  0  0
 22 23  1  0  0  0
 23 24  2  0  0  0
 24 25  1  0  0  0
 25 26  2  0  0  0
 25 35  1  0  0  0
 26 27  1  0  0  0
 27 28  2  0  0  0
 27 34  1  0  0  0
 28 29  1  0  0  0
 29 30  1  0  0  0
 29 31  2  0  0  0
 31 32  1  0  0  0
 31 33  1  0  0  0
 33 34  1  0  0  0
 34 35  2  0  0  0
M  END
> <Outcome>
Inactive

$$$$

                    3D
 Structure written by MMmdl.
 41 45  0  0  1  0            999 V2000
    0.8838   -2.1500    0.0000 C   0  0  0  0  0  0
    1.1387   -1.3654    0.0000 N   0  0  0  0  0  0
    0.6538   -0.6979    0.0000 N   0  0  0  0  0  0
    1.1387   -0.0305    0.0000 C   0  0  0  0  0  0
    0.8838    0.7541    0.0000 C   0  0  0  0  0  0
    0.0768    0.9256    0.0000 C   0  0  0  0  0  0
   -0.1781    1.7103    0.0000 C   0  0  0  0  0  0
    0.3739    2.3234    0.0000 C   0  0  0  0  0  0
    0.1190    3.1080    0.0000 N   0  0  0  0  0  0
    0.6710    3.7211    0.0000 C   0  0  0  0  0  0
    1.4780    3.5496    0.0000 O   0  0  0  0  0  0
    0.4161    4.5057    0.0000 N   0  0  0  0  0  0
    0.9681    5.1188    0.0000 C   0  0  0  0  0  0
    0.7132    5.9034    0.0000 C   0  0  0  0  0  0
    1.2652    6.5165    0.0000 C   0  0  0  0  0  0
    1.0102    7.3011    0.0000 C   0  0  0  0  0  0
    0.7553    8.0858    0.0000 F   0  0  0  0  0  0
    0.2256    7.0462    0.0000 F   0  0  0  0  0  0
    1.7949    7.5561    0.0000 F   0  0  0  0  0  0
    2.0722    6.3450    0.0000 C   0  0  0  0  0  0
    2.3271    5.5604    0.0000 C   0  0  0  0  0  0
    1.7751    4.9473    0.0000 C   0  0  0  0  0  0
    2.0300    4.1626    0.0000 F   0  0  0  0  0  0
    1.1809    2.1518    0.0000 C   0  0  0  0  0  0
    1.7329    2.7649    0.0000 F   0  0  0  0  0  0
    1.4358    1.3672    0.0000 C   0  0  0  0  0  0
    1.9233   -0.2854    0.0000 C   0  0  0  0  0  0
    2.6378    0.1271    0.0000 C   0  0  0  0  0  0
    3.3523   -0.2854    0.0000 N   0  0  0  0  0  0
    3.3523   -1.1104    0.0000 C   0  0  0  0  0  0
    4.0668   -1.5229    0.0000 N   0  0  0  0  0  0
    4.7812   -1.1104    0.0000 C   0  0  0  0  0  0
    5.4957   -1.5229    0.0000 C   0  0  0  0  0  0
    6.2102   -1.1104    0.0000 C   0  0  0  0  0  0
    6.9246   -1.5229    0.0000 N   0  0  0  0  0  0
    7.6783   -1.1874    0.0000 C   0  0  0  0  0  0
    8.2303   -1.8005    0.0000 C   0  0  0  0  0  0
    7.8178   -2.5150    0.0000 N   0  0  0  0  0  0
    7.0109   -2.3434    0.0000 C   0  0  0  0  0  0
    2.6378   -1.5229    0.0000 N   0  0  0  0  0  0
    1.9233   -1.1104    0.0000 C   0  0  0  0  0  0
  1  2  1  0  0  0
  2  3  1  0  0  0
  2 41  1  0  0  0
  3  4  2  0  0  0
  4  5  1  0  0  0
  4 27  1  0  0  0
  5  6  2  0  0  0
  5 26  1  0  0  0
  6  7  1  0  0  0
  7  8  2  0  0  0
  8  9  1  0  0  0
  8 24  1  0  0  0
  9 10  1  0  0  0
 10 11  2  0  0  0
 10 12  1  0  0  0
 12 13  1  0  0  0
 13 14  2  0  0  0
 13 22  1  0  0  0
 14 15  1  0  0  0
 15 16  1  0  0  0
 15 20  2  0  0  0
 16 17  1  0  0  0
 16 18  1  0  0  0
 16 19  1  0  0  0
 20 21  1  0  0  0
 21 22  2  0  0  0
 22 23  1  0  0  0
 24 25  1  0  0  0
 24 26  2  0  0  0
 27 28  2  0  0  0
 27 41  1  0  0  0
 28 29  1  0  0  0
 29 30  2  0  0  0
 30 31  1  0  0  0
 30 40  1  0  0  0
 31 32  1  0  0  0
 32 33  1  0  0  0
 33 34  1  0  0  0
 34 35  1  0  0  0
 35 36  1  0  0  0
 35 39  1  0  0  0
 36 37  2  0  0  0
 37 38  1  0  0  0
 38 39  2  0  0  0
 40 41  2  0  0  0
M  END
> <Outcome>
Inactive

$$$$

                    3D
 Structure written by MMmdl.
 38 42  0  0  1  0            999 V2000
    4.7812    1.9354    0.0000 C   0  0  0  0  0  0
    4.0668    2.3479    0.0000 O   0  0  0  0  0  0
    3.3523    1.9354    0.0000 C   0  0  0  0  0  0
    3.3523    1.1104    0.0000 C   0  0  0  0  0  0
    2.6378    0.6979    0.0000 C   0  0  0  0  0  0
    1.9233    1.1104    0.0000 C   0  0  0  0  0  0
    1.1387    0.8555    0.0000 N   0  0  0  0  0  0
    0.6538    1.5229    0.0000 C   0  0  0  0  0  0
   -0.1712    1.5229    0.0000 C   0  0  0  0  0  0
   -0.5837    0.8085    0.0000 C   0  0  0  0  0  0
   -1.4087    0.8085    0.0000 C   0  0  0  0  0  0
   -1.8212    1.5229    0.0000 C   0  0  0  0  0  0
   -2.6462    1.5229    0.0000 C   0  0  0  0  0  0
   -3.0587    0.8085    0.0000 O   0  0  0  0  0  0
   -3.0587    2.2374    0.0000 N   0  0  0  0  0  0
   -3.8837    2.2374    0.0000 C   0  0  0  0  0  0
   -4.2962    2.9519    0.0000 C   0  0  0  0  0  0
   -5.1212    2.9519    0.0000 C   0  0  0  0  0  0
   -5.5337    3.6664    0.0000 N   0  0  0  0  0  0
   -6.3587    3.6664    0.0000 C   0  0  0  0  0  0
   -6.7712    4.3808    0.0000 C   0  0  0  0  0  0
   -6.3587    5.0953    0.0000 N   0  0  0  0  0  0
   -6.7712    5.8098    0.0000 C   0  0  0  0  0  0
   -7.5962    5.8098    0.0000 C   0  0  0  0  0  0
   -8.0087    6.5242    0.0000 C   0  0  0  0  0  0
   -8.8337    6.5242    0.0000 Cl  0  0  0  0  0  0
   -7.5962    7.2387    0.0000 C   0  0  0  0  0  0
   -6.7712    7.2387    0.0000 C   0  0  0  0  0  0
   -6.3587    6.5242    0.0000 C   0  0  0  0  0  0
   -5.5337    6.5242    0.0000 O   0  0  0  0  0  0
   -5.1212    7.2387    0.0000 C   0  0  0  0  0  0
   -5.5337    5.0953    0.0000 C   0  0  0  0  0  0
   -5.1212    4.3808    0.0000 C   0  0  0  0  0  0
   -1.4087    2.2374    0.0000 C   0  0  0  0  0  0
   -0.5837    2.2374    0.0000 C   0  0  0  0  0  0
    1.1387    2.1904    0.0000 N   0  0  0  0  0  0
    1.9233    1.9354    0.0000 C   0  0  0  0  0  0
    2.6378    2.3479    0.0000 C   0  0  0  0  0  0
  1  2  1  0  0  0
  2  3  1  0  0  0
  3  4  2  0  0  0
  3 38  1  0  0  0
  4  5  1  0  0  0
  5  6  2  0  0  0
  6  7  1  0  0  0
  6 37  1  0  0  0
  7  8  2  0  0  0
  8  9  1  0  0  0
  8 36  1  0  0  0
  9 10  2  0  0  0
  9 35  1  0  0  0
 10 11  1  0  0  0
 11 12  2  0  0  0
 12 13  1  0  0  0
 12 34  1  0  0  0
 13 14  2  0  0  0
 13 15  1  0  0  0
 15 16  1  0  0  0
 16 17  1  0  0  0
 17 18  1  0  0  0
 18 19  1  0  0  0
 19 20  1  0  0  0
 19 33  1  0  0  0
 20 21  1  0  0  0
 21 22  1  0  0  0
 22 23  1  0  0  0
 22 32  1  0  0  0
 23 24  2  0  0  0
 23 29  1  0  0  0
 24 25  1  0  0  0
 25 26  1  0  0  0
 25 27  2  0  0  0
 27 28  1  0  0  0
 28 29  2  0  0  0
 29 30  1  0  0  0
 30 31  1  0  0  0
 32 33  1  0  0  0
 34 35  2  0  0  0
 36 37  1  0  0  0
 37 38  2  0  0  0
M  END
> <Outcome>
Inactive

$$$$

                    3D
 Structure written by MMmdl.
 40 44  0  0  1  0            999 V2000
    0.0000   -4.9500    0.0000 C   0  0  0  0  0  0
   -0.7145   -5.3625    0.0000 C   0  0  0  0  0  0
   -0.7145   -6.1875    0.0000 C   0  0  0  0  0  0
   -1.4289   -6.6000    0.0000 C   0  0  0  0  0  0
   -1.4289   -7.4250    0.0000 F   0  0  0  0  0  0
   -2.1434   -6.1875    0.0000 C   0  0  0  0  0  0
   -2.1434   -5.3625    0.0000 C   0  0  0  0  0  0
   -1.4289   -4.9500    0.0000 C   0  0  0  0  0  0
   -1.4289   -4.1250    0.0000 C   0  0  0  0  0  0
   -0.7145   -3.7125    0.0000 N   0  0  0  0  0  0
   -0.7145   -2.8875    0.0000 C   0  0  0  0  0  0
    0.0000   -2.4750    0.0000 N   0  0  0  0  0  0
    0.7145   -2.8875    0.0000 C   0  0  0  0  0  0
    1.4289   -2.4750    0.0000 C   0  0  0  0  0  0
    2.1434   -2.8875    0.0000 C   0  0  0  0  0  0
    2.8579   -2.4750    0.0000 N   0  0  0  0  0  0
    3.5724   -2.8875    0.0000 C   0  0  0  0  0  0
    4.2868   -2.4750    0.0000 C   0  0  0  0  0  0
    5.0013   -2.8875    0.0000 C   0  0  0  0  0  0
    5.7158   -2.4750    0.0000 C   0  0  0  0  0  0
    6.4302   -2.8875    0.0000 C   0  0  0  0  0  0
    6.4302   -3.7125    0.0000 C   0  0  0  0  0  0
    5.7158   -4.1250    0.0000 C   0  0  0  0  0  0
    5.0013   -3.7125    0.0000 C   0  0  0  0  0  0
   -1.4289   -2.4750    0.0000 N   0  0  0  0  0  0
   -2.1434   -2.8875    0.0000 C   0  0  0  0  0  0
   -2.1434   -3.7125    0.0000 C   0  0  0  0  0  0
   -2.8579   -4.1250    0.0000 C   0  0  0  0  0  0
   -3.5724   -3.7125    0.0000 C   0  0  0  0  0  0
   -3.5724   -2.8875    0.0000 C   0  0  0  0  0  0
   -4.2868   -2.4750    0.0000 O   0  0  0  0  0  0
   -2.8579   -2.4750    0.0000 N   0  0  0  0  0  0
   -2.8579   -1.6500    0.0000 C   0  0  0  0  0  0
   -3.5724   -1.2375    0.0000 C   0  0  0  0  0  0
   -4.2868   -1.6500    0.0000 F   0  0  0  0  0  0
   -3.5724   -0.4125    0.0000 C   0  0  0  0  0  0
   -2.8579    0.0000    0.0000 C   0  0  0  0  0  0
   -2.1434   -0.4125    0.0000 C   0  0  0  0  0  0
   -2.1434   -1.2375    0.0000 C   0  0  0  0  0  0
   -1.4289   -1.6500    0.0000 F   0  0  0  0  0  0
  1  2  1  0  0  0
  2  3  2  0  0  0
  2  8  1  0  0  0
  3  4  1  0  0  0
  4  5  1  0  0  0
  4  6  2  0  0  0
  6  7  1  0  0  0
  7  8  2  0  0  0
  8  9  1  0  0  0
  9 10  2  0  0  0
  9 27  1  0  0  0
 10 11  1  0  0  0
 11 12  1  0  0  0
 11 25  2  0  0  0
 12 13  1  0  0  0
 13 14  1  0  0  0
 14 15  1  0  0  0
 15 16  1  0  0  0
 16 17  1  0  0  0
 17 18  1  0  0  0
 18 19  1  0  0  0
 19 20  2  0  0  0
 19 24  1  0  0  0
 20 21  1  0  0  0
 21 22  2  0  0  0
 22 23  1  0  0  0
 23 24  2  0  0  0
 25 26  1  0  0  0
 26 27  2  0  0  0
 26 32  1  0  0  0
 27 28  1  0  0  0
 28 29  2  0  0  0
 29 30  1  0  0  0
 30 31  2  0  0  0
 30 32  1  0  0  0
 32 33  1  0  0  0
 33 34  2  0  0  0
 33 39  1  0  0  0
 34 35  1  0  0  0
 34 36  1  0  0  0
 36 37  2  0  0  0
 37 38  1  0  0  0
 38 39  2  0  0  0
 39 40  1  0  0  0
M  END
> <Outcome>
Inactive

$$$$

                    3D
 Structure written by MMmdl.
 37 41  0  0  1  0            999 V2000
   -1.4289    0.8250    0.0000 C   0  0  0  0  0  0
   -0.7145    1.2375    0.0000 C   0  0  0  0  0  0
   -0.7145    2.0625    0.0000 C   0  0  0  0  0  0
    0.0000    2.4750    0.0000 C   0  0  0  0  0  0
    0.0000    3.3000    0.0000 F   0  0  0  0  0  0
    0.7145    2.0625    0.0000 C   0  0  0  0  0  0
    0.7145    1.2375    0.0000 C   0  0  0  0  0  0
    0.0000    0.8250    0.0000 C   0  0  0  0  0  0
    0.0000   -0.0000    0.0000 C   0  0  0  0  0  0
   -0.7145   -0.4125    0.0000 N   0  0  0  0  0  0
   -0.7145   -1.2375    0.0000 C   0  0  0  0  0  0
   -1.4289   -1.6500    0.0000 N   0  0  0  0  0  0
   -1.4289   -2.4750    0.0000 C   0  0  0  0  0  0
   -2.1434   -2.8875    0.0000 C   0  0  0  0  0  0
   -2.1434   -3.7125    0.0000 C   0  0  0  0  0  0
   -2.8579   -4.1250    0.0000 N   0  0  0  0  0  0
   -2.9441   -4.9455    0.0000 C   0  0  0  0  0  0
   -3.7511   -5.1170    0.0000 C   0  0  0  0  0  0
   -4.1636   -4.4025    0.0000 C   0  0  0  0  0  0
   -3.6116   -3.7894    0.0000 C   0  0  0  0  0  0
   -3.7831   -2.9825    0.0000 O   0  0  0  0  0  0
    0.0000   -1.6500    0.0000 N   0  0  0  0  0  0
    0.7145   -1.2375    0.0000 C   0  0  0  0  0  0
    0.7145   -0.4125    0.0000 C   0  0  0  0  0  0
    1.4289   -0.0000    0.0000 C   0  0  0  0  0  0
    2.1434   -0.4125    0.0000 C   0  0  0  0  0  0
    2.1434   -1.2375    0.0000 C   0  0  0  0  0  0
    2.8579   -1.6500    0.0000 O   0  0  0  0  0  0
    1.4289   -1.6500    0.0000 N   0  0  0  0  0  0
    1.4289   -2.4750    0.0000 C   0  0  0  0  0  0
    2.1434   -2.8875    0.0000 C   0  0  0  0  0  0
    2.8579   -2.4750    0.0000 F   0  0  0  0  0  0
    2.1434   -3.7125    0.0000 C   0  0  0  0  0  0
    1.4289   -4.1250    0.0000 C   0  0  0  0  0  0
    0.7145   -3.7125    0.0000 C   0  0  0  0  0  0
    0.7145   -2.8875    0.0000 C   0  0  0  0  0  0
    0.0000   -2.4750    0.0000 F   0  0  0  0  0  0
  1  2  1  0  0  0
  2  3  2  0  0  0
  2  8  1  0  0  0
  3  4  1  0  0  0
  4  5  1  0  0  0
  4  6  2  0  0  0
  6  7  1  0  0  0
  7  8  2  0  0  0
  8  9  1  0  0  0
  9 10  2  0  0  0
  9 24  1  0  0  0
 10 11  1  0  0  0
 11 12  1  0  0  0
 11 22  2  0  0  0
 12 13  1  0  0  0
 13 14  1  0  0  0
 14 15  1  0  0  0
 15 16  1  0  0  0
 16 17  1  0  0  0
 16 20  1  0  0  0
 17 18  1  0  0  0
 18 19  1  0  0  0
 19 20  1  0  0  0
 20 21  2  0  0  0
 22 23  1  0  0  0
 23 24  2  0  0  0
 23 29  1  0  0  0
 24 25  1  0  0  0
 25 26  2  0  0  0
 26 27  1  0  0  0
 27 28  2  0  0  0
 27 29  1  0  0  0
 29 30  1  0  0  0
 30 31  2  0  0  0
 30 36  1  0  0  0
 31 32  1  0  0  0
 31 33  1  0  0  0
 33 34  2  0  0  0
 34 35  1  0  0  0
 35 36  2  0  0  0
 36 37  1  0  0  0
M  END
> <Outcome>
Inactive

$$$$

                    3D
 Structure written by MMmdl.
 37 42  0  0  1  0            999 V2000
    3.8749   -8.3273    0.0000 C   0  0  0  0  0  0
    3.3899   -7.6599    0.0000 O   0  0  0  0  0  0
    2.5695   -7.7461    0.0000 C   0  0  0  0  0  0
    2.2339   -8.4998    0.0000 C   0  0  0  0  0  0
    1.4134   -8.5861    0.0000 C   0  0  0  0  0  0
    0.9285   -7.9186    0.0000 C   0  0  0  0  0  0
    1.2640   -7.1649    0.0000 C   0  0  0  0  0  0
    0.7791   -6.4975    0.0000 C   0  0  0  0  0  0
   -0.0414   -6.5837    0.0000 C   0  0  0  0  0  0
   -0.5263   -5.9163    0.0000 C   0  0  0  0  0  0
   -0.1907   -5.1626    0.0000 C   0  0  0  0  0  0
    0.6298   -5.0764    0.0000 C   0  0  0  0  0  0
    0.9653   -4.3227    0.0000 C   0  0  0  0  0  0
    0.4804   -3.6553    0.0000 N   0  0  0  0  0  0
    0.8160   -2.9016    0.0000 C   0  0  0  0  0  0
    0.3310   -2.2342    0.0000 C   0  0  0  0  0  0
    0.6666   -1.4805    0.0000 C   0  0  0  0  0  0
    1.4871   -1.3942    0.0000 N   0  0  0  0  0  0
    1.8226   -0.6406    0.0000 C   0  0  0  0  0  0
    1.3377    0.0269    0.0000 C   0  0  3  0  0  0
    0.5127    0.0269    0.0000 C   0  0  0  0  0  0
    0.2578    0.8115    0.0000 N   0  0  0  0  0  0
    0.9252    1.2964    0.0000 C   0  0  0  0  0  0
    0.8390    2.1169    0.0000 C   0  0  0  0  0  0
    0.0853    2.4525    0.0000 C   0  0  0  0  0  0
   -0.5821    1.9675    0.0000 C   0  0  0  0  0  0
   -0.4959    1.1470    0.0000 C   0  0  0  0  0  0
   -1.1634    0.6621    0.0000 O   0  0  0  0  0  0
    1.7651    2.4525    0.0000 C   0  0  0  0  0  0
    2.4326    1.9675    0.0000 C   0  0  0  0  0  0
    2.3463    1.1470    0.0000 C   0  0  0  0  0  0
    3.0138    0.6621    0.0000 F   0  0  0  0  0  0
    1.5926    0.8115    0.0000 C   0  0  0  0  0  0
    1.9720   -2.0617    0.0000 C   0  0  0  0  0  0
    1.6364   -2.8154    0.0000 C   0  0  0  0  0  0
    1.1147   -5.7438    0.0000 C   0  0  0  0  0  0
    2.0845   -7.0787    0.0000 C   0  0  0  0  0  0
  1  2  1  0  0  0
  2  3  1  0  0  0
  3  4  2  0  0  0
  3 37  1  0  0  0
  4  5  1  0  0  0
  5  6  2  0  0  0
  6  7  1  0  0  0
  7  8  1  0  0  0
  7 37  2  0  0  0
  8  9  2  0  0  0
  8 36  1  0  0  0
  9 10  1  0  0  0
 10 11  2  0  0  0
 11 12  1  0  0  0
 12 13  1  0  0  0
 12 36  2  0  0  0
 13 14  1  0  0  0
 14 15  1  0  0  0
 15 16  1  0  0  0
 15 35  1  0  0  0
 16 17  1  0  0  0
 17 18  1  0  0  0
 18 19  1  0  0  0
 18 34  1  0  0  0
 19 20  1  0  0  0
 20 21  1  0  0  0
 20 33  1  0  0  0
 21 22  1  0  0  0
 22 23  1  0  0  0
 22 27  1  0  0  0
 23 24  2  0  0  0
 23 33  1  0  0  0
 24 25  1  0  0  0
 24 29  1  0  0  0
 25 26  2  0  0  0
 26 27  1  0  0  0
 27 28  2  0  0  0
 29 30  2  0  0  0
 30 31  1  0  0  0
 31 32  1  0  0  0
 31 33  2  0  0  0
 34 35  1  0  0  0
M  END
> <Outcome>
Inactive

$$$$

                    3D
 Structure written by MMmdl.
 36 41  0  0  1  0            999 V2000
    0.2574   -9.4260    0.0000 C   0  0  0  0  0  0
   -0.2275   -8.7585    0.0000 C   0  0  0  0  0  0
   -1.0480   -8.8448    0.0000 C   0  0  0  0  0  0
   -1.5330   -8.1773    0.0000 C   0  0  0  0  0  0
   -1.1974   -7.4236    0.0000 C   0  0  0  0  0  0
   -0.3769   -7.3374    0.0000 C   0  0  0  0  0  0
   -0.0414   -6.5837    0.0000 C   0  0  0  0  0  0
   -0.5263   -5.9163    0.0000 C   0  0  0  0  0  0
   -0.1907   -5.1626    0.0000 C   0  0  0  0  0  0
    0.6298   -5.0764    0.0000 C   0  0  0  0  0  0
    0.9653   -4.3227    0.0000 C   0  0  0  0  0  0
    0.4804   -3.6553    0.0000 N   0  0  0  0  0  0
    0.8160   -2.9016    0.0000 C   0  0  0  0  0  0
    0.3310   -2.2342    0.0000 C   0  0  0  0  0  0
    0.6666   -1.4805    0.0000 C   0  0  0  0  0  0
    1.4871   -1.3942    0.0000 N   0  0  0  0  0  0
    1.8226   -0.6406    0.0000 C   0  0  0  0  0  0
    1.3377    0.0269    0.0000 C   0  0  3  0  0  0
    0.5127    0.0269    0.0000 C   0  0  0  0  0  0
    0.2578    0.8115    0.0000 N   0  0  0  0  0  0
    0.9252    1.2964    0.0000 C   0  0  0  0  0  0
    0.8390    2.1169    0.0000 C   0  0  0  0  0  0
    0.0853    2.4525    0.0000 C   0  0  0  0  0  0
   -0.5821    1.9675    0.0000 C   0  0  0  0  0  0
   -0.4959    1.1470    0.0000 C   0  0  0  0  0  0
   -1.1634    0.6621    0.0000 O   0  0  0  0  0  0
    1.7651    2.4525    0.0000 C   0  0  0  0  0  0
    2.4326    1.9675    0.0000 C   0  0  0  0  0  0
    2.3463    1.1470    0.0000 C   0  0  0  0  0  0
    3.0138    0.6621    0.0000 F   0  0  0  0  0  0
    1.5926    0.8115    0.0000 C   0  0  0  0  0  0
    1.9720   -2.0617    0.0000 C   0  0  0  0  0  0
    1.6364   -2.8154    0.0000 C   0  0  0  0  0  0
    1.1147   -5.7438    0.0000 C   0  0  0  0  0  0
    0.7791   -6.4975    0.0000 N   0  0  0  0  0  0
    0.1080   -8.0048    0.0000 C   0  0  0  0  0  0
  1  2  1  0  0  0
  2  3  2  0  0  0
  2 36  1  0  0  0
  3  4  1  0  0  0
  4  5  2  0  0  0
  5  6  1  0  0  0
  6  7  1  0  0  0
  6 36  2  0  0  0
  7  8  2  0  0  0
  7 35  1  0  0  0
  8  9  1  0  0  0
  9 10  2  0  0  0
 10 11  1  0  0  0
 10 34  1  0  0  0
 11 12  1  0  0  0
 12 13  1  0  0  0
 13 14  1  0  0  0
 13 33  1  0  0  0
 14 15  1  0  0  0
 15 16  1  0  0  0
 16 17  1  0  0  0
 16 32  1  0  0  0
 17 18  1  0  0  0
 18 19  1  0  0  0
 18 31  1  0  0  0
 19 20  1  0  0  0
 20 21  1  0  0  0
 20 25  1  0  0  0
 21 22  2  0  0  0
 21 31  1  0  0  0
 22 23  1  0  0  0
 22 27  1  0  0  0
 23 24  2  0  0  0
 24 25  1  0  0  0
 25 26  2  0  0  0
 27 28  2  0  0  0
 28 29  1  0  0  0
 29 30  1  0  0  0
 29 31  2  0  0  0
 32 33  1  0  0  0
 34 35  2  0  0  0
M  END
> <Outcome>
Inactive

$$$$

                    3D
 Structure written by MMmdl.
 39 44  0  0  1  0            999 V2000
    6.9246    2.3479    0.0000 C   0  0  0  0  0  0
    6.2102    1.9354    0.0000 O   0  0  0  0  0  0
    5.4957    2.3479    0.0000 C   0  0  0  0  0  0
    4.7812    1.9354    0.0000 C   0  0  0  0  0  0
    4.0668    2.3479    0.0000 C   0  0  0  0  0  0
    3.3523    1.9354    0.0000 N   0  0  0  0  0  0
    3.3523    1.1104    0.0000 C   0  0  0  0  0  0
    4.0668    0.6979    0.0000 C   0  0  0  0  0  0
    4.0668   -0.1271    0.0000 N   0  0  0  0  0  0
    4.7342   -0.6120    0.0000 C   0  0  0  0  0  0
    4.4793   -1.3966    0.0000 C   0  0  0  0  0  0
    3.6543   -1.3966    0.0000 C   0  0  0  0  0  0
    3.3993   -0.6120    0.0000 C   0  0  0  0  0  0
    2.6378    0.6979    0.0000 N   0  0  0  0  0  0
    1.9233    1.1104    0.0000 C   0  0  0  0  0  0
    1.1387    0.8555    0.0000 C   0  0  0  0  0  0
    0.6538    1.5229    0.0000 C   0  0  0  0  0  0
   -0.1712    1.5229    0.0000 C   0  0  0  0  0  0
   -0.5837    0.8085    0.0000 C   0  0  0  0  0  0
   -1.4087    0.8085    0.0000 C   0  0  0  0  0  0
   -1.8212    1.5229    0.0000 C   0  0  0  0  0  0
   -2.6462    1.5229    0.0000 Cl  0  0  0  0  0  0
   -1.4087    2.2374    0.0000 C   0  0  0  0  0  0
   -0.5837    2.2374    0.0000 C   0  0  0  0  0  0
    1.1387    2.1904    0.0000 S   0  0  0  0  0  0
    1.9233    1.9354    0.0000 C   0  0  0  0  0  0
    2.6378    2.3479    0.0000 C   0  0  0  0  0  0
    2.6378    3.1729    0.0000 O   0  0  0  0  0  0
    4.0668    3.1729    0.0000 C   0  0  0  0  0  0
    4.7812    3.5854    0.0000 C   0  0  0  0  0  0
    5.4957    3.1729    0.0000 C   0  0  0  0  0  0
    6.2102    3.5854    0.0000 O   0  0  0  0  0  0
    6.9246    3.1729    0.0000 C   0  0  0  0  0  0
    7.6391    3.5854    0.0000 C   0  0  0  0  0  0
    8.3536    3.1729    0.0000 N   0  0  0  0  0  0
    9.1073    3.5085    0.0000 C   0  0  0  0  0  0
    9.6593    2.8954    0.0000 C   0  0  0  0  0  0
    9.2468    2.1809    0.0000 C   0  0  0  0  0  0
    8.4398    2.3525    0.0000 C   0  0  0  0  0  0
  1  2  1  0  0  0
  2  3  1  0  0  0
  3  4  2  0  0  0
  3 31  1  0  0  0
  4  5  1  0  0  0
  5  6  1  0  0  0
  5 29  2  0  0  0
  6  7  1  0  0  0
  6 27  1  0  0  0
  7  8  1  0  0  0
  7 14  2  0  0  0
  8  9  1  0  0  0
  9 10  1  0  0  0
  9 13  1  0  0  0
 10 11  1  0  0  0
 11 12  1  0  0  0
 12 13  1  0  0  0
 14 15  1  0  0  0
 15 16  1  0  0  0
 15 26  2  0  0  0
 16 17  2  0  0  0
 17 18  1  0  0  0
 17 25  1  0  0  0
 18 19  2  0  0  0
 18 24  1  0  0  0
 19 20  1  0  0  0
 20 21  2  0  0  0
 21 22  1  0  0  0
 21 23  1  0  0  0
 23 24  2  0  0  0
 25 26  1  0  0  0
 26 27  1  0  0  0
 27 28  2  0  0  0
 29 30  1  0  0  0
 30 31  2  0  0  0
 31 32  1  0  0  0
 32 33  1  0  0  0
 33 34  1  0  0  0
 34 35  1  0  0  0
 35 36  1  0  0  0
 35 39  1  0  0  0
 36 37  1  0  0  0
 37 38  1  0  0  0
 38 39  1  0  0  0
M  END
> <Outcome>
Inactive

$$$$

                    3D
 Structure written by MMmdl.
 34 37  0  0  1  0            999 V2000
   -0.7145   -0.4125    0.0000 C   0  0  0  0  0  0
    0.0000   -0.0000    0.0000 O   0  0  0  0  0  0
    0.7145   -0.4125    0.0000 C   0  0  0  0  0  0
    1.4289    0.0000    0.0000 C   0  0  0  0  0  0
    2.1434   -0.4125    0.0000 C   0  0  0  0  0  0
    2.8579    0.0000    0.0000 N   0  0  0  0  0  0
    3.5724   -0.4125    0.0000 C   0  0  0  0  0  0
    4.2868   -0.0000    0.0000 N   0  0  0  0  0  0
    4.2868    0.8250    0.0000 C   0  0  0  0  0  0
    5.0013    1.2375    0.0000 C   0  0  0  0  0  0
    5.7158    0.8250    0.0000 C   0  0  0  0  0  0
    6.4302    1.2375    0.0000 C   0  0  0  0  0  0
    7.1447    0.8250    0.0000 N   0  0  0  0  0  0
    7.8592    1.2375    0.0000 C   0  0  0  0  0  0
    7.8592    2.0625    0.0000 O   0  0  0  0  0  0
    8.5737    0.8250    0.0000 C   0  0  0  0  0  0
    9.2881    1.2375    0.0000 C   0  0  0  0  0  0
   10.0026    0.8250    0.0000 C   0  0  0  0  0  0
   10.0026   -0.0000    0.0000 C   0  0  0  0  0  0
   10.7171   -0.4125    0.0000 C   0  0  0  0  0  0
   10.7171   -1.2375    0.0000 C   0  0  0  0  0  0
   11.4315   -0.0000    0.0000 O   0  0  0  0  0  0
    9.2881   -0.4125    0.0000 C   0  0  0  0  0  0
    8.5737   -0.0000    0.0000 C   0  0  0  0  0  0
    5.7158   -0.0000    0.0000 C   0  0  0  0  0  0
    5.0013   -0.4125    0.0000 C   0  0  0  0  0  0
    3.5724   -1.2375    0.0000 N   0  0  0  0  0  0
    2.8579   -1.6500    0.0000 C   0  0  0  0  0  0
    2.8579   -2.4750    0.0000 N   0  0  0  0  0  0
    2.1434   -1.2375    0.0000 C   0  0  0  0  0  0
    1.4289   -1.6500    0.0000 C   0  0  0  0  0  0
    0.7145   -1.2375    0.0000 C   0  0  0  0  0  0
    0.0000   -1.6500    0.0000 O   0  0  0  0  0  0
    0.0000   -2.4750    0.0000 C   0  0  0  0  0  0
  1  2  1  0  0  0
  2  3  1  0  0  0
  3  4  2  0  0  0
  3 32  1  0  0  0
  4  5  1  0  0  0
  5  6  2  0  0  0
  5 30  1  0  0  0
  6  7  1  0  0  0
  7  8  1  0  0  0
  7 27  2  0  0  0
  8  9  1  0  0  0
  8 26  1  0  0  0
  9 10  1  0  0  0
 10 11  1  0  0  0
 11 12  1  0  0  0
 11 25  1  0  0  0
 12 13  1  0  0  0
 13 14  1  0  0  0
 14 15  2  0  0  0
 14 16  1  0  0  0
 16 17  2  0  0  0
 16 24  1  0  0  0
 17 18  1  0  0  0
 18 19  2  0  0  0
 19 20  1  0  0  0
 19 23  1  0  0  0
 20 21  1  0  0  0
 20 22  2  0  0  0
 23 24  2  0  0  0
 25 26  1  0  0  0
 27 28  1  0  0  0
 28 29  1  0  0  0
 28 30  2  0  0  0
 30 31  1  0  0  0
 31 32  2  0  0  0
 32 33  1  0  0  0
 33 34  1  0  0  0
M  END
> <Outcome>
Inactive

$$$$

                    3D
 Structure written by MMmdl.
 36 40  0  0  1  0            999 V2000
   -2.5990   -3.6207    0.0000 C   0  0  0  0  0  0
   -2.3441   -2.8361    0.0000 O   0  0  0  0  0  0
   -1.5371   -2.6646    0.0000 C   0  0  0  0  0  0
   -1.2822   -1.8800    0.0000 C   0  0  0  0  0  0
   -0.4752   -1.7084    0.0000 C   0  0  0  0  0  0
    0.0768   -2.3215    0.0000 C   0  0  0  0  0  0
    0.8838   -2.1500    0.0000 C   0  0  0  0  0  0
    1.1387   -1.3654    0.0000 N   0  0  0  0  0  0
    0.6538   -0.6979    0.0000 C   0  0  0  0  0  0
   -0.1712   -0.6979    0.0000 N   0  0  0  0  0  0
   -0.5837    0.0165    0.0000 C   0  0  0  0  0  0
   -1.4087    0.0165    0.0000 C   0  0  0  0  0  0
   -1.8212    0.7310    0.0000 C   0  0  0  0  0  0
   -1.4087    1.4455    0.0000 C   0  0  0  0  0  0
   -0.5837    1.4455    0.0000 C   0  0  0  0  0  0
   -0.1712    2.1599    0.0000 C   0  0  0  0  0  0
    0.2413    2.8744    0.0000 F   0  0  0  0  0  0
    0.5433    1.7474    0.0000 F   0  0  0  0  0  0
   -0.8857    2.5724    0.0000 F   0  0  0  0  0  0
   -0.1712    0.7310    0.0000 C   0  0  0  0  0  0
    1.1387   -0.0305    0.0000 N   0  0  0  0  0  0
    1.9233   -0.2854    0.0000 C   0  0  0  0  0  0
    2.6378    0.1271    0.0000 C   0  0  0  0  0  0
    3.3523   -0.2854    0.0000 C   0  0  0  0  0  0
    4.0668    0.1271    0.0000 C   0  0  0  0  0  0
    4.7812   -0.2854    0.0000 O   0  0  0  0  0  0
    4.0668    0.9521    0.0000 N   0  0  0  0  0  0
    4.7812    1.3646    0.0000 C   0  0  0  0  0  0
    5.1937    2.0790    0.0000 C   0  0  0  0  0  0
    5.6062    1.3646    0.0000 C   0  0  0  0  0  0
    3.3523   -1.1104    0.0000 C   0  0  0  0  0  0
    2.6378   -1.5229    0.0000 N   0  0  0  0  0  0
    1.9233   -1.1104    0.0000 C   0  0  0  0  0  0
   -0.1781   -3.1062    0.0000 C   0  0  0  0  0  0
   -0.9851   -3.2777    0.0000 C   0  0  0  0  0  0
   -1.2400   -4.0623    0.0000 Cl  0  0  0  0  0  0
  1  2  1  0  0  0
  2  3  1  0  0  0
  3  4  2  0  0  0
  3 35  1  0  0  0
  4  5  1  0  0  0
  5  6  2  0  0  0
  6  7  1  0  0  0
  6 34  1  0  0  0
  7  8  1  0  0  0
  8  9  1  0  0  0
  8 33  1  0  0  0
  9 10  1  0  0  0
  9 21  2  0  0  0
 10 11  1  0  0  0
 11 12  2  0  0  0
 11 20  1  0  0  0
 12 13  1  0  0  0
 13 14  2  0  0  0
 14 15  1  0  0  0
 15 16  1  0  0  0
 15 20  2  0  0  0
 16 17  1  0  0  0
 16 18  1  0  0  0
 16 19  1  0  0  0
 21 22  1  0  0  0
 22 23  2  0  0  0
 22 33  1  0  0  0
 23 24  1  0  0  0
 24 25  1  0  0  0
 24 31  2  0  0  0
 25 26  2  0  0  0
 25 27  1  0  0  0
 27 28  1  0  0  0
 28 29  1  0  0  0
 28 30  1  0  0  0
 29 30  1  0  0  0
 31 32  1  0  0  0
 32 33  2  0  0  0
 34 35  2  0  0  0
 35 36  1  0  0  0
M  END
> <Outcome>
Inactive

$$$$

                    3D
 Structure written by MMmdl.
 37 41  0  0  1  0            999 V2000
    5.0013   -2.8875    0.0000 O   0  0  0  0  0  0
    5.7158   -2.4750    0.0000 C   0  0  0  0  0  0
    6.4302   -2.8875    0.0000 N   0  0  0  0  0  0
    6.4302   -3.7125    0.0000 C   0  0  0  0  0  0
    7.1447   -4.1250    0.0000 C   0  0  0  0  0  0
    7.1447   -4.9500    0.0000 C   0  0  0  0  0  0
    6.4302   -5.3625    0.0000 C   0  0  0  0  0  0
    6.4302   -6.1875    0.0000 C   0  0  0  0  0  0
    7.1447   -6.6000    0.0000 C   0  0  0  0  0  0
    7.1447   -7.4250    0.0000 C   0  0  0  0  0  0
    6.4302   -7.8375    0.0000 C   0  0  0  0  0  0
    5.7158   -7.4250    0.0000 C   0  0  0  0  0  0
    5.7158   -6.6000    0.0000 C   0  0  0  0  0  0
    5.7158   -4.9500    0.0000 C   0  0  0  0  0  0
    5.7158   -4.1250    0.0000 C   0  0  0  0  0  0
    5.7158   -1.6500    0.0000 N   0  0  0  0  0  0
    5.0013   -1.2375    0.0000 C   0  0  0  0  0  0
    4.2868   -1.6500    0.0000 C   0  0  0  0  0  0
    3.5724   -1.2375    0.0000 C   0  0  0  0  0  0
    3.5724   -0.4125    0.0000 C   0  0  0  0  0  0
    4.2868    0.0000    0.0000 C   0  0  0  0  0  0
    4.2868    0.8250    0.0000 C   0  0  0  0  0  0
    5.0013    1.2375    0.0000 N   0  0  0  0  0  0
    5.0013    2.0625    0.0000 N   0  0  0  0  0  0
    5.7158    2.4750    0.0000 C   0  0  0  0  0  0
    5.7158    3.3000    0.0000 Cl  0  0  0  0  0  0
    6.4302    2.0625    0.0000 C   0  0  0  0  0  0
    7.1447    2.4750    0.0000 N   0  0  0  0  0  0
    7.1447    3.3000    0.0000 C   0  0  0  0  0  0
    7.8592    3.7125    0.0000 C   0  0  0  0  0  0
    8.5737    3.3000    0.0000 N   0  0  0  0  0  0
    8.5737    2.4750    0.0000 C   0  0  0  0  0  0
    7.8592    2.0625    0.0000 C   0  0  0  0  0  0
    6.4302    1.2375    0.0000 C   0  0  0  0  0  0
    5.7158    0.8250    0.0000 C   0  0  0  0  0  0
    5.7158    0.0000    0.0000 O   0  0  0  0  0  0
    5.0013   -0.4125    0.0000 C   0  0  0  0  0  0
  1  2  2  0  0  0
  2  3  1  0  0  0
  2 16  1  0  0  0
  3  4  1  0  0  0
  4  5  2  0  0  0
  4 15  1  0  0  0
  5  6  1  0  0  0
  6  7  2  0  0  0
  7  8  1  0  0  0
  7 14  1  0  0  0
  8  9  2  0  0  0
  8 13  1  0  0  0
  9 10  1  0  0  0
 10 11  2  0  0  0
 11 12  1  0  0  0
 12 13  2  0  0  0
 14 15  2  0  0  0
 16 17  1  0  0  0
 17 18  2  0  0  0
 17 37  1  0  0  0
 18 19  1  0  0  0
 19 20  2  0  0  0
 20 21  1  0  0  0
 21 22  1  0  0  0
 21 37  2  0  0  0
 22 23  1  0  0  0
 23 24  1  0  0  0
 23 35  1  0  0  0
 24 25  2  0  0  0
 25 26  1  0  0  0
 25 27  1  0  0  0
 27 28  1  0  0  0
 27 34  2  0  0  0
 28 29  1  0  0  0
 28 33  1  0  0  0
 29 30  1  0  0  0
 30 31  1  0  0  0
 31 32  1  0  0  0
 32 33  1  0  0  0
 34 35  1  0  0  0
 35 36  2  0  0  0
M  END
> <Outcome>
Inactive

$$$$

                    3D
 Structure written by MMmdl.
 31 35  0  0  1  0            999 V2000
    3.3523    3.5854    0.0000 O   0  0  0  0  0  0
    4.0668    3.1729    0.0000 C   0  0  0  0  0  0
    4.0668    2.3479    0.0000 N   0  0  0  0  0  0
    3.3523    1.9354    0.0000 C   0  0  0  0  0  0
    3.3523    1.1104    0.0000 C   0  0  0  0  0  0
    2.6378    0.6979    0.0000 C   0  0  0  0  0  0
    1.9233    1.1104    0.0000 C   0  0  0  0  0  0
    1.9233    1.9354    0.0000 C   0  0  0  0  0  0
    1.1387    2.1904    0.0000 C   0  0  0  0  0  0
    0.6538    1.5229    0.0000 C   0  0  0  0  0  0
    1.1387    0.8555    0.0000 C   0  0  0  0  0  0
    2.6378    2.3479    0.0000 C   0  0  0  0  0  0
    4.7812    3.5854    0.0000 C   0  0  0  0  0  0
    4.7812    4.4104    0.0000 N   0  0  0  0  0  0
    5.4957    4.8229    0.0000 C   0  0  0  0  0  0
    5.4957    5.6479    0.0000 N   0  0  0  0  0  0
    4.7812    6.0604    0.0000 C   0  0  0  0  0  0
    4.7812    6.8854    0.0000 C   0  0  0  0  0  0
    5.4957    7.2979    0.0000 N   0  0  0  0  0  0
    5.4957    8.1229    0.0000 C   0  0  0  0  0  0
    4.7812    8.5354    0.0000 C   0  0  0  0  0  0
    4.7812    9.3604    0.0000 C   0  0  0  0  0  0
    5.4957    9.7729    0.0000 N   0  0  0  0  0  0
    6.2102    9.3604    0.0000 C   0  0  0  0  0  0
    6.2102    8.5354    0.0000 C   0  0  0  0  0  0
    6.2102    6.8854    0.0000 C   0  0  0  0  0  0
    6.2102    6.0604    0.0000 C   0  0  0  0  0  0
    6.2102    4.4104    0.0000 C   0  0  0  0  0  0
    6.2102    3.5854    0.0000 C   0  0  0  0  0  0
    5.4957    3.1729    0.0000 C   0  0  0  0  0  0
    5.4957    2.3479    0.0000 Cl  0  0  0  0  0  0
  1  2  2  0  0  0
  2  3  1  0  0  0
  2 13  1  0  0  0
  3  4  1  0  0  0
  4  5  2  0  0  0
  4 12  1  0  0  0
  5  6  1  0  0  0
  6  7  2  0  0  0
  7  8  1  0  0  0
  7 11  1  0  0  0
  8  9  1  0  0  0
  8 12  2  0  0  0
  9 10  1  0  0  0
 10 11  1  0  0  0
 13 14  2  0  0  0
 13 30  1  0  0  0
 14 15  1  0  0  0
 15 16  1  0  0  0
 15 28  2  0  0  0
 16 17  1  0  0  0
 16 27  1  0  0  0
 17 18  1  0  0  0
 18 19  1  0  0  0
 19 20  1  0  0  0
 19 26  1  0  0  0
 20 21  2  0  0  0
 20 25  1  0  0  0
 21 22  1  0  0  0
 22 23  2  0  0  0
 23 24  1  0  0  0
 24 25  2  0  0  0
 26 27  1  0  0  0
 28 29  1  0  0  0
 29 30  2  0  0  0
 30 31  1  0  0  0
M  END
> <Outcome>
Inactive

$$$$

                    3D
 Structure written by MMmdl.
 39 43  0  0  1  0            999 V2000
    2.8579   -4.1250    0.0000 C   0  0  0  0  0  0
    2.8579   -4.9500    0.0000 C   0  0  0  0  0  0
    3.5724   -5.3625    0.0000 C   0  0  0  0  0  0
    3.5724   -6.1875    0.0000 C   0  0  0  0  0  0
    2.8579   -6.6000    0.0000 C   0  0  0  0  0  0
    2.8579   -7.4250    0.0000 C   0  0  0  0  0  0
    3.5724   -7.8375    0.0000 N   0  0  0  0  0  0
    4.2868   -7.4250    0.0000 N   0  0  0  0  0  0
    5.0013   -7.8375    0.0000 C   0  0  0  0  0  0
    5.0013   -8.6625    0.0000 C   0  0  0  0  0  0
    5.7158   -9.0750    0.0000 N   0  0  0  0  0  0
    6.4302   -8.6625    0.0000 C   0  0  0  0  0  0
    7.1447   -9.0750    0.0000 C   0  0  0  0  0  0
    7.1447   -9.9000    0.0000 C   0  0  0  0  0  0
    7.8592  -10.3125    0.0000 N   0  0  0  0  0  0
    6.4302  -10.3125    0.0000 C   0  0  0  0  0  0
    5.7158   -9.9000    0.0000 C   0  0  0  0  0  0
    4.2868   -9.0750    0.0000 C   0  0  0  0  0  0
    4.2868   -9.9000    0.0000 Cl  0  0  0  0  0  0
    3.5724   -8.6625    0.0000 C   0  0  0  0  0  0
    2.8579   -9.0750    0.0000 O   0  0  0  0  0  0
    2.1434   -6.1875    0.0000 C   0  0  0  0  0  0
    2.1434   -5.3625    0.0000 C   0  0  0  0  0  0
    1.4289   -4.9500    0.0000 N   0  0  0  0  0  0
    1.4289   -4.1250    0.0000 C   0  0  0  0  0  0
    2.1434   -3.7125    0.0000 O   0  0  0  0  0  0
    0.7145   -3.7125    0.0000 N   0  0  0  0  0  0
    0.7145   -2.8875    0.0000 C   0  0  0  0  0  0
    0.0000   -2.4750    0.0000 C   0  0  0  0  0  0
    0.0000   -1.6500    0.0000 C   0  0  0  0  0  0
    0.7145   -1.2375    0.0000 C   0  0  0  0  0  0
    0.7145   -0.4125    0.0000 C   0  0  0  0  0  0
    0.0000    0.0000    0.0000 C   0  0  0  0  0  0
    0.0000    0.8250    0.0000 C   0  0  0  0  0  0
    0.7145    1.2375    0.0000 C   0  0  0  0  0  0
    1.4289    0.8250    0.0000 C   0  0  0  0  0  0
    1.4289    0.0000    0.0000 C   0  0  0  0  0  0
    1.4289   -1.6500    0.0000 C   0  0  0  0  0  0
    1.4289   -2.4750    0.0000 C   0  0  0  0  0  0
  1  2  1  0  0  0
  2  3  2  0  0  0
  2 23  1  0  0  0
  3  4  1  0  0  0
  4  5  2  0  0  0
  5  6  1  0  0  0
  5 22  1  0  0  0
  6  7  1  0  0  0
  7  8  1  0  0  0
  7 20  1  0  0  0
  8  9  2  0  0  0
  9 10  1  0  0  0
 10 11  1  0  0  0
 10 18  2  0  0  0
 11 12  1  0  0  0
 11 17  1  0  0  0
 12 13  1  0  0  0
 13 14  1  0  0  0
 14 15  1  0  0  0
 14 16  1  0  0  0
 16 17  1  0  0  0
 18 19  1  0  0  0
 18 20  1  0  0  0
 20 21  2  0  0  0
 22 23  2  0  0  0
 23 24  1  0  0  0
 24 25  1  0  0  0
 25 26  2  0  0  0
 25 27  1  0  0  0
 27 28  1  0  0  0
 28 29  2  0  0  0
 28 39  1  0  0  0
 29 30  1  0  0  0
 30 31  2  0  0  0
 31 32  1  0  0  0
 31 38  1  0  0  0
 32 33  2  0  0  0
 32 37  1  0  0  0
 33 34  1  0  0  0
 34 35  2  0  0  0
 35 36  1  0  0  0
 36 37  2  0  0  0
 38 39  2  0  0  0
M  END
> <Outcome>
Inactive

$$$$

                    3D
 Structure written by MMmdl.
 32 35  0  0  1  0            999 V2000
    5.4957    4.8229    0.0000 C   0  0  0  0  0  0
    4.7812    4.4104    0.0000 O   0  0  0  0  0  0
    4.7812    3.5854    0.0000 C   0  0  0  0  0  0
    5.4957    3.1729    0.0000 C   0  0  0  0  0  0
    5.4957    2.3479    0.0000 C   0  0  0  0  0  0
    4.7812    1.9354    0.0000 C   0  0  0  0  0  0
    4.0668    2.3479    0.0000 C   0  0  0  0  0  0
    3.3523    1.9354    0.0000 C   0  0  0  0  0  0
    3.3523    1.1104    0.0000 C   0  0  0  0  0  0
    2.6378    0.6979    0.0000 C   0  0  0  0  0  0
    2.6378   -0.1271    0.0000 C   0  0  0  0  0  0
    2.6378   -0.9521    0.0000 F   0  0  0  0  0  0
    1.8128   -0.1271    0.0000 F   0  0  0  0  0  0
    3.4628   -0.1271    0.0000 F   0  0  0  0  0  0
    1.9233    1.1104    0.0000 N   0  0  0  0  0  0
    1.1387    0.8555    0.0000 N   0  0  0  0  0  0
    0.6538    1.5229    0.0000 C   0  0  0  0  0  0
    1.1387    2.1904    0.0000 C   0  0  0  0  0  0
    0.8838    2.9750    0.0000 C   0  0  0  0  0  0
    1.4358    3.5881    0.0000 O   0  0  0  0  0  0
    0.0768    3.1465    0.0000 N   0  0  0  0  0  0
   -0.1781    3.9312    0.0000 C   0  0  0  0  0  0
   -0.9851    4.1027    0.0000 C   0  0  0  0  0  0
   -1.2400    4.8873    0.0000 C   0  0  0  0  0  0
   -2.0470    5.0588    0.0000 Cl  0  0  0  0  0  0
   -0.6880    5.5004    0.0000 C   0  0  0  0  0  0
    0.1190    5.3289    0.0000 C   0  0  0  0  0  0
    0.3739    4.5442    0.0000 C   0  0  0  0  0  0
    1.1809    4.3727    0.0000 O   0  0  0  0  0  0
    1.9233    1.9354    0.0000 C   0  0  0  0  0  0
    2.6378    2.3479    0.0000 N   0  0  0  0  0  0
    4.0668    3.1729    0.0000 C   0  0  0  0  0  0
  1  2  1  0  0  0
  2  3  1  0  0  0
  3  4  2  0  0  0
  3 32  1  0  0  0
  4  5  1  0  0  0
  5  6  2  0  0  0
  6  7  1  0  0  0
  7  8  1  0  0  0
  7 32  2  0  0  0
  8  9  1  0  0  0
  8 31  2  0  0  0
  9 10  2  0  0  0
 10 11  1  0  0  0
 10 15  1  0  0  0
 11 12  1  0  0  0
 11 13  1  0  0  0
 11 14  1  0  0  0
 15 16  1  0  0  0
 15 30  1  0  0  0
 16 17  2  0  0  0
 17 18  1  0  0  0
 18 19  1  0  0  0
 18 30  2  0  0  0
 19 20  2  0  0  0
 19 21  1  0  0  0
 21 22  1  0  0  0
 22 23  2  0  0  0
 22 28  1  0  0  0
 23 24  1  0  0  0
 24 25  1  0  0  0
 24 26  2  0  0  0
 26 27  1  0  0  0
 27 28  2  0  0  0
 28 29  1  0  0  0
 30 31  1  0  0  0
M  END
> <Outcome>
Inactive

$$$$

                    3D
 Structure written by MMmdl.
 35 38  0  0  1  0            999 V2000
   -1.7665   -6.0254    0.0000 N   0  0  0  0  0  0
   -1.5949   -6.8324    0.0000 C   0  0  0  0  0  0
   -0.8413   -7.1680    0.0000 C   0  0  0  0  0  0
   -0.1268   -6.7555    0.0000 C   0  0  0  0  0  0
   -0.1268   -5.9305    0.0000 C   0  0  0  0  0  0
    0.5877   -5.5180    0.0000 C   0  0  0  0  0  0
    1.3022   -5.9305    0.0000 C   0  0  0  0  0  0
    2.0166   -5.5180    0.0000 C   0  0  0  0  0  0
    2.0166   -4.6930    0.0000 O   0  0  0  0  0  0
    2.7311   -5.9305    0.0000 N   0  0  0  0  0  0
    3.4456   -5.5180    0.0000 C   0  0  0  0  0  0
    4.1600   -5.9305    0.0000 C   0  0  0  0  0  0
    4.8745   -5.5180    0.0000 N   0  0  0  0  0  0
    5.5890   -5.9305    0.0000 C   0  0  0  0  0  0
    6.3035   -5.5180    0.0000 C   0  0  0  0  0  0
    6.3035   -4.6930    0.0000 C   0  0  0  0  0  0
    7.0179   -4.2805    0.0000 C   0  0  0  0  0  0
    7.7324   -4.6930    0.0000 C   0  0  0  0  0  0
    7.7324   -5.5180    0.0000 C   0  0  0  0  0  0
    7.0179   -5.9305    0.0000 C   0  0  0  0  0  0
    1.3022   -6.7555    0.0000 C   0  0  0  0  0  0
    0.5877   -7.1680    0.0000 C   0  0  0  0  0  0
   -0.9275   -7.9885    0.0000 C   0  0  0  0  0  0
   -1.7345   -8.1600    0.0000 N   0  0  0  0  0  0
   -2.1470   -7.4455    0.0000 N   0  0  0  0  0  0
   -2.9674   -7.3593    0.0000 C   0  0  0  0  0  0
   -3.4524   -8.0267    0.0000 C   0  0  0  0  0  0
   -4.2728   -7.9405    0.0000 C   0  0  0  0  0  0
   -4.6084   -7.1868    0.0000 C   0  0  0  0  0  0
   -5.4289   -7.1006    0.0000 C   0  0  0  0  0  0
   -6.2494   -7.0143    0.0000 F   0  0  0  0  0  0
   -5.3426   -6.2801    0.0000 F   0  0  0  0  0  0
   -5.5151   -7.9210    0.0000 F   0  0  0  0  0  0
   -4.1235   -6.5194    0.0000 C   0  0  0  0  0  0
   -3.3030   -6.6056    0.0000 C   0  0  0  0  0  0
  1  2  1  0  0  0
  2  3  2  0  0  0
  2 25  1  0  0  0
  3  4  1  0  0  0
  3 23  1  0  0  0
  4  5  2  0  0  0
  4 22  1  0  0  0
  5  6  1  0  0  0
  6  7  2  0  0  0
  7  8  1  0  0  0
  7 21  1  0  0  0
  8  9  2  0  0  0
  8 10  1  0  0  0
 10 11  1  0  0  0
 11 12  1  0  0  0
 12 13  1  0  0  0
 13 14  1  0  0  0
 14 15  1  0  0  0
 15 16  2  0  0  0
 15 20  1  0  0  0
 16 17  1  0  0  0
 17 18  2  0  0  0
 18 19  1  0  0  0
 19 20  2  0  0  0
 21 22  2  0  0  0
 23 24  2  0  0  0
 24 25  1  0  0  0
 25 26  1  0  0  0
 26 27  2  0  0  0
 26 35  1  0  0  0
 27 28  1  0  0  0
 28 29  2  0  0  0
 29 30  1  0  0  0
 29 34  1  0  0  0
 30 31  1  0  0  0
 30 32  1  0  0  0
 30 33  1  0  0  0
 34 35  2  0  0  0
M  END
> <Outcome>
Inactive

$$$$

                    3D
 Structure written by MMmdl.
 31 34  0  0  1  0            999 V2000
    3.5724   -6.1875    0.0000 C   0  0  0  0  0  0
    2.8579   -6.6000    0.0000 O   0  0  0  0  0  0
    2.8579   -7.4250    0.0000 C   0  0  0  0  0  0
    3.5724   -7.8375    0.0000 C   0  0  0  0  0  0
    3.5724   -8.6625    0.0000 C   0  0  0  0  0  0
    2.8579   -9.0750    0.0000 C   0  0  0  0  0  0
    2.1434   -8.6625    0.0000 C   0  0  0  0  0  0
    1.4289   -9.0750    0.0000 C   0  0  0  0  0  0
    0.7145   -8.6625    0.0000 N   0  0  0  0  0  0
    0.0000   -9.0750    0.0000 C   0  0  0  0  0  0
    0.0000   -9.9000    0.0000 O   0  0  0  0  0  0
   -0.7145   -8.6625    0.0000 C   0  0  0  0  0  0
   -1.4289   -9.0750    0.0000 C   0  0  0  0  0  0
   -2.1434   -8.6625    0.0000 N   0  0  0  0  0  0
   -2.1434   -7.8375    0.0000 C   0  0  0  0  0  0
   -2.8579   -7.4250    0.0000 N   0  0  0  0  0  0
   -3.5724   -7.8375    0.0000 C   0  0  0  0  0  0
   -4.2868   -7.4250    0.0000 C   0  0  0  0  0  0
   -4.2868   -6.6000    0.0000 N   0  0  0  0  0  0
   -5.0013   -6.1875    0.0000 C   0  0  0  0  0  0
   -5.7158   -6.6000    0.0000 C   0  0  0  0  0  0
   -6.4302   -6.1875    0.0000 C   0  0  0  0  0  0
   -6.4302   -5.3625    0.0000 N   0  0  0  0  0  0
   -5.7158   -4.9500    0.0000 C   0  0  0  0  0  0
   -5.0013   -5.3625    0.0000 C   0  0  0  0  0  0
   -3.5724   -6.1875    0.0000 C   0  0  0  0  0  0
   -2.8579   -6.6000    0.0000 C   0  0  0  0  0  0
   -1.4289   -7.4250    0.0000 C   0  0  0  0  0  0
   -1.4289   -6.6000    0.0000 Cl  0  0  0  0  0  0
   -0.7145   -7.8375    0.0000 C   0  0  0  0  0  0
    2.1434   -7.8375    0.0000 C   0  0  0  0  0  0
  1  2  1  0  0  0
  2  3  1  0  0  0
  3  4  2  0  0  0
  3 31  1  0  0  0
  4  5  1  0  0  0
  5  6  2  0  0  0
  6  7  1  0  0  0
  7  8  1  0  0  0
  7 31  2  0  0  0
  8  9  1  0  0  0
  9 10  1  0  0  0
 10 11  2  0  0  0
 10 12  1  0  0  0
 12 13  2  0  0  0
 12 30  1  0  0  0
 13 14  1  0  0  0
 14 15  2  0  0  0
 15 16  1  0  0  0
 15 28  1  0  0  0
 16 17  1  0  0  0
 16 27  1  0  0  0
 17 18  1  0  0  0
 18 19  1  0  0  0
 19 20  1  0  0  0
 19 26  1  0  0  0
 20 21  2  0  0  0
 20 25  1  0  0  0
 21 22  1  0  0  0
 22 23  2  0  0  0
 23 24  1  0  0  0
 24 25  2  0  0  0
 26 27  1  0  0  0
 28 29  1  0  0  0
 28 30  2  0  0  0
M  END
> <Outcome>
Inactive

$$$$

                    3D
 Structure written by MMmdl.
 32 35  0  0  1  0            999 V2000
    2.8579   -7.4250    0.0000 C   0  0  0  0  0  0
    2.1434   -7.8375    0.0000 O   0  0  0  0  0  0
    2.1434   -8.6625    0.0000 C   0  0  0  0  0  0
    2.8579   -9.0750    0.0000 C   0  0  0  0  0  0
    2.8579   -9.9000    0.0000 C   0  0  0  0  0  0
    2.1434  -10.3125    0.0000 C   0  0  0  0  0  0
    1.4289   -9.9000    0.0000 C   0  0  0  0  0  0
    1.4289   -9.0750    0.0000 C   0  0  0  0  0  0
    0.7145   -8.6625    0.0000 C   0  0  0  0  0  0
    0.0000   -9.0750    0.0000 C   0  0  0  0  0  0
   -0.7145   -8.6625    0.0000 N   0  0  0  0  0  0
   -1.4289   -9.0750    0.0000 C   0  0  0  0  0  0
   -1.4289   -9.9000    0.0000 O   0  0  0  0  0  0
   -2.1434   -8.6625    0.0000 C   0  0  0  0  0  0
   -2.8579   -9.0750    0.0000 C   0  0  0  0  0  0
   -3.5724   -8.6625    0.0000 N   0  0  0  0  0  0
   -3.5724   -7.8375    0.0000 C   0  0  0  0  0  0
   -4.2868   -7.4250    0.0000 N   0  0  0  0  0  0
   -5.0013   -7.8375    0.0000 C   0  0  0  0  0  0
   -5.7158   -7.4250    0.0000 C   0  0  0  0  0  0
   -5.7158   -6.6000    0.0000 N   0  0  0  0  0  0
   -6.4302   -6.1875    0.0000 C   0  0  0  0  0  0
   -7.1447   -6.6000    0.0000 C   0  0  0  0  0  0
   -7.8592   -6.1875    0.0000 C   0  0  0  0  0  0
   -7.8592   -5.3625    0.0000 N   0  0  0  0  0  0
   -7.1447   -4.9500    0.0000 C   0  0  0  0  0  0
   -6.4302   -5.3625    0.0000 C   0  0  0  0  0  0
   -5.0013   -6.1875    0.0000 C   0  0  0  0  0  0
   -4.2868   -6.6000    0.0000 C   0  0  0  0  0  0
   -2.8579   -7.4250    0.0000 C   0  0  0  0  0  0
   -2.8579   -6.6000    0.0000 Cl  0  0  0  0  0  0
   -2.1434   -7.8375    0.0000 C   0  0  0  0  0  0
  1  2  1  0  0  0
  2  3  1  0  0  0
  3  4  2  0  0  0
  3  8  1  0  0  0
  4  5  1  0  0  0
  5  6  2  0  0  0
  6  7  1  0  0  0
  7  8  2  0  0  0
  8  9  1  0  0  0
  9 10  1  0  0  0
 10 11  1  0  0  0
 11 12  1  0  0  0
 12 13  2  0  0  0
 12 14  1  0  0  0
 14 15  2  0  0  0
 14 32  1  0  0  0
 15 16  1  0  0  0
 16 17  2  0  0  0
 17 18  1  0  0  0
 17 30  1  0  0  0
 18 19  1  0  0  0
 18 29  1  0  0  0
 19 20  1  0  0  0
 20 21  1  0  0  0
 21 22  1  0  0  0
 21 28  1  0  0  0
 22 23  2  0  0  0
 22 27  1  0  0  0
 23 24  1  0  0  0
 24 25  2  0  0  0
 25 26  1  0  0  0
 26 27  2  0  0  0
 28 29  1  0  0  0
 30 31  1  0  0  0
 30 32  2  0  0  0
M  END
> <Outcome>
Inactive

$$$$

                    3D
 Structure written by MMmdl.
 30 33  0  0  1  0            999 V2000
   -2.6462   -2.1269    0.0000 C   0  0  0  0  0  0
   -1.8212   -2.1269    0.0000 C   0  0  0  0  0  0
   -1.4087   -1.4124    0.0000 C   0  0  0  0  0  0
   -1.8212   -0.6979    0.0000 C   0  0  0  0  0  0
   -1.4087    0.0165    0.0000 C   0  0  0  0  0  0
   -0.5837    0.0165    0.0000 C   0  0  0  0  0  0
   -0.1712   -0.6979    0.0000 C   0  0  0  0  0  0
    0.6538   -0.6979    0.0000 N   0  0  0  0  0  0
    1.1387   -0.0305    0.0000 C   0  0  0  0  0  0
    0.8838    0.7541    0.0000 O   0  0  0  0  0  0
    1.9233   -0.2854    0.0000 C   0  0  0  0  0  0
    2.6378    0.1271    0.0000 C   0  0  0  0  0  0
    3.3523   -0.2854    0.0000 C   0  0  0  0  0  0
    3.3523   -1.1104    0.0000 C   0  0  0  0  0  0
    2.6378   -1.5229    0.0000 N   0  0  0  0  0  0
    1.9233   -1.1104    0.0000 C   0  0  0  0  0  0
    1.1387   -1.3654    0.0000 N   0  0  0  0  0  0
    0.8838   -2.1500    0.0000 C   0  0  0  0  0  0
    1.4358   -2.7631    0.0000 C   0  0  0  0  0  0
    2.2428   -2.5916    0.0000 O   0  0  0  0  0  0
    1.1809   -3.5477    0.0000 N   0  0  0  0  0  0
    1.7329   -4.1608    0.0000 C   0  0  0  0  0  0
    2.5399   -3.9893    0.0000 C   0  0  0  0  0  0
    2.7948   -3.2047    0.0000 C   0  0  0  0  0  0
    3.6018   -3.0331    0.0000 C   0  0  0  0  0  0
    4.1538   -3.6462    0.0000 C   0  0  0  0  0  0
    3.8989   -4.4309    0.0000 C   0  0  0  0  0  0
    3.0919   -4.6024    0.0000 C   0  0  0  0  0  0
    2.8370   -5.3870    0.0000 Cl  0  0  0  0  0  0
   -0.5837   -1.4124    0.0000 C   0  0  0  0  0  0
  1  2  1  0  0  0
  2  3  1  0  0  0
  3  4  2  0  0  0
  3 30  1  0  0  0
  4  5  1  0  0  0
  5  6  2  0  0  0
  6  7  1  0  0  0
  7  8  1  0  0  0
  7 30  2  0  0  0
  8  9  1  0  0  0
  8 17  1  0  0  0
  9 10  2  0  0  0
  9 11  1  0  0  0
 11 12  2  0  0  0
 11 16  1  0  0  0
 12 13  1  0  0  0
 13 14  2  0  0  0
 14 15  1  0  0  0
 15 16  2  0  0  0
 16 17  1  0  0  0
 17 18  1  0  0  0
 18 19  1  0  0  0
 19 20  2  0  0  0
 19 21  1  0  0  0
 21 22  1  0  0  0
 22 23  1  0  0  0
 23 24  2  0  0  0
 23 28  1  0  0  0
 24 25  1  0  0  0
 25 26  2  0  0  0
 26 27  1  0  0  0
 27 28  2  0  0  0
 28 29  1  0  0  0
M  END
> <Outcome>
Inactive

$$$$

                    3D
 Structure written by MMmdl.
 32 35  0  0  1  0            999 V2000
    5.4957    4.8229    0.0000 C   0  0  0  0  0  0
    4.7812    4.4104    0.0000 O   0  0  0  0  0  0
    4.7812    3.5854    0.0000 C   0  0  0  0  0  0
    5.4957    3.1729    0.0000 C   0  0  0  0  0  0
    5.4957    2.3479    0.0000 C   0  0  0  0  0  0
    4.7812    1.9354    0.0000 C   0  0  0  0  0  0
    4.0668    2.3479    0.0000 C   0  0  0  0  0  0
    3.3523    1.9354    0.0000 C   0  0  0  0  0  0
    3.3523    1.1104    0.0000 C   0  0  0  0  0  0
    2.6378    0.6979    0.0000 C   0  0  0  0  0  0
    2.6378   -0.1271    0.0000 C   0  0  0  0  0  0
    2.6378   -0.9521    0.0000 F   0  0  0  0  0  0
    1.8128   -0.1271    0.0000 F   0  0  0  0  0  0
    3.4628   -0.1271    0.0000 F   0  0  0  0  0  0
    1.9233    1.1104    0.0000 N   0  0  0  0  0  0
    1.1387    0.8555    0.0000 N   0  0  0  0  0  0
    0.6538    1.5229    0.0000 C   0  0  0  0  0  0
    1.1387    2.1904    0.0000 C   0  0  0  0  0  0
    0.8838    2.9750    0.0000 C   0  0  0  0  0  0
    1.4358    3.5881    0.0000 O   0  0  0  0  0  0
    0.0768    3.1465    0.0000 N   0  0  0  0  0  0
   -0.1781    3.9312    0.0000 C   0  0  0  0  0  0
   -0.9851    4.1027    0.0000 C   0  0  0  0  0  0
   -1.2400    4.8873    0.0000 C   0  0  0  0  0  0
   -2.0470    5.0588    0.0000 C   0  0  0  0  0  0
   -0.6880    5.5004    0.0000 C   0  0  0  0  0  0
    0.1190    5.3289    0.0000 C   0  0  0  0  0  0
    0.3739    4.5442    0.0000 C   0  0  0  0  0  0
    1.1809    4.3727    0.0000 O   0  0  0  0  0  0
    1.9233    1.9354    0.0000 C   0  0  0  0  0  0
    2.6378    2.3479    0.0000 N   0  0  0  0  0  0
    4.0668    3.1729    0.0000 C   0  0  0  0  0  0
  1  2  1  0  0  0
  2  3  1  0  0  0
  3  4  2  0  0  0
  3 32  1  0  0  0
  4  5  1  0  0  0
  5  6  2  0  0  0
  6  7  1  0  0  0
  7  8  1  0  0  0
  7 32  2  0  0  0
  8  9  1  0  0  0
  8 31  2  0  0  0
  9 10  2  0  0  0
 10 11  1  0  0  0
 10 15  1  0  0  0
 11 12  1  0  0  0
 11 13  1  0  0  0
 11 14  1  0  0  0
 15 16  1  0  0  0
 15 30  1  0  0  0
 16 17  2  0  0  0
 17 18  1  0  0  0
 18 19  1  0  0  0
 18 30  2  0  0  0
 19 20  2  0  0  0
 19 21  1  0  0  0
 21 22  1  0  0  0
 22 23  2  0  0  0
 22 28  1  0  0  0
 23 24  1  0  0  0
 24 25  1  0  0  0
 24 26  2  0  0  0
 26 27  1  0  0  0
 27 28  2  0  0  0
 28 29  1  0  0  0
 30 31  1  0  0  0
M  END
> <Outcome>
Inactive

$$$$

                    3D
 Structure written by MMmdl.
 33 36  0  0  1  0            999 V2000
    5.2996   -4.1578    0.0000 C   0  0  0  0  0  0
    5.2996   -4.9828    0.0000 C   0  0  0  0  0  0
    6.0140   -5.3953    0.0000 C   0  0  0  0  0  0
    6.0140   -6.2203    0.0000 C   0  0  0  0  0  0
    5.2996   -6.6328    0.0000 C   0  0  0  0  0  0
    5.2996   -7.4578    0.0000 N   0  0  0  0  0  0
    4.5851   -7.8703    0.0000 C   0  0  0  0  0  0
    3.8706   -7.4578    0.0000 O   0  0  0  0  0  0
    4.5851   -8.6953    0.0000 N   0  0  0  0  0  0
    3.8706   -9.1078    0.0000 C   0  0  0  0  0  0
    3.8706   -9.9328    0.0000 C   0  0  0  0  0  0
    3.1562  -10.3453    0.0000 C   0  0  0  0  0  0
    2.4417   -9.9328    0.0000 C   0  0  0  0  0  0
    1.7272  -10.3453    0.0000 C   0  0  0  0  0  0
    1.0127   -9.9328    0.0000 N   0  0  0  0  0  0
    0.2983  -10.3453    0.0000 N   0  0  0  0  0  0
   -0.4162   -9.9328    0.0000 C   0  0  0  0  0  0
   -0.4162   -9.1078    0.0000 C   0  0  0  0  0  0
   -1.1307   -8.6953    0.0000 N   0  0  0  0  0  0
   -1.8123   -9.1601    0.0000 C   0  0  0  0  0  0
   -2.6007   -8.9169    0.0000 C   0  0  0  0  0  0
   -2.9021   -8.1489    0.0000 C   0  0  0  0  0  0
   -2.4896   -7.4345    0.0000 N   0  0  0  0  0  0
   -1.6738   -7.3115    0.0000 C   0  0  0  0  0  0
   -1.0690   -7.8726    0.0000 C   0  0  0  0  0  0
    0.2983   -8.6953    0.0000 C   0  0  0  0  0  0
    0.2983   -7.8703    0.0000 Cl  0  0  0  0  0  0
    1.0127   -9.1078    0.0000 C   0  0  0  0  0  0
    1.7272   -8.6953    0.0000 O   0  0  0  0  0  0
    2.4417   -9.1078    0.0000 C   0  0  0  0  0  0
    3.1562   -8.6953    0.0000 C   0  0  0  0  0  0
    4.5851   -6.2203    0.0000 C   0  0  0  0  0  0
    4.5851   -5.3953    0.0000 C   0  0  0  0  0  0
  1  2  1  0  0  0
  2  3  2  0  0  0
  2 33  1  0  0  0
  3  4  1  0  0  0
  4  5  2  0  0  0
  5  6  1  0  0  0
  5 32  1  0  0  0
  6  7  1  0  0  0
  7  8  2  0  0  0
  7  9  1  0  0  0
  9 10  1  0  0  0
 10 11  2  0  0  0
 10 31  1  0  0  0
 11 12  1  0  0  0
 12 13  2  0  0  0
 13 14  1  0  0  0
 13 30  1  0  0  0
 14 15  1  0  0  0
 15 16  1  0  0  0
 15 28  1  0  0  0
 16 17  2  0  0  0
 17 18  1  0  0  0
 18 19  1  0  0  0
 18 26  2  0  0  0
 19 20  1  0  0  0
 19 25  1  0  0  0
 20 21  1  0  0  0
 21 22  1  0  0  0
 22 23  1  0  0  0
 23 24  1  0  0  0
 24 25  1  0  0  0
 26 27  1  0  0  0
 26 28  1  0  0  0
 28 29  2  0  0  0
 30 31  2  0  0  0
 32 33  2  0  0  0
M  END
> <Outcome>
Inactive

$$$$

                    3D
 Structure written by MMmdl.
 38 42  0  0  1  0            999 V2000
   -0.7145   -0.4125    0.0000 C   0  0  0  0  0  0
    0.0000   -0.0000    0.0000 O   0  0  0  0  0  0
    0.7145   -0.4125    0.0000 C   0  0  0  0  0  0
    1.4289    0.0000    0.0000 C   0  0  0  0  0  0
    2.1434   -0.4125    0.0000 C   0  0  0  0  0  0
    2.8579    0.0000    0.0000 N   0  0  0  0  0  0
    3.5724   -0.4125    0.0000 C   0  0  0  0  0  0
    4.2868   -0.0000    0.0000 N   0  0  0  0  0  0
    4.2868    0.8250    0.0000 C   0  0  0  0  0  0
    5.0013    1.2375    0.0000 C   0  0  0  0  0  0
    5.7158    0.8250    0.0000 C   0  0  0  0  0  0
    6.4302    1.2375    0.0000 C   0  0  0  0  0  0
    7.1447    0.8250    0.0000 N   0  0  0  0  0  0
    7.8592    1.2375    0.0000 C   0  0  0  0  0  0
    7.8592    2.0625    0.0000 O   0  0  0  0  0  0
    8.5737    0.8250    0.0000 C   0  0  0  0  0  0
    9.2881    1.2375    0.0000 C   0  0  0  0  0  0
   10.0026    0.8250    0.0000 C   0  0  0  0  0  0
   10.0026   -0.0000    0.0000 C   0  0  0  0  0  0
   10.7171   -0.4125    0.0000 C   0  0  0  0  0  0
   11.4315   -0.0000    0.0000 C   0  0  0  0  0  0
   12.1460   -0.4125    0.0000 C   0  0  0  0  0  0
   12.1460   -1.2375    0.0000 C   0  0  0  0  0  0
   12.8605   -1.6500    0.0000 Cl  0  0  0  0  0  0
   11.4315   -1.6500    0.0000 C   0  0  0  0  0  0
   10.7171   -1.2375    0.0000 C   0  0  0  0  0  0
    9.2881   -0.4125    0.0000 C   0  0  0  0  0  0
    8.5737   -0.0000    0.0000 C   0  0  0  0  0  0
    5.7158   -0.0000    0.0000 C   0  0  0  0  0  0
    5.0013   -0.4125    0.0000 C   0  0  0  0  0  0
    3.5724   -1.2375    0.0000 N   0  0  0  0  0  0
    2.8579   -1.6500    0.0000 C   0  0  0  0  0  0
    2.8579   -2.4750    0.0000 N   0  0  0  0  0  0
    2.1434   -1.2375    0.0000 C   0  0  0  0  0  0
    1.4289   -1.6500    0.0000 C   0  0  0  0  0  0
    0.7145   -1.2375    0.0000 C   0  0  0  0  0  0
    0.0000   -1.6500    0.0000 O   0  0  0  0  0  0
    0.0000   -2.4750    0.0000 C   0  0  0  0  0  0
  1  2  1  0  0  0
  2  3  1  0  0  0
  3  4  2  0  0  0
  3 36  1  0  0  0
  4  5  1  0  0  0
  5  6  2  0  0  0
  5 34  1  0  0  0
  6  7  1  0  0  0
  7  8  1  0  0  0
  7 31  2  0  0  0
  8  9  1  0  0  0
  8 30  1  0  0  0
  9 10  1  0  0  0
 10 11  1  0  0  0
 11 12  1  0  0  0
 11 29  1  0  0  0
 12 13  1  0  0  0
 13 14  1  0  0  0
 14 15  2  0  0  0
 14 16  1  0  0  0
 16 17  2  0  0  0
 16 28  1  0  0  0
 17 18  1  0  0  0
 18 19  2  0  0  0
 19 20  1  0  0  0
 19 27  1  0  0  0
 20 21  2  0  0  0
 20 26  1  0  0  0
 21 22  1  0  0  0
 22 23  2  0  0  0
 23 24  1  0  0  0
 23 25  1  0  0  0
 25 26  2  0  0  0
 27 28  2  0  0  0
 29 30  1  0  0  0
 31 32  1  0  0  0
 32 33  1  0  0  0
 32 34  2  0  0  0
 34 35  1  0  0  0
 35 36  2  0  0  0
 36 37  1  0  0  0
 37 38  1  0  0  0
M  END
> <Outcome>
Inactive

$$$$

                    3D
 Structure written by MMmdl.
 37 42  0  0  1  0            999 V2000
    0.7423  -10.0934    0.0000 N   0  0  0  0  0  0
    0.2574   -9.4260    0.0000 C   0  0  0  0  0  0
   -0.2275   -8.7585    0.0000 C   0  0  0  0  0  0
   -1.0480   -8.8448    0.0000 C   0  0  0  0  0  0
   -1.5330   -8.1773    0.0000 C   0  0  0  0  0  0
   -1.1974   -7.4236    0.0000 N   0  0  0  0  0  0
   -0.3769   -7.3374    0.0000 C   0  0  0  0  0  0
   -0.0414   -6.5837    0.0000 C   0  0  0  0  0  0
   -0.5263   -5.9163    0.0000 C   0  0  0  0  0  0
   -0.1907   -5.1626    0.0000 C   0  0  0  0  0  0
    0.6298   -5.0764    0.0000 C   0  0  0  0  0  0
    0.9653   -4.3227    0.0000 C   0  0  0  0  0  0
    0.4804   -3.6553    0.0000 N   0  0  0  0  0  0
    0.8160   -2.9016    0.0000 C   0  0  0  0  0  0
    0.3310   -2.2342    0.0000 C   0  0  0  0  0  0
    0.6666   -1.4805    0.0000 C   0  0  0  0  0  0
    1.4871   -1.3942    0.0000 N   0  0  0  0  0  0
    1.8226   -0.6406    0.0000 C   0  0  0  0  0  0
    1.3377    0.0269    0.0000 C   0  0  3  0  0  0
    0.5127    0.0269    0.0000 C   0  0  0  0  0  0
    0.2578    0.8115    0.0000 N   0  0  0  0  0  0
    0.9252    1.2964    0.0000 C   0  0  0  0  0  0
    0.8390    2.1169    0.0000 C   0  0  0  0  0  0
    0.0853    2.4525    0.0000 C   0  0  0  0  0  0
   -0.5821    1.9675    0.0000 C   0  0  0  0  0  0
   -0.4959    1.1470    0.0000 C   0  0  0  0  0  0
   -1.1634    0.6621    0.0000 O   0  0  0  0  0  0
    1.7651    2.4525    0.0000 C   0  0  0  0  0  0
    2.4326    1.9675    0.0000 C   0  0  0  0  0  0
    2.3463    1.1470    0.0000 C   0  0  0  0  0  0
    3.0138    0.6621    0.0000 F   0  0  0  0  0  0
    1.5926    0.8115    0.0000 C   0  0  0  0  0  0
    1.9720   -2.0617    0.0000 C   0  0  0  0  0  0
    1.6364   -2.8154    0.0000 C   0  0  0  0  0  0
    1.1147   -5.7438    0.0000 C   0  0  0  0  0  0
    0.7791   -6.4975    0.0000 C   0  0  0  0  0  0
    0.1080   -8.0048    0.0000 C   0  0  0  0  0  0
  1  2  3  0  0  0
  2  3  1  0  0  0
  3  4  2  0  0  0
  3 37  1  0  0  0
  4  5  1  0  0  0
  5  6  2  0  0  0
  6  7  1  0  0  0
  7  8  1  0  0  0
  7 37  2  0  0  0
  8  9  2  0  0  0
  8 36  1  0  0  0
  9 10  1  0  0  0
 10 11  2  0  0  0
 11 12  1  0  0  0
 11 35  1  0  0  0
 12 13  1  0  0  0
 13 14  1  0  0  0
 14 15  1  0  0  0
 14 34  1  0  0  0
 15 16  1  0  0  0
 16 17  1  0  0  0
 17 18  1  0  0  0
 17 33  1  0  0  0
 18 19  1  0  0  0
 19 20  1  0  0  0
 19 32  1  0  0  0
 20 21  1  0  0  0
 21 22  1  0  0  0
 21 26  1  0  0  0
 22 23  2  0  0  0
 22 32  1  0  0  0
 23 24  1  0  0  0
 23 28  1  0  0  0
 24 25  2  0  0  0
 25 26  1  0  0  0
 26 27  2  0  0  0
 28 29  2  0  0  0
 29 30  1  0  0  0
 30 31  1  0  0  0
 30 32  2  0  0  0
 33 34  1  0  0  0
 35 36  2  0  0  0
M  END
> <Outcome>
Inactive

$$$$

                    3D
 Structure written by MMmdl.
 36 39  0  0  1  0            999 V2000
   -5.2963   -4.4730    0.0000 C   0  0  0  0  0  0
   -5.2963   -5.2980    0.0000 O   0  0  0  0  0  0
   -4.5818   -5.7105    0.0000 C   0  0  0  0  0  0
   -3.8673   -5.2980    0.0000 O   0  0  0  0  0  0
   -4.5818   -6.5355    0.0000 C   0  0  0  0  0  0
   -3.8673   -6.9480    0.0000 C   0  0  0  0  0  0
   -3.8673   -7.7730    0.0000 C   0  0  0  0  0  0
   -4.5818   -8.1855    0.0000 C   0  0  0  0  0  0
   -4.5818   -9.0105    0.0000 N   0  0  0  0  0  0
   -5.2963   -9.4230    0.0000 C   0  0  0  0  0  0
   -6.0107   -9.0105    0.0000 O   0  0  0  0  0  0
   -5.2963  -10.2480    0.0000 N   0  0  0  0  0  0
   -6.0107  -10.6605    0.0000 C   0  0  0  0  0  0
   -6.0107  -11.4855    0.0000 C   0  0  0  0  0  0
   -6.7252  -11.8980    0.0000 C   0  0  0  0  0  0
   -7.4397  -11.4855    0.0000 C   0  0  0  0  0  0
   -8.1541  -11.8980    0.0000 C   0  0  0  0  0  0
   -8.1541  -12.7230    0.0000 N   0  0  0  0  0  0
   -7.4397  -13.1355    0.0000 N   0  0  0  0  0  0
   -7.4397  -13.9605    0.0000 C   0  0  0  0  0  0
   -8.1541  -14.3730    0.0000 C   0  0  0  0  0  0
   -8.1541  -15.1980    0.0000 N   0  0  0  0  0  0
   -7.4108  -15.5559    0.0000 C   0  0  0  0  0  0
   -7.2273  -16.3602    0.0000 C   0  0  0  0  0  0
   -7.7416  -17.0052    0.0000 C   0  0  0  0  0  0
   -8.5666  -17.0052    0.0000 N   0  0  0  0  0  0
   -9.0810  -16.3602    0.0000 C   0  0  0  0  0  0
   -8.8974  -15.5559    0.0000 C   0  0  0  0  0  0
   -8.8686  -13.9605    0.0000 C   0  0  0  0  0  0
   -9.5831  -14.3730    0.0000 Cl  0  0  0  0  0  0
   -8.8686  -13.1355    0.0000 C   0  0  0  0  0  0
   -9.5831  -12.7230    0.0000 O   0  0  0  0  0  0
   -7.4397  -10.6605    0.0000 C   0  0  0  0  0  0
   -6.7252  -10.2480    0.0000 C   0  0  0  0  0  0
   -5.2963   -7.7730    0.0000 C   0  0  0  0  0  0
   -5.2963   -6.9480    0.0000 C   0  0  0  0  0  0
  1  2  1  0  0  0
  2  3  1  0  0  0
  3  4  2  0  0  0
  3  5  1  0  0  0
  5  6  2  0  0  0
  5 36  1  0  0  0
  6  7  1  0  0  0
  7  8  2  0  0  0
  8  9  1  0  0  0
  8 35  1  0  0  0
  9 10  1  0  0  0
 10 11  2  0  0  0
 10 12  1  0  0  0
 12 13  1  0  0  0
 13 14  2  0  0  0
 13 34  1  0  0  0
 14 15  1  0  0  0
 15 16  2  0  0  0
 16 17  1  0  0  0
 16 33  1  0  0  0
 17 18  1  0  0  0
 18 19  1  0  0  0
 18 31  1  0  0  0
 19 20  2  0  0  0
 20 21  1  0  0  0
 21 22  1  0  0  0
 21 29  2  0  0  0
 22 23  1  0  0  0
 22 28  1  0  0  0
 23 24  1  0  0  0
 24 25  1  0  0  0
 25 26  1  0  0  0
 26 27  1  0  0  0
 27 28  1  0  0  0
 29 30  1  0  0  0
 29 31  1  0  0  0
 31 32  2  0  0  0
 33 34  2  0  0  0
 35 36  2  0  0  0
M  END
> <Outcome>
Inactive

$$$$

                    3D
 Structure written by MMmdl.
 35 39  0  0  1  0            999 V2000
   -2.8579   -4.1250    0.0000 C   0  0  0  0  0  0
   -2.1434   -3.7125    0.0000 C   0  0  0  0  0  0
   -2.1434   -2.8875    0.0000 C   0  0  0  0  0  0
   -1.4289   -2.4750    0.0000 C   0  0  0  0  0  0
   -0.7145   -2.8875    0.0000 C   0  0  0  0  0  0
    0.0000   -2.4750    0.0000 N   0  0  0  0  0  0
    0.0000   -1.6500    0.0000 C   0  0  0  0  0  0
   -0.7145   -1.2375    0.0000 O   0  0  0  0  0  0
    0.7145   -1.2375    0.0000 C   0  0  0  0  0  0
    0.7145   -0.4125    0.0000 C   0  0  0  0  0  0
    1.4289    0.0000    0.0000 C   0  0  0  0  0  0
    2.1434   -0.4125    0.0000 C   0  0  0  0  0  0
    2.8579    0.0000    0.0000 N   0  0  0  0  0  0
    3.5724   -0.4125    0.0000 C   0  0  0  0  0  0
    3.5724   -1.2375    0.0000 C   0  0  0  0  0  0
    2.8579   -1.6500    0.0000 C   0  0  0  0  0  0
    2.1434   -1.2375    0.0000 C   0  0  0  0  0  0
    1.4289   -1.6500    0.0000 C   0  0  0  0  0  0
   -0.7145   -3.7125    0.0000 C   0  0  0  0  0  0
   -1.4289   -4.1250    0.0000 C   0  0  0  0  0  0
   -1.4289   -4.9500    0.0000 O   0  0  0  0  0  0
   -2.1434   -5.3625    0.0000 C   0  0  0  0  0  0
   -2.1434   -6.1875    0.0000 C   0  0  0  0  0  0
   -2.8579   -6.6000    0.0000 C   0  0  0  0  0  0
   -3.5724   -6.1875    0.0000 N   0  0  0  0  0  0
   -4.2868   -6.6000    0.0000 C   0  0  0  0  0  0
   -5.0013   -6.1875    0.0000 C   0  0  0  0  0  0
   -5.7158   -6.6000    0.0000 C   0  0  0  0  0  0
   -6.4302   -6.1875    0.0000 C   0  0  0  0  0  0
   -6.4302   -5.3625    0.0000 C   0  0  0  0  0  0
   -7.1447   -4.9500    0.0000 F   0  0  0  0  0  0
   -5.7158   -4.9500    0.0000 C   0  0  0  0  0  0
   -5.0013   -5.3625    0.0000 C   0  0  0  0  0  0
   -3.5724   -5.3625    0.0000 C   0  0  0  0  0  0
   -2.8579   -4.9500    0.0000 C   0  0  0  0  0  0
  1  2  1  0  0  0
  2  3  2  0  0  0
  2 20  1  0  0  0
  3  4  1  0  0  0
  4  5  2  0  0  0
  5  6  1  0  0  0
  5 19  1  0  0  0
  6  7  1  0  0  0
  7  8  2  0  0  0
  7  9  1  0  0  0
  9 10  2  0  0  0
  9 18  1  0  0  0
 10 11  1  0  0  0
 11 12  2  0  0  0
 12 13  1  0  0  0
 12 17  1  0  0  0
 13 14  2  0  0  0
 14 15  1  0  0  0
 15 16  2  0  0  0
 16 17  1  0  0  0
 17 18  2  0  0  0
 19 20  2  0  0  0
 20 21  1  0  0  0
 21 22  1  0  0  0
 22 23  1  0  0  0
 22 35  1  0  0  0
 23 24  1  0  0  0
 24 25  1  0  0  0
 25 26  1  0  0  0
 25 34  1  0  0  0
 26 27  1  0  0  0
 27 28  2  0  0  0
 27 33  1  0  0  0
 28 29  1  0  0  0
 29 30  2  0  0  0
 30 31  1  0  0  0
 30 32  1  0  0  0
 32 33  2  0  0  0
 34 35  1  0  0  0
M  END
> <Outcome>
Inactive

$$$$

                    3D
 Structure written by MMmdl.
 33 37  0  0  1  0            999 V2000
    7.8934   -3.6884    0.0000 C   0  0  0  0  0  0
    7.2803   -3.1364    0.0000 N   0  0  0  0  0  0
    6.4733   -3.3079    0.0000 N   0  0  0  0  0  0
    6.0608   -2.5935    0.0000 C   0  0  0  0  0  0
    6.6128   -1.9804    0.0000 C   0  0  0  0  0  0
    7.3665   -2.3159    0.0000 C   0  0  0  0  0  0
    8.0810   -1.9034    0.0000 C   0  0  0  0  0  0
    8.0810   -1.0784    0.0000 O   0  0  0  0  0  0
    8.7954   -2.3159    0.0000 N   0  0  0  0  0  0
    9.5099   -1.9034    0.0000 C   0  0  0  0  0  0
   10.2244   -2.3159    0.0000 C   0  0  0  0  0  0
   10.9389   -1.9034    0.0000 N   0  0  0  0  0  0
   11.6533   -2.3159    0.0000 C   0  0  0  0  0  0
   12.3678   -1.9034    0.0000 C   0  0  0  0  0  0
   12.3678   -1.0784    0.0000 C   0  0  0  0  0  0
   13.0823   -0.6659    0.0000 C   0  0  0  0  0  0
   13.7967   -1.0784    0.0000 C   0  0  0  0  0  0
   13.7967   -1.9034    0.0000 C   0  0  0  0  0  0
   14.5112   -2.3159    0.0000 C   0  0  0  0  0  0
   15.2649   -1.9804    0.0000 C   0  0  0  0  0  0
   15.8169   -2.5935    0.0000 S   0  0  0  0  0  0
   15.4044   -3.3079    0.0000 C   0  0  0  0  0  0
   15.7400   -4.0616    0.0000 C   0  0  0  0  0  0
   16.5469   -4.2331    0.0000 N   0  0  0  0  0  0
   16.6332   -5.0536    0.0000 C   0  0  0  0  0  0
   17.3006   -5.5385    0.0000 C   0  0  0  0  0  0
   17.2144   -6.3590    0.0000 C   0  0  0  0  0  0
   16.4607   -6.6946    0.0000 C   0  0  0  0  0  0
   15.7933   -6.2097    0.0000 C   0  0  0  0  0  0
   15.8795   -5.3892    0.0000 C   0  0  0  0  0  0
   15.3275   -4.7761    0.0000 N   0  0  0  0  0  0
   14.5974   -3.1364    0.0000 C   0  0  0  0  0  0
   13.0823   -2.3159    0.0000 C   0  0  0  0  0  0
  1  2  1  0  0  0
  2  3  1  0  0  0
  2  6  1  0  0  0
  3  4  2  0  0  0
  4  5  1  0  0  0
  5  6  2  0  0  0
  6  7  1  0  0  0
  7  8  2  0  0  0
  7  9  1  0  0  0
  9 10  1  0  0  0
 10 11  1  0  0  0
 11 12  1  0  0  0
 12 13  1  0  0  0
 13 14  1  0  0  0
 14 15  2  0  0  0
 14 33  1  0  0  0
 15 16  1  0  0  0
 16 17  2  0  0  0
 17 18  1  0  0  0
 18 19  1  0  0  0
 18 33  2  0  0  0
 19 20  2  0  0  0
 19 32  1  0  0  0
 20 21  1  0  0  0
 21 22  1  0  0  0
 22 23  1  0  0  0
 22 32  2  0  0  0
 23 24  2  0  0  0
 23 31  1  0  0  0
 24 25  1  0  0  0
 25 26  2  0  0  0
 25 30  1  0  0  0
 26 27  1  0  0  0
 27 28  2  0  0  0
 28 29  1  0  0  0
 29 30  1  0  0  0
 30 31  2  0  0  0
M  END
> <Outcome>
Inactive

$$$$

                    3D
 Structure written by MMmdl.
 37 41  0  0  1  0            999 V2000
   -9.2138   -2.3422    0.0000 C   0  0  0  0  0  0
   -8.5463   -1.8573    0.0000 O   0  0  0  0  0  0
   -8.6326   -1.0368    0.0000 C   0  0  0  0  0  0
   -9.3862   -0.7012    0.0000 C   0  0  0  0  0  0
   -9.4725    0.1193    0.0000 C   0  0  0  0  0  0
   -8.8050    0.6042    0.0000 C   0  0  0  0  0  0
   -8.8913    1.4247    0.0000 Cl  0  0  0  0  0  0
   -8.0513    0.2686    0.0000 C   0  0  0  0  0  0
   -7.9651   -0.5519    0.0000 C   0  0  0  0  0  0
   -7.2114   -0.8874    0.0000 N   0  0  0  0  0  0
   -6.5440   -0.4025    0.0000 C   0  0  0  0  0  0
   -5.7903   -0.7381    0.0000 C   0  0  0  0  0  0
   -5.7041   -1.5585    0.0000 N   0  0  0  0  0  0
   -4.9504   -1.8941    0.0000 C   0  0  0  0  0  0
   -4.2830   -1.4092    0.0000 C   0  0  0  0  0  0
   -3.5293   -1.7447    0.0000 C   0  0  0  0  0  0
   -2.8619   -1.2598    0.0000 N   0  0  0  0  0  0
   -2.1082   -1.5954    0.0000 C   0  0  0  0  0  0
   -2.0219   -2.4158    0.0000 O   0  0  0  0  0  0
   -1.4407   -1.1104    0.0000 C   0  0  0  0  0  0
   -1.4407   -0.2854    0.0000 C   0  0  0  0  0  0
   -0.6561   -0.0305    0.0000 C   0  0  0  0  0  0
   -0.1712   -0.6979    0.0000 C   0  0  0  0  0  0
    0.6538   -0.6979    0.0000 C   0  0  0  0  0  0
    1.1387   -0.0305    0.0000 N   0  0  0  0  0  0
    1.9233   -0.2854    0.0000 C   0  0  0  0  0  0
    2.6378    0.1271    0.0000 C   0  0  0  0  0  0
    3.3523   -0.2854    0.0000 C   0  0  0  0  0  0
    4.0668    0.1271    0.0000 Cl  0  0  0  0  0  0
    3.3523   -1.1104    0.0000 C   0  0  0  0  0  0
    4.0668   -1.5229    0.0000 C   0  0  0  0  0  0
    2.6378   -1.5229    0.0000 C   0  0  0  0  0  0
    1.9233   -1.1104    0.0000 C   0  0  0  0  0  0
    1.1387   -1.3654    0.0000 N   0  0  0  0  0  0
   -0.6561   -1.3654    0.0000 S   0  0  0  0  0  0
   -6.3715   -2.0435    0.0000 C   0  0  0  0  0  0
   -7.1252   -1.7079    0.0000 C   0  0  0  0  0  0
  1  2  1  0  0  0
  2  3  1  0  0  0
  3  4  2  0  0  0
  3  9  1  0  0  0
  4  5  1  0  0  0
  5  6  2  0  0  0
  6  7  1  0  0  0
  6  8  1  0  0  0
  8  9  2  0  0  0
  9 10  1  0  0  0
 10 11  1  0  0  0
 10 37  1  0  0  0
 11 12  1  0  0  0
 12 13  1  0  0  0
 13 14  1  0  0  0
 13 36  1  0  0  0
 14 15  1  0  0  0
 15 16  1  0  0  0
 16 17  1  0  0  0
 17 18  1  0  0  0
 18 19  2  0  0  0
 18 20  1  0  0  0
 20 21  2  0  0  0
 20 35  1  0  0  0
 21 22  1  0  0  0
 22 23  2  0  0  0
 23 24  1  0  0  0
 23 35  1  0  0  0
 24 25  2  0  0  0
 24 34  1  0  0  0
 25 26  1  0  0  0
 26 27  2  0  0  0
 26 33  1  0  0  0
 27 28  1  0  0  0
 28 29  1  0  0  0
 28 30  2  0  0  0
 30 31  1  0  0  0
 30 32  1  0  0  0
 32 33  1  0  0  0
 33 34  2  0  0  0
 36 37  1  0  0  0
M  END
> <Outcome>
Inactive

$$$$

                    3D
 Structure written by MMmdl.
 35 39  0  0  1  0            999 V2000
   -7.1447   -7.4250    0.0000 C   0  0  0  0  0  0
   -6.4302   -7.8375    0.0000 O   0  0  0  0  0  0
   -5.7158   -7.4250    0.0000 C   0  0  0  0  0  0
   -5.7158   -6.6000    0.0000 C   0  0  0  0  0  0
   -5.0013   -6.1875    0.0000 C   0  0  0  0  0  0
   -5.0013   -5.3625    0.0000 F   0  0  0  0  0  0
   -4.2868   -6.6000    0.0000 C   0  0  0  0  0  0
   -3.5724   -6.1875    0.0000 N   0  0  0  0  0  0
   -2.8579   -6.6000    0.0000 C   0  0  0  0  0  0
   -2.8579   -7.4250    0.0000 C   0  0  0  0  0  0
   -2.1434   -7.8375    0.0000 Cl  0  0  0  0  0  0
   -3.5724   -7.8375    0.0000 C   0  0  0  0  0  0
   -3.5724   -8.6625    0.0000 C   0  0  0  0  0  0
   -2.8579   -9.0750    0.0000 C   0  0  0  0  0  0
   -2.8579   -9.9000    0.0000 N   0  0  0  0  0  0
   -2.1434  -10.3125    0.0000 C   0  0  0  0  0  0
   -2.1434  -11.1375    0.0000 C   0  0  0  0  0  0
   -2.8579  -11.5500    0.0000 C   0  0  0  0  0  0
   -2.8579  -12.3750    0.0000 N   0  0  0  0  0  0
   -2.1434  -12.7875    0.0000 C   0  0  0  0  0  0
   -2.1434  -13.6125    0.0000 C   0  0  0  0  0  0
   -2.8579  -14.0250    0.0000 C   0  0  0  0  0  0
   -2.8579  -14.8500    0.0000 C   0  0  0  0  0  0
   -2.1434  -15.2625    0.0000 C   0  0  0  0  0  0
   -1.4289  -14.8500    0.0000 C   0  0  0  0  0  0
   -0.7145  -15.2625    0.0000 N   0  0  0  0  0  0
   -0.7145  -16.0875    0.0000 C   0  0  0  0  0  0
   -0.0000  -16.5000    0.0000 O   0  0  0  0  0  0
   -1.4289  -16.5000    0.0000 C   0  0  0  0  0  0
   -2.1434  -16.0875    0.0000 O   0  0  0  0  0  0
   -1.4289  -14.0250    0.0000 N   0  0  0  0  0  0
   -3.5724  -11.1375    0.0000 C   0  0  0  0  0  0
   -3.5724  -10.3125    0.0000 C   0  0  0  0  0  0
   -4.2868   -7.4250    0.0000 C   0  0  0  0  0  0
   -5.0013   -7.8375    0.0000 C   0  0  0  0  0  0
  1  2  1  0  0  0
  2  3  1  0  0  0
  3  4  2  0  0  0
  3 35  1  0  0  0
  4  5  1  0  0  0
  5  6  1  0  0  0
  5  7  2  0  0  0
  7  8  1  0  0  0
  7 34  1  0  0  0
  8  9  2  0  0  0
  9 10  1  0  0  0
 10 11  1  0  0  0
 10 12  2  0  0  0
 12 13  1  0  0  0
 12 34  1  0  0  0
 13 14  1  0  0  0
 14 15  1  0  0  0
 15 16  1  0  0  0
 15 33  1  0  0  0
 16 17  1  0  0  0
 17 18  1  0  0  0
 18 19  1  0  0  0
 18 32  1  0  0  0
 19 20  1  0  0  0
 20 21  1  0  0  0
 21 22  2  0  0  0
 21 31  1  0  0  0
 22 23  1  0  0  0
 23 24  2  0  0  0
 24 25  1  0  0  0
 24 30  1  0  0  0
 25 26  1  0  0  0
 25 31  2  0  0  0
 26 27  1  0  0  0
 27 28  2  0  0  0
 27 29  1  0  0  0
 29 30  1  0  0  0
 32 33  1  0  0  0
 34 35  2  0  0  0
M  END
> <Outcome>
Inactive

$$$$

                    3D
 Structure written by MMmdl.
 48 53  0  0  1  0            999 V2000
   11.4036    2.6221    0.0000 C   0  0  0  0  0  0
   10.6499    2.2866    0.0000 O   0  0  0  0  0  0
    9.9825    2.7715    0.0000 C   0  0  0  0  0  0
    9.2288    2.4359    0.0000 C   0  0  0  0  0  0
    8.5613    2.9208    0.0000 C   0  0  0  0  0  0
    7.8077    2.5853    0.0000 N   0  0  0  0  0  0
    7.1402    3.0702    0.0000 C   0  0  0  0  0  0
    7.2265    3.8907    0.0000 O   0  0  0  0  0  0
    6.3866    2.7346    0.0000 C   0  0  0  0  0  0
    6.2150    1.9277    0.0000 N   0  0  0  0  0  0
    5.3945    1.8414    0.0000 N   0  0  0  0  0  0
    4.9820    1.1270    0.0000 C   0  0  0  0  0  0
    4.1570    1.1270    0.0000 C   0  0  0  0  0  0
    3.7445    0.4125    0.0000 C   0  0  0  0  0  0
    2.9195    0.4125    0.0000 N   0  0  0  0  0  0
    2.5070   -0.3020    0.0000 C   0  0  0  0  0  0
    1.6820   -0.3020    0.0000 C   0  0  0  0  0  0
    1.2695    0.4125    0.0000 C   0  0  0  0  0  0
    0.7846   -0.2549    0.0000 C   0  0  0  0  0  0
    1.0396   -1.0396    0.0000 O   0  0  0  0  0  0
    0.0000   -0.0000    0.0000 N   0  0  0  0  0  0
   -0.0000    0.8250    0.0000 C   0  0  0  0  0  0
    0.7846    1.0799    0.0000 N   0  0  0  0  0  0
    1.0396    1.8646    0.0000 C   0  0  0  0  0  0
    0.4875    2.4777    0.0000 C   0  0  0  0  0  0
    0.7425    3.2623    0.0000 C   0  0  0  0  0  0
    1.5494    3.4338    0.0000 C   0  0  0  0  0  0
    2.1015    2.8207    0.0000 C   0  0  0  0  0  0
    1.8465    2.0361    0.0000 C   0  0  0  0  0  0
    1.6820    1.1270    0.0000 C   0  0  0  0  0  0
    2.5070    1.1270    0.0000 C   0  0  0  0  0  0
    5.0590    2.5951    0.0000 C   0  0  0  0  0  0
    5.6721    3.1471    0.0000 C   0  0  0  0  0  0
    5.5858    3.9676    0.0000 C   0  0  0  0  0  0
    4.8322    4.3032    0.0000 C   0  0  0  0  0  0
    4.7459    5.1237    0.0000 C   0  0  0  0  0  0
    5.4134    5.6086    0.0000 C   0  0  0  0  0  0
    5.3271    6.4291    0.0000 Cl  0  0  0  0  0  0
    6.1670    5.2730    0.0000 C   0  0  0  0  0  0
    6.8345    5.7580    0.0000 Cl  0  0  0  0  0  0
    6.2533    4.4526    0.0000 C   0  0  0  0  0  0
    8.6476    3.7413    0.0000 C   0  0  0  0  0  0
    9.4013    4.0769    0.0000 C   0  0  0  0  0  0
    9.4875    4.8974    0.0000 O   0  0  0  0  0  0
   10.2412    5.2329    0.0000 C   0  0  0  0  0  0
   10.0687    3.5920    0.0000 C   0  0  0  0  0  0
   10.8224    3.9275    0.0000 O   0  0  0  0  0  0
   10.9086    4.7480    0.0000 C   0  0  0  0  0  0
  1  2  1  0  0  0
  2  3  1  0  0  0
  3  4  2  0  0  0
  3 46  1  0  0  0
  4  5  1  0  0  0
  5  6  1  0  0  0
  5 42  2  0  0  0
  6  7  1  0  0  0
  7  8  2  0  0  0
  7  9  1  0  0  0
  9 10  2  0  0  0
  9 33  1  0  0  0
 10 11  1  0  0  0
 11 12  1  0  0  0
 11 32  1  0  0  0
 12 13  1  0  0  0
 13 14  1  0  0  0
 14 15  1  0  0  0
 15 16  1  0  0  0
 15 31  1  0  0  0
 16 17  1  0  0  0
 17 18  1  0  0  0
 18 19  1  0  0  0
 18 23  1  0  0  0
 18 30  1  0  0  0
 19 20  2  0  0  0
 19 21  1  0  0  0
 21 22  1  0  0  0
 22 23  1  0  0  0
 23 24  1  0  0  0
 24 25  2  0  0  0
 24 29  1  0  0  0
 25 26  1  0  0  0
 26 27  2  0  0  0
 27 28  1  0  0  0
 28 29  2  0  0  0
 30 31  1  0  0  0
 32 33  2  0  0  0
 33 34  1  0  0  0
 34 35  2  0  0  0
 34 41  1  0  0  0
 35 36  1  0  0  0
 36 37  2  0  0  0
 37 38  1  0  0  0
 37 39  1  0  0  0
 39 40  1  0  0  0
 39 41  2  0  0  0
 42 43  1  0  0  0
 43 44  1  0  0  0
 43 46  2  0  0  0
 44 45  1  0  0  0
 46 47  1  0  0  0
 47 48  1  0  0  0
M  END
> <Outcome>
Inactive

$$$$

                    3D
 Structure written by MMmdl.
 37 41  0  0  1  0            999 V2000
    2.8579   -4.1250    0.0000 C   0  0  0  0  0  0
    2.8579   -4.9500    0.0000 C   0  0  0  0  0  0
    3.5724   -5.3625    0.0000 C   0  0  0  0  0  0
    3.5724   -6.1875    0.0000 C   0  0  0  0  0  0
    2.8579   -6.6000    0.0000 C   0  0  0  0  0  0
    2.8579   -7.4250    0.0000 C   0  0  0  0  0  0
    3.5724   -7.8375    0.0000 N   0  0  0  0  0  0
    4.2868   -7.4250    0.0000 N   0  0  0  0  0  0
    5.0013   -7.8375    0.0000 C   0  0  0  0  0  0
    5.7158   -7.4250    0.0000 N   0  0  0  0  0  0
    5.7158   -6.6000    0.0000 C   0  0  0  0  0  0
    6.4302   -6.1875    0.0000 C   0  0  0  0  0  0
    7.1447   -6.6000    0.0000 N   0  0  0  0  0  0
    7.1447   -7.4250    0.0000 C   0  0  0  0  0  0
    6.4302   -7.8375    0.0000 C   0  0  0  0  0  0
    5.0013   -8.6625    0.0000 C   0  0  0  0  0  0
    4.2868   -9.0750    0.0000 C   0  0  0  0  0  0
    3.5724   -8.6625    0.0000 C   0  0  0  0  0  0
    2.8579   -9.0750    0.0000 O   0  0  0  0  0  0
    2.1434   -6.1875    0.0000 C   0  0  0  0  0  0
    2.1434   -5.3625    0.0000 C   0  0  0  0  0  0
    1.4289   -4.9500    0.0000 N   0  0  0  0  0  0
    1.4289   -4.1250    0.0000 C   0  0  0  0  0  0
    2.1434   -3.7125    0.0000 O   0  0  0  0  0  0
    0.7145   -3.7125    0.0000 N   0  0  0  0  0  0
    0.7145   -2.8875    0.0000 C   0  0  0  0  0  0
    0.0000   -2.4750    0.0000 C   0  0  0  0  0  0
    0.0000   -1.6500    0.0000 C   0  0  0  0  0  0
    0.7145   -1.2375    0.0000 C   0  0  0  0  0  0
    0.7145   -0.4125    0.0000 C   0  0  0  0  0  0
    0.0000    0.0000    0.0000 C   0  0  0  0  0  0
    0.0000    0.8250    0.0000 C   0  0  0  0  0  0
    0.7145    1.2375    0.0000 C   0  0  0  0  0  0
    1.4289    0.8250    0.0000 C   0  0  0  0  0  0
    1.4289    0.0000    0.0000 C   0  0  0  0  0  0
    1.4289   -1.6500    0.0000 C   0  0  0  0  0  0
    1.4289   -2.4750    0.0000 C   0  0  0  0  0  0
  1  2  1  0  0  0
  2  3  2  0  0  0
  2 21  1  0  0  0
  3  4  1  0  0  0
  4  5  2  0  0  0
  5  6  1  0  0  0
  5 20  1  0  0  0
  6  7  1  0  0  0
  7  8  1  0  0  0
  7 18  1  0  0  0
  8  9  2  0  0  0
  9 10  1  0  0  0
  9 16  1  0  0  0
 10 11  1  0  0  0
 10 15  1  0  0  0
 11 12  1  0  0  0
 12 13  1  0  0  0
 13 14  1  0  0  0
 14 15  1  0  0  0
 16 17  2  0  0  0
 17 18  1  0  0  0
 18 19  2  0  0  0
 20 21  2  0  0  0
 21 22  1  0  0  0
 22 23  1  0  0  0
 23 24  2  0  0  0
 23 25  1  0  0  0
 25 26  1  0  0  0
 26 27  2  0  0  0
 26 37  1  0  0  0
 27 28  1  0  0  0
 28 29  2  0  0  0
 29 30  1  0  0  0
 29 36  1  0  0  0
 30 31  2  0  0  0
 30 35  1  0  0  0
 31 32  1  0  0  0
 32 33  2  0  0  0
 33 34  1  0  0  0
 34 35  2  0  0  0
 36 37  2  0  0  0
M  END
> <Outcome>
Inactive

$$$$

                    3D
 Structure written by MMmdl.
 41 46  0  0  1  0            999 V2000
    1.1355    4.9500    0.0000 C   0  0  0  0  0  0
    1.8500    4.5375    0.0000 O   0  0  0  0  0  0
    2.5645    4.9500    0.0000 C   0  0  0  0  0  0
    2.5645    5.7750    0.0000 C   0  0  0  0  0  0
    3.2789    6.1875    0.0000 C   0  0  0  0  0  0
    3.9934    5.7750    0.0000 C   0  0  0  0  0  0
    3.9934    4.9500    0.0000 C   0  0  0  0  0  0
    3.2789    4.5375    0.0000 C   0  0  0  0  0  0
    3.2789    3.7125    0.0000 N   0  0  0  0  0  0
    3.9934    3.3000    0.0000 C   0  0  0  0  0  0
    3.9934    2.4750    0.0000 C   0  0  0  0  0  0
    3.2789    2.0625    0.0000 N   0  0  0  0  0  0
    3.2789    1.2375    0.0000 C   0  0  0  0  0  0
    3.9934    0.8250    0.0000 C   0  0  0  0  0  0
    3.9934    0.0000    0.0000 C   0  0  0  0  0  0
    3.2789   -0.4125    0.0000 C   0  0  0  0  0  0
    2.5645    0.0000    0.0000 C   0  0  0  0  0  0
    2.5645    0.8250    0.0000 C   0  0  0  0  0  0
    1.7798    1.0799    0.0000 N   0  0  0  0  0  0
    1.2949    0.4125    0.0000 C   0  0  0  0  0  0
    0.4699    0.4125    0.0000 C   0  0  0  0  0  0
    0.0574   -0.3020    0.0000 C   0  0  0  0  0  0
   -0.7676   -0.3020    0.0000 N   0  0  0  0  0  0
   -1.1801    0.4125    0.0000 C   0  0  0  0  0  0
   -0.7676    1.1270    0.0000 C   0  0  0  0  0  0
   -1.1801    1.8414    0.0000 C   0  0  0  0  0  0
   -1.5926    2.5559    0.0000 N   0  0  0  0  0  0
    0.0574    1.1270    0.0000 C   0  0  0  0  0  0
    1.7798   -0.2549    0.0000 N   0  0  0  0  0  0
    1.5249   -1.0396    0.0000 C   0  0  0  0  0  0
    2.0769   -1.6527    0.0000 C   0  0  0  0  0  0
    1.8220   -2.4373    0.0000 N   0  0  0  0  0  0
    2.3740   -3.0504    0.0000 C   0  0  0  0  0  0
    2.1191   -3.8350    0.0000 C   0  0  0  0  0  0
    2.6711   -4.4481    0.0000 C   0  0  0  0  0  0
    2.4162   -5.2327    0.0000 C   0  0  0  0  0  0
    1.6092   -5.4042    0.0000 C   0  0  0  0  0  0
    1.0572   -4.7911    0.0000 C   0  0  0  0  0  0
    1.3121   -4.0065    0.0000 C   0  0  0  0  0  0
    2.5645    2.4750    0.0000 C   0  0  0  0  0  0
    2.5645    3.3000    0.0000 C   0  0  0  0  0  0
  1  2  1  0  0  0
  2  3  1  0  0  0
  3  4  2  0  0  0
  3  8  1  0  0  0
  4  5  1  0  0  0
  5  6  2  0  0  0
  6  7  1  0  0  0
  7  8  2  0  0  0
  8  9  1  0  0  0
  9 10  1  0  0  0
  9 41  1  0  0  0
 10 11  1  0  0  0
 11 12  1  0  0  0
 12 13  1  0  0  0
 12 40  1  0  0  0
 13 14  1  0  0  0
 13 18  2  0  0  0
 14 15  2  0  0  0
 15 16  1  0  0  0
 16 17  2  0  0  0
 17 18  1  0  0  0
 17 29  1  0  0  0
 18 19  1  0  0  0
 19 20  2  0  0  0
 20 21  1  0  0  0
 20 29  1  0  0  0
 21 22  2  0  0  0
 21 28  1  0  0  0
 22 23  1  0  0  0
 23 24  2  0  0  0
 24 25  1  0  0  0
 25 26  1  0  0  0
 25 28  2  0  0  0
 26 27  3  0  0  0
 29 30  1  0  0  0
 30 31  1  0  0  0
 31 32  1  0  0  0
 32 33  1  0  0  0
 33 34  1  0  0  0
 34 35  2  0  0  0
 34 39  1  0  0  0
 35 36  1  0  0  0
 36 37  2  0  0  0
 37 38  1  0  0  0
 38 39  2  0  0  0
 40 41  1  0  0  0
M  END
> <Outcome>
Inactive

$$$$

                    3D
 Structure written by MMmdl.
 37 40  0  0  1  0            999 V2000
   -6.0107   -3.2355    0.0000 C   0  0  0  0  0  0
   -6.0107   -4.0605    0.0000 C   0  0  0  0  0  0
   -5.2963   -4.4730    0.0000 C   0  0  0  0  0  0
   -5.2963   -5.2980    0.0000 C   0  0  0  0  0  0
   -4.5818   -5.7105    0.0000 C   0  0  0  0  0  0
   -4.5818   -6.5355    0.0000 C   0  0  0  0  0  0
   -3.8673   -6.9480    0.0000 C   0  0  0  0  0  0
   -3.8673   -7.7730    0.0000 C   0  0  0  0  0  0
   -4.5818   -8.1855    0.0000 C   0  0  0  0  0  0
   -4.5818   -9.0105    0.0000 N   0  0  0  0  0  0
   -5.2963   -9.4230    0.0000 C   0  0  0  0  0  0
   -6.0107   -9.0105    0.0000 O   0  0  0  0  0  0
   -5.2963  -10.2480    0.0000 N   0  0  0  0  0  0
   -6.0107  -10.6605    0.0000 C   0  0  0  0  0  0
   -6.0107  -11.4855    0.0000 C   0  0  0  0  0  0
   -6.7252  -11.8980    0.0000 C   0  0  0  0  0  0
   -7.4397  -11.4855    0.0000 C   0  0  0  0  0  0
   -8.1541  -11.8980    0.0000 C   0  0  0  0  0  0
   -8.1541  -12.7230    0.0000 N   0  0  0  0  0  0
   -7.4397  -13.1355    0.0000 N   0  0  0  0  0  0
   -7.4397  -13.9605    0.0000 C   0  0  0  0  0  0
   -8.1541  -14.3730    0.0000 C   0  0  0  0  0  0
   -8.1541  -15.1980    0.0000 N   0  0  0  0  0  0
   -7.4108  -15.5559    0.0000 C   0  0  0  0  0  0
   -7.2273  -16.3602    0.0000 C   0  0  0  0  0  0
   -7.7416  -17.0052    0.0000 C   0  0  0  0  0  0
   -8.5666  -17.0052    0.0000 N   0  0  0  0  0  0
   -9.0810  -16.3602    0.0000 C   0  0  0  0  0  0
   -8.8974  -15.5559    0.0000 C   0  0  0  0  0  0
   -8.8686  -13.9605    0.0000 C   0  0  0  0  0  0
   -9.5831  -14.3730    0.0000 Cl  0  0  0  0  0  0
   -8.8686  -13.1355    0.0000 C   0  0  0  0  0  0
   -9.5831  -12.7230    0.0000 O   0  0  0  0  0  0
   -7.4397  -10.6605    0.0000 C   0  0  0  0  0  0
   -6.7252  -10.2480    0.0000 C   0  0  0  0  0  0
   -5.2963   -7.7730    0.0000 C   0  0  0  0  0  0
   -5.2963   -6.9480    0.0000 C   0  0  0  0  0  0
  1  2  1  0  0  0
  2  3  1  0  0  0
  3  4  1  0  0  0
  4  5  1  0  0  0
  5  6  1  0  0  0
  6  7  2  0  0  0
  6 37  1  0  0  0
  7  8  1  0  0  0
  8  9  2  0  0  0
  9 10  1  0  0  0
  9 36  1  0  0  0
 10 11  1  0  0  0
 11 12  2  0  0  0
 11 13  1  0  0  0
 13 14  1  0  0  0
 14 15  2  0  0  0
 14 35  1  0  0  0
 15 16  1  0  0  0
 16 17  2  0  0  0
 17 18  1  0  0  0
 17 34  1  0  0  0
 18 19  1  0  0  0
 19 20  1  0  0  0
 19 32  1  0  0  0
 20 21  2  0  0  0
 21 22  1  0  0  0
 22 23  1  0  0  0
 22 30  2  0  0  0
 23 24  1  0  0  0
 23 29  1  0  0  0
 24 25  1  0  0  0
 25 26  1  0  0  0
 26 27  1  0  0  0
 27 28  1  0  0  0
 28 29  1  0  0  0
 30 31  1  0  0  0
 30 32  1  0  0  0
 32 33  2  0  0  0
 34 35  2  0  0  0
 36 37  2  0  0  0
M  END
> <Outcome>
Inactive

$$$$

                    3D
 Structure written by MMmdl.
 43 48  0  0  1  0            999 V2000
    3.5947   -4.1927    0.0000 O   0  0  0  0  0  0
    4.3483   -3.8571    0.0000 C   0  0  0  0  0  0
    5.0158   -4.3420    0.0000 N   0  0  0  0  0  0
    4.9295   -5.1625    0.0000 C   0  0  0  0  0  0
    5.5970   -5.6474    0.0000 C   0  0  0  0  0  0
    6.3507   -5.3119    0.0000 C   0  0  0  0  0  0
    7.0181   -5.7968    0.0000 C   0  0  0  0  0  0
    6.9319   -6.6173    0.0000 C   0  0  0  0  0  0
    6.1782   -6.9528    0.0000 C   0  0  0  0  0  0
    5.5108   -6.4679    0.0000 C   0  0  0  0  0  0
    4.4346   -3.0366    0.0000 C   0  0  0  0  0  0
    3.8215   -2.4846    0.0000 N   0  0  0  0  0  0
    4.1570   -1.7309    0.0000 N   0  0  0  0  0  0
    3.7445   -1.0164    0.0000 C   0  0  0  0  0  0
    4.1570   -0.3020    0.0000 C   0  0  0  0  0  0
    3.7445    0.4125    0.0000 C   0  0  0  0  0  0
    2.9195    0.4125    0.0000 N   0  0  0  0  0  0
    2.5070   -0.3020    0.0000 C   0  0  0  0  0  0
    1.6820   -0.3020    0.0000 C   0  0  0  0  0  0
    1.2695    0.4125    0.0000 C   0  0  0  0  0  0
    0.7846   -0.2549    0.0000 C   0  0  0  0  0  0
    1.0396   -1.0396    0.0000 O   0  0  0  0  0  0
    0.0000   -0.0000    0.0000 N   0  0  0  0  0  0
   -0.0000    0.8250    0.0000 C   0  0  0  0  0  0
    0.7846    1.0799    0.0000 N   0  0  0  0  0  0
    1.0396    1.8646    0.0000 C   0  0  0  0  0  0
    0.4875    2.4777    0.0000 C   0  0  0  0  0  0
    0.7425    3.2623    0.0000 C   0  0  0  0  0  0
    1.5494    3.4338    0.0000 C   0  0  0  0  0  0
    2.1015    2.8207    0.0000 C   0  0  0  0  0  0
    1.8465    2.0361    0.0000 C   0  0  0  0  0  0
    1.6820    1.1270    0.0000 C   0  0  0  0  0  0
    2.5070    1.1270    0.0000 C   0  0  0  0  0  0
    4.9775   -1.8171    0.0000 C   0  0  0  0  0  0
    5.1491   -2.6241    0.0000 C   0  0  0  0  0  0
    5.9027   -2.9597    0.0000 C   0  0  0  0  0  0
    6.5702   -2.4748    0.0000 C   0  0  0  0  0  0
    7.3238   -2.8103    0.0000 C   0  0  0  0  0  0
    7.4101   -3.6308    0.0000 C   0  0  0  0  0  0
    8.1638   -3.9664    0.0000 Cl  0  0  0  0  0  0
    6.7426   -4.1157    0.0000 C   0  0  0  0  0  0
    6.8289   -4.9362    0.0000 Cl  0  0  0  0  0  0
    5.9890   -3.7802    0.0000 C   0  0  0  0  0  0
  1  2  2  0  0  0
  2  3  1  0  0  0
  2 11  1  0  0  0
  3  4  1  0  0  0
  4  5  1  0  0  0
  5  6  2  0  0  0
  5 10  1  0  0  0
  6  7  1  0  0  0
  7  8  2  0  0  0
  8  9  1  0  0  0
  9 10  2  0  0  0
 11 12  2  0  0  0
 11 35  1  0  0  0
 12 13  1  0  0  0
 13 14  1  0  0  0
 13 34  1  0  0  0
 14 15  1  0  0  0
 15 16  1  0  0  0
 16 17  1  0  0  0
 17 18  1  0  0  0
 17 33  1  0  0  0
 18 19  1  0  0  0
 19 20  1  0  0  0
 20 21  1  0  0  0
 20 25  1  0  0  0
 20 32  1  0  0  0
 21 22  2  0  0  0
 21 23  1  0  0  0
 23 24  1  0  0  0
 24 25  1  0  0  0
 25 26  1  0  0  0
 26 27  2  0  0  0
 26 31  1  0  0  0
 27 28  1  0  0  0
 28 29  2  0  0  0
 29 30  1  0  0  0
 30 31  2  0  0  0
 32 33  1  0  0  0
 34 35  2  0  0  0
 35 36  1  0  0  0
 36 37  2  0  0  0
 36 43  1  0  0  0
 37 38  1  0  0  0
 38 39  2  0  0  0
 39 40  1  0  0  0
 39 41  1  0  0  0
 41 42  1  0  0  0
 41 43  2  0  0  0
M  END
> <Outcome>
Inactive

$$$$

                    3D
 Structure written by MMmdl.
 37 42  0  0  1  0            999 V2000
   -1.8659   -3.8874    0.0000 C   0  0  0  0  0  0
   -1.4534   -3.1729    0.0000 N   0  0  0  0  0  0
   -1.8659   -2.4585    0.0000 C   0  0  0  0  0  0
   -0.6284   -3.1729    0.0000 C   0  0  0  0  0  0
   -0.1435   -2.5055    0.0000 N   0  0  0  0  0  0
    0.6411   -2.7604    0.0000 C   0  0  0  0  0  0
    1.3556   -2.3479    0.0000 C   0  0  0  0  0  0
    2.0701   -2.7604    0.0000 C   0  0  0  0  0  0
    2.7845   -2.3479    0.0000 N   0  0  0  0  0  0
    2.7845   -1.5229    0.0000 C   0  0  0  0  0  0
    3.4990   -1.1104    0.0000 N   0  0  0  0  0  0
    4.2135   -1.5229    0.0000 C   0  0  0  0  0  0
    4.9981   -1.2680    0.0000 C   0  0  0  0  0  0
    5.4830   -1.9354    0.0000 C   0  0  0  0  0  0
    6.3080   -1.9354    0.0000 C   0  0  0  0  0  0
    6.7205   -1.2210    0.0000 C   0  0  0  0  0  0
    7.5455   -1.2210    0.0000 C   0  0  0  0  0  0
    7.9580   -1.9354    0.0000 C   0  0  0  0  0  0
    8.7830   -1.9354    0.0000 Cl  0  0  0  0  0  0
    7.5455   -2.6499    0.0000 C   0  0  0  0  0  0
    6.7205   -2.6499    0.0000 C   0  0  0  0  0  0
    4.9981   -2.6029    0.0000 S   0  0  0  0  0  0
    4.2135   -2.3479    0.0000 C   0  0  0  0  0  0
    3.4990   -2.7604    0.0000 C   0  0  0  0  0  0
    3.4990   -3.5854    0.0000 O   0  0  0  0  0  0
    2.0701   -3.5854    0.0000 C   0  0  0  0  0  0
    1.3556   -3.9979    0.0000 C   0  0  0  0  0  0
    0.6411   -3.5854    0.0000 C   0  0  0  0  0  0
   -0.1435   -3.8404    0.0000 N   0  0  0  0  0  0
   -0.3984   -4.6250    0.0000 C   0  0  0  0  0  0
   -1.2054   -4.7965    0.0000 C   0  0  0  0  0  0
   -1.4604   -5.5812    0.0000 C   0  0  0  0  0  0
   -2.2673   -5.7527    0.0000 N   0  0  0  0  0  0
   -2.6029   -6.5064    0.0000 C   0  0  0  0  0  0
   -3.4234   -6.4201    0.0000 C   0  0  0  0  0  0
   -3.5949   -5.6131    0.0000 C   0  0  0  0  0  0
   -2.8804   -5.2006    0.0000 C   0  0  0  0  0  0
  1  2  1  0  0  0
  2  3  1  0  0  0
  2  4  1  0  0  0
  4  5  2  0  0  0
  4 29  1  0  0  0
  5  6  1  0  0  0
  6  7  2  0  0  0
  6 28  1  0  0  0
  7  8  1  0  0  0
  8  9  1  0  0  0
  8 26  2  0  0  0
  9 10  1  0  0  0
  9 24  1  0  0  0
 10 11  2  0  0  0
 11 12  1  0  0  0
 12 13  1  0  0  0
 12 23  2  0  0  0
 13 14  2  0  0  0
 14 15  1  0  0  0
 14 22  1  0  0  0
 15 16  2  0  0  0
 15 21  1  0  0  0
 16 17  1  0  0  0
 17 18  2  0  0  0
 18 19  1  0  0  0
 18 20  1  0  0  0
 20 21  2  0  0  0
 22 23  1  0  0  0
 23 24  1  0  0  0
 24 25  2  0  0  0
 26 27  1  0  0  0
 27 28  2  0  0  0
 28 29  1  0  0  0
 29 30  1  0  0  0
 30 31  1  0  0  0
 31 32  1  0  0  0
 32 33  1  0  0  0
 33 34  1  0  0  0
 33 37  1  0  0  0
 34 35  1  0  0  0
 35 36  1  0  0  0
 36 37  1  0  0  0
M  END
> <Outcome>
Inactive

$$$$

                    3D
 Structure written by MMmdl.
 31 34  0  0  1  0            999 V2000
   -2.8579   -4.1250    0.0000 C   0  0  0  0  0  0
   -2.1434   -3.7125    0.0000 C   0  0  0  0  0  0
   -2.1434   -2.8875    0.0000 C   0  0  0  0  0  0
   -1.4289   -2.4750    0.0000 C   0  0  0  0  0  0
   -0.7145   -2.8875    0.0000 C   0  0  0  0  0  0
    0.0000   -2.4750    0.0000 N   0  0  0  0  0  0
    0.0000   -1.6500    0.0000 C   0  0  0  0  0  0
   -0.7145   -1.2375    0.0000 O   0  0  0  0  0  0
    0.7145   -1.2375    0.0000 C   0  0  0  0  0  0
    0.7145   -0.4125    0.0000 C   0  0  0  0  0  0
    1.4289    0.0000    0.0000 C   0  0  0  0  0  0
    2.1434   -0.4125    0.0000 C   0  0  0  0  0  0
    2.8579    0.0000    0.0000 N   0  0  0  0  0  0
    3.5724   -0.4125    0.0000 C   0  0  0  0  0  0
    3.5724   -1.2375    0.0000 C   0  0  0  0  0  0
    2.8579   -1.6500    0.0000 C   0  0  0  0  0  0
    2.1434   -1.2375    0.0000 C   0  0  0  0  0  0
    1.4289   -1.6500    0.0000 C   0  0  0  0  0  0
   -0.7145   -3.7125    0.0000 C   0  0  0  0  0  0
   -1.4289   -4.1250    0.0000 C   0  0  0  0  0  0
   -1.4289   -4.9500    0.0000 O   0  0  0  0  0  0
   -0.7145   -5.3625    0.0000 C   0  0  3  0  0  0
    0.0392   -5.0269    0.0000 C   0  0  0  0  0  0
    0.5912   -5.6400    0.0000 C   0  0  0  0  0  0
    0.1787   -6.3545    0.0000 N   0  0  0  0  0  0
    0.5143   -7.1082    0.0000 C   0  0  0  0  0  0
    1.3348   -7.1944    0.0000 C   0  0  0  0  0  0
    1.6703   -7.9481    0.0000 C   0  0  0  0  0  0
    1.1854   -8.6155    0.0000 C   0  0  0  0  0  0
    2.4908   -8.0343    0.0000 C   0  0  0  0  0  0
   -0.6282   -6.1830    0.0000 C   0  0  0  0  0  0
  1  2  1  0  0  0
  2  3  2  0  0  0
  2 20  1  0  0  0
  3  4  1  0  0  0
  4  5  2  0  0  0
  5  6  1  0  0  0
  5 19  1  0  0  0
  6  7  1  0  0  0
  7  8  2  0  0  0
  7  9  1  0  0  0
  9 10  2  0  0  0
  9 18  1  0  0  0
 10 11  1  0  0  0
 11 12  2  0  0  0
 12 13  1  0  0  0
 12 17  1  0  0  0
 13 14  2  0  0  0
 14 15  1  0  0  0
 15 16  2  0  0  0
 16 17  1  0  0  0
 17 18  2  0  0  0
 19 20  2  0  0  0
 20 21  1  0  0  0
 21 22  1  0  0  0
 22 23  1  0  0  0
 22 31  1  0  0  0
 23 24  1  0  0  0
 24 25  1  0  0  0
 25 26  1  0  0  0
 25 31  1  0  0  0
 26 27  1  0  0  0
 27 28  1  0  0  0
 28 29  1  0  0  0
 28 30  1  0  0  0
M  END
> <Outcome>
Inactive

$$$$

                    3D
 Structure written by MMmdl.
 39 43  0  0  1  0            999 V2000
    2.6703   -5.9100    0.0000 O   0  0  0  0  0  0
    2.0572   -5.3580    0.0000 C   0  0  0  0  0  0
    1.2502   -5.5295    0.0000 C   0  0  0  0  0  0
    0.8377   -6.2440    0.0000 C   0  0  0  0  0  0
    0.0127   -6.2440    0.0000 C   0  0  0  0  0  0
   -0.3998   -5.5295    0.0000 C   0  0  0  0  0  0
    0.0127   -4.8150    0.0000 C   0  0  0  0  0  0
    0.8377   -4.8150    0.0000 C   0  0  0  0  0  0
    1.3897   -4.2019    0.0000 C   0  0  0  0  0  0
    1.2182   -3.3950    0.0000 O   0  0  0  0  0  0
    2.1434   -4.5375    0.0000 N   0  0  0  0  0  0
    2.8579   -4.1250    0.0000 C   0  0  0  0  0  0
    2.8579   -3.3000    0.0000 C   0  0  0  0  0  0
    3.5724   -2.8875    0.0000 O   0  0  0  0  0  0
    3.5724   -2.0625    0.0000 C   0  0  0  0  0  0
    2.8579   -1.6500    0.0000 C   0  0  0  0  0  0
    2.1434   -2.0625    0.0000 Br  0  0  0  0  0  0
    2.8579   -0.8250    0.0000 C   0  0  0  0  0  0
    3.5724   -0.4125    0.0000 C   0  0  0  0  0  0
    3.5724    0.4125    0.0000 Br  0  0  0  0  0  0
    4.2868   -0.8250    0.0000 C   0  0  0  0  0  0
    4.2868   -1.6500    0.0000 C   0  0  0  0  0  0
    5.0013   -2.0625    0.0000 C   0  0  0  0  0  0
    5.7158   -1.6500    0.0000 N   0  0  0  0  0  0
    6.4302   -2.0625    0.0000 C   0  0  0  0  0  0
    7.1447   -1.6500    0.0000 C   0  0  0  0  0  0
    7.8592   -2.0625    0.0000 C   0  0  0  0  0  0
    8.5737   -1.6500    0.0000 N   0  0  0  0  0  0
    9.2881   -2.0625    0.0000 C   0  0  0  0  0  0
   10.0026   -1.6500    0.0000 C   0  0  0  0  0  0
   10.7171   -2.0625    0.0000 C   0  0  0  0  0  0
   11.4315   -1.6500    0.0000 O   0  0  0  0  0  0
   10.7171   -2.8875    0.0000 C   0  0  0  0  0  0
   11.4315   -3.3000    0.0000 C   0  0  0  0  0  0
   11.4315   -4.1250    0.0000 C   0  0  0  0  0  0
   10.7171   -4.5375    0.0000 C   0  0  0  0  0  0
   10.0026   -4.1250    0.0000 C   0  0  0  0  0  0
   10.0026   -3.3000    0.0000 C   0  0  0  0  0  0
    9.2881   -2.8875    0.0000 N   0  0  0  0  0  0
  1  2  2  0  0  0
  2  3  1  0  0  0
  2 11  1  0  0  0
  3  4  2  0  0  0
  3  8  1  0  0  0
  4  5  1  0  0  0
  5  6  2  0  0  0
  6  7  1  0  0  0
  7  8  2  0  0  0
  8  9  1  0  0  0
  9 10  2  0  0  0
  9 11  1  0  0  0
 11 12  1  0  0  0
 12 13  1  0  0  0
 13 14  1  0  0  0
 14 15  1  0  0  0
 15 16  2  0  0  0
 15 22  1  0  0  0
 16 17  1  0  0  0
 16 18  1  0  0  0
 18 19  2  0  0  0
 19 20  1  0  0  0
 19 21  1  0  0  0
 21 22  2  0  0  0
 22 23  1  0  0  0
 23 24  1  0  0  0
 24 25  1  0  0  0
 25 26  1  0  0  0
 26 27  1  0  0  0
 27 28  1  0  0  0
 28 29  1  0  0  0
 29 30  2  0  0  0
 29 39  1  0  0  0
 30 31  1  0  0  0
 31 32  2  0  0  0
 31 33  1  0  0  0
 33 34  2  0  0  0
 33 38  1  0  0  0
 34 35  1  0  0  0
 35 36  2  0  0  0
 36 37  1  0  0  0
 37 38  2  0  0  0
 38 39  1  0  0  0
M  END
> <Outcome>
Inactive

$$$$

                    3D
 Structure written by MMmdl.
 30 34  0  0  1  0            999 V2000
    4.1764    3.9995    0.0000 C   0  0  0  0  0  0
    3.6914    3.3320    0.0000 N   0  0  0  0  0  0
    3.9464    2.5474    0.0000 C   0  0  0  0  0  0
    3.2789    2.0625    0.0000 C   0  0  0  0  0  0
    3.2789    1.2375    0.0000 C   0  0  0  0  0  0
    3.9934    0.8250    0.0000 C   0  0  0  0  0  0
    3.9934    0.0000    0.0000 C   0  0  0  0  0  0
    3.2789   -0.4125    0.0000 N   0  0  0  0  0  0
    2.5645    0.0000    0.0000 C   0  0  0  0  0  0
    1.7798   -0.2549    0.0000 N   0  0  0  0  0  0
    1.2949    0.4125    0.0000 C   0  0  0  0  0  0
    0.4699    0.4125    0.0000 C   0  0  0  0  0  0
    0.0574   -0.3020    0.0000 C   0  0  0  0  0  0
   -0.7676   -0.3020    0.0000 C   0  0  0  0  0  0
   -1.1801    0.4125    0.0000 C   0  0  0  0  0  0
   -0.7676    1.1270    0.0000 C   0  0  0  0  0  0
   -1.1801    1.8414    0.0000 C   0  0  0  0  0  0
   -2.0051    1.8414    0.0000 N   0  0  0  0  0  0
   -2.4176    2.5559    0.0000 C   0  0  3  0  0  0
   -3.2426    2.5559    0.0000 C   0  0  0  0  0  0
   -3.6551    3.2704    0.0000 C   0  0  0  0  0  0
   -3.2426    3.9849    0.0000 C   0  0  3  0  0  0
   -3.6551    4.6993    0.0000 O   0  0  0  0  0  0
   -2.4176    3.9849    0.0000 C   0  0  0  0  0  0
   -2.0051    3.2704    0.0000 C   0  0  0  0  0  0
    0.0574    1.1270    0.0000 C   0  0  0  0  0  0
    1.7798    1.0799    0.0000 C   0  0  0  0  0  0
    2.5645    0.8250    0.0000 C   0  0  0  0  0  0
    2.6115    2.5474    0.0000 C   0  0  0  0  0  0
    2.8664    3.3320    0.0000 N   0  0  0  0  0  0
  1  2  1  0  0  0
  2  3  1  0  0  0
  2 30  1  0  0  0
  3  4  2  0  0  0
  4  5  1  0  0  0
  4 29  1  0  0  0
  5  6  2  0  0  0
  5 28  1  0  0  0
  6  7  1  0  0  0
  7  8  2  0  0  0
  8  9  1  0  0  0
  9 10  1  0  0  0
  9 28  2  0  0  0
 10 11  2  0  0  0
 11 12  1  0  0  0
 11 27  1  0  0  0
 12 13  2  0  0  0
 12 26  1  0  0  0
 13 14  1  0  0  0
 14 15  2  0  0  0
 15 16  1  0  0  0
 16 17  1  0  0  0
 16 26  2  0  0  0
 17 18  1  0  0  0
 18 19  1  0  0  0
 19 20  1  0  0  0
 19 25  1  0  0  0
 20 21  1  0  0  0
 21 22  1  0  0  0
 22 23  1  0  0  0
 22 24  1  0  0  0
 24 25  1  0  0  0
 27 28  1  0  0  0
 29 30  2  0  0  0
M  END
> <Outcome>
Inactive

$$$$

                    3D
 Structure written by MMmdl.
 37 41  0  0  1  0            999 V2000
    4.4156   -0.3366    0.0000 O   0  0  0  0  0  0
    5.1300   -0.7491    0.0000 C   0  0  0  0  0  0
    5.8445   -0.3366    0.0000 N   0  0  0  0  0  0
    6.5590   -0.7491    0.0000 C   0  0  0  0  0  0
    7.2735   -0.3366    0.0000 N   0  0  0  0  0  0
    7.9879   -0.7491    0.0000 C   0  0  0  0  0  0
    8.7024   -0.3366    0.0000 C   0  0  0  0  0  0
    9.4169   -0.7491    0.0000 C   0  0  0  0  0  0
   10.1313   -0.3366    0.0000 C   0  0  0  0  0  0
   10.8458   -0.7491    0.0000 C   0  0  0  0  0  0
   11.5603   -0.3366    0.0000 N   0  0  0  0  0  0
   11.5603    0.4884    0.0000 C   0  0  0  0  0  0
   12.2748    0.9009    0.0000 C   0  0  0  0  0  0
   12.9892    0.4884    0.0000 C   0  0  0  0  0  0
   13.7037    0.9009    0.0000 C   0  0  0  0  0  0
   13.7899    1.7214    0.0000 C   0  0  0  0  0  0
   14.5969    1.8929    0.0000 N   0  0  0  0  0  0
   15.0094    1.1785    0.0000 C   0  0  0  0  0  0
   15.8164    1.0070    0.0000 C   0  0  0  0  0  0
   16.0713    0.2223    0.0000 C   0  0  0  0  0  0
   15.5193   -0.3908    0.0000 C   0  0  0  0  0  0
   14.7123   -0.2192    0.0000 C   0  0  0  0  0  0
   14.4574    0.5654    0.0000 C   0  0  0  0  0  0
   12.9892   -0.3366    0.0000 C   0  0  0  0  0  0
   12.2748   -0.7491    0.0000 C   0  0  0  0  0  0
    6.5590   -1.5741    0.0000 N   0  0  0  0  0  0
    5.8445   -1.9866    0.0000 C   0  0  0  0  0  0
    5.1300   -1.5741    0.0000 C   0  0  0  0  0  0
    4.4156   -1.9866    0.0000 C   0  0  0  0  0  0
    3.7011   -1.5741    0.0000 C   0  0  0  0  0  0
    2.9866   -1.9866    0.0000 C   0  0  0  0  0  0
    2.2722   -1.5741    0.0000 C   0  0  0  0  0  0
    2.2722   -0.7491    0.0000 C   0  0  0  0  0  0
    1.5577   -0.3366    0.0000 Cl  0  0  0  0  0  0
    2.9866   -0.3366    0.0000 C   0  0  0  0  0  0
    2.9866    0.4884    0.0000 Cl  0  0  0  0  0  0
    3.7011   -0.7491    0.0000 C   0  0  0  0  0  0
  1  2  2  0  0  0
  2  3  1  0  0  0
  2 28  1  0  0  0
  3  4  2  0  0  0
  4  5  1  0  0  0
  4 26  1  0  0  0
  5  6  1  0  0  0
  6  7  1  0  0  0
  7  8  1  0  0  0
  8  9  1  0  0  0
  9 10  1  0  0  0
 10 11  1  0  0  0
 11 12  1  0  0  0
 11 25  1  0  0  0
 12 13  1  0  0  0
 13 14  1  0  0  0
 14 15  1  0  0  0
 14 24  1  0  0  0
 15 16  2  0  0  0
 15 23  1  0  0  0
 16 17  1  0  0  0
 17 18  1  0  0  0
 18 19  1  0  0  0
 18 23  2  0  0  0
 19 20  2  0  0  0
 20 21  1  0  0  0
 21 22  2  0  0  0
 22 23  1  0  0  0
 24 25  1  0  0  0
 26 27  1  0  0  0
 27 28  2  0  0  0
 28 29  1  0  0  0
 29 30  1  0  0  0
 30 31  2  0  0  0
 30 37  1  0  0  0
 31 32  1  0  0  0
 32 33  2  0  0  0
 33 34  1  0  0  0
 33 35  1  0  0  0
 35 36  1  0  0  0
 35 37  2  0  0  0
M  END
> <Outcome>
Inactive

$$$$

                    3D
 Structure written by MMmdl.
 49 54  0  0  1  0            999 V2000
   -0.7145   -6.1875    0.0000 C   0  0  0  0  0  0
   -0.7145   -5.3625    0.0000 C   0  0  0  0  0  0
    0.0000   -4.9500    0.0000 N   0  0  0  0  0  0
    0.0000   -4.1250    0.0000 C   0  0  0  0  0  0
    0.7145   -3.7125    0.0000 C   0  0  0  0  0  0
    1.4289   -4.1250    0.0000 C   0  0  0  0  0  0
    2.1434   -3.7125    0.0000 N   0  0  0  0  0  0
    2.8579   -4.1250    0.0000 C   0  0  0  0  0  0
    3.5724   -3.7125    0.0000 C   0  0  0  0  0  0
    3.5724   -2.8875    0.0000 C   0  0  0  0  0  0
    4.2868   -2.4750    0.0000 C   0  0  0  0  0  0
    5.0013   -2.8875    0.0000 C   0  0  0  0  0  0
    5.7158   -2.4750    0.0000 C   0  0  0  0  0  0
    5.8020   -1.6545    0.0000 C   0  0  0  0  0  0
    6.6090   -1.4830    0.0000 C   0  0  0  0  0  0
    7.0215   -2.1975    0.0000 C   0  0  0  0  0  0
    7.8420   -2.2837    0.0000 C   0  0  0  0  0  0
    8.6624   -2.3699    0.0000 F   0  0  0  0  0  0
    7.9282   -1.4632    0.0000 F   0  0  0  0  0  0
    7.7557   -3.1042    0.0000 F   0  0  0  0  0  0
    6.4694   -2.8106    0.0000 S   0  0  0  0  0  0
    5.0013   -3.7125    0.0000 C   0  0  0  0  0  0
    4.2868   -4.1250    0.0000 C   0  0  0  0  0  0
    2.1434   -2.8875    0.0000 C   0  0  0  0  0  0
    2.8579   -2.4750    0.0000 O   0  0  0  0  0  0
    1.4289   -2.4750    0.0000 C   0  0  0  0  0  0
    1.4289   -1.6500    0.0000 N   0  0  0  0  0  0
    0.7145   -1.2375    0.0000 C   0  0  0  0  0  0
    0.0000   -1.6500    0.0000 C   0  0  0  0  0  0
   -0.7145   -1.2375    0.0000 C   0  0  0  0  0  0
   -0.7145   -0.4125    0.0000 C   0  0  0  0  0  0
    0.0000    0.0000    0.0000 C   0  0  0  0  0  0
    0.0000    0.8250    0.0000 C   0  0  0  0  0  0
   -0.7145    1.2375    0.0000 C   0  0  0  0  0  0
   -1.4289    0.8250    0.0000 C   0  0  0  0  0  0
   -2.1434    1.2375    0.0000 F   0  0  0  0  0  0
   -1.4289    0.0000    0.0000 C   0  0  0  0  0  0
   -2.1434   -0.4125    0.0000 F   0  0  0  0  0  0
    0.7145   -0.4125    0.0000 N   0  0  0  0  0  0
    1.4289    0.0000    0.0000 C   0  0  0  0  0  0
    1.4289    0.8250    0.0000 O   0  0  0  0  0  0
    2.1434   -0.4125    0.0000 C   0  0  0  0  0  0
    2.8579    0.0000    0.0000 C   0  0  0  0  0  0
    3.5724   -0.4125    0.0000 C   0  0  0  0  0  0
    3.5724   -1.2375    0.0000 C   0  0  0  0  0  0
    2.8579   -1.6500    0.0000 C   0  0  0  0  0  0
    2.1434   -1.2375    0.0000 C   0  0  0  0  0  0
    1.4289   -4.9500    0.0000 C   0  0  0  0  0  0
    0.7145   -5.3625    0.0000 C   0  0  0  0  0  0
  1  2  1  0  0  0
  2  3  1  0  0  0
  3  4  1  0  0  0
  3 49  1  0  0  0
  4  5  1  0  0  0
  5  6  1  0  0  0
  6  7  1  0  0  0
  6 48  1  0  0  0
  7  8  1  0  0  0
  7 24  1  0  0  0
  8  9  1  0  0  0
  9 10  2  0  0  0
  9 23  1  0  0  0
 10 11  1  0  0  0
 11 12  2  0  0  0
 12 13  1  0  0  0
 12 22  1  0  0  0
 13 14  2  0  0  0
 13 21  1  0  0  0
 14 15  1  0  0  0
 15 16  2  0  0  0
 16 17  1  0  0  0
 16 21  1  0  0  0
 17 18  1  0  0  0
 17 19  1  0  0  0
 17 20  1  0  0  0
 22 23  2  0  0  0
 24 25  2  0  0  0
 24 26  1  0  0  0
 26 27  1  0  0  0
 27 28  1  0  0  0
 27 47  1  0  0  0
 28 29  1  0  0  0
 28 39  2  0  0  0
 29 30  1  0  0  0
 30 31  1  0  0  0
 31 32  2  0  0  0
 31 37  1  0  0  0
 32 33  1  0  0  0
 33 34  2  0  0  0
 34 35  1  0  0  0
 35 36  1  0  0  0
 35 37  2  0  0  0
 37 38  1  0  0  0
 39 40  1  0  0  0
 40 41  2  0  0  0
 40 42  1  0  0  0
 42 43  2  0  0  0
 42 47  1  0  0  0
 43 44  1  0  0  0
 44 45  2  0  0  0
 45 46  1  0  0  0
 46 47  2  0  0  0
 48 49  1  0  0  0
M  END
> <Outcome>
Inactive

$$$$

                    3D
 Structure written by MMmdl.
 42 47  0  0  1  0            999 V2000
    0.0000   -2.4750    0.0000 C   0  0  0  0  0  0
    0.0000   -1.6500    0.0000 O   0  0  0  0  0  0
    0.7145   -1.2375    0.0000 C   0  0  0  0  0  0
    0.7145   -0.4125    0.0000 C   0  0  0  0  0  0
    1.4289    0.0000    0.0000 C   0  0  0  0  0  0
    2.1434   -0.4125    0.0000 C   0  0  0  0  0  0
    2.8579    0.0000    0.0000 C   0  0  0  0  0  0
    3.5724   -0.4125    0.0000 C   0  0  0  0  0  0
    4.2868   -0.0000    0.0000 C   0  0  0  0  0  0
    4.3731    0.8205    0.0000 N   0  0  0  0  0  0
    5.1800    0.9920    0.0000 C   0  0  3  0  0  0
    5.5156    1.7457    0.0000 C   0  0  0  0  0  0
    5.0307    2.4131    0.0000 C   0  0  0  0  0  0
    4.2102    2.3269    0.0000 Cl  0  0  0  0  0  0
    5.3662    3.1668    0.0000 C   0  0  0  0  0  0
    6.1867    3.2530    0.0000 C   0  0  0  0  0  0
    6.6716    2.5856    0.0000 C   0  0  0  0  0  0
    6.3361    1.8319    0.0000 C   0  0  0  0  0  0
    6.8210    1.1645    0.0000 Cl  0  0  0  0  0  0
    5.5925    0.2775    0.0000 N   0  0  0  0  0  0
    5.0405   -0.3356    0.0000 C   0  0  0  0  0  0
    5.2120   -1.1425    0.0000 C   0  0  0  0  0  0
    5.9966   -1.3975    0.0000 C   0  0  0  0  0  0
    6.1682   -2.2044    0.0000 C   0  0  0  0  0  0
    5.5551   -2.7565    0.0000 N   0  0  0  0  0  0
    4.7705   -2.5015    0.0000 C   0  0  0  0  0  0
    4.1574   -3.0536    0.0000 N   0  0  0  0  0  0
    4.3289   -3.8605    0.0000 C   0  0  0  0  0  0
    3.7158   -4.4126    0.0000 C   0  0  0  0  0  0
    3.8873   -5.2195    0.0000 C   0  0  0  0  0  0
    4.6719   -5.4745    0.0000 N   0  0  0  0  0  0
    5.2850   -4.9224    0.0000 C   0  0  0  0  0  0
    6.0697   -5.1774    0.0000 C   0  0  0  0  0  0
    6.2412   -5.9844    0.0000 N   0  0  0  0  0  0
    7.0258   -6.2393    0.0000 C   0  0  0  0  0  0
    5.6281   -6.5364    0.0000 C   0  0  0  0  0  0
    4.8435   -6.2815    0.0000 C   0  0  0  0  0  0
    4.5989   -1.6946    0.0000 C   0  0  0  0  0  0
    3.5724   -1.2375    0.0000 C   0  0  0  0  0  0
    2.8579   -1.6500    0.0000 C   0  0  0  0  0  0
    2.1434   -1.2375    0.0000 C   0  0  0  0  0  0
    1.4289   -1.6500    0.0000 C   0  0  0  0  0  0
  1  2  1  0  0  0
  2  3  1  0  0  0
  3  4  2  0  0  0
  3 42  1  0  0  0
  4  5  1  0  0  0
  5  6  2  0  0  0
  6  7  1  0  0  0
  6 41  1  0  0  0
  7  8  2  0  0  0
  8  9  1  0  0  0
  8 39  1  0  0  0
  9 10  2  0  0  0
  9 21  1  0  0  0
 10 11  1  0  0  0
 11 12  1  0  0  0
 11 20  1  0  0  0
 12 13  2  0  0  0
 12 18  1  0  0  0
 13 14  1  0  0  0
 13 15  1  0  0  0
 15 16  2  0  0  0
 16 17  1  0  0  0
 17 18  2  0  0  0
 18 19  1  0  0  0
 20 21  2  0  0  0
 21 22  1  0  0  0
 22 23  2  0  0  0
 22 38  1  0  0  0
 23 24  1  0  0  0
 24 25  2  0  0  0
 25 26  1  0  0  0
 26 27  1  0  0  0
 26 38  2  0  0  0
 27 28  1  0  0  0
 28 29  1  0  0  0
 29 30  1  0  0  0
 30 31  1  0  0  0
 31 32  1  0  0  0
 31 37  1  0  0  0
 32 33  1  0  0  0
 33 34  1  0  0  0
 34 35  1  0  0  0
 34 36  1  0  0  0
 36 37  1  0  0  0
 39 40  2  0  0  0
 40 41  1  0  0  0
 41 42  2  0  0  0
M  END
> <Outcome>
Inactive

$$$$

                    3D
 Structure written by MMmdl.
 27 30  0  0  1  0            999 V2000
    1.1335   -8.8478    0.0000 C   0  0  0  0  0  0
    1.4691   -8.0941    0.0000 C   0  0  0  0  0  0
    0.9841   -7.4267    0.0000 C   0  0  0  0  0  0
    1.3197   -6.6730    0.0000 C   0  0  0  0  0  0
    2.1402   -6.5868    0.0000 C   0  0  0  0  0  0
    2.4757   -5.8331    0.0000 N   0  0  0  0  0  0
    1.9908   -5.1657    0.0000 C   0  0  0  0  0  0
    1.1703   -5.2519    0.0000 O   0  0  0  0  0  0
    2.3264   -4.4120    0.0000 N   0  0  0  0  0  0
    1.8414   -3.7445    0.0000 C   0  0  3  0  0  0
    1.0164   -3.7445    0.0000 C   0  0  0  0  0  0
    0.7615   -2.9599    0.0000 C   0  0  0  0  0  0
    1.4289   -2.4750    0.0000 N   0  0  0  0  0  0
    1.4289   -1.6500    0.0000 C   0  0  0  0  0  0
    0.7145   -1.2375    0.0000 C   0  0  0  0  0  0
    0.7145   -0.4125    0.0000 C   0  0  0  0  0  0
    1.4289    0.0000    0.0000 N   0  0  0  0  0  0
    2.1434   -0.4125    0.0000 C   0  0  0  0  0  0
    2.8579    0.0000    0.0000 C   0  0  0  0  0  0
    3.5724   -0.4125    0.0000 C   0  0  0  0  0  0
    4.2868   -0.0000    0.0000 Cl  0  0  0  0  0  0
    3.5724   -1.2375    0.0000 C   0  0  0  0  0  0
    2.8579   -1.6500    0.0000 C   0  0  0  0  0  0
    2.1434   -1.2375    0.0000 C   0  0  0  0  0  0
    2.0964   -2.9599    0.0000 C   0  0  0  0  0  0
    2.6251   -7.2542    0.0000 C   0  0  0  0  0  0
    2.2895   -8.0079    0.0000 C   0  0  0  0  0  0
  1  2  1  0  0  0
  2  3  2  0  0  0
  2 27  1  0  0  0
  3  4  1  0  0  0
  4  5  2  0  0  0
  5  6  1  0  0  0
  5 26  1  0  0  0
  6  7  1  0  0  0
  7  8  2  0  0  0
  7  9  1  0  0  0
  9 10  1  0  0  0
 10 11  1  0  0  0
 10 25  1  0  0  0
 11 12  1  0  0  0
 12 13  1  0  0  0
 13 14  1  0  0  0
 13 25  1  0  0  0
 14 15  2  0  0  0
 14 24  1  0  0  0
 15 16  1  0  0  0
 16 17  2  0  0  0
 17 18  1  0  0  0
 18 19  1  0  0  0
 18 24  2  0  0  0
 19 20  2  0  0  0
 20 21  1  0  0  0
 20 22  1  0  0  0
 22 23  2  0  0  0
 23 24  1  0  0  0
 26 27  2  0  0  0
M  END
> <Outcome>
Inactive

$$$$

                    3D
 Structure written by MMmdl.
 37 40  0  0  1  0            999 V2000
    1.3222    2.4134    0.0000 C   0  0  0  0  0  0
    1.3222    3.2384    0.0000 N   0  0  0  0  0  0
    0.6078    3.6509    0.0000 C   0  0  0  0  0  0
   -0.1067    3.2384    0.0000 C   0  0  0  0  0  0
   -0.8212    3.6509    0.0000 C   0  0  0  0  0  0
   -0.8212    4.4759    0.0000 C   0  0  0  0  0  0
   -1.5356    4.8884    0.0000 N   0  0  0  0  0  0
   -1.5356    5.7134    0.0000 C   0  0  0  0  0  0
   -0.8212    6.1259    0.0000 O   0  0  0  0  0  0
   -2.2501    6.1259    0.0000 N   0  0  0  0  0  0
   -2.2501    6.9509    0.0000 C   0  0  0  0  0  0
   -2.9646    7.3634    0.0000 C   0  0  0  0  0  0
   -2.9646    8.1884    0.0000 C   0  0  0  0  0  0
   -3.6791    8.6009    0.0000 C   0  0  0  0  0  0
   -4.3935    9.0134    0.0000 F   0  0  0  0  0  0
   -4.0916    7.8864    0.0000 F   0  0  0  0  0  0
   -3.2666    9.3154    0.0000 F   0  0  0  0  0  0
   -2.2501    8.6009    0.0000 C   0  0  0  0  0  0
   -1.5356    8.1884    0.0000 C   0  0  0  0  0  0
   -1.5356    7.3634    0.0000 C   0  0  0  0  0  0
   -0.8212    6.9509    0.0000 F   0  0  0  0  0  0
   -0.1067    4.8884    0.0000 C   0  0  0  0  0  0
    0.6078    4.4759    0.0000 C   0  0  0  0  0  0
    2.0367    3.6509    0.0000 C   0  0  0  0  0  0
    2.0367    4.4759    0.0000 C   0  0  0  0  0  0
    2.7512    4.8884    0.0000 C   0  0  0  0  0  0
    3.4656    4.4759    0.0000 N   0  0  0  0  0  0
    3.4656    3.6509    0.0000 C   0  0  0  0  0  0
    4.1801    3.2384    0.0000 N   0  0  0  0  0  0
    4.1801    2.4134    0.0000 C   0  0  0  0  0  0
    4.8946    2.0009    0.0000 C   0  0  0  0  0  0
    4.8946    1.1759    0.0000 N   0  0  0  0  0  0
    5.5620    0.6910    0.0000 C   0  0  0  0  0  0
    5.3071   -0.0937    0.0000 C   0  0  0  0  0  0
    4.4821   -0.0937    0.0000 C   0  0  0  0  0  0
    4.2272    0.6910    0.0000 C   0  0  0  0  0  0
    2.7512    3.2384    0.0000 N   0  0  0  0  0  0
  1  2  1  0  0  0
  2  3  1  0  0  0
  2 24  1  0  0  0
  3  4  2  0  0  0
  3 23  1  0  0  0
  4  5  1  0  0  0
  5  6  2  0  0  0
  6  7  1  0  0  0
  6 22  1  0  0  0
  7  8  1  0  0  0
  8  9  2  0  0  0
  8 10  1  0  0  0
 10 11  1  0  0  0
 11 12  2  0  0  0
 11 20  1  0  0  0
 12 13  1  0  0  0
 13 14  1  0  0  0
 13 18  2  0  0  0
 14 15  1  0  0  0
 14 16  1  0  0  0
 14 17  1  0  0  0
 18 19  1  0  0  0
 19 20  2  0  0  0
 20 21  1  0  0  0
 22 23  2  0  0  0
 24 25  2  0  0  0
 24 37  1  0  0  0
 25 26  1  0  0  0
 26 27  2  0  0  0
 27 28  1  0  0  0
 28 29  1  0  0  0
 28 37  2  0  0  0
 29 30  1  0  0  0
 30 31  1  0  0  0
 31 32  1  0  0  0
 32 33  1  0  0  0
 32 36  1  0  0  0
 33 34  1  0  0  0
 34 35  1  0  0  0
 35 36  1  0  0  0
M  END
> <Outcome>
Inactive

$$$$

                    3D
 Structure written by MMmdl.
 37 40  0  0  1  0            999 V2000
   -5.0013   -5.3625    0.0000 C   0  0  0  0  0  0
   -5.0013   -6.1875    0.0000 C   0  0  3  0  0  0
   -4.2868   -6.6000    0.0000 C   0  0  0  0  0  0
   -4.2868   -7.4250    0.0000 N   0  0  0  0  0  0
   -3.5724   -7.8375    0.0000 C   0  0  0  0  0  0
   -2.8579   -7.4250    0.0000 C   0  0  0  0  0  0
   -2.1434   -7.8375    0.0000 N   0  0  0  0  0  0
   -2.1434   -8.6625    0.0000 N   0  0  0  0  0  0
   -1.4289   -9.0750    0.0000 C   0  0  0  0  0  0
   -0.7145   -8.6625    0.0000 C   0  0  0  0  0  0
   -0.7145   -7.8375    0.0000 C   0  0  0  0  0  0
    0.0000   -7.4250    0.0000 C   0  0  0  0  0  0
    0.7145   -7.8375    0.0000 C   0  0  0  0  0  0
    0.7145   -8.6625    0.0000 C   0  0  0  0  0  0
    1.4289   -9.0750    0.0000 N   0  0  0  0  0  0
    2.1434   -8.6625    0.0000 C   0  0  0  0  0  0
    2.1434   -7.8375    0.0000 O   0  0  0  0  0  0
    2.8579   -9.0750    0.0000 N   0  0  0  0  0  0
    3.5724   -8.6625    0.0000 C   0  0  0  0  0  0
    3.5724   -7.8375    0.0000 C   0  0  0  0  0  0
    4.2868   -7.4250    0.0000 C   0  0  0  0  0  0
    5.0013   -7.8375    0.0000 C   0  0  0  0  0  0
    5.0013   -8.6625    0.0000 C   0  0  0  0  0  0
    5.7158   -9.0750    0.0000 C   0  0  0  0  0  0
    6.4302   -9.4875    0.0000 F   0  0  0  0  0  0
    5.3033   -9.7895    0.0000 F   0  0  0  0  0  0
    6.1283   -8.3605    0.0000 F   0  0  0  0  0  0
    4.2868   -9.0750    0.0000 C   0  0  0  0  0  0
    0.0000   -9.0750    0.0000 C   0  0  0  0  0  0
   -2.8579   -9.0750    0.0000 C   0  0  0  0  0  0
   -2.8579   -9.9000    0.0000 O   0  0  0  0  0  0
   -3.5724   -8.6625    0.0000 C   0  0  0  0  0  0
   -4.2868   -9.0750    0.0000 Cl  0  0  0  0  0  0
   -5.0013   -7.8375    0.0000 C   0  0  0  0  0  0
   -5.7158   -7.4250    0.0000 C   0  0  3  0  0  0
   -6.4302   -7.8375    0.0000 C   0  0  0  0  0  0
   -5.7158   -6.6000    0.0000 N   0  0  0  0  0  0
  1  2  1  0  0  0
  2  3  1  0  0  0
  2 37  1  0  0  0
  3  4  1  0  0  0
  4  5  1  0  0  0
  4 34  1  0  0  0
  5  6  1  0  0  0
  5 32  2  0  0  0
  6  7  2  0  0  0
  7  8  1  0  0  0
  8  9  1  0  0  0
  8 30  1  0  0  0
  9 10  1  0  0  0
 10 11  2  0  0  0
 10 29  1  0  0  0
 11 12  1  0  0  0
 12 13  2  0  0  0
 13 14  1  0  0  0
 14 15  1  0  0  0
 14 29  2  0  0  0
 15 16  1  0  0  0
 16 17  2  0  0  0
 16 18  1  0  0  0
 18 19  1  0  0  0
 19 20  2  0  0  0
 19 28  1  0  0  0
 20 21  1  0  0  0
 21 22  2  0  0  0
 22 23  1  0  0  0
 23 24  1  0  0  0
 23 28  2  0  0  0
 24 25  1  0  0  0
 24 26  1  0  0  0
 24 27  1  0  0  0
 30 31  2  0  0  0
 30 32  1  0  0  0
 32 33  1  0  0  0
 34 35  1  0  0  0
 35 36  1  0  0  0
 35 37  1  0  0  0
M  END
> <Outcome>
Inactive

$$$$

                    3D
 Structure written by MMmdl.
 32 36  0  0  1  0            999 V2000
    3.9934    4.9500    0.0000 O   0  0  0  0  0  0
    3.2789    4.5375    0.0000 C   0  0  0  0  0  0
    2.5645    4.9500    0.0000 N   0  0  0  0  0  0
    2.5645    5.7750    0.0000 C   0  0  0  0  0  0
    1.8500    6.1875    0.0000 C   0  0  0  0  0  0
    1.8500    7.0125    0.0000 C   0  0  0  0  0  0
    2.5645    7.4250    0.0000 C   0  0  0  0  0  0
    3.2789    7.0125    0.0000 C   0  0  0  0  0  0
    3.2789    6.1875    0.0000 C   0  0  0  0  0  0
    3.9934    5.7750    0.0000 O   0  0  0  0  0  0
    3.2789    3.7125    0.0000 C   0  0  0  0  0  0
    3.9934    3.3000    0.0000 C   0  0  0  0  0  0
    3.9934    2.4750    0.0000 C   0  0  0  0  0  0
    3.2789    2.0625    0.0000 N   0  0  0  0  0  0
    3.2789    1.2375    0.0000 C   0  0  0  0  0  0
    3.9934    0.8250    0.0000 N   0  0  0  0  0  0
    3.9934    0.0000    0.0000 C   0  0  0  0  0  0
    3.2789   -0.4125    0.0000 N   0  0  0  0  0  0
    2.5645    0.0000    0.0000 C   0  0  0  0  0  0
    1.7798   -0.2549    0.0000 C   0  0  0  0  0  0
    1.2949    0.4125    0.0000 C   0  0  0  0  0  0
    0.4699    0.4125    0.0000 C   0  0  0  0  0  0
    0.0574   -0.3020    0.0000 C   0  0  0  0  0  0
   -0.7676   -0.3020    0.0000 C   0  0  0  0  0  0
   -1.1801    0.4125    0.0000 C   0  0  0  0  0  0
   -2.0051    0.4125    0.0000 F   0  0  0  0  0  0
   -0.7676    1.1270    0.0000 C   0  0  0  0  0  0
    0.0574    1.1270    0.0000 C   0  0  0  0  0  0
    1.7798    1.0799    0.0000 S   0  0  0  0  0  0
    2.5645    0.8250    0.0000 C   0  0  0  0  0  0
    2.5645    2.4750    0.0000 C   0  0  0  0  0  0
    2.5645    3.3000    0.0000 C   0  0  0  0  0  0
  1  2  2  0  0  0
  2  3  1  0  0  0
  2 11  1  0  0  0
  3  4  1  0  0  0
  4  5  2  0  0  0
  4  9  1  0  0  0
  5  6  1  0  0  0
  6  7  2  0  0  0
  7  8  1  0  0  0
  8  9  2  0  0  0
  9 10  1  0  0  0
 11 12  1  0  0  0
 11 32  1  0  0  0
 12 13  1  0  0  0
 13 14  1  0  0  0
 14 15  1  0  0  0
 14 31  1  0  0  0
 15 16  1  0  0  0
 15 30  2  0  0  0
 16 17  2  0  0  0
 17 18  1  0  0  0
 18 19  2  0  0  0
 19 20  1  0  0  0
 19 30  1  0  0  0
 20 21  2  0  0  0
 21 22  1  0  0  0
 21 29  1  0  0  0
 22 23  2  0  0  0
 22 28  1  0  0  0
 23 24  1  0  0  0
 24 25  2  0  0  0
 25 26  1  0  0  0
 25 27  1  0  0  0
 27 28  2  0  0  0
 29 30  1  0  0  0
 31 32  1  0  0  0
M  END
> <Outcome>
Inactive

$$$$

                    3D
 Structure written by MMmdl.
 48 54  0  0  1  0            999 V2000
    6.9246    5.6479    0.0000 O   0  0  0  0  0  0
    6.9246    4.8229    0.0000 C   0  0  0  0  0  0
    6.2102    4.4104    0.0000 N   0  0  0  0  0  0
    5.4957    4.8229    0.0000 C   0  0  0  0  0  0
    4.7812    4.4104    0.0000 C   0  0  0  0  0  0
    4.0668    4.8229    0.0000 C   0  0  0  0  0  0
    4.0668    5.6479    0.0000 C   0  0  0  0  0  0
    4.7812    6.0604    0.0000 C   0  0  0  0  0  0
    5.4957    5.6479    0.0000 C   0  0  0  0  0  0
    7.6391    4.4104    0.0000 N   0  0  0  0  0  0
    7.6391    3.5854    0.0000 C   0  0  0  0  0  0
    8.3536    3.1729    0.0000 C   0  0  0  0  0  0
    9.0681    3.5854    0.0000 C   0  0  0  0  0  0
    9.7825    3.1729    0.0000 C   0  0  0  0  0  0
    9.7825    2.3479    0.0000 C   0  0  0  0  0  0
    9.0681    1.9354    0.0000 C   0  0  0  0  0  0
    8.3536    2.3479    0.0000 C   0  0  0  0  0  0
    7.6391    1.9354    0.0000 C   0  0  0  0  0  0
    7.6391    1.1104    0.0000 C   0  0  0  0  0  0
    6.9246    0.6979    0.0000 C   0  0  0  0  0  0
    6.2102    1.1104    0.0000 C   0  0  0  0  0  0
    6.2102    1.9354    0.0000 C   0  0  0  0  0  0
    5.4957    2.3479    0.0000 C   0  0  0  0  0  0
    4.7812    1.9354    0.0000 N   0  0  0  0  0  0
    4.0668    2.3479    0.0000 C   0  0  0  0  0  0
    3.3523    1.9354    0.0000 C   0  0  0  0  0  0
    3.3523    1.1104    0.0000 C   0  0  0  0  0  0
    2.6378    0.6979    0.0000 C   0  0  0  0  0  0
    1.9233    1.1104    0.0000 C   0  0  0  0  0  0
    1.9233    1.9354    0.0000 C   0  0  0  0  0  0
    1.1387    2.1904    0.0000 O   0  0  0  0  0  0
    0.6538    1.5229    0.0000 C   0  0  0  0  0  0
    1.1387    0.8555    0.0000 O   0  0  0  0  0  0
    2.6378    2.3479    0.0000 C   0  0  0  0  0  0
    6.9246    2.3479    0.0000 C   0  0  0  0  0  0
    8.3536    4.8229    0.0000 C   0  0  0  0  0  0
    8.3536    5.6479    0.0000 C   0  0  0  0  0  0
    9.0681    6.0604    0.0000 C   0  0  0  0  0  0
    9.7825    5.6479    0.0000 N   0  0  0  0  0  0
   10.4970    6.0604    0.0000 C   0  0  0  0  0  0
   11.2115    5.6479    0.0000 C   0  0  0  0  0  0
   11.9259    6.0604    0.0000 C   0  0  0  0  0  0
   12.6404    5.6479    0.0000 C   0  0  0  0  0  0
   12.6404    4.8229    0.0000 C   0  0  0  0  0  0
   11.9259    4.4104    0.0000 C   0  0  0  0  0  0
   11.2115    4.8229    0.0000 C   0  0  0  0  0  0
    9.7825    4.8229    0.0000 C   0  0  0  0  0  0
    9.0681    4.4104    0.0000 C   0  0  0  0  0  0
  1  2  2  0  0  0
  2  3  1  0  0  0
  2 10  1  0  0  0
  3  4  1  0  0  0
  4  5  2  0  0  0
  4  9  1  0  0  0
  5  6  1  0  0  0
  6  7  2  0  0  0
  7  8  1  0  0  0
  8  9  2  0  0  0
 10 11  1  0  0  0
 10 36  1  0  0  0
 11 12  1  0  0  0
 12 13  2  0  0  0
 12 17  1  0  0  0
 13 14  1  0  0  0
 14 15  2  0  0  0
 15 16  1  0  0  0
 16 17  2  0  0  0
 17 18  1  0  0  0
 18 19  2  0  0  0
 18 35  1  0  0  0
 19 20  1  0  0  0
 20 21  2  0  0  0
 21 22  1  0  0  0
 22 23  1  0  0  0
 22 35  2  0  0  0
 23 24  1  0  0  0
 24 25  1  0  0  0
 25 26  1  0  0  0
 26 27  2  0  0  0
 26 34  1  0  0  0
 27 28  1  0  0  0
 28 29  2  0  0  0
 29 30  1  0  0  0
 29 33  1  0  0  0
 30 31  1  0  0  0
 30 34  2  0  0  0
 31 32  1  0  0  0
 32 33  1  0  0  0
 36 37  1  0  0  0
 36 48  1  0  0  0
 37 38  1  0  0  0
 38 39  1  0  0  0
 39 40  1  0  0  0
 39 47  1  0  0  0
 40 41  1  0  0  0
 41 42  2  0  0  0
 41 46  1  0  0  0
 42 43  1  0  0  0
 43 44  2  0  0  0
 44 45  1  0  0  0
 45 46  2  0  0  0
 47 48  1  0  0  0
M  END
> <Outcome>
Inactive

$$$$

                    3D
 Structure written by MMmdl.
 35 39  0  0  1  0            999 V2000
   -5.5518    4.7696    0.0000 N   0  0  0  0  0  0
   -5.2163    4.0159    0.0000 C   0  0  0  0  0  0
   -4.8807    3.2622    0.0000 C   0  0  0  0  0  0
   -4.0602    3.1760    0.0000 C   0  0  0  0  0  0
   -3.7247    2.4223    0.0000 C   0  0  0  0  0  0
   -4.2096    1.7549    0.0000 C   0  0  0  0  0  0
   -3.8741    1.0012    0.0000 N   0  0  0  0  0  0
   -3.0671    0.8297    0.0000 C   0  0  0  0  0  0
   -2.9808    0.0092    0.0000 C   0  0  0  0  0  0
   -2.2664   -0.4033    0.0000 C   0  0  0  0  0  0
   -2.2664   -1.2283    0.0000 O   0  0  0  0  0  0
   -1.5519    0.0092    0.0000 N   0  0  0  0  0  0
   -0.8374   -0.4033    0.0000 C   0  0  0  0  0  0
   -0.8374   -1.2283    0.0000 C   0  0  0  0  0  0
   -0.1230   -1.6408    0.0000 C   0  0  0  0  0  0
    0.5915   -1.2283    0.0000 C   0  0  0  0  0  0
    0.5915   -0.4033    0.0000 C   0  0  0  0  0  0
    1.2365    0.1111    0.0000 C   0  0  0  0  0  0
    2.0408   -0.0725    0.0000 C   0  0  0  0  0  0
    2.3988   -0.8158    0.0000 N   0  0  0  0  0  0
    3.2238   -0.8158    0.0000 C   0  0  0  0  0  0
    3.8072   -0.2324    0.0000 C   0  0  0  0  0  0
    4.3905   -0.8158    0.0000 C   0  0  0  0  0  0
    3.8072   -1.3991    0.0000 C   0  0  0  0  0  0
    2.0408   -1.5591    0.0000 C   0  0  0  0  0  0
    1.2365   -1.7427    0.0000 C   0  0  0  0  0  0
   -0.1230    0.0092    0.0000 C   0  0  0  0  0  0
   -3.7345   -0.3263    0.0000 C   0  0  0  0  0  0
   -3.9060   -1.1333    0.0000 C   0  0  0  0  0  0
   -4.0776   -1.9403    0.0000 F   0  0  0  0  0  0
   -4.7130   -0.9618    0.0000 F   0  0  0  0  0  0
   -3.0991   -1.3048    0.0000 F   0  0  0  0  0  0
   -4.2866    0.2868    0.0000 N   0  0  0  0  0  0
   -5.0301    1.8411    0.0000 C   0  0  0  0  0  0
   -5.3656    2.5948    0.0000 C   0  0  0  0  0  0
  1  2  3  0  0  0
  2  3  1  0  0  0
  3  4  2  0  0  0
  3 35  1  0  0  0
  4  5  1  0  0  0
  5  6  2  0  0  0
  6  7  1  0  0  0
  6 34  1  0  0  0
  7  8  1  0  0  0
  7 33  1  0  0  0
  8  9  2  0  0  0
  9 10  1  0  0  0
  9 28  1  0  0  0
 10 11  2  0  0  0
 10 12  1  0  0  0
 12 13  1  0  0  0
 13 14  2  0  0  0
 13 27  1  0  0  0
 14 15  1  0  0  0
 15 16  2  0  0  0
 16 17  1  0  0  0
 16 26  1  0  0  0
 17 18  1  0  0  0
 17 27  2  0  0  0
 18 19  1  0  0  0
 19 20  1  0  0  0
 20 21  1  0  0  0
 20 25  1  0  0  0
 21 22  1  0  0  0
 21 24  1  0  0  0
 22 23  1  0  0  0
 23 24  1  0  0  0
 25 26  1  0  0  0
 28 29  1  0  0  0
 28 33  2  0  0  0
 29 30  1  0  0  0
 29 31  1  0  0  0
 29 32  1  0  0  0
 34 35  2  0  0  0
M  END
> <Outcome>
Inactive

$$$$

                    3D
 Structure written by MMmdl.
 34 37  0  0  1  0            999 V2000
   -3.8837   -4.2703    0.0000 C   0  0  0  0  0  0
   -4.2962   -3.5558    0.0000 O   0  0  0  0  0  0
   -3.8837   -2.8414    0.0000 C   0  0  0  0  0  0
   -4.2962   -2.1269    0.0000 C   0  0  0  0  0  0
   -3.8837   -1.4124    0.0000 C   0  0  0  0  0  0
   -4.2962   -0.6979    0.0000 C   0  0  0  0  0  0
   -5.1212   -0.6979    0.0000 C   0  0  0  0  0  0
   -5.5337   -1.4124    0.0000 C   0  0  0  0  0  0
   -6.3587   -1.4124    0.0000 N   0  0  0  0  0  0
   -6.7712   -0.6979    0.0000 C   0  0  0  0  0  0
   -7.5962   -0.6979    0.0000 N   0  0  0  0  0  0
   -6.3587    0.0165    0.0000 N   0  0  0  0  0  0
   -5.5337    0.0165    0.0000 C   0  0  0  0  0  0
   -5.1212    0.7310    0.0000 N   0  0  0  0  0  0
   -3.0587   -1.4124    0.0000 C   0  0  0  0  0  0
   -2.6462   -2.1269    0.0000 C   0  0  0  0  0  0
   -1.8212   -2.1269    0.0000 O   0  0  0  0  0  0
   -1.4087   -1.4124    0.0000 C   0  0  0  0  0  0
   -0.5837   -1.4124    0.0000 C   0  0  0  0  0  0
   -0.1712   -0.6979    0.0000 C   0  0  0  0  0  0
    0.6538   -0.6979    0.0000 N   0  0  0  0  0  0
    1.1387   -0.0305    0.0000 C   0  0  0  0  0  0
    0.8838    0.7541    0.0000 O   0  0  0  0  0  0
    1.9233   -0.2854    0.0000 C   0  0  0  0  0  0
    2.6378    0.1271    0.0000 C   0  0  0  0  0  0
    3.3523   -0.2854    0.0000 C   0  0  0  0  0  0
    3.3523   -1.1104    0.0000 C   0  0  0  0  0  0
    2.6378   -1.5229    0.0000 C   0  0  0  0  0  0
    1.9233   -1.1104    0.0000 C   0  0  0  0  0  0
    1.1387   -1.3654    0.0000 C   0  0  0  0  0  0
    0.8838   -2.1500    0.0000 O   0  0  0  0  0  0
   -3.0587   -2.8414    0.0000 C   0  0  0  0  0  0
   -2.6462   -3.5558    0.0000 O   0  0  0  0  0  0
   -1.8212   -3.5558    0.0000 C   0  0  0  0  0  0
  1  2  1  0  0  0
  2  3  1  0  0  0
  3  4  2  0  0  0
  3 32  1  0  0  0
  4  5  1  0  0  0
  5  6  1  0  0  0
  5 15  2  0  0  0
  6  7  1  0  0  0
  7  8  2  0  0  0
  7 13  1  0  0  0
  8  9  1  0  0  0
  9 10  2  0  0  0
 10 11  1  0  0  0
 10 12  1  0  0  0
 12 13  2  0  0  0
 13 14  1  0  0  0
 15 16  1  0  0  0
 16 17  1  0  0  0
 16 32  2  0  0  0
 17 18  1  0  0  0
 18 19  1  0  0  0
 19 20  1  0  0  0
 20 21  1  0  0  0
 21 22  1  0  0  0
 21 30  1  0  0  0
 22 23  2  0  0  0
 22 24  1  0  0  0
 24 25  2  0  0  0
 24 29  1  0  0  0
 25 26  1  0  0  0
 26 27  2  0  0  0
 27 28  1  0  0  0
 28 29  2  0  0  0
 29 30  1  0  0  0
 30 31  2  0  0  0
 32 33  1  0  0  0
 33 34  1  0  0  0
M  END
> <Outcome>
Inactive

$$$$

                    3D
 Structure written by MMmdl.
 34 37  0  0  1  0            999 V2000
    6.2102    4.4104    0.0000 C   0  0  0  0  0  0
    6.2102    3.5854    0.0000 O   0  0  0  0  0  0
    5.4957    3.1729    0.0000 C   0  0  0  0  0  0
    5.4957    2.3479    0.0000 C   0  0  0  0  0  0
    4.7812    1.9354    0.0000 C   0  0  0  0  0  0
    4.0668    2.3479    0.0000 C   0  0  0  0  0  0
    3.3523    1.9354    0.0000 C   0  0  0  0  0  0
    3.3523    1.1104    0.0000 C   0  0  0  0  0  0
    2.6378    0.6979    0.0000 C   0  0  0  0  0  0
    2.6378   -0.1271    0.0000 C   0  0  0  0  0  0
    2.6378   -0.9521    0.0000 F   0  0  0  0  0  0
    1.8128   -0.1271    0.0000 F   0  0  0  0  0  0
    3.4628   -0.1271    0.0000 F   0  0  0  0  0  0
    1.9233    1.1104    0.0000 N   0  0  0  0  0  0
    1.1387    0.8555    0.0000 N   0  0  0  0  0  0
    0.6538    1.5229    0.0000 C   0  0  0  0  0  0
    1.1387    2.1904    0.0000 C   0  0  0  0  0  0
    0.8838    2.9750    0.0000 C   0  0  0  0  0  0
    1.4358    3.5881    0.0000 O   0  0  0  0  0  0
    0.0768    3.1465    0.0000 N   0  0  0  0  0  0
   -0.1781    3.9312    0.0000 C   0  0  0  0  0  0
   -0.9851    4.1027    0.0000 C   0  0  0  0  0  0
   -1.2400    4.8873    0.0000 C   0  0  0  0  0  0
   -2.0470    5.0588    0.0000 C   0  0  0  0  0  0
   -0.6880    5.5004    0.0000 C   0  0  0  0  0  0
    0.1190    5.3289    0.0000 C   0  0  0  0  0  0
    0.3739    4.5442    0.0000 C   0  0  0  0  0  0
    1.1809    4.3727    0.0000 O   0  0  0  0  0  0
    1.9233    1.9354    0.0000 C   0  0  0  0  0  0
    2.6378    2.3479    0.0000 N   0  0  0  0  0  0
    4.0668    3.1729    0.0000 C   0  0  0  0  0  0
    4.7812    3.5854    0.0000 C   0  0  0  0  0  0
    4.7812    4.4104    0.0000 O   0  0  0  0  0  0
    4.0668    4.8229    0.0000 C   0  0  0  0  0  0
  1  2  1  0  0  0
  2  3  1  0  0  0
  3  4  2  0  0  0
  3 32  1  0  0  0
  4  5  1  0  0  0
  5  6  2  0  0  0
  6  7  1  0  0  0
  6 31  1  0  0  0
  7  8  1  0  0  0
  7 30  2  0  0  0
  8  9  2  0  0  0
  9 10  1  0  0  0
  9 14  1  0  0  0
 10 11  1  0  0  0
 10 12  1  0  0  0
 10 13  1  0  0  0
 14 15  1  0  0  0
 14 29  1  0  0  0
 15 16  2  0  0  0
 16 17  1  0  0  0
 17 18  1  0  0  0
 17 29  2  0  0  0
 18 19  2  0  0  0
 18 20  1  0  0  0
 20 21  1  0  0  0
 21 22  2  0  0  0
 21 27  1  0  0  0
 22 23  1  0  0  0
 23 24  1  0  0  0
 23 25  2  0  0  0
 25 26  1  0  0  0
 26 27  2  0  0  0
 27 28  1  0  0  0
 29 30  1  0  0  0
 31 32  2  0  0  0
 32 33  1  0  0  0
 33 34  1  0  0  0
M  END
> <Outcome>
Inactive

$$$$

                    3D
 Structure written by MMmdl.
 36 40  0  0  1  0            999 V2000
   -1.5991   -7.3106    0.0000 C   0  0  0  0  0  0
   -0.8846   -7.7231    0.0000 O   0  0  0  0  0  0
   -0.1701   -7.3106    0.0000 C   0  0  0  0  0  0
   -0.1701   -6.4856    0.0000 C   0  0  0  0  0  0
    0.5443   -6.0731    0.0000 C   0  0  0  0  0  0
    1.2588   -6.4856    0.0000 C   0  0  0  0  0  0
    1.9733   -6.0731    0.0000 N   0  0  0  0  0  0
    2.6877   -6.4856    0.0000 C   0  0  0  0  0  0
    2.6877   -7.3106    0.0000 C   0  0  0  0  0  0
    3.4022   -7.7231    0.0000 F   0  0  0  0  0  0
    1.9733   -7.7231    0.0000 C   0  0  0  0  0  0
    1.9733   -8.5481    0.0000 C   0  0  0  0  0  0
    1.2588   -8.9606    0.0000 C   0  0  0  0  0  0
    1.2588   -9.7856    0.0000 N   0  0  0  0  0  0
    1.9262  -10.2705    0.0000 C   0  0  0  0  0  0
    1.6713  -11.0552    0.0000 C   0  0  3  0  0  0
    2.1562  -11.7226    0.0000 O   0  0  0  0  0  0
    0.8463  -11.0552    0.0000 C   0  0  3  0  0  0
    0.3614  -11.7226    0.0000 C   0  0  0  0  0  0
   -0.4591  -11.6364    0.0000 N   0  0  0  0  0  0
   -0.9440  -12.3038    0.0000 C   0  0  0  0  0  0
   -1.7645  -12.2176    0.0000 C   0  0  0  0  0  0
   -2.1001  -11.4639    0.0000 C   0  0  0  0  0  0
   -2.9205  -11.3777    0.0000 C   0  0  0  0  0  0
   -3.2561  -10.6240    0.0000 F   0  0  0  0  0  0
   -3.4055  -12.0451    0.0000 C   0  0  0  0  0  0
   -3.0699  -12.7988    0.0000 C   0  0  0  0  0  0
   -3.5548  -13.4662    0.0000 N   0  0  0  0  0  0
   -4.3753  -13.3800    0.0000 C   0  0  0  0  0  0
   -4.8602  -14.0474    0.0000 O   0  0  0  0  0  0
   -4.7109  -12.6263    0.0000 C   0  0  0  0  0  0
   -4.2259  -11.9589    0.0000 O   0  0  0  0  0  0
   -2.2494  -12.8850    0.0000 C   0  0  0  0  0  0
    0.5914  -10.2705    0.0000 C   0  0  0  0  0  0
    1.2588   -7.3106    0.0000 C   0  0  0  0  0  0
    0.5443   -7.7231    0.0000 N   0  0  0  0  0  0
  1  2  1  0  0  0
  2  3  1  0  0  0
  3  4  2  0  0  0
  3 36  1  0  0  0
  4  5  1  0  0  0
  5  6  2  0  0  0
  6  7  1  0  0  0
  6 35  1  0  0  0
  7  8  2  0  0  0
  8  9  1  0  0  0
  9 10  1  0  0  0
  9 11  2  0  0  0
 11 12  1  0  0  0
 11 35  1  0  0  0
 12 13  1  0  0  0
 13 14  1  0  0  0
 14 15  1  0  0  0
 14 34  1  0  0  0
 15 16  1  0  0  0
 16 17  1  0  0  0
 16 18  1  0  0  0
 18 19  1  0  0  0
 18 34  1  0  0  0
 19 20  1  0  0  0
 20 21  1  0  0  0
 21 22  1  0  0  0
 22 23  2  0  0  0
 22 33  1  0  0  0
 23 24  1  0  0  0
 24 25  1  0  0  0
 24 26  2  0  0  0
 26 27  1  0  0  0
 26 32  1  0  0  0
 27 28  1  0  0  0
 27 33  2  0  0  0
 28 29  1  0  0  0
 29 30  2  0  0  0
 29 31  1  0  0  0
 31 32  1  0  0  0
 35 36  2  0  0  0
M  END
> <Outcome>
Inactive

$$$$

                    3D
 Structure written by MMmdl.
 38 42  0  0  1  0            999 V2000
    0.8838   -2.1500    0.0000 C   0  0  0  0  0  0
    1.1387   -1.3654    0.0000 N   0  0  0  0  0  0
    0.6538   -0.6979    0.0000 C   0  0  0  0  0  0
   -0.1712   -0.6979    0.0000 N   0  0  0  0  0  0
   -0.5837   -1.4124    0.0000 C   0  0  0  0  0  0
   -0.1712   -2.1269    0.0000 O   0  0  0  0  0  0
   -1.4087   -1.4124    0.0000 C   0  0  0  0  0  0
   -1.8212   -2.1269    0.0000 C   0  0  0  0  0  0
   -2.6462   -2.1269    0.0000 C   0  0  0  0  0  0
   -3.0587   -1.4124    0.0000 C   0  0  0  0  0  0
   -3.8837   -1.4124    0.0000 C   0  0  0  0  0  0
   -4.2962   -0.6979    0.0000 N   0  0  0  0  0  0
   -5.1212   -0.6979    0.0000 C   0  0  0  0  0  0
   -5.5337    0.0165    0.0000 O   0  0  0  0  0  0
   -5.5337   -1.4124    0.0000 C   0  0  0  0  0  0
   -5.1212   -2.1269    0.0000 C   0  0  0  0  0  0
   -5.5337   -2.8414    0.0000 C   0  0  0  0  0  0
   -6.3587   -2.8414    0.0000 C   0  0  0  0  0  0
   -6.7712   -3.5558    0.0000 O   0  0  0  0  0  0
   -6.7712   -2.1269    0.0000 C   0  0  0  0  0  0
   -7.5962   -2.1269    0.0000 C   0  0  0  0  0  0
   -8.0087   -2.8414    0.0000 C   0  0  0  0  0  0
   -8.8337   -2.8414    0.0000 C   0  0  0  0  0  0
   -9.2462   -2.1269    0.0000 C   0  0  0  0  0  0
  -10.0712   -2.1269    0.0000 Cl  0  0  0  0  0  0
   -8.8337   -1.4124    0.0000 C   0  0  0  0  0  0
   -9.2462   -0.6979    0.0000 Cl  0  0  0  0  0  0
   -8.0087   -1.4124    0.0000 C   0  0  0  0  0  0
   -6.3587   -1.4124    0.0000 C   0  0  0  0  0  0
   -2.6462   -0.6979    0.0000 C   0  0  0  0  0  0
   -1.8212   -0.6979    0.0000 C   0  0  0  0  0  0
    1.1387   -0.0305    0.0000 N   0  0  0  0  0  0
    1.9233   -0.2854    0.0000 C   0  0  0  0  0  0
    2.6378    0.1271    0.0000 C   0  0  0  0  0  0
    3.3523   -0.2854    0.0000 C   0  0  0  0  0  0
    3.3523   -1.1104    0.0000 C   0  0  0  0  0  0
    2.6378   -1.5229    0.0000 C   0  0  0  0  0  0
    1.9233   -1.1104    0.0000 C   0  0  0  0  0  0
  1  2  1  0  0  0
  2  3  1  0  0  0
  2 38  1  0  0  0
  3  4  1  0  0  0
  3 32  2  0  0  0
  4  5  1  0  0  0
  5  6  2  0  0  0
  5  7  1  0  0  0
  7  8  2  0  0  0
  7 31  1  0  0  0
  8  9  1  0  0  0
  9 10  2  0  0  0
 10 11  1  0  0  0
 10 30  1  0  0  0
 11 12  1  0  0  0
 12 13  1  0  0  0
 13 14  2  0  0  0
 13 15  1  0  0  0
 15 16  2  0  0  0
 15 29  1  0  0  0
 16 17  1  0  0  0
 17 18  2  0  0  0
 18 19  1  0  0  0
 18 20  1  0  0  0
 20 21  1  0  0  0
 20 29  2  0  0  0
 21 22  2  0  0  0
 21 28  1  0  0  0
 22 23  1  0  0  0
 23 24  2  0  0  0
 24 25  1  0  0  0
 24 26  1  0  0  0
 26 27  1  0  0  0
 26 28  2  0  0  0
 30 31  2  0  0  0
 32 33  1  0  0  0
 33 34  2  0  0  0
 33 38  1  0  0  0
 34 35  1  0  0  0
 35 36  2  0  0  0
 36 37  1  0  0  0
 37 38  2  0  0  0
M  END
> <Outcome>
Inactive

$$$$

                    3D
 Structure written by MMmdl.
 36 40  0  0  1  0            999 V2000
   -7.1447   -7.4250    0.0000 C   0  0  0  0  0  0
   -6.4302   -7.8375    0.0000 O   0  0  0  0  0  0
   -5.7158   -7.4250    0.0000 C   0  0  0  0  0  0
   -5.7158   -6.6000    0.0000 C   0  0  0  0  0  0
   -5.0013   -6.1875    0.0000 C   0  0  0  0  0  0
   -5.0013   -5.3625    0.0000 F   0  0  0  0  0  0
   -4.2868   -6.6000    0.0000 C   0  0  0  0  0  0
   -3.5724   -6.1875    0.0000 N   0  0  0  0  0  0
   -2.8579   -6.6000    0.0000 C   0  0  0  0  0  0
   -2.8579   -7.4250    0.0000 C   0  0  0  0  0  0
   -2.1434   -7.8375    0.0000 Cl  0  0  0  0  0  0
   -3.5724   -7.8375    0.0000 C   0  0  0  0  0  0
   -3.5724   -8.6625    0.0000 C   0  0  3  0  0  0
   -4.2868   -9.0750    0.0000 O   0  0  0  0  0  0
   -2.8579   -9.0750    0.0000 C   0  0  0  0  0  0
   -2.8579   -9.9000    0.0000 N   0  0  0  0  0  0
   -2.1434  -10.3125    0.0000 C   0  0  0  0  0  0
   -2.1434  -11.1375    0.0000 C   0  0  0  0  0  0
   -2.8579  -11.5500    0.0000 C   0  0  0  0  0  0
   -2.8579  -12.3750    0.0000 N   0  0  0  0  0  0
   -2.1434  -12.7875    0.0000 C   0  0  0  0  0  0
   -2.1434  -13.6125    0.0000 C   0  0  0  0  0  0
   -2.8579  -14.0250    0.0000 C   0  0  0  0  0  0
   -2.8579  -14.8500    0.0000 C   0  0  0  0  0  0
   -2.1434  -15.2625    0.0000 C   0  0  0  0  0  0
   -1.4289  -14.8500    0.0000 C   0  0  0  0  0  0
   -0.7145  -15.2625    0.0000 N   0  0  0  0  0  0
   -0.7145  -16.0875    0.0000 C   0  0  0  0  0  0
   -0.0000  -16.5000    0.0000 O   0  0  0  0  0  0
   -1.4289  -16.5000    0.0000 C   0  0  0  0  0  0
   -2.1434  -16.0875    0.0000 O   0  0  0  0  0  0
   -1.4289  -14.0250    0.0000 N   0  0  0  0  0  0
   -3.5724  -11.1375    0.0000 C   0  0  0  0  0  0
   -3.5724  -10.3125    0.0000 C   0  0  0  0  0  0
   -4.2868   -7.4250    0.0000 C   0  0  0  0  0  0
   -5.0013   -7.8375    0.0000 C   0  0  0  0  0  0
  1  2  1  0  0  0
  2  3  1  0  0  0
  3  4  2  0  0  0
  3 36  1  0  0  0
  4  5  1  0  0  0
  5  6  1  0  0  0
  5  7  2  0  0  0
  7  8  1  0  0  0
  7 35  1  0  0  0
  8  9  2  0  0  0
  9 10  1  0  0  0
 10 11  1  0  0  0
 10 12  2  0  0  0
 12 13  1  0  0  0
 12 35  1  0  0  0
 13 14  1  0  0  0
 13 15  1  0  0  0
 15 16  1  0  0  0
 16 17  1  0  0  0
 16 34  1  0  0  0
 17 18  1  0  0  0
 18 19  1  0  0  0
 19 20  1  0  0  0
 19 33  1  0  0  0
 20 21  1  0  0  0
 21 22  1  0  0  0
 22 23  2  0  0  0
 22 32  1  0  0  0
 23 24  1  0  0  0
 24 25  2  0  0  0
 25 26  1  0  0  0
 25 31  1  0  0  0
 26 27  1  0  0  0
 26 32  2  0  0  0
 27 28  1  0  0  0
 28 29  2  0  0  0
 28 30  1  0  0  0
 30 31  1  0  0  0
 33 34  1  0  0  0
 35 36  2  0  0  0
M  END
> <Outcome>
Inactive

$$$$

                    3D
 Structure written by MMmdl.
 39 44  0  0  1  0            999 V2000
   -3.0587   -1.4124    0.0000 O   0  0  0  0  0  0
   -2.6462   -2.1269    0.0000 C   0  0  0  0  0  0
   -3.0587   -2.8414    0.0000 N   0  0  0  0  0  0
   -3.8837   -2.8414    0.0000 C   0  0  0  0  0  0
   -4.2962   -3.5558    0.0000 C   0  0  0  0  0  0
   -5.1212   -3.5558    0.0000 C   0  0  0  0  0  0
   -5.5337   -2.8414    0.0000 C   0  0  0  0  0  0
   -5.1212   -2.1269    0.0000 C   0  0  0  0  0  0
   -4.2962   -2.1269    0.0000 C   0  0  0  0  0  0
   -1.8212   -2.1269    0.0000 N   0  0  0  0  0  0
   -1.4087   -1.4124    0.0000 C   0  0  0  0  0  0
   -1.8212   -0.6979    0.0000 C   0  0  0  0  0  0
   -1.4087    0.0165    0.0000 C   0  0  0  0  0  0
   -0.5837    0.0165    0.0000 C   0  0  0  0  0  0
   -0.1712   -0.6979    0.0000 C   0  0  0  0  0  0
    0.6538   -0.6979    0.0000 C   0  0  0  0  0  0
    1.1387   -0.0305    0.0000 N   0  0  0  0  0  0
    1.9233   -0.2854    0.0000 N   0  0  0  0  0  0
    2.6378    0.1271    0.0000 C   0  0  0  0  0  0
    2.6378    0.9521    0.0000 O   0  0  0  0  0  0
    3.3523    1.3646    0.0000 C   0  0  0  0  0  0
    4.0668    0.9521    0.0000 C   0  0  3  0  0  0
    4.7812    1.3646    0.0000 C   0  0  0  0  0  0
    5.4957    0.9521    0.0000 C   0  0  0  0  0  0
    5.4957    0.1271    0.0000 C   0  0  0  0  0  0
    4.7812   -0.2854    0.0000 C   0  0  0  0  0  0
    4.0668    0.1271    0.0000 N   0  0  0  0  0  0
    3.3523   -0.2854    0.0000 C   0  0  0  0  0  0
    3.3523   -1.1104    0.0000 C   0  0  0  0  0  0
    2.6378   -1.5229    0.0000 C   0  0  0  0  0  0
    1.9233   -1.1104    0.0000 C   0  0  0  0  0  0
    1.1387   -1.3654    0.0000 C   0  0  0  0  0  0
    0.8838   -2.1500    0.0000 C   0  0  0  0  0  0
    1.4358   -2.7631    0.0000 C   0  0  0  0  0  0
    1.1809   -3.5477    0.0000 C   0  0  0  0  0  0
    0.3739   -3.7192    0.0000 N   0  0  0  0  0  0
   -0.1781   -3.1062    0.0000 C   0  0  0  0  0  0
    0.0768   -2.3215    0.0000 C   0  0  0  0  0  0
   -0.5837   -1.4124    0.0000 C   0  0  0  0  0  0
  1  2  2  0  0  0
  2  3  1  0  0  0
  2 10  1  0  0  0
  3  4  1  0  0  0
  4  5  2  0  0  0
  4  9  1  0  0  0
  5  6  1  0  0  0
  6  7  2  0  0  0
  7  8  1  0  0  0
  8  9  2  0  0  0
 10 11  1  0  0  0
 11 12  2  0  0  0
 11 39  1  0  0  0
 12 13  1  0  0  0
 13 14  2  0  0  0
 14 15  1  0  0  0
 15 16  1  0  0  0
 15 39  2  0  0  0
 16 17  2  0  0  0
 16 32  1  0  0  0
 17 18  1  0  0  0
 18 19  1  0  0  0
 18 31  1  0  0  0
 19 20  1  0  0  0
 19 28  2  0  0  0
 20 21  1  0  0  0
 21 22  1  0  0  0
 22 23  1  0  0  0
 22 27  1  0  0  0
 23 24  1  0  0  0
 24 25  1  0  0  0
 25 26  1  0  0  0
 26 27  1  0  0  0
 28 29  1  0  0  0
 29 30  2  0  0  0
 30 31  1  0  0  0
 31 32  2  0  0  0
 32 33  1  0  0  0
 33 34  2  0  0  0
 33 38  1  0  0  0
 34 35  1  0  0  0
 35 36  2  0  0  0
 36 37  1  0  0  0
 37 38  2  0  0  0
M  END
> <Outcome>
Inactive

$$$$

                    3D
 Structure written by MMmdl.
 43 48  0  0  1  0            999 V2000
   -0.7145   -1.2375    0.0000 C   0  0  0  0  0  0
    0.0000   -1.6500    0.0000 O   0  0  0  0  0  0
    0.7145   -1.2375    0.0000 C   0  0  0  0  0  0
    0.7145   -0.4125    0.0000 C   0  0  0  0  0  0
    1.4289    0.0000    0.0000 C   0  0  0  0  0  0
    2.1434   -0.4125    0.0000 C   0  0  0  0  0  0
    2.8579    0.0000    0.0000 N   0  0  0  0  0  0
    3.5724   -0.4125    0.0000 C   0  0  0  0  0  0
    3.5724   -1.2375    0.0000 C   0  0  0  0  0  0
    2.8579   -1.6500    0.0000 C   0  0  0  0  0  0
    2.8579   -2.4750    0.0000 C   0  0  3  0  0  0
    2.1434   -2.8875    0.0000 O   0  0  0  0  0  0
    3.5724   -2.8875    0.0000 C   0  0  0  0  0  0
    3.5724   -3.7125    0.0000 N   0  0  0  0  0  0
    4.2868   -4.1250    0.0000 C   0  0  0  0  0  0
    4.2868   -4.9500    0.0000 C   0  0  0  0  0  0
    3.5724   -5.3625    0.0000 C   0  0  0  0  0  0
    3.5724   -6.1875    0.0000 N   0  0  0  0  0  0
    2.8579   -6.6000    0.0000 C   0  0  0  0  0  0
    2.1434   -6.1875    0.0000 O   0  0  0  0  0  0
    2.8579   -7.4250    0.0000 C   0  0  3  0  0  0
    2.1434   -7.8375    0.0000 C   0  0  0  0  0  0
    2.0572   -8.6580    0.0000 C   0  0  0  0  0  0
    1.2502   -8.8295    0.0000 C   0  0  0  0  0  0
    0.8377   -8.1150    0.0000 C   0  0  0  0  0  0
    1.3897   -7.5019    0.0000 S   0  0  0  0  0  0
    3.5724   -7.8375    0.0000 N   0  0  0  0  0  0
    4.2868   -7.4250    0.0000 C   0  0  0  0  0  0
    5.0013   -7.8375    0.0000 C   0  0  0  0  0  0
    5.0013   -8.6625    0.0000 N   0  0  0  0  0  0
    5.7158   -9.0750    0.0000 C   0  0  0  0  0  0
    6.4302   -8.6625    0.0000 C   0  0  0  0  0  0
    7.1447   -9.0750    0.0000 C   0  0  0  0  0  0
    7.1447   -9.9000    0.0000 C   0  0  0  0  0  0
    7.8592  -10.3125    0.0000 F   0  0  0  0  0  0
    6.4302  -10.3125    0.0000 C   0  0  0  0  0  0
    5.7158   -9.9000    0.0000 C   0  0  0  0  0  0
    4.2868   -9.0750    0.0000 C   0  0  0  0  0  0
    3.5724   -8.6625    0.0000 C   0  0  0  0  0  0
    2.8579   -4.9500    0.0000 C   0  0  0  0  0  0
    2.8579   -4.1250    0.0000 C   0  0  0  0  0  0
    2.1434   -1.2375    0.0000 C   0  0  0  0  0  0
    1.4289   -1.6500    0.0000 C   0  0  0  0  0  0
  1  2  1  0  0  0
  2  3  1  0  0  0
  3  4  2  0  0  0
  3 43  1  0  0  0
  4  5  1  0  0  0
  5  6  2  0  0  0
  6  7  1  0  0  0
  6 42  1  0  0  0
  7  8  2  0  0  0
  8  9  1  0  0  0
  9 10  2  0  0  0
 10 11  1  0  0  0
 10 42  1  0  0  0
 11 12  1  0  0  0
 11 13  1  0  0  0
 13 14  1  0  0  0
 14 15  1  0  0  0
 14 41  1  0  0  0
 15 16  1  0  0  0
 16 17  1  0  0  0
 17 18  1  0  0  0
 17 40  1  0  0  0
 18 19  1  0  0  0
 19 20  2  0  0  0
 19 21  1  0  0  0
 21 22  1  0  0  0
 21 27  1  0  0  0
 22 23  2  0  0  0
 22 26  1  0  0  0
 23 24  1  0  0  0
 24 25  2  0  0  0
 25 26  1  0  0  0
 27 28  1  0  0  0
 27 39  1  0  0  0
 28 29  1  0  0  0
 29 30  1  0  0  0
 30 31  1  0  0  0
 30 38  1  0  0  0
 31 32  2  0  0  0
 31 37  1  0  0  0
 32 33  1  0  0  0
 33 34  2  0  0  0
 34 35  1  0  0  0
 34 36  1  0  0  0
 36 37  2  0  0  0
 38 39  1  0  0  0
 40 41  1  0  0  0
 42 43  2  0  0  0
M  END
> <Outcome>
Inactive

$$$$

                    3D
 Structure written by MMmdl.
 29 32  0  0  1  0            999 V2000
   -2.8579   -4.1250    0.0000 C   0  0  0  0  0  0
   -2.1434   -3.7125    0.0000 C   0  0  0  0  0  0
   -2.1434   -2.8875    0.0000 C   0  0  0  0  0  0
   -1.4289   -2.4750    0.0000 C   0  0  0  0  0  0
   -0.7145   -2.8875    0.0000 C   0  0  0  0  0  0
    0.0000   -2.4750    0.0000 N   0  0  0  0  0  0
    0.0000   -1.6500    0.0000 C   0  0  0  0  0  0
   -0.7145   -1.2375    0.0000 O   0  0  0  0  0  0
    0.7145   -1.2375    0.0000 C   0  0  0  0  0  0
    0.7145   -0.4125    0.0000 C   0  0  0  0  0  0
    1.4289    0.0000    0.0000 C   0  0  0  0  0  0
    2.1434   -0.4125    0.0000 C   0  0  0  0  0  0
    2.8579    0.0000    0.0000 N   0  0  0  0  0  0
    3.5724   -0.4125    0.0000 C   0  0  0  0  0  0
    3.5724   -1.2375    0.0000 C   0  0  0  0  0  0
    2.8579   -1.6500    0.0000 C   0  0  0  0  0  0
    2.1434   -1.2375    0.0000 C   0  0  0  0  0  0
    1.4289   -1.6500    0.0000 C   0  0  0  0  0  0
   -0.7145   -3.7125    0.0000 C   0  0  0  0  0  0
   -1.4289   -4.1250    0.0000 C   0  0  0  0  0  0
   -1.4289   -4.9500    0.0000 O   0  0  0  0  0  0
   -0.7145   -5.3625    0.0000 C   0  0  3  0  0  0
    0.0392   -5.0269    0.0000 C   0  0  0  0  0  0
    0.5912   -5.6400    0.0000 C   0  0  0  0  0  0
    0.1787   -6.3545    0.0000 N   0  0  0  0  0  0
    0.5143   -7.1082    0.0000 C   0  0  0  0  0  0
    1.3348   -7.1944    0.0000 C   0  0  0  0  0  0
    0.0294   -7.7756    0.0000 C   0  0  0  0  0  0
   -0.6282   -6.1830    0.0000 C   0  0  0  0  0  0
  1  2  1  0  0  0
  2  3  2  0  0  0
  2 20  1  0  0  0
  3  4  1  0  0  0
  4  5  2  0  0  0
  5  6  1  0  0  0
  5 19  1  0  0  0
  6  7  1  0  0  0
  7  8  2  0  0  0
  7  9  1  0  0  0
  9 10  2  0  0  0
  9 18  1  0  0  0
 10 11  1  0  0  0
 11 12  2  0  0  0
 12 13  1  0  0  0
 12 17  1  0  0  0
 13 14  2  0  0  0
 14 15  1  0  0  0
 15 16  2  0  0  0
 16 17  1  0  0  0
 17 18  2  0  0  0
 19 20  2  0  0  0
 20 21  1  0  0  0
 21 22  1  0  0  0
 22 23  1  0  0  0
 22 29  1  0  0  0
 23 24  1  0  0  0
 24 25  1  0  0  0
 25 26  1  0  0  0
 25 29  1  0  0  0
 26 27  1  0  0  0
 26 28  1  0  0  0
M  END
> <Outcome>
Inactive

$$$$

                    3D
 Structure written by MMmdl.
 27 30  0  0  1  0            999 V2000
   -3.0587   -1.4124    0.0000 C   0  0  0  0  0  0
   -2.6462   -0.6979    0.0000 C   0  0  0  0  0  0
   -1.8212   -0.6979    0.0000 C   0  0  0  0  0  0
   -1.4087    0.0165    0.0000 C   0  0  0  0  0  0
   -0.5837    0.0165    0.0000 C   0  0  0  0  0  0
   -0.1712   -0.6979    0.0000 C   0  0  0  0  0  0
    0.6538   -0.6979    0.0000 N   0  0  0  0  0  0
    1.1387   -0.0305    0.0000 C   0  0  0  0  0  0
    0.8838    0.7541    0.0000 O   0  0  0  0  0  0
    1.9233   -0.2854    0.0000 C   0  0  0  0  0  0
    2.6378    0.1271    0.0000 C   0  0  0  0  0  0
    3.3523   -0.2854    0.0000 C   0  0  0  0  0  0
    3.3523   -1.1104    0.0000 C   0  0  0  0  0  0
    2.6378   -1.5229    0.0000 N   0  0  0  0  0  0
    1.9233   -1.1104    0.0000 C   0  0  0  0  0  0
    1.1387   -1.3654    0.0000 N   0  0  0  0  0  0
    0.8838   -2.1500    0.0000 C   0  0  0  0  0  0
    1.4358   -2.7631    0.0000 C   0  0  0  0  0  0
    2.2428   -2.5916    0.0000 O   0  0  0  0  0  0
    1.1809   -3.5477    0.0000 N   0  0  0  0  0  0
    0.3739   -3.7192    0.0000 C   0  0  0  0  0  0
    0.0383   -4.4729    0.0000 C   0  0  0  0  0  0
   -0.7821   -4.3867    0.0000 C   0  0  0  0  0  0
   -0.9537   -3.5797    0.0000 C   0  0  0  0  0  0
   -0.2392   -3.1672    0.0000 C   0  0  0  0  0  0
   -0.5837   -1.4124    0.0000 C   0  0  0  0  0  0
   -1.4087   -1.4124    0.0000 C   0  0  0  0  0  0
  1  2  1  0  0  0
  2  3  1  0  0  0
  3  4  2  0  0  0
  3 27  1  0  0  0
  4  5  1  0  0  0
  5  6  2  0  0  0
  6  7  1  0  0  0
  6 26  1  0  0  0
  7  8  1  0  0  0
  7 16  1  0  0  0
  8  9  2  0  0  0
  8 10  1  0  0  0
 10 11  2  0  0  0
 10 15  1  0  0  0
 11 12  1  0  0  0
 12 13  2  0  0  0
 13 14  1  0  0  0
 14 15  2  0  0  0
 15 16  1  0  0  0
 16 17  1  0  0  0
 17 18  1  0  0  0
 18 19  2  0  0  0
 18 20  1  0  0  0
 20 21  1  0  0  0
 21 22  1  0  0  0
 21 25  1  0  0  0
 22 23  1  0  0  0
 23 24  1  0  0  0
 24 25  1  0  0  0
 26 27  2  0  0  0
M  END
> <Outcome>
Inactive

$$$$

                    3D
 Structure written by MMmdl.
 38 41  0  0  1  0            999 V2000
   -0.2328   -9.7292    0.0000 C   0  0  0  0  0  0
   -0.9473   -9.3167    0.0000 C   0  0  0  0  0  0
   -0.9473   -8.4917    0.0000 O   0  0  0  0  0  0
   -1.6617   -8.0792    0.0000 C   0  0  0  0  0  0
   -2.3762   -8.4917    0.0000 C   0  0  0  0  0  0
   -3.0907   -8.0792    0.0000 C   0  0  0  0  0  0
   -3.8051   -8.4917    0.0000 C   0  0  0  0  0  0
   -3.0907   -7.2542    0.0000 C   0  0  0  0  0  0
   -2.3762   -6.8417    0.0000 C   0  0  0  0  0  0
   -1.6617   -7.2542    0.0000 C   0  0  0  0  0  0
   -0.9473   -6.8417    0.0000 C   0  0  0  0  0  0
   -0.9473   -6.0167    0.0000 C   0  0  0  0  0  0
   -0.2328   -5.6042    0.0000 C   0  0  0  0  0  0
    0.4817   -6.0167    0.0000 N   0  0  0  0  0  0
    1.1962   -5.6042    0.0000 C   0  0  0  0  0  0
    1.9106   -6.0167    0.0000 C   0  0  0  0  0  0
    2.6251   -5.6042    0.0000 C   0  0  0  0  0  0
    3.3396   -6.0167    0.0000 C   0  0  0  0  0  0
    4.0540   -5.6042    0.0000 N   0  0  0  0  0  0
    4.7685   -6.0167    0.0000 C   0  0  0  0  0  0
    4.7685   -6.8417    0.0000 O   0  0  0  0  0  0
    5.4830   -5.6042    0.0000 C   0  0  0  0  0  0
    5.5692   -4.7837    0.0000 C   0  0  0  0  0  0
    6.3762   -4.6122    0.0000 N   0  0  0  0  0  0
    6.7887   -5.3267    0.0000 C   0  0  0  0  0  0
    7.6092   -5.4129    0.0000 C   0  0  0  0  0  0
    8.0941   -4.7455    0.0000 C   0  0  0  0  0  0
    8.9146   -4.8317    0.0000 C   0  0  0  0  0  0
    9.2501   -5.5854    0.0000 C   0  0  0  0  0  0
   10.0706   -5.6716    0.0000 C   0  0  0  0  0  0
   10.8911   -5.7579    0.0000 F   0  0  0  0  0  0
    9.9844   -6.4921    0.0000 F   0  0  0  0  0  0
   10.1568   -4.8511    0.0000 F   0  0  0  0  0  0
    8.7652   -6.2528    0.0000 C   0  0  0  0  0  0
    7.9447   -6.1666    0.0000 C   0  0  0  0  0  0
    6.2367   -5.9398    0.0000 N   0  0  0  0  0  0
    0.4817   -6.8417    0.0000 C   0  0  0  0  0  0
   -0.2328   -7.2542    0.0000 C   0  0  0  0  0  0
  1  2  1  0  0  0
  2  3  1  0  0  0
  3  4  1  0  0  0
  4  5  2  0  0  0
  4 10  1  0  0  0
  5  6  1  0  0  0
  6  7  1  0  0  0
  6  8  2  0  0  0
  8  9  1  0  0  0
  9 10  2  0  0  0
 10 11  1  0  0  0
 11 12  1  0  0  0
 11 38  1  0  0  0
 12 13  1  0  0  0
 13 14  1  0  0  0
 14 15  1  0  0  0
 14 37  1  0  0  0
 15 16  1  0  0  0
 16 17  1  0  0  0
 17 18  1  0  0  0
 18 19  1  0  0  0
 19 20  1  0  0  0
 20 21  2  0  0  0
 20 22  1  0  0  0
 22 23  2  0  0  0
 22 36  1  0  0  0
 23 24  1  0  0  0
 24 25  1  0  0  0
 25 26  1  0  0  0
 25 36  2  0  0  0
 26 27  2  0  0  0
 26 35  1  0  0  0
 27 28  1  0  0  0
 28 29  2  0  0  0
 29 30  1  0  0  0
 29 34  1  0  0  0
 30 31  1  0  0  0
 30 32  1  0  0  0
 30 33  1  0  0  0
 34 35  2  0  0  0
 37 38  1  0  0  0
M  END
> <Outcome>
Inactive

$$$$

                    3D
 Structure written by MMmdl.
 35 39  0  0  1  0            999 V2000
    3.9745    0.3894    0.0000 C   0  0  0  0  0  0
    4.2295    1.1740    0.0000 C   0  0  0  0  0  0
    5.0141    1.4289    0.0000 N   0  0  0  0  0  0
    5.0141    2.2539    0.0000 O   0  0  0  0  0  0
    4.2295    2.5089    0.0000 C   0  0  0  0  0  0
    3.9745    3.2935    0.0000 C   0  0  0  0  0  0
    3.1676    3.4650    0.0000 C   0  0  0  0  0  0
    2.9126    4.2497    0.0000 C   0  0  0  0  0  0
    3.4647    4.8627    0.0000 C   0  0  0  0  0  0
    4.2716    4.6912    0.0000 C   0  0  0  0  0  0
    4.5266    3.9066    0.0000 C   0  0  0  0  0  0
    3.7445    1.8414    0.0000 C   0  0  0  0  0  0
    2.9195    1.8414    0.0000 C   0  0  0  0  0  0
    2.5070    1.1270    0.0000 N   0  0  0  0  0  0
    2.9195    0.4125    0.0000 C   0  0  0  0  0  0
    2.5070   -0.3020    0.0000 C   0  0  0  0  0  0
    1.6820   -0.3020    0.0000 C   0  0  0  0  0  0
    1.2695    0.4125    0.0000 C   0  0  3  0  0  0
    0.7846   -0.2549    0.0000 C   0  0  0  0  0  0
    0.0000   -0.0000    0.0000 C   0  0  0  0  0  0
   -0.6674   -0.4849    0.0000 C   0  0  0  0  0  0
   -0.5812   -1.3054    0.0000 O   0  0  0  0  0  0
   -1.4211   -0.1494    0.0000 N   0  0  0  0  0  0
   -2.0886   -0.6343    0.0000 C   0  0  0  0  0  0
   -2.8422   -0.2987    0.0000 C   0  0  0  0  0  0
   -2.9285    0.5218    0.0000 C   0  0  0  0  0  0
   -3.6821    0.8573    0.0000 C   0  0  0  0  0  0
   -4.3496    0.3724    0.0000 C   0  0  0  0  0  0
   -4.2633   -0.4481    0.0000 C   0  0  0  0  0  0
   -4.9308   -0.9330    0.0000 F   0  0  0  0  0  0
   -3.5097   -0.7837    0.0000 C   0  0  0  0  0  0
   -3.4234   -1.6041    0.0000 F   0  0  0  0  0  0
   -0.0000    0.8250    0.0000 N   0  0  0  0  0  0
    0.7846    1.0799    0.0000 O   0  0  0  0  0  0
    1.6820    1.1270    0.0000 C   0  0  0  0  0  0
  1  2  1  0  0  0
  2  3  2  0  0  0
  2 12  1  0  0  0
  3  4  1  0  0  0
  4  5  1  0  0  0
  5  6  1  0  0  0
  5 12  2  0  0  0
  6  7  2  0  0  0
  6 11  1  0  0  0
  7  8  1  0  0  0
  8  9  2  0  0  0
  9 10  1  0  0  0
 10 11  2  0  0  0
 12 13  1  0  0  0
 13 14  1  0  0  0
 14 15  1  0  0  0
 14 35  1  0  0  0
 15 16  1  0  0  0
 16 17  1  0  0  0
 17 18  1  0  0  0
 18 19  1  0  0  0
 18 34  1  0  0  0
 18 35  1  0  0  0
 19 20  1  0  0  0
 20 21  1  0  0  0
 20 33  2  0  0  0
 21 22  2  0  0  0
 21 23  1  0  0  0
 23 24  1  0  0  0
 24 25  1  0  0  0
 25 26  2  0  0  0
 25 31  1  0  0  0
 26 27  1  0  0  0
 27 28  2  0  0  0
 28 29  1  0  0  0
 29 30  1  0  0  0
 29 31  2  0  0  0
 31 32  1  0  0  0
 33 34  1  0  0  0
M  END
> <Outcome>
Inactive

$$$$

                    3D
 Structure written by MMmdl.
 33 36  0  0  1  0            999 V2000
   -1.4289    0.8250    0.0000 C   0  0  0  0  0  0
   -1.4289    0.0000    0.0000 N   0  0  0  0  0  0
   -0.7145   -0.4125    0.0000 C   0  0  0  0  0  0
    0.0000    0.0000    0.0000 O   0  0  0  0  0  0
   -0.7145   -1.2375    0.0000 C   0  0  0  0  0  0
    0.0000   -1.6500    0.0000 C   0  0  0  0  0  0
    0.0000   -2.4750    0.0000 N   0  0  0  0  0  0
   -0.7145   -2.8875    0.0000 C   0  0  0  0  0  0
   -0.7145   -3.7125    0.0000 N   0  0  0  0  0  0
   -0.0000   -4.1250    0.0000 C   0  0  0  0  0  0
    0.7145   -3.7125    0.0000 C   0  0  0  0  0  0
    1.4289   -4.1250    0.0000 C   0  0  0  0  0  0
    1.4289   -4.9500    0.0000 C   0  0  0  0  0  0
    2.1434   -5.3625    0.0000 N   0  0  0  0  0  0
    2.8579   -4.9500    0.0000 C   0  0  0  0  0  0
    3.5724   -5.3625    0.0000 C   0  0  0  0  0  0
    3.5724   -6.1875    0.0000 N   0  0  0  0  0  0
    4.2868   -6.6000    0.0000 C   0  0  0  0  0  0
    2.8579   -6.6000    0.0000 C   0  0  0  0  0  0
    2.1434   -6.1875    0.0000 C   0  0  0  0  0  0
    0.7145   -5.3625    0.0000 C   0  0  0  0  0  0
   -0.0000   -4.9500    0.0000 C   0  0  0  0  0  0
   -1.4289   -2.4750    0.0000 N   0  0  0  0  0  0
   -1.4289   -1.6500    0.0000 C   0  0  0  0  0  0
   -2.1434   -1.2375    0.0000 N   0  0  0  0  0  0
   -2.8579   -1.6500    0.0000 C   0  0  0  0  0  0
   -2.8579   -2.4750    0.0000 C   0  0  0  0  0  0
   -3.5724   -2.8875    0.0000 C   0  0  0  0  0  0
   -4.2868   -2.4750    0.0000 C   0  0  0  0  0  0
   -4.2868   -1.6500    0.0000 C   0  0  0  0  0  0
   -5.0013   -1.2375    0.0000 O   0  0  0  0  0  0
   -5.7158   -1.6500    0.0000 C   0  0  0  0  0  0
   -3.5724   -1.2375    0.0000 C   0  0  0  0  0  0
  1  2  1  0  0  0
  2  3  1  0  0  0
  3  4  2  0  0  0
  3  5  1  0  0  0
  5  6  2  0  0  0
  5 24  1  0  0  0
  6  7  1  0  0  0
  7  8  2  0  0  0
  8  9  1  0  0  0
  8 23  1  0  0  0
  9 10  1  0  0  0
 10 11  2  0  0  0
 10 22  1  0  0  0
 11 12  1  0  0  0
 12 13  2  0  0  0
 13 14  1  0  0  0
 13 21  1  0  0  0
 14 15  1  0  0  0
 14 20  1  0  0  0
 15 16  1  0  0  0
 16 17  1  0  0  0
 17 18  1  0  0  0
 17 19  1  0  0  0
 19 20  1  0  0  0
 21 22  2  0  0  0
 23 24  2  0  0  0
 24 25  1  0  0  0
 25 26  1  0  0  0
 26 27  2  0  0  0
 26 33  1  0  0  0
 27 28  1  0  0  0
 28 29  2  0  0  0
 29 30  1  0  0  0
 30 31  1  0  0  0
 30 33  2  0  0  0
 31 32  1  0  0  0
M  END
> <Outcome>
Inactive

$$$$

                    3D
 Structure written by MMmdl.
 40 44  0  0  1  0            999 V2000
   -0.4820   -4.5353    0.0000 N   0  0  0  0  0  0
   -0.5683   -3.7149    0.0000 C   0  0  0  0  0  0
   -1.3220   -3.3793    0.0000 O   0  0  0  0  0  0
    0.0992   -3.2299    0.0000 C   0  0  0  0  0  0
    0.0992   -2.4049    0.0000 S   0  0  0  0  0  0
    0.8838   -2.1500    0.0000 C   0  0  0  0  0  0
    1.1387   -1.3654    0.0000 N   0  0  0  0  0  0
    0.6538   -0.6979    0.0000 C   0  0  0  0  0  0
    1.1387   -0.0305    0.0000 N   0  0  0  0  0  0
    1.9233   -0.2854    0.0000 C   0  0  0  0  0  0
    2.6378    0.1271    0.0000 C   0  0  0  0  0  0
    3.3523   -0.2854    0.0000 C   0  0  0  0  0  0
    3.3523   -1.1104    0.0000 C   0  0  0  0  0  0
    4.0668   -1.5229    0.0000 C   0  0  0  0  0  0
    4.0668   -2.3479    0.0000 O   0  0  0  0  0  0
    4.7812   -1.1104    0.0000 N   0  0  0  0  0  0
    5.4957   -1.5229    0.0000 C   0  0  0  0  0  0
    6.2102   -1.1104    0.0000 C   0  0  0  0  0  0
    6.9246   -1.5229    0.0000 N   0  0  0  0  0  0
    7.6391   -1.1104    0.0000 C   0  0  0  0  0  0
    8.3536   -1.5229    0.0000 C   0  0  0  0  0  0
    8.3536   -2.3479    0.0000 O   0  0  0  0  0  0
    7.6391   -2.7604    0.0000 C   0  0  0  0  0  0
    6.9246   -2.3479    0.0000 C   0  0  0  0  0  0
    2.6378   -1.5229    0.0000 C   0  0  0  0  0  0
    1.9233   -1.1104    0.0000 C   0  0  0  0  0  0
    1.3687   -2.8174    0.0000 C   0  0  0  0  0  0
    0.8838   -3.4849    0.0000 C   0  0  0  0  0  0
    1.1387   -4.2695    0.0000 O   0  0  0  0  0  0
    0.5867   -4.8826    0.0000 C   0  0  0  0  0  0
    0.8416   -5.6672    0.0000 C   0  0  0  0  0  0
    1.6486   -5.8387    0.0000 C   0  0  0  0  0  0
    1.9035   -6.6234    0.0000 C   0  0  0  0  0  0
    1.3515   -7.2365    0.0000 C   0  0  0  0  0  0
    0.5445   -7.0649    0.0000 C   0  0  0  0  0  0
    0.2896   -6.2803    0.0000 C   0  0  0  0  0  0
   -0.5174   -6.1088    0.0000 C   0  0  0  0  0  0
   -1.3243   -5.9373    0.0000 F   0  0  0  0  0  0
   -0.6889   -6.9158    0.0000 F   0  0  0  0  0  0
   -0.3458   -5.3018    0.0000 F   0  0  0  0  0  0
  1  2  1  0  0  0
  2  3  2  0  0  0
  2  4  1  0  0  0
  4  5  1  0  0  0
  4 28  2  0  0  0
  5  6  1  0  0  0
  6  7  1  0  0  0
  6 27  2  0  0  0
  7  8  1  0  0  0
  7 26  1  0  0  0
  8  9  2  0  0  0
  9 10  1  0  0  0
 10 11  2  0  0  0
 10 26  1  0  0  0
 11 12  1  0  0  0
 12 13  2  0  0  0
 13 14  1  0  0  0
 13 25  1  0  0  0
 14 15  2  0  0  0
 14 16  1  0  0  0
 16 17  1  0  0  0
 17 18  1  0  0  0
 18 19  1  0  0  0
 19 20  1  0  0  0
 19 24  1  0  0  0
 20 21  1  0  0  0
 21 22  1  0  0  0
 22 23  1  0  0  0
 23 24  1  0  0  0
 25 26  2  0  0  0
 27 28  1  0  0  0
 28 29  1  0  0  0
 29 30  1  0  0  0
 30 31  1  0  0  0
 31 32  2  0  0  0
 31 36  1  0  0  0
 32 33  1  0  0  0
 33 34  2  0  0  0
 34 35  1  0  0  0
 35 36  2  0  0  0
 36 37  1  0  0  0
 37 38  1  0  0  0
 37 39  1  0  0  0
 37 40  1  0  0  0
M  END
> <Outcome>
Inactive

$$$$

                    3D
 Structure written by MMmdl.
 35 38  0  0  1  0            999 V2000
    1.4289    9.6536    0.0000 C   0  0  0  0  0  0
    2.1434    9.2411    0.0000 C   0  0  0  0  0  0
    2.8579    9.6536    0.0000 C   0  0  0  0  0  0
    3.5724    9.2411    0.0000 C   0  0  0  0  0  0
    3.5724    8.4161    0.0000 C   0  0  0  0  0  0
    4.2868    8.0036    0.0000 C   0  0  0  0  0  0
    5.0013    8.4161    0.0000 O   0  0  0  0  0  0
    4.2868    7.1786    0.0000 N   0  0  0  0  0  0
    5.0013    6.7661    0.0000 C   0  0  0  0  0  0
    5.0013    5.9411    0.0000 C   0  0  0  0  0  0
    5.7158    5.5286    0.0000 C   0  0  0  0  0  0
    5.7158    4.7036    0.0000 C   0  0  0  0  0  0
    5.0013    4.2911    0.0000 N   0  0  0  0  0  0
    5.0013    3.4661    0.0000 C   0  0  0  0  0  0
    5.7158    3.0536    0.0000 C   0  0  0  0  0  0
    5.7158    2.2286    0.0000 C   0  0  0  0  0  0
    5.0013    1.8161    0.0000 C   0  0  0  0  0  0
    5.0013    0.9911    0.0000 C   0  0  0  0  0  0
    5.0013    0.1661    0.0000 F   0  0  0  0  0  0
    4.1763    0.9911    0.0000 F   0  0  0  0  0  0
    5.8263    0.9911    0.0000 F   0  0  0  0  0  0
    4.2868    2.2286    0.0000 C   0  0  0  0  0  0
    4.2868    3.0536    0.0000 C   0  0  0  0  0  0
    3.5724    3.4661    0.0000 N   0  0  0  0  0  0
    2.8579    3.0536    0.0000 C   0  0  0  0  0  0
    2.1434    3.4661    0.0000 O   0  0  0  0  0  0
    2.8579    2.2286    0.0000 C   0  0  0  0  0  0
    3.5253    1.7437    0.0000 C   0  0  0  0  0  0
    3.2704    0.9590    0.0000 C   0  0  0  0  0  0
    2.4454    0.9590    0.0000 C   0  0  0  0  0  0
    2.1904    1.7437    0.0000 O   0  0  0  0  0  0
    4.2868    4.7036    0.0000 C   0  0  0  0  0  0
    4.2868    5.5286    0.0000 C   0  0  0  0  0  0
    2.8579    8.0036    0.0000 C   0  0  0  0  0  0
    2.1434    8.4161    0.0000 N   0  0  0  0  0  0
  1  2  1  0  0  0
  2  3  2  0  0  0
  2 35  1  0  0  0
  3  4  1  0  0  0
  4  5  2  0  0  0
  5  6  1  0  0  0
  5 34  1  0  0  0
  6  7  2  0  0  0
  6  8  1  0  0  0
  8  9  1  0  0  0
  9 10  1  0  0  0
 10 11  1  0  0  0
 10 33  1  0  0  0
 11 12  1  0  0  0
 12 13  1  0  0  0
 13 14  1  0  0  0
 13 32  1  0  0  0
 14 15  2  0  0  0
 14 23  1  0  0  0
 15 16  1  0  0  0
 16 17  2  0  0  0
 17 18  1  0  0  0
 17 22  1  0  0  0
 18 19  1  0  0  0
 18 20  1  0  0  0
 18 21  1  0  0  0
 22 23  2  0  0  0
 23 24  1  0  0  0
 24 25  1  0  0  0
 25 26  2  0  0  0
 25 27  1  0  0  0
 27 28  2  0  0  0
 27 31  1  0  0  0
 28 29  1  0  0  0
 29 30  2  0  0  0
 30 31  1  0  0  0
 32 33  1  0  0  0
 34 35  2  0  0  0
M  END
> <Outcome>
Inactive

$$$$

                    3D
 Structure written by MMmdl.
 31 34  0  0  1  0            999 V2000
   -1.3222   -2.5366    0.0000 C   0  0  0  0  0  0
   -0.6078   -2.9491    0.0000 N   0  0  0  0  0  0
    0.1067   -2.5366    0.0000 C   0  0  0  0  0  0
    0.1067   -1.7116    0.0000 C   0  0  0  0  0  0
   -0.6078   -1.2991    0.0000 C   0  0  0  0  0  0
   -0.6078   -0.4741    0.0000 C   0  0  0  0  0  0
    0.1067   -0.0616    0.0000 C   0  0  0  0  0  0
    0.8212   -0.4741    0.0000 C   0  0  0  0  0  0
    1.5356   -0.0616    0.0000 O   0  0  0  0  0  0
    0.8212   -1.2991    0.0000 C   0  0  0  0  0  0
   -0.6078   -3.7741    0.0000 C   0  0  3  0  0  0
    0.0597   -4.2590    0.0000 C   0  0  0  0  0  0
   -0.1953   -5.0437    0.0000 C   0  0  0  0  0  0
   -1.0203   -5.0437    0.0000 N   0  0  0  0  0  0
   -1.5052   -5.7111    0.0000 C   0  0  0  0  0  0
   -1.1696   -6.4648    0.0000 C   0  0  0  0  0  0
   -1.6546   -7.1322    0.0000 C   0  0  0  0  0  0
   -1.3190   -7.8859    0.0000 N   0  0  0  0  0  0
   -0.4985   -7.9721    0.0000 C   0  0  0  0  0  0
   -0.0136   -7.3047    0.0000 O   0  0  0  0  0  0
   -0.1630   -8.7258    0.0000 C   0  0  0  0  0  0
    0.6575   -8.8120    0.0000 C   0  0  0  0  0  0
    0.9931   -9.5657    0.0000 C   0  0  0  0  0  0
    0.5082  -10.2331    0.0000 C   0  0  0  0  0  0
    0.8437  -10.9868    0.0000 F   0  0  0  0  0  0
   -0.3123  -10.1469    0.0000 C   0  0  0  0  0  0
   -0.6479   -9.3932    0.0000 C   0  0  0  0  0  0
   -2.4750   -7.0460    0.0000 C   0  0  0  0  0  0
   -2.8106   -6.2923    0.0000 C   0  0  0  0  0  0
   -2.3257   -5.6249    0.0000 N   0  0  0  0  0  0
   -1.2752   -4.2590    0.0000 C   0  0  0  0  0  0
  1  2  1  0  0  0
  2  3  1  0  0  0
  2 11  1  0  0  0
  3  4  1  0  0  0
  4  5  2  0  0  0
  4 10  1  0  0  0
  5  6  1  0  0  0
  6  7  2  0  0  0
  7  8  1  0  0  0
  8  9  1  0  0  0
  8 10  2  0  0  0
 11 12  1  0  0  0
 11 31  1  0  0  0
 12 13  1  0  0  0
 13 14  1  0  0  0
 14 15  1  0  0  0
 14 31  1  0  0  0
 15 16  2  0  0  0
 15 30  1  0  0  0
 16 17  1  0  0  0
 17 18  1  0  0  0
 17 28  2  0  0  0
 18 19  1  0  0  0
 19 20  2  0  0  0
 19 21  1  0  0  0
 21 22  2  0  0  0
 21 27  1  0  0  0
 22 23  1  0  0  0
 23 24  2  0  0  0
 24 25  1  0  0  0
 24 26  1  0  0  0
 26 27  2  0  0  0
 28 29  1  0  0  0
 29 30  2  0  0  0
M  END
> <Outcome>
Inactive

$$$$

                    3D
 Structure written by MMmdl.
 55 60  0  0  1  0            999 V2000
    8.5994   -0.2700    0.0000 C   0  0  0  0  0  0
    9.3790   -0.5401    0.0000 C   0  0  0  0  0  0
   10.0026    0.0000    0.0000 O   0  0  0  0  0  0
   10.7821   -0.2700    0.0000 C   0  0  0  0  0  0
   10.9381   -1.0802    0.0000 O   0  0  0  0  0  0
   11.4058    0.2700    0.0000 C   0  0  0  0  0  0
   12.1853    0.0000    0.0000 C   0  0  0  0  0  0
   12.8090    0.5401    0.0000 C   0  0  3  0  0  0
   12.6531    1.3502    0.0000 N   0  0  0  0  0  0
   11.8735    1.6203    0.0000 C   0  0  0  0  0  0
   11.2499    1.0802    0.0000 O   0  0  0  0  0  0
   11.7176    2.4304    0.0000 C   0  0  0  0  0  0
   10.9381    2.7004    0.0000 C   0  0  0  0  0  0
   10.7821    3.5106    0.0000 C   0  0  0  0  0  0
   11.4058    4.0507    0.0000 C   0  0  0  0  0  0
   11.2499    4.8608    0.0000 N   0  0  0  0  0  0
   11.8735    5.4009    0.0000 C   0  0  0  0  0  0
   11.7176    6.2110    0.0000 C   0  0  0  0  0  0
   10.9381    6.4811    0.0000 C   0  0  0  0  0  0
   10.7821    7.2912    0.0000 C   0  0  0  0  0  0
   11.4058    7.8313    0.0000 C   0  0  0  0  0  0
   11.2499    8.6414    0.0000 C   0  0  0  0  0  0
   11.8735    9.1815    0.0000 C   0  0  0  0  0  0
   12.6531    8.9115    0.0000 C   0  0  0  0  0  0
   13.2767    9.4516    0.0000 N   0  0  0  0  0  0
   14.0563    9.1815    0.0000 C   0  0  0  0  0  0
   14.6799    9.7216    0.0000 C   0  0  0  0  0  0
   14.2122    8.3714    0.0000 N   0  0  0  0  0  0
   13.5885    7.8313    0.0000 C   0  0  0  0  0  0
   13.7444    7.0212    0.0000 O   0  0  0  0  0  0
   12.8090    8.1013    0.0000 C   0  0  0  0  0  0
   12.1853    7.5612    0.0000 C   0  0  0  0  0  0
   12.3412    6.7511    0.0000 C   0  0  0  0  0  0
   12.1853    3.7806    0.0000 C   0  0  0  0  0  0
   12.3412    2.9705    0.0000 C   0  0  0  0  0  0
   13.1208    2.7004    0.0000 F   0  0  0  0  0  0
   13.5885    0.2700    0.0000 C   0  0  0  0  0  0
   14.2122    0.8101    0.0000 O   0  0  0  0  0  0
   13.7444   -0.5401    0.0000 N   0  0  0  0  0  0
   14.5240   -0.8101    0.0000 C   0  0  3  0  0  0
   14.6799   -1.6203    0.0000 C   0  0  0  0  0  0
   15.4595   -1.8903    0.0000 C   0  0  0  0  0  0
   16.1361   -1.4184    0.0000 C   0  0  0  0  0  0
   16.7941   -1.9161    0.0000 N   0  0  0  0  0  0
   16.5240   -2.6956    0.0000 C   0  0  0  0  0  0
   16.9227   -3.4179    0.0000 C   0  0  0  0  0  0
   16.4964   -4.1243    0.0000 C   0  0  0  0  0  0
   15.6716   -4.1084    0.0000 C   0  0  0  0  0  0
   15.2730   -3.3861    0.0000 C   0  0  0  0  0  0
   15.6992   -2.6797    0.0000 C   0  0  0  0  0  0
   15.1476   -0.2700    0.0000 C   0  0  0  0  0  0
   14.9917    0.5401    0.0000 O   0  0  0  0  0  0
   15.9272   -0.5401    0.0000 O   0  0  0  0  0  0
   16.5508    0.0000    0.0000 C   0  0  0  0  0  0
   17.3304   -0.2700    0.0000 C   0  0  0  0  0  0
  1  2  1  0  0  0
  2  3  1  0  0  0
  3  4  1  0  0  0
  4  5  2  0  0  0
  4  6  1  0  0  0
  6  7  1  0  0  0
  7  8  1  0  0  0
  8  9  1  0  0  0
  8 37  1  0  0  0
  9 10  1  0  0  0
 10 11  2  0  0  0
 10 12  1  0  0  0
 12 13  2  0  0  0
 12 35  1  0  0  0
 13 14  1  0  0  0
 14 15  2  0  0  0
 15 16  1  0  0  0
 15 34  1  0  0  0
 16 17  1  0  0  0
 17 18  1  0  0  0
 18 19  2  0  0  0
 18 33  1  0  0  0
 19 20  1  0  0  0
 20 21  2  0  0  0
 21 22  1  0  0  0
 21 32  1  0  0  0
 22 23  2  0  0  0
 23 24  1  0  0  0
 24 25  1  0  0  0
 24 31  2  0  0  0
 25 26  1  0  0  0
 26 27  1  0  0  0
 26 28  2  0  0  0
 28 29  1  0  0  0
 29 30  2  0  0  0
 29 31  1  0  0  0
 31 32  1  0  0  0
 32 33  2  0  0  0
 34 35  2  0  0  0
 35 36  1  0  0  0
 37 38  2  0  0  0
 37 39  1  0  0  0
 39 40  1  0  0  0
 40 41  1  0  0  0
 40 51  1  0  0  0
 41 42  1  0  0  0
 42 43  2  0  0  0
 42 50  1  0  0  0
 43 44  1  0  0  0
 44 45  1  0  0  0
 45 46  1  0  0  0
 45 50  2  0  0  0
 46 47  2  0  0  0
 47 48  1  0  0  0
 48 49  2  0  0  0
 49 50  1  0  0  0
 51 52  2  0  0  0
 51 53  1  0  0  0
 53 54  1  0  0  0
 54 55  1  0  0  0
M  END
> <Outcome>
Inactive

$$$$

                    3D
 Structure written by MMmdl.
 29 32  0  0  1  0            999 V2000
    1.1703   -5.2519    0.0000 O   0  0  0  0  0  0
    1.9908   -5.1657    0.0000 C   0  0  0  0  0  0
    2.4757   -5.8331    0.0000 N   0  0  0  0  0  0
    2.1402   -6.5868    0.0000 C   0  0  0  0  0  0
    2.6251   -7.2542    0.0000 C   0  0  0  0  0  0
    2.2895   -8.0079    0.0000 C   0  0  0  0  0  0
    1.4691   -8.0941    0.0000 C   0  0  0  0  0  0
    1.1335   -8.8478    0.0000 C   0  0  0  0  0  0
    0.7979   -9.6015    0.0000 F   0  0  0  0  0  0
    1.8872   -9.1834    0.0000 F   0  0  0  0  0  0
    0.3798   -8.5122    0.0000 F   0  0  0  0  0  0
    0.9841   -7.4267    0.0000 C   0  0  0  0  0  0
    1.3197   -6.6730    0.0000 C   0  0  0  0  0  0
    2.3264   -4.4120    0.0000 N   0  0  0  0  0  0
    1.8414   -3.7445    0.0000 C   0  0  3  0  0  0
    1.0164   -3.7445    0.0000 C   0  0  0  0  0  0
    0.7615   -2.9599    0.0000 C   0  0  0  0  0  0
    1.4289   -2.4750    0.0000 N   0  0  0  0  0  0
    1.4289   -1.6500    0.0000 C   0  0  0  0  0  0
    0.7145   -1.2375    0.0000 C   0  0  0  0  0  0
    0.7145   -0.4125    0.0000 C   0  0  0  0  0  0
    1.4289    0.0000    0.0000 N   0  0  0  0  0  0
    2.1434   -0.4125    0.0000 C   0  0  0  0  0  0
    2.8579    0.0000    0.0000 C   0  0  0  0  0  0
    3.5724   -0.4125    0.0000 C   0  0  0  0  0  0
    3.5724   -1.2375    0.0000 C   0  0  0  0  0  0
    2.8579   -1.6500    0.0000 C   0  0  0  0  0  0
    2.1434   -1.2375    0.0000 C   0  0  0  0  0  0
    2.0964   -2.9599    0.0000 C   0  0  0  0  0  0
  1  2  2  0  0  0
  2  3  1  0  0  0
  2 14  1  0  0  0
  3  4  1  0  0  0
  4  5  2  0  0  0
  4 13  1  0  0  0
  5  6  1  0  0  0
  6  7  2  0  0  0
  7  8  1  0  0  0
  7 12  1  0  0  0
  8  9  1  0  0  0
  8 10  1  0  0  0
  8 11  1  0  0  0
 12 13  2  0  0  0
 14 15  1  0  0  0
 15 16  1  0  0  0
 15 29  1  0  0  0
 16 17  1  0  0  0
 17 18  1  0  0  0
 18 19  1  0  0  0
 18 29  1  0  0  0
 19 20  2  0  0  0
 19 28  1  0  0  0
 20 21  1  0  0  0
 21 22  2  0  0  0
 22 23  1  0  0  0
 23 24  1  0  0  0
 23 28  2  0  0  0
 24 25  2  0  0  0
 25 26  1  0  0  0
 26 27  2  0  0  0
 27 28  1  0  0  0
M  END
> <Outcome>
Inactive

$$$$

                    3D
 Structure written by MMmdl.
 48 54  0  0  1  0            999 V2000
   -0.7145   -1.2375    0.0000 C   0  0  0  0  0  0
    0.0000   -1.6500    0.0000 O   0  0  0  0  0  0
    0.7145   -1.2375    0.0000 C   0  0  0  0  0  0
    0.7145   -0.4125    0.0000 C   0  0  0  0  0  0
    1.4289    0.0000    0.0000 C   0  0  0  0  0  0
    2.1434   -0.4125    0.0000 C   0  0  0  0  0  0
    2.8579    0.0000    0.0000 N   0  0  0  0  0  0
    3.5724   -0.4125    0.0000 C   0  0  0  0  0  0
    3.5724   -1.2375    0.0000 C   0  0  0  0  0  0
    2.8579   -1.6500    0.0000 C   0  0  0  0  0  0
    2.8579   -2.4750    0.0000 C   0  0  3  0  0  0
    2.1434   -2.8875    0.0000 O   0  0  0  0  0  0
    3.5724   -2.8875    0.0000 C   0  0  0  0  0  0
    3.5724   -3.7125    0.0000 N   0  0  0  0  0  0
    4.2868   -4.1250    0.0000 C   0  0  0  0  0  0
    4.2868   -4.9500    0.0000 C   0  0  0  0  0  0
    3.5724   -5.3625    0.0000 C   0  0  0  0  0  0
    3.5724   -6.1875    0.0000 N   0  0  0  0  0  0
    2.8579   -6.6000    0.0000 C   0  0  0  0  0  0
    2.1434   -6.1875    0.0000 O   0  0  0  0  0  0
    2.8579   -7.4250    0.0000 C   0  0  3  0  0  0
    2.1434   -7.8375    0.0000 C   0  0  0  0  0  0
    2.0572   -8.6580    0.0000 C   0  0  0  0  0  0
    1.2502   -8.8295    0.0000 C   0  0  0  0  0  0
    0.8377   -9.5440    0.0000 C   0  0  0  0  0  0
    0.0127   -9.5440    0.0000 C   0  0  0  0  0  0
   -0.3998   -8.8295    0.0000 C   0  0  0  0  0  0
    0.0127   -8.1150    0.0000 C   0  0  0  0  0  0
    0.8377   -8.1150    0.0000 C   0  0  0  0  0  0
    1.3897   -7.5019    0.0000 O   0  0  0  0  0  0
    3.5724   -7.8375    0.0000 N   0  0  0  0  0  0
    4.2868   -7.4250    0.0000 C   0  0  0  0  0  0
    5.0013   -7.8375    0.0000 C   0  0  0  0  0  0
    5.0013   -8.6625    0.0000 N   0  0  0  0  0  0
    5.7158   -9.0750    0.0000 C   0  0  0  0  0  0
    6.4302   -8.6625    0.0000 C   0  0  0  0  0  0
    7.1447   -9.0750    0.0000 C   0  0  0  0  0  0
    7.1447   -9.9000    0.0000 C   0  0  0  0  0  0
    6.4302  -10.3125    0.0000 C   0  0  0  0  0  0
    5.7158   -9.9000    0.0000 C   0  0  0  0  0  0
    5.0013  -10.3125    0.0000 O   0  0  0  0  0  0
    5.0013  -11.1375    0.0000 C   0  0  0  0  0  0
    4.2868   -9.0750    0.0000 C   0  0  0  0  0  0
    3.5724   -8.6625    0.0000 C   0  0  0  0  0  0
    2.8579   -4.9500    0.0000 C   0  0  0  0  0  0
    2.8579   -4.1250    0.0000 C   0  0  0  0  0  0
    2.1434   -1.2375    0.0000 C   0  0  0  0  0  0
    1.4289   -1.6500    0.0000 C   0  0  0  0  0  0
  1  2  1  0  0  0
  2  3  1  0  0  0
  3  4  2  0  0  0
  3 48  1  0  0  0
  4  5  1  0  0  0
  5  6  2  0  0  0
  6  7  1  0  0  0
  6 47  1  0  0  0
  7  8  2  0  0  0
  8  9  1  0  0  0
  9 10  2  0  0  0
 10 11  1  0  0  0
 10 47  1  0  0  0
 11 12  1  0  0  0
 11 13  1  0  0  0
 13 14  1  0  0  0
 14 15  1  0  0  0
 14 46  1  0  0  0
 15 16  1  0  0  0
 16 17  1  0  0  0
 17 18  1  0  0  0
 17 45  1  0  0  0
 18 19  1  0  0  0
 19 20  2  0  0  0
 19 21  1  0  0  0
 21 22  1  0  0  0
 21 31  1  0  0  0
 22 23  2  0  0  0
 22 30  1  0  0  0
 23 24  1  0  0  0
 24 25  2  0  0  0
 24 29  1  0  0  0
 25 26  1  0  0  0
 26 27  2  0  0  0
 27 28  1  0  0  0
 28 29  2  0  0  0
 29 30  1  0  0  0
 31 32  1  0  0  0
 31 44  1  0  0  0
 32 33  1  0  0  0
 33 34  1  0  0  0
 34 35  1  0  0  0
 34 43  1  0  0  0
 35 36  2  0  0  0
 35 40  1  0  0  0
 36 37  1  0  0  0
 37 38  2  0  0  0
 38 39  1  0  0  0
 39 40  2  0  0  0
 40 41  1  0  0  0
 41 42  1  0  0  0
 43 44  1  0  0  0
 45 46  1  0  0  0
 47 48  2  0  0  0
M  END
> <Outcome>
Inactive

$$$$

                    3D
 Structure written by MMmdl.
 30 33  0  0  1  0            999 V2000
    3.4990    1.1104    0.0000 C   0  0  0  0  0  0
    2.7845    0.6979    0.0000 C   0  0  0  0  0  0
    2.0701    1.1104    0.0000 C   0  0  0  0  0  0
    1.3556    0.6979    0.0000 N   0  0  0  0  0  0
    0.6411    1.1104    0.0000 C   0  0  0  0  0  0
    0.6411    1.9354    0.0000 C   0  0  0  0  0  0
   -0.1435    2.1904    0.0000 C   0  0  0  0  0  0
   -0.6284    1.5229    0.0000 N   0  0  0  0  0  0
   -0.1435    0.8555    0.0000 N   0  0  0  0  0  0
   -0.3984    0.0709    0.0000 C   0  0  0  0  0  0
   -1.2054   -0.1006    0.0000 C   0  0  0  0  0  0
    1.3556    2.3479    0.0000 C   0  0  0  0  0  0
    1.3556    3.1729    0.0000 N   0  0  0  0  0  0
    2.0701    3.5854    0.0000 C   0  0  0  0  0  0
    2.0701    4.4104    0.0000 C   0  0  0  0  0  0
    2.7845    4.8229    0.0000 C   0  0  0  0  0  0
    3.4990    4.4104    0.0000 O   0  0  0  0  0  0
    3.4990    3.5854    0.0000 C   0  0  0  0  0  0
    2.7845    3.1729    0.0000 C   0  0  0  0  0  0
    2.0701    1.9354    0.0000 C   0  0  0  0  0  0
    2.7845    2.3479    0.0000 C   0  0  0  0  0  0
    3.4990    1.9354    0.0000 N   0  0  0  0  0  0
    4.2135    2.3479    0.0000 C   0  0  0  0  0  0
    4.2135    3.1729    0.0000 O   0  0  0  0  0  0
    4.9279    1.9354    0.0000 N   0  0  0  0  0  0
    5.6424    2.3479    0.0000 C   0  0  0  0  0  0
    6.3569    1.9354    0.0000 C   0  0  0  0  0  0
    6.3569    1.1104    0.0000 O   0  0  0  0  0  0
    5.6424    0.6979    0.0000 C   0  0  0  0  0  0
    4.9279    1.1104    0.0000 C   0  0  0  0  0  0
  1  2  1  0  0  0
  2  3  1  0  0  0
  3  4  2  0  0  0
  3 20  1  0  0  0
  4  5  1  0  0  0
  5  6  2  0  0  0
  5  9  1  0  0  0
  6  7  1  0  0  0
  6 12  1  0  0  0
  7  8  2  0  0  0
  8  9  1  0  0  0
  9 10  1  0  0  0
 10 11  1  0  0  0
 12 13  1  0  0  0
 12 20  2  0  0  0
 13 14  1  0  0  0
 14 15  1  0  0  0
 14 19  1  0  0  0
 15 16  1  0  0  0
 16 17  1  0  0  0
 17 18  1  0  0  0
 18 19  1  0  0  0
 20 21  1  0  0  0
 21 22  1  0  0  0
 22 23  1  0  0  0
 23 24  2  0  0  0
 23 25  1  0  0  0
 25 26  1  0  0  0
 25 30  1  0  0  0
 26 27  1  0  0  0
 27 28  1  0  0  0
 28 29  1  0  0  0
 29 30  1  0  0  0
M  END
> <Outcome>
Inactive

$$$$

                    3D
 Structure written by MMmdl.
 32 36  0  0  1  0            999 V2000
    0.5678    4.4143    0.0000 C   0  0  0  0  0  0
    0.5678    3.5893    0.0000 O   0  0  0  0  0  0
    1.2822    3.1768    0.0000 C   0  0  0  0  0  0
    1.9967    3.5893    0.0000 C   0  0  0  0  0  0
    2.7112    3.1768    0.0000 C   0  0  0  0  0  0
    2.7112    2.3518    0.0000 C   0  0  0  0  0  0
    1.9967    1.9393    0.0000 C   0  0  0  0  0  0
    1.2822    2.3518    0.0000 C   0  0  0  0  0  0
    0.5678    1.9393    0.0000 C   0  0  0  0  0  0
    0.5678    1.1143    0.0000 C   0  0  0  0  0  0
   -0.1467    0.7018    0.0000 C   0  0  0  0  0  0
   -0.8612    1.1143    0.0000 C   0  0  0  0  0  0
   -1.6458    0.8593    0.0000 N   0  0  0  0  0  0
   -2.1307    1.5268    0.0000 N   0  0  0  0  0  0
   -1.6458    2.1942    0.0000 C   0  0  0  0  0  0
   -1.9007    2.9788    0.0000 S   0  0  0  0  0  0
   -1.3487    3.5919    0.0000 C   0  0  0  0  0  0
   -1.6037    4.3766    0.0000 C   0  0  0  0  0  0
   -1.0516    4.9897    0.0000 O   0  0  0  0  0  0
   -2.4106    4.5481    0.0000 N   0  0  0  0  0  0
   -2.9627    3.9350    0.0000 C   0  0  0  0  0  0
   -3.7696    4.1065    0.0000 C   0  0  0  0  0  0
   -4.3217    3.4934    0.0000 C   0  0  0  0  0  0
   -4.0667    2.7088    0.0000 C   0  0  0  0  0  0
   -3.2597    2.5373    0.0000 C   0  0  0  0  0  0
   -3.0048    1.7527    0.0000 O   0  0  0  0  0  0
   -3.5568    1.1396    0.0000 C   0  0  0  0  0  0
   -4.3638    1.3111    0.0000 C   0  0  0  0  0  0
   -4.6188    2.0957    0.0000 O   0  0  0  0  0  0
   -2.7077    3.1504    0.0000 C   0  0  0  0  0  0
   -0.8612    1.9393    0.0000 N   0  0  0  0  0  0
   -0.1467    2.3518    0.0000 N   0  0  0  0  0  0
  1  2  1  0  0  0
  2  3  1  0  0  0
  3  4  2  0  0  0
  3  8  1  0  0  0
  4  5  1  0  0  0
  5  6  2  0  0  0
  6  7  1  0  0  0
  7  8  2  0  0  0
  8  9  1  0  0  0
  9 10  1  0  0  0
  9 32  2  0  0  0
 10 11  2  0  0  0
 11 12  1  0  0  0
 12 13  2  0  0  0
 12 31  1  0  0  0
 13 14  1  0  0  0
 14 15  2  0  0  0
 15 16  1  0  0  0
 15 31  1  0  0  0
 16 17  1  0  0  0
 17 18  1  0  0  0
 18 19  2  0  0  0
 18 20  1  0  0  0
 20 21  1  0  0  0
 21 22  2  0  0  0
 21 30  1  0  0  0
 22 23  1  0  0  0
 23 24  2  0  0  0
 24 25  1  0  0  0
 24 29  1  0  0  0
 25 26  1  0  0  0
 25 30  2  0  0  0
 26 27  1  0  0  0
 27 28  1  0  0  0
 28 29  1  0  0  0
 31 32  1  0  0  0
M  END
> <Outcome>
Inactive

$$$$

                    3D
 Structure written by MMmdl.
 35 39  0  0  1  0            999 V2000
   -8.5737   -4.1250    0.0000 C   0  0  0  0  0  0
   -7.8592   -3.7125    0.0000 O   0  0  0  0  0  0
   -7.1447   -4.1250    0.0000 C   0  0  0  0  0  0
   -6.4302   -3.7125    0.0000 N   0  0  0  0  0  0
   -5.7158   -4.1250    0.0000 C   0  0  0  0  0  0
   -5.0013   -3.7125    0.0000 C   0  0  0  0  0  0
   -5.0013   -2.8875    0.0000 C   0  0  0  0  0  0
   -5.7158   -2.4750    0.0000 C   0  0  0  0  0  0
   -5.7158   -1.6500    0.0000 N   0  0  0  0  0  0
   -6.4302   -1.2375    0.0000 C   0  0  0  0  0  0
   -6.4302   -0.4125    0.0000 C   0  0  0  0  0  0
   -5.7158   -0.0000    0.0000 C   0  0  0  0  0  0
   -5.7158    0.8250    0.0000 N   0  0  0  0  0  0
   -6.4302    1.2375    0.0000 C   0  0  0  0  0  0
   -6.4302    2.0625    0.0000 C   0  0  0  0  0  0
   -5.7158    2.4750    0.0000 C   0  0  0  0  0  0
   -5.7158    3.3000    0.0000 C   0  0  0  0  0  0
   -6.4302    3.7125    0.0000 C   0  0  0  0  0  0
   -7.1447    3.3000    0.0000 C   0  0  0  0  0  0
   -7.8592    3.7125    0.0000 N   0  0  0  0  0  0
   -7.8592    4.5375    0.0000 C   0  0  0  0  0  0
   -8.5737    4.9500    0.0000 O   0  0  0  0  0  0
   -7.1447    4.9500    0.0000 C   0  0  0  0  0  0
   -6.4302    4.5375    0.0000 O   0  0  0  0  0  0
   -7.1447    2.4750    0.0000 C   0  0  0  0  0  0
   -5.0013   -0.4125    0.0000 C   0  0  0  0  0  0
   -5.0013   -1.2375    0.0000 C   0  0  0  0  0  0
   -4.2868   -4.1250    0.0000 C   0  0  0  0  0  0
   -3.5724   -3.7125    0.0000 Cl  0  0  0  0  0  0
   -4.2868   -4.9500    0.0000 C   0  0  0  0  0  0
   -5.0013   -5.3625    0.0000 N   0  0  0  0  0  0
   -5.7158   -4.9500    0.0000 C   0  0  0  0  0  0
   -6.4302   -5.3625    0.0000 C   0  0  0  0  0  0
   -7.1447   -4.9500    0.0000 C   0  0  0  0  0  0
   -7.8592   -5.3625    0.0000 F   0  0  0  0  0  0
  1  2  1  0  0  0
  2  3  1  0  0  0
  3  4  2  0  0  0
  3 34  1  0  0  0
  4  5  1  0  0  0
  5  6  2  0  0  0
  5 32  1  0  0  0
  6  7  1  0  0  0
  6 28  1  0  0  0
  7  8  1  0  0  0
  8  9  1  0  0  0
  9 10  1  0  0  0
  9 27  1  0  0  0
 10 11  1  0  0  0
 11 12  1  0  0  0
 12 13  1  0  0  0
 12 26  1  0  0  0
 13 14  1  0  0  0
 14 15  1  0  0  0
 15 16  2  0  0  0
 15 25  1  0  0  0
 16 17  1  0  0  0
 17 18  2  0  0  0
 18 19  1  0  0  0
 18 24  1  0  0  0
 19 20  1  0  0  0
 19 25  2  0  0  0
 20 21  1  0  0  0
 21 22  2  0  0  0
 21 23  1  0  0  0
 23 24  1  0  0  0
 26 27  1  0  0  0
 28 29  1  0  0  0
 28 30  2  0  0  0
 30 31  1  0  0  0
 31 32  2  0  0  0
 32 33  1  0  0  0
 33 34  2  0  0  0
 34 35  1  0  0  0
M  END
> <Outcome>
Inactive

$$$$

                    3D
 Structure written by MMmdl.
 38 42  0  0  1  0            999 V2000
    8.5214   -4.0687    0.0000 C   0  0  0  0  0  0
    8.0364   -3.4013    0.0000 O   0  0  0  0  0  0
    7.2160   -3.4875    0.0000 C   0  0  0  0  0  0
    6.8804   -4.2412    0.0000 C   0  0  0  0  0  0
    6.0599   -4.3274    0.0000 C   0  0  0  0  0  0
    5.5750   -3.6600    0.0000 C   0  0  0  0  0  0
    4.7545   -3.7462    0.0000 C   0  0  0  0  0  0
    4.2696   -3.0788    0.0000 C   0  0  0  0  0  0
    3.4491   -3.1650    0.0000 N   0  0  0  0  0  0
    3.0366   -3.8795    0.0000 C   0  0  0  0  0  0
    2.2296   -3.7080    0.0000 C   0  0  0  0  0  0
    2.1434   -2.8875    0.0000 C   0  0  3  0  0  0
    1.4289   -2.4750    0.0000 N   0  0  0  0  0  0
    1.4289   -1.6500    0.0000 C   0  0  0  0  0  0
    0.7145   -1.2375    0.0000 N   0  0  0  0  0  0
    0.7145   -0.4125    0.0000 C   0  0  0  0  0  0
    0.0000    0.0000    0.0000 C   0  0  0  0  0  0
   -0.7145   -0.4125    0.0000 C   0  0  0  0  0  0
   -1.4289    0.0000    0.0000 C   0  0  0  0  0  0
   -1.4289    0.8250    0.0000 C   0  0  0  0  0  0
   -2.1434    1.2375    0.0000 F   0  0  0  0  0  0
   -0.7145    1.2375    0.0000 C   0  0  0  0  0  0
   -0.7145    2.0625    0.0000 F   0  0  0  0  0  0
    0.0000    0.8250    0.0000 C   0  0  0  0  0  0
    1.4289    0.0000    0.0000 N   0  0  0  0  0  0
    2.1434   -0.4125    0.0000 C   0  0  0  0  0  0
    2.8579    0.0000    0.0000 C   0  0  0  0  0  0
    3.5724   -0.4125    0.0000 C   0  0  0  0  0  0
    3.5724   -1.2375    0.0000 C   0  0  0  0  0  0
    2.8579   -1.6500    0.0000 C   0  0  0  0  0  0
    2.1434   -1.2375    0.0000 C   0  0  0  0  0  0
    2.8971   -2.5519    0.0000 C   0  0  0  0  0  0
    5.9106   -2.9063    0.0000 C   0  0  0  0  0  0
    6.7310   -2.8201    0.0000 C   0  0  0  0  0  0
    7.0666   -2.0664    0.0000 S   0  0  0  0  0  0
    7.4022   -1.3127    0.0000 N   0  0  0  0  0  0
    6.3129   -1.7309    0.0000 O   0  0  0  0  0  0
    7.8203   -2.4020    0.0000 O   0  0  0  0  0  0
  1  2  1  0  0  0
  2  3  1  0  0  0
  3  4  2  0  0  0
  3 34  1  0  0  0
  4  5  1  0  0  0
  5  6  2  0  0  0
  6  7  1  0  0  0
  6 33  1  0  0  0
  7  8  1  0  0  0
  8  9  1  0  0  0
  9 10  1  0  0  0
  9 32  1  0  0  0
 10 11  1  0  0  0
 11 12  1  0  0  0
 12 13  1  0  0  0
 12 32  1  0  0  0
 13 14  1  0  0  0
 14 15  2  0  0  0
 14 31  1  0  0  0
 15 16  1  0  0  0
 16 17  1  0  0  0
 16 25  2  0  0  0
 17 18  2  0  0  0
 17 24  1  0  0  0
 18 19  1  0  0  0
 19 20  2  0  0  0
 20 21  1  0  0  0
 20 22  1  0  0  0
 22 23  1  0  0  0
 22 24  2  0  0  0
 25 26  1  0  0  0
 26 27  1  0  0  0
 26 31  2  0  0  0
 27 28  2  0  0  0
 28 29  1  0  0  0
 29 30  2  0  0  0
 30 31  1  0  0  0
 33 34  2  0  0  0
 34 35  1  0  0  0
 35 36  1  0  0  0
 35 37  2  0  0  0
 35 38  2  0  0  0
M  END
> <Outcome>
Inactive

$$$$

                    3D
 Structure written by MMmdl.
 34 38  0  0  1  0            999 V2000
   -8.5737   -4.1250    0.0000 C   0  0  0  0  0  0
   -7.8592   -3.7125    0.0000 O   0  0  0  0  0  0
   -7.1447   -4.1250    0.0000 C   0  0  0  0  0  0
   -6.4302   -3.7125    0.0000 N   0  0  0  0  0  0
   -5.7158   -4.1250    0.0000 C   0  0  0  0  0  0
   -5.0013   -3.7125    0.0000 C   0  0  0  0  0  0
   -5.0013   -2.8875    0.0000 N   0  0  0  0  0  0
   -5.7158   -2.4750    0.0000 C   0  0  0  0  0  0
   -5.7158   -1.6500    0.0000 C   0  0  0  0  0  0
   -5.0013   -1.2375    0.0000 N   0  0  0  0  0  0
   -5.0013   -0.4125    0.0000 C   0  0  0  0  0  0
   -5.7158   -0.0000    0.0000 C   0  0  0  0  0  0
   -5.7158    0.8250    0.0000 N   0  0  0  0  0  0
   -6.4302    1.2375    0.0000 C   0  0  0  0  0  0
   -6.4302    2.0625    0.0000 C   0  0  0  0  0  0
   -5.7158    2.4750    0.0000 C   0  0  0  0  0  0
   -5.7158    3.3000    0.0000 C   0  0  0  0  0  0
   -6.4302    3.7125    0.0000 C   0  0  0  0  0  0
   -7.1447    3.3000    0.0000 C   0  0  0  0  0  0
   -7.8592    3.7125    0.0000 N   0  0  0  0  0  0
   -7.8592    4.5375    0.0000 C   0  0  0  0  0  0
   -8.5737    4.9500    0.0000 O   0  0  0  0  0  0
   -7.1447    4.9500    0.0000 C   0  0  0  0  0  0
   -6.4302    4.5375    0.0000 S   0  0  0  0  0  0
   -7.1447    2.4750    0.0000 N   0  0  0  0  0  0
   -4.2868   -1.6500    0.0000 C   0  0  0  0  0  0
   -4.2868   -2.4750    0.0000 C   0  0  0  0  0  0
   -4.2868   -4.1250    0.0000 C   0  0  0  0  0  0
   -4.2868   -4.9500    0.0000 C   0  0  0  0  0  0
   -5.0013   -5.3625    0.0000 N   0  0  0  0  0  0
   -5.7158   -4.9500    0.0000 C   0  0  0  0  0  0
   -6.4302   -5.3625    0.0000 C   0  0  0  0  0  0
   -7.1447   -4.9500    0.0000 C   0  0  0  0  0  0
   -7.8592   -5.3625    0.0000 F   0  0  0  0  0  0
  1  2  1  0  0  0
  2  3  1  0  0  0
  3  4  2  0  0  0
  3 33  1  0  0  0
  4  5  1  0  0  0
  5  6  2  0  0  0
  5 31  1  0  0  0
  6  7  1  0  0  0
  6 28  1  0  0  0
  7  8  1  0  0  0
  7 27  1  0  0  0
  8  9  1  0  0  0
  9 10  1  0  0  0
 10 11  1  0  0  0
 10 26  1  0  0  0
 11 12  1  0  0  0
 12 13  1  0  0  0
 13 14  1  0  0  0
 14 15  1  0  0  0
 15 16  2  0  0  0
 15 25  1  0  0  0
 16 17  1  0  0  0
 17 18  2  0  0  0
 18 19  1  0  0  0
 18 24  1  0  0  0
 19 20  1  0  0  0
 19 25  2  0  0  0
 20 21  1  0  0  0
 21 22  2  0  0  0
 21 23  1  0  0  0
 23 24  1  0  0  0
 26 27  1  0  0  0
 28 29  2  0  0  0
 29 30  1  0  0  0
 30 31  2  0  0  0
 31 32  1  0  0  0
 32 33  2  0  0  0
 33 34  1  0  0  0
M  END
> <Outcome>
Inactive

$$$$

                    3D
 Structure written by MMmdl.
 45 50  0  0  1  0            999 V2000
   16.2128   -0.5396    0.0000 C   0  0  0  0  0  0
   15.4983   -0.1271    0.0000 N   0  0  0  0  0  0
   14.7838   -0.5396    0.0000 C   0  0  0  0  0  0
   14.0693   -0.1271    0.0000 C   0  0  0  0  0  0
   14.0693    0.6979    0.0000 N   0  0  0  0  0  0
   13.3549    1.1104    0.0000 C   0  0  0  0  0  0
   12.6404    0.6979    0.0000 C   0  0  0  0  0  0
   11.9259    1.1104    0.0000 C   0  0  0  0  0  0
   11.2115    0.6979    0.0000 N   0  0  0  0  0  0
   10.4970    1.1104    0.0000 C   0  0  0  0  0  0
    9.7825    0.6979    0.0000 C   0  0  0  0  0  0
    9.7825   -0.1271    0.0000 C   0  0  0  0  0  0
    9.0681   -0.5396    0.0000 C   0  0  0  0  0  0
    8.3536   -0.1271    0.0000 C   0  0  0  0  0  0
    8.3536    0.6979    0.0000 C   0  0  0  0  0  0
    7.6391    1.1104    0.0000 C   0  0  0  0  0  0
    6.9246    0.6979    0.0000 C   0  0  0  0  0  0
    6.2102    1.1104    0.0000 C   0  0  0  0  0  0
    6.2102    1.9354    0.0000 C   0  0  0  0  0  0
    5.4957    2.3479    0.0000 C   0  0  0  0  0  0
    4.7812    1.9354    0.0000 N   0  0  0  0  0  0
    4.0668    2.3479    0.0000 C   0  0  0  0  0  0
    3.3523    1.9354    0.0000 C   0  0  0  0  0  0
    3.3523    1.1104    0.0000 C   0  0  0  0  0  0
    2.6378    0.6979    0.0000 C   0  0  0  0  0  0
    1.9233    1.1104    0.0000 C   0  0  0  0  0  0
    1.9233    1.9354    0.0000 C   0  0  0  0  0  0
    1.1387    2.1904    0.0000 O   0  0  0  0  0  0
    0.6538    1.5229    0.0000 C   0  0  0  0  0  0
    1.1387    0.8555    0.0000 O   0  0  0  0  0  0
    2.6378    2.3479    0.0000 C   0  0  0  0  0  0
    6.9246    2.3479    0.0000 C   0  0  0  0  0  0
    7.6391    1.9354    0.0000 C   0  0  0  0  0  0
    9.0681    1.1104    0.0000 C   0  0  0  0  0  0
   11.2115   -0.1271    0.0000 C   0  0  0  0  0  0
   10.4970   -0.5396    0.0000 O   0  0  0  0  0  0
   11.9259   -0.5396    0.0000 N   0  0  0  0  0  0
   11.9259   -1.3646    0.0000 C   0  0  0  0  0  0
   12.6404   -1.7771    0.0000 C   0  0  0  0  0  0
   12.6404   -2.6021    0.0000 C   0  0  0  0  0  0
   11.9259   -3.0146    0.0000 C   0  0  0  0  0  0
   11.2115   -2.6021    0.0000 C   0  0  0  0  0  0
   11.2115   -1.7771    0.0000 C   0  0  0  0  0  0
   14.7838    1.1104    0.0000 C   0  0  0  0  0  0
   15.4983    0.6979    0.0000 C   0  0  0  0  0  0
  1  2  1  0  0  0
  2  3  1  0  0  0
  2 45  1  0  0  0
  3  4  1  0  0  0
  4  5  1  0  0  0
  5  6  1  0  0  0
  5 44  1  0  0  0
  6  7  1  0  0  0
  7  8  1  0  0  0
  8  9  1  0  0  0
  9 10  1  0  0  0
  9 35  1  0  0  0
 10 11  1  0  0  0
 11 12  2  0  0  0
 11 34  1  0  0  0
 12 13  1  0  0  0
 13 14  2  0  0  0
 14 15  1  0  0  0
 15 16  1  0  0  0
 15 34  2  0  0  0
 16 17  2  0  0  0
 16 33  1  0  0  0
 17 18  1  0  0  0
 18 19  2  0  0  0
 19 20  1  0  0  0
 19 32  1  0  0  0
 20 21  1  0  0  0
 21 22  1  0  0  0
 22 23  1  0  0  0
 23 24  2  0  0  0
 23 31  1  0  0  0
 24 25  1  0  0  0
 25 26  2  0  0  0
 26 27  1  0  0  0
 26 30  1  0  0  0
 27 28  1  0  0  0
 27 31  2  0  0  0
 28 29  1  0  0  0
 29 30  1  0  0  0
 32 33  2  0  0  0
 35 36  2  0  0  0
 35 37  1  0  0  0
 37 38  1  0  0  0
 38 39  2  0  0  0
 38 43  1  0  0  0
 39 40  1  0  0  0
 40 41  2  0  0  0
 41 42  1  0  0  0
 42 43  2  0  0  0
 44 45  1  0  0  0
M  END
> <Outcome>
Inactive

$$$$

                    3D
 Structure written by MMmdl.
 30 34  0  0  1  0            999 V2000
    4.7812    1.1104    0.0000 O   0  0  0  0  0  0
    4.7812    1.9354    0.0000 C   0  0  0  0  0  0
    4.0668    2.3479    0.0000 N   0  0  0  0  0  0
    3.3523    1.9354    0.0000 C   0  0  0  0  0  0
    3.3523    1.1104    0.0000 C   0  0  0  0  0  0
    2.6378    0.6979    0.0000 C   0  0  0  0  0  0
    1.9233    1.1104    0.0000 C   0  0  0  0  0  0
    1.9233    1.9354    0.0000 C   0  0  0  0  0  0
    1.1387    2.1904    0.0000 C   0  0  0  0  0  0
    0.6538    1.5229    0.0000 C   0  0  0  0  0  0
    1.1387    0.8555    0.0000 C   0  0  0  0  0  0
    2.6378    2.3479    0.0000 C   0  0  0  0  0  0
    5.4957    2.3479    0.0000 C   0  0  0  0  0  0
    5.4957    3.1729    0.0000 C   0  0  0  0  0  0
    6.2102    3.5854    0.0000 C   0  0  0  0  0  0
    6.9246    3.1729    0.0000 C   0  0  0  0  0  0
    6.9246    2.3479    0.0000 C   0  0  0  0  0  0
    7.6391    1.9354    0.0000 N   0  0  0  0  0  0
    8.3536    2.3479    0.0000 C   0  0  0  0  0  0
    9.0681    1.9354    0.0000 C   0  0  0  0  0  0
    9.0681    1.1104    0.0000 N   0  0  0  0  0  0
    9.7825    0.6979    0.0000 C   0  0  0  0  0  0
   10.4970    1.1104    0.0000 C   0  0  0  0  0  0
   11.2115    0.6979    0.0000 C   0  0  0  0  0  0
   11.2115   -0.1271    0.0000 N   0  0  0  0  0  0
   10.4970   -0.5396    0.0000 C   0  0  0  0  0  0
    9.7825   -0.1271    0.0000 C   0  0  0  0  0  0
    8.3536    0.6979    0.0000 C   0  0  0  0  0  0
    7.6391    1.1104    0.0000 C   0  0  0  0  0  0
    6.2102    1.9354    0.0000 C   0  0  0  0  0  0
  1  2  2  0  0  0
  2  3  1  0  0  0
  2 13  1  0  0  0
  3  4  1  0  0  0
  4  5  2  0  0  0
  4 12  1  0  0  0
  5  6  1  0  0  0
  6  7  2  0  0  0
  7  8  1  0  0  0
  7 11  1  0  0  0
  8  9  1  0  0  0
  8 12  2  0  0  0
  9 10  1  0  0  0
 10 11  1  0  0  0
 13 14  2  0  0  0
 13 30  1  0  0  0
 14 15  1  0  0  0
 15 16  2  0  0  0
 16 17  1  0  0  0
 17 18  1  0  0  0
 17 30  2  0  0  0
 18 19  1  0  0  0
 18 29  1  0  0  0
 19 20  1  0  0  0
 20 21  1  0  0  0
 21 22  1  0  0  0
 21 28  1  0  0  0
 22 23  2  0  0  0
 22 27  1  0  0  0
 23 24  1  0  0  0
 24 25  2  0  0  0
 25 26  1  0  0  0
 26 27  2  0  0  0
 28 29  1  0  0  0
M  END
> <Outcome>
Inactive

$$$$

                    3D
 Structure written by MMmdl.
 39 43  0  0  1  0            999 V2000
   -3.0298  -11.2477    0.0000 C   0  0  0  0  0  0
   -3.3654  -10.4940    0.0000 C   0  0  0  0  0  0
   -2.8805   -9.8266    0.0000 C   0  0  0  0  0  0
   -3.2160   -9.0729    0.0000 C   0  0  0  0  0  0
   -2.7311   -8.4055    0.0000 N   0  0  0  0  0  0
   -3.0667   -7.6518    0.0000 C   0  0  0  0  0  0
   -2.5817   -6.9844    0.0000 C   0  0  0  0  0  0
   -2.9173   -6.2307    0.0000 C   0  0  0  0  0  0
   -2.4324   -5.5632    0.0000 C   0  0  0  0  0  0
   -1.6119   -5.6495    0.0000 C   0  0  0  0  0  0
   -1.1270   -4.9820    0.0000 C   0  0  0  0  0  0
   -1.3819   -4.1974    0.0000 N   0  0  0  0  0  0
   -0.7145   -3.7125    0.0000 C   0  0  0  0  0  0
   -0.7145   -2.8875    0.0000 C   0  0  0  0  0  0
    0.0000   -2.4750    0.0000 N   0  0  0  0  0  0
    0.7145   -2.8875    0.0000 C   0  0  0  0  0  0
    0.7145   -3.7125    0.0000 C   0  0  0  0  0  0
    1.4289   -4.1250    0.0000 C   0  0  0  0  0  0
    1.4289   -4.9500    0.0000 N   0  0  0  0  0  0
    2.0964   -5.4349    0.0000 C   0  0  0  0  0  0
    1.8414   -6.2195    0.0000 C   0  0  0  0  0  0
    1.0164   -6.2195    0.0000 N   0  0  0  0  0  0
    0.7615   -5.4349    0.0000 C   0  0  0  0  0  0
    0.0000   -1.6500    0.0000 C   0  0  0  0  0  0
   -0.7145   -1.2375    0.0000 O   0  0  0  0  0  0
    0.7145   -1.2375    0.0000 C   0  0  3  0  0  0
    0.7145   -0.4125    0.0000 C   0  0  0  0  0  0
    1.4289    0.0000    0.0000 O   0  0  0  0  0  0
    2.1434   -0.4125    0.0000 C   0  0  0  0  0  0
    2.8579    0.0000    0.0000 C   0  0  0  0  0  0
    3.5724   -0.4125    0.0000 C   0  0  0  0  0  0
    3.5724   -1.2375    0.0000 C   0  0  0  0  0  0
    2.8579   -1.6500    0.0000 C   0  0  0  0  0  0
    2.1434   -1.2375    0.0000 C   0  0  0  0  0  0
    1.4289   -1.6500    0.0000 O   0  0  0  0  0  0
   -0.0470   -4.1974    0.0000 C   0  0  0  0  0  0
   -0.3020   -4.9820    0.0000 S   0  0  0  0  0  0
   -1.2763   -6.4032    0.0000 C   0  0  0  0  0  0
   -1.7613   -7.0706    0.0000 C   0  0  0  0  0  0
  1  2  1  0  0  0
  2  3  1  0  0  0
  3  4  1  0  0  0
  4  5  1  0  0  0
  5  6  1  0  0  0
  6  7  1  0  0  0
  7  8  2  0  0  0
  7 39  1  0  0  0
  8  9  1  0  0  0
  9 10  2  0  0  0
 10 11  1  0  0  0
 10 38  1  0  0  0
 11 12  2  0  0  0
 11 37  1  0  0  0
 12 13  1  0  0  0
 13 14  1  0  0  0
 13 36  2  0  0  0
 14 15  1  0  0  0
 15 16  1  0  0  0
 15 24  1  0  0  0
 16 17  1  0  0  0
 17 18  1  0  0  0
 18 19  1  0  0  0
 19 20  1  0  0  0
 19 23  1  0  0  0
 20 21  2  0  0  0
 21 22  1  0  0  0
 22 23  2  0  0  0
 24 25  2  0  0  0
 24 26  1  0  0  0
 26 27  1  0  0  0
 26 35  1  0  0  0
 27 28  1  0  0  0
 28 29  1  0  0  0
 29 30  2  0  0  0
 29 34  1  0  0  0
 30 31  1  0  0  0
 31 32  2  0  0  0
 32 33  1  0  0  0
 33 34  2  0  0  0
 34 35  1  0  0  0
 36 37  1  0  0  0
 38 39  2  0  0  0
M  END
> <Outcome>
Inactive

$$$$

                    3D
 Structure written by MMmdl.
 40 44  0  0  1  0            999 V2000
   -4.7087   -4.2703    0.0000 C   0  0  0  0  0  0
   -4.2962   -3.5558    0.0000 S   0  0  0  0  0  0
   -3.5817   -3.9683    0.0000 O   0  0  0  0  0  0
   -5.0107   -3.1433    0.0000 O   0  0  0  0  0  0
   -3.8837   -2.8414    0.0000 C   0  0  0  0  0  0
   -3.0587   -2.8414    0.0000 C   0  0  0  0  0  0
   -2.6462   -2.1269    0.0000 N   0  0  0  0  0  0
   -1.8212   -2.1269    0.0000 C   0  0  0  0  0  0
   -1.4087   -1.4124    0.0000 C   0  0  0  0  0  0
   -1.8212   -0.6979    0.0000 C   0  0  0  0  0  0
   -1.4087    0.0165    0.0000 C   0  0  0  0  0  0
   -0.5837    0.0165    0.0000 C   0  0  0  0  0  0
   -0.1712   -0.6979    0.0000 C   0  0  0  0  0  0
    0.6538   -0.6979    0.0000 C   0  0  0  0  0  0
    1.1387   -0.0305    0.0000 C   0  0  0  0  0  0
    1.9233   -0.2854    0.0000 C   0  0  0  0  0  0
    2.6378    0.1271    0.0000 C   0  0  0  0  0  0
    2.6378    0.9521    0.0000 N   0  0  0  0  0  0
    3.3523    1.3646    0.0000 C   0  0  0  0  0  0
    3.3523    2.1896    0.0000 C   0  0  0  0  0  0
    4.0668    2.6021    0.0000 C   0  0  0  0  0  0
    4.7812    2.1896    0.0000 C   0  0  0  0  0  0
    5.4957    2.6021    0.0000 O   0  0  0  0  0  0
    5.4957    3.4271    0.0000 C   0  0  0  0  0  0
    6.2102    3.8396    0.0000 C   0  0  0  0  0  0
    6.2102    4.6646    0.0000 C   0  0  0  0  0  0
    6.9246    5.0771    0.0000 C   0  0  0  0  0  0
    7.6391    4.6646    0.0000 C   0  0  0  0  0  0
    7.6391    3.8396    0.0000 C   0  0  0  0  0  0
    8.3536    3.4271    0.0000 F   0  0  0  0  0  0
    6.9246    3.4271    0.0000 C   0  0  0  0  0  0
    4.7812    1.3646    0.0000 C   0  0  0  0  0  0
    5.4957    0.9521    0.0000 Cl  0  0  0  0  0  0
    4.0668    0.9521    0.0000 C   0  0  0  0  0  0
    3.3523   -0.2854    0.0000 N   0  0  0  0  0  0
    3.3523   -1.1104    0.0000 C   0  0  0  0  0  0
    2.6378   -1.5229    0.0000 N   0  0  0  0  0  0
    1.9233   -1.1104    0.0000 C   0  0  0  0  0  0
    1.1387   -1.3654    0.0000 S   0  0  0  0  0  0
   -0.5837   -1.4124    0.0000 C   0  0  0  0  0  0
  1  2  1  0  0  0
  2  3  2  0  0  0
  2  4  2  0  0  0
  2  5  1  0  0  0
  5  6  1  0  0  0
  6  7  1  0  0  0
  7  8  1  0  0  0
  8  9  1  0  0  0
  9 10  2  0  0  0
  9 40  1  0  0  0
 10 11  1  0  0  0
 11 12  2  0  0  0
 12 13  1  0  0  0
 13 14  1  0  0  0
 13 40  2  0  0  0
 14 15  2  0  0  0
 14 39  1  0  0  0
 15 16  1  0  0  0
 16 17  2  0  0  0
 16 38  1  0  0  0
 17 18  1  0  0  0
 17 35  1  0  0  0
 18 19  1  0  0  0
 19 20  2  0  0  0
 19 34  1  0  0  0
 20 21  1  0  0  0
 21 22  2  0  0  0
 22 23  1  0  0  0
 22 32  1  0  0  0
 23 24  1  0  0  0
 24 25  1  0  0  0
 25 26  2  0  0  0
 25 31  1  0  0  0
 26 27  1  0  0  0
 27 28  2  0  0  0
 28 29  1  0  0  0
 29 30  1  0  0  0
 29 31  2  0  0  0
 32 33  1  0  0  0
 32 34  2  0  0  0
 35 36  2  0  0  0
 36 37  1  0  0  0
 37 38  2  0  0  0
 38 39  1  0  0  0
M  END
> <Outcome>
Inactive

$$$$

                    3D
 Structure written by MMmdl.
 50 55  0  0  1  0            999 V2000
    0.0000   -1.6500    0.0000 C   0  0  0  0  0  0
    0.7145   -1.2375    0.0000 C   0  0  0  0  0  0
    0.7145   -0.4125    0.0000 C   0  0  0  0  0  0
    1.4289    0.0000    0.0000 C   0  0  0  0  0  0
    2.1434   -0.4125    0.0000 C   0  0  0  0  0  0
    2.8579    0.0000    0.0000 C   0  0  0  0  0  0
    2.8579    0.8250    0.0000 O   0  0  0  0  0  0
    3.5724   -0.4125    0.0000 C   0  0  0  0  0  0
    3.5724   -1.2375    0.0000 C   0  0  0  0  0  0
    4.2868   -1.6500    0.0000 C   0  0  0  0  0  0
    5.0013   -1.2375    0.0000 C   0  0  0  0  0  0
    5.0013   -0.4125    0.0000 C   0  0  0  0  0  0
    4.2868    0.0000    0.0000 C   0  0  0  0  0  0
    4.2868    0.8250    0.0000 C   0  0  0  0  0  0
    5.0013    1.2375    0.0000 C   0  0  0  0  0  0
    5.7158    0.8250    0.0000 C   0  0  0  0  0  0
    6.4302    1.2375    0.0000 F   0  0  0  0  0  0
    5.7158   -0.0000    0.0000 C   0  0  0  0  0  0
    6.4302   -0.4125    0.0000 F   0  0  0  0  0  0
    2.8579   -1.6500    0.0000 N   0  0  0  0  0  0
    2.8579   -2.4750    0.0000 C   0  0  0  0  0  0
    3.5724   -2.8875    0.0000 C   0  0  0  0  0  0
    4.2868   -2.4750    0.0000 O   0  0  0  0  0  0
    3.5724   -3.7125    0.0000 N   0  0  0  0  0  0
    4.2868   -4.1250    0.0000 C   0  0  0  0  0  0
    5.0013   -3.7125    0.0000 C   0  0  0  0  0  0
    5.0013   -2.8875    0.0000 C   0  0  0  0  0  0
    5.7158   -2.4750    0.0000 C   0  0  0  0  0  0
    6.4302   -2.8875    0.0000 C   0  0  0  0  0  0
    7.1447   -2.4750    0.0000 C   0  0  0  0  0  0
    7.1447   -1.6500    0.0000 C   0  0  0  0  0  0
    7.8592   -1.2375    0.0000 C   0  0  0  0  0  0
    8.5737   -1.6500    0.0000 C   0  0  0  0  0  0
    9.2881   -1.2375    0.0000 C   0  0  0  0  0  0
   10.0026   -0.8250    0.0000 F   0  0  0  0  0  0
    9.7006   -1.9520    0.0000 F   0  0  0  0  0  0
    8.8756   -0.5230    0.0000 F   0  0  0  0  0  0
    8.5737   -2.4750    0.0000 C   0  0  0  0  0  0
    7.8592   -2.8875    0.0000 C   0  0  0  0  0  0
    6.4302   -3.7125    0.0000 C   0  0  0  0  0  0
    5.7158   -4.1250    0.0000 C   0  0  0  0  0  0
    2.8579   -4.1250    0.0000 C   0  0  0  0  0  0
    2.8579   -4.9500    0.0000 C   0  0  0  0  0  0
    2.1434   -5.3625    0.0000 C   0  0  0  0  0  0
    1.4289   -4.9500    0.0000 N   0  0  0  0  0  0
    0.7145   -5.3625    0.0000 C   0  0  0  0  0  0
    1.4289   -4.1250    0.0000 C   0  0  0  0  0  0
    2.1434   -3.7125    0.0000 C   0  0  0  0  0  0
    2.1434   -1.2375    0.0000 C   0  0  0  0  0  0
    1.4289   -1.6500    0.0000 N   0  0  0  0  0  0
  1  2  1  0  0  0
  2  3  2  0  0  0
  2 50  1  0  0  0
  3  4  1  0  0  0
  4  5  2  0  0  0
  5  6  1  0  0  0
  5 49  1  0  0  0
  6  7  2  0  0  0
  6  8  1  0  0  0
  8  9  2  0  0  0
  9 10  1  0  0  0
  9 20  1  0  0  0
 10 11  1  0  0  0
 11 12  1  0  0  0
 12 13  2  0  0  0
 12 18  1  0  0  0
 13 14  1  0  0  0
 14 15  2  0  0  0
 15 16  1  0  0  0
 16 17  1  0  0  0
 16 18  2  0  0  0
 18 19  1  0  0  0
 20 21  1  0  0  0
 20 49  1  0  0  0
 21 22  1  0  0  0
 22 23  2  0  0  0
 22 24  1  0  0  0
 24 25  1  0  0  0
 24 42  1  0  0  0
 25 26  1  0  0  0
 26 27  2  0  0  0
 26 41  1  0  0  0
 27 28  1  0  0  0
 28 29  2  0  0  0
 29 30  1  0  0  0
 29 40  1  0  0  0
 30 31  2  0  0  0
 30 39  1  0  0  0
 31 32  1  0  0  0
 32 33  2  0  0  0
 33 34  1  0  0  0
 33 38  1  0  0  0
 34 35  1  0  0  0
 34 36  1  0  0  0
 34 37  1  0  0  0
 38 39  2  0  0  0
 40 41  2  0  0  0
 42 43  1  0  0  0
 42 48  1  0  0  0
 43 44  1  0  0  0
 44 45  1  0  0  0
 45 46  1  0  0  0
 45 47  1  0  0  0
 47 48  1  0  0  0
 49 50  2  0  0  0
M  END
> <Outcome>
Inactive

$$$$

                    3D
 Structure written by MMmdl.
 30 33  0  0  1  0            999 V2000
    1.1703   -5.2519    0.0000 O   0  0  0  0  0  0
    1.9908   -5.1657    0.0000 C   0  0  0  0  0  0
    2.4757   -5.8331    0.0000 N   0  0  0  0  0  0
    2.1402   -6.5868    0.0000 C   0  0  0  0  0  0
    2.6251   -7.2542    0.0000 C   0  0  0  0  0  0
    2.2895   -8.0079    0.0000 C   0  0  0  0  0  0
    1.4691   -8.0941    0.0000 C   0  0  0  0  0  0
    1.1335   -8.8478    0.0000 C   0  0  0  0  0  0
    0.7979   -9.6015    0.0000 F   0  0  0  0  0  0
    1.8872   -9.1834    0.0000 F   0  0  0  0  0  0
    0.3798   -8.5122    0.0000 F   0  0  0  0  0  0
    0.9841   -7.4267    0.0000 C   0  0  0  0  0  0
    1.3197   -6.6730    0.0000 C   0  0  0  0  0  0
    2.3264   -4.4120    0.0000 N   0  0  0  0  0  0
    1.8414   -3.7445    0.0000 C   0  0  3  0  0  0
    1.0164   -3.7445    0.0000 C   0  0  0  0  0  0
    0.7615   -2.9599    0.0000 C   0  0  0  0  0  0
    1.4289   -2.4750    0.0000 N   0  0  0  0  0  0
    1.4289   -1.6500    0.0000 C   0  0  0  0  0  0
    0.7145   -1.2375    0.0000 C   0  0  0  0  0  0
    0.7145   -0.4125    0.0000 C   0  0  0  0  0  0
    1.4289    0.0000    0.0000 N   0  0  0  0  0  0
    2.1434   -0.4125    0.0000 C   0  0  0  0  0  0
    2.8579    0.0000    0.0000 C   0  0  0  0  0  0
    3.5724   -0.4125    0.0000 C   0  0  0  0  0  0
    4.2868   -0.0000    0.0000 Cl  0  0  0  0  0  0
    3.5724   -1.2375    0.0000 C   0  0  0  0  0  0
    2.8579   -1.6500    0.0000 C   0  0  0  0  0  0
    2.1434   -1.2375    0.0000 C   0  0  0  0  0  0
    2.0964   -2.9599    0.0000 C   0  0  0  0  0  0
  1  2  2  0  0  0
  2  3  1  0  0  0
  2 14  1  0  0  0
  3  4  1  0  0  0
  4  5  2  0  0  0
  4 13  1  0  0  0
  5  6  1  0  0  0
  6  7  2  0  0  0
  7  8  1  0  0  0
  7 12  1  0  0  0
  8  9  1  0  0  0
  8 10  1  0  0  0
  8 11  1  0  0  0
 12 13  2  0  0  0
 14 15  1  0  0  0
 15 16  1  0  0  0
 15 30  1  0  0  0
 16 17  1  0  0  0
 17 18  1  0  0  0
 18 19  1  0  0  0
 18 30  1  0  0  0
 19 20  2  0  0  0
 19 29  1  0  0  0
 20 21  1  0  0  0
 21 22  2  0  0  0
 22 23  1  0  0  0
 23 24  1  0  0  0
 23 29  2  0  0  0
 24 25  2  0  0  0
 25 26  1  0  0  0
 25 27  1  0  0  0
 27 28  2  0  0  0
 28 29  1  0  0  0
M  END
> <Outcome>
Inactive

$$$$

                    3D
 Structure written by MMmdl.
 45 49  0  0  1  0            999 V2000
    0.0768   -2.3215    0.0000 C   0  0  0  0  0  0
    0.8838   -2.1500    0.0000 C   0  0  0  0  0  0
    1.1387   -1.3654    0.0000 C   0  0  0  0  0  0
    0.6538   -0.6979    0.0000 C   0  0  0  0  0  0
    1.1387   -0.0305    0.0000 N   0  0  0  0  0  0
    1.9233   -0.2854    0.0000 C   0  0  0  0  0  0
    2.6378    0.1271    0.0000 C   0  0  0  0  0  0
    2.6378    0.9521    0.0000 N   0  0  0  0  0  0
    1.9704    1.4370    0.0000 C   0  0  0  0  0  0
    2.2253    2.2216    0.0000 C   0  0  0  0  0  0
    3.0503    2.2216    0.0000 C   0  0  0  0  0  0
    3.3053    1.4370    0.0000 C   0  0  0  0  0  0
    4.0899    1.1820    0.0000 O   0  0  0  0  0  0
    3.3523   -0.2854    0.0000 C   0  0  0  0  0  0
    3.3523   -1.1104    0.0000 C   0  0  0  0  0  0
    4.0668   -1.5229    0.0000 C   0  0  0  0  0  0
    4.7812   -1.1104    0.0000 O   0  0  0  0  0  0
    4.0668   -2.3479    0.0000 N   0  0  0  0  0  0
    4.7812   -2.7604    0.0000 C   0  0  3  0  0  0
    5.4957   -2.3479    0.0000 C   0  0  0  0  0  0
    6.2102   -2.7604    0.0000 C   0  0  0  0  0  0
    6.9246   -2.3479    0.0000 C   0  0  0  0  0  0
    7.6391   -2.7604    0.0000 C   0  0  0  0  0  0
    7.6391   -3.5854    0.0000 C   0  0  0  0  0  0
    6.9246   -3.9979    0.0000 C   0  0  0  0  0  0
    6.2102   -3.5854    0.0000 C   0  0  0  0  0  0
    4.7812   -3.5854    0.0000 C   0  0  3  0  0  0
    4.0668   -3.9979    0.0000 O   0  0  0  0  0  0
    5.4957   -3.9979    0.0000 C   0  0  0  0  0  0
    5.4957   -4.8229    0.0000 N   0  0  0  0  0  0
    6.2102   -5.2354    0.0000 C   0  0  0  0  0  0
    5.7977   -5.9499    0.0000 C   0  0  0  0  0  0
    6.6227   -4.5210    0.0000 C   0  0  0  0  0  0
    6.9246   -5.6479    0.0000 C   0  0  0  0  0  0
    7.6391   -5.2354    0.0000 C   0  0  0  0  0  0
    8.3536   -5.6479    0.0000 C   0  0  0  0  0  0
    8.3536   -6.4729    0.0000 C   0  0  0  0  0  0
    7.6391   -6.8854    0.0000 C   0  0  0  0  0  0
    7.6391   -7.7104    0.0000 C   0  0  0  0  0  0
    7.6391   -8.5354    0.0000 F   0  0  0  0  0  0
    6.8141   -7.7104    0.0000 F   0  0  0  0  0  0
    8.4641   -7.7104    0.0000 F   0  0  0  0  0  0
    6.9246   -6.4729    0.0000 C   0  0  0  0  0  0
    2.6378   -1.5229    0.0000 C   0  0  0  0  0  0
    1.9233   -1.1104    0.0000 C   0  0  0  0  0  0
  1  2  1  0  0  0
  2  3  1  0  0  0
  3  4  2  0  0  0
  3 45  1  0  0  0
  4  5  1  0  0  0
  5  6  1  0  0  0
  6  7  1  0  0  0
  6 45  2  0  0  0
  7  8  1  0  0  0
  7 14  2  0  0  0
  8  9  1  0  0  0
  8 12  1  0  0  0
  9 10  1  0  0  0
 10 11  1  0  0  0
 11 12  1  0  0  0
 12 13  2  0  0  0
 14 15  1  0  0  0
 15 16  1  0  0  0
 15 44  2  0  0  0
 16 17  2  0  0  0
 16 18  1  0  0  0
 18 19  1  0  0  0
 19 20  1  0  0  0
 19 27  1  0  0  0
 20 21  1  0  0  0
 21 22  2  0  0  0
 21 26  1  0  0  0
 22 23  1  0  0  0
 23 24  2  0  0  0
 24 25  1  0  0  0
 25 26  2  0  0  0
 27 28  1  0  0  0
 27 29  1  0  0  0
 29 30  1  0  0  0
 30 31  1  0  0  0
 31 32  1  0  0  0
 31 33  1  0  0  0
 31 34  1  0  0  0
 34 35  2  0  0  0
 34 43  1  0  0  0
 35 36  1  0  0  0
 36 37  2  0  0  0
 37 38  1  0  0  0
 38 39  1  0  0  0
 38 43  2  0  0  0
 39 40  1  0  0  0
 39 41  1  0  0  0
 39 42  1  0  0  0
 44 45  1  0  0  0
M  END
> <Outcome>
Inactive

$$$$

                    3D
 Structure written by MMmdl.
 30 33  0  0  1  0            999 V2000
   -0.7145   -0.4125    0.0000 C   0  0  0  0  0  0
    0.0000   -0.0000    0.0000 O   0  0  0  0  0  0
    0.7145   -0.4125    0.0000 C   0  0  0  0  0  0
    1.4289    0.0000    0.0000 C   0  0  0  0  0  0
    2.1434   -0.4125    0.0000 C   0  0  0  0  0  0
    2.8579    0.0000    0.0000 N   0  0  0  0  0  0
    3.5724   -0.4125    0.0000 C   0  0  0  0  0  0
    4.2868   -0.0000    0.0000 N   0  0  0  0  0  0
    4.2868    0.8250    0.0000 C   0  0  0  0  0  0
    5.0013    1.2375    0.0000 C   0  0  0  0  0  0
    5.7158    0.8250    0.0000 N   0  0  0  0  0  0
    6.4302    1.2375    0.0000 C   0  0  0  0  0  0
    6.4302    2.0625    0.0000 O   0  0  0  0  0  0
    7.1447    0.8250    0.0000 C   0  0  0  0  0  0
    7.8592    1.2375    0.0000 C   0  0  0  0  0  0
    8.5737    0.8250    0.0000 C   0  0  0  0  0  0
    8.5737   -0.0000    0.0000 C   0  0  0  0  0  0
    7.8592   -0.4125    0.0000 C   0  0  0  0  0  0
    7.8592   -1.2375    0.0000 I   0  0  0  0  0  0
    7.1447   -0.0000    0.0000 C   0  0  0  0  0  0
    5.7158   -0.0000    0.0000 C   0  0  0  0  0  0
    5.0013   -0.4125    0.0000 C   0  0  0  0  0  0
    3.5724   -1.2375    0.0000 N   0  0  0  0  0  0
    2.8579   -1.6500    0.0000 C   0  0  0  0  0  0
    2.8579   -2.4750    0.0000 N   0  0  0  0  0  0
    2.1434   -1.2375    0.0000 C   0  0  0  0  0  0
    1.4289   -1.6500    0.0000 C   0  0  0  0  0  0
    0.7145   -1.2375    0.0000 C   0  0  0  0  0  0
    0.0000   -1.6500    0.0000 O   0  0  0  0  0  0
    0.0000   -2.4750    0.0000 C   0  0  0  0  0  0
  1  2  1  0  0  0
  2  3  1  0  0  0
  3  4  2  0  0  0
  3 28  1  0  0  0
  4  5  1  0  0  0
  5  6  2  0  0  0
  5 26  1  0  0  0
  6  7  1  0  0  0
  7  8  1  0  0  0
  7 23  2  0  0  0
  8  9  1  0  0  0
  8 22  1  0  0  0
  9 10  1  0  0  0
 10 11  1  0  0  0
 11 12  1  0  0  0
 11 21  1  0  0  0
 12 13  2  0  0  0
 12 14  1  0  0  0
 14 15  2  0  0  0
 14 20  1  0  0  0
 15 16  1  0  0  0
 16 17  2  0  0  0
 17 18  1  0  0  0
 18 19  1  0  0  0
 18 20  2  0  0  0
 21 22  1  0  0  0
 23 24  1  0  0  0
 24 25  1  0  0  0
 24 26  2  0  0  0
 26 27  1  0  0  0
 27 28  2  0  0  0
 28 29  1  0  0  0
 29 30  1  0  0  0
M  END
> <Outcome>
Inactive

$$$$

                    3D
 Structure written by MMmdl.
 39 43  0  0  1  0            999 V2000
   -1.6660   -2.5680    0.0000 C   0  0  0  0  0  0
   -1.6660   -3.3930    0.0000 C   0  0  0  0  0  0
   -0.9515   -3.8055    0.0000 C   0  0  0  0  0  0
   -0.9515   -4.6305    0.0000 C   0  0  0  0  0  0
   -1.6660   -5.0430    0.0000 C   0  0  0  0  0  0
   -1.6660   -5.8680    0.0000 C   0  0  0  0  0  0
   -0.9515   -6.2805    0.0000 N   0  0  0  0  0  0
   -0.2371   -5.8680    0.0000 N   0  0  0  0  0  0
    0.4774   -6.2805    0.0000 C   0  0  0  0  0  0
    0.4774   -7.1055    0.0000 C   0  0  0  0  0  0
    1.1919   -7.5180    0.0000 N   0  0  0  0  0  0
    1.8735   -7.0532    0.0000 C   0  0  0  0  0  0
    2.6619   -7.2964    0.0000 C   0  0  0  0  0  0
    2.9633   -8.0644    0.0000 C   0  0  0  0  0  0
    2.5508   -8.7789    0.0000 N   0  0  0  0  0  0
    1.7350   -8.9018    0.0000 C   0  0  0  0  0  0
    1.1302   -8.3407    0.0000 C   0  0  0  0  0  0
   -0.2371   -7.5180    0.0000 C   0  0  0  0  0  0
   -0.2371   -8.3430    0.0000 Cl  0  0  0  0  0  0
   -0.9515   -7.1055    0.0000 C   0  0  0  0  0  0
   -1.6660   -7.5180    0.0000 O   0  0  0  0  0  0
   -2.3805   -4.6305    0.0000 C   0  0  0  0  0  0
   -2.3805   -3.8055    0.0000 C   0  0  0  0  0  0
   -3.0949   -3.3930    0.0000 N   0  0  0  0  0  0
   -3.0949   -2.5680    0.0000 C   0  0  0  0  0  0
   -2.3805   -2.1555    0.0000 O   0  0  0  0  0  0
   -3.8094   -2.1555    0.0000 N   0  0  0  0  0  0
   -3.8094   -1.3305    0.0000 C   0  0  0  0  0  0
   -4.5239   -0.9180    0.0000 C   0  0  0  0  0  0
   -4.5239   -0.0930    0.0000 C   0  0  0  0  0  0
   -3.8094    0.3195    0.0000 C   0  0  0  0  0  0
   -3.8094    1.1445    0.0000 C   0  0  0  0  0  0
   -4.5239    1.5570    0.0000 C   0  0  0  0  0  0
   -4.5239    2.3820    0.0000 C   0  0  0  0  0  0
   -3.8094    2.7945    0.0000 C   0  0  0  0  0  0
   -3.0949    2.3820    0.0000 C   0  0  0  0  0  0
   -3.0949    1.5570    0.0000 C   0  0  0  0  0  0
   -3.0949   -0.0930    0.0000 C   0  0  0  0  0  0
   -3.0949   -0.9180    0.0000 C   0  0  0  0  0  0
  1  2  1  0  0  0
  2  3  2  0  0  0
  2 23  1  0  0  0
  3  4  1  0  0  0
  4  5  2  0  0  0
  5  6  1  0  0  0
  5 22  1  0  0  0
  6  7  1  0  0  0
  7  8  1  0  0  0
  7 20  1  0  0  0
  8  9  2  0  0  0
  9 10  1  0  0  0
 10 11  1  0  0  0
 10 18  2  0  0  0
 11 12  1  0  0  0
 11 17  1  0  0  0
 12 13  1  0  0  0
 13 14  1  0  0  0
 14 15  1  0  0  0
 15 16  1  0  0  0
 16 17  1  0  0  0
 18 19  1  0  0  0
 18 20  1  0  0  0
 20 21  2  0  0  0
 22 23  2  0  0  0
 23 24  1  0  0  0
 24 25  1  0  0  0
 25 26  2  0  0  0
 25 27  1  0  0  0
 27 28  1  0  0  0
 28 29  2  0  0  0
 28 39  1  0  0  0
 29 30  1  0  0  0
 30 31  2  0  0  0
 31 32  1  0  0  0
 31 38  1  0  0  0
 32 33  2  0  0  0
 32 37  1  0  0  0
 33 34  1  0  0  0
 34 35  2  0  0  0
 35 36  1  0  0  0
 36 37  2  0  0  0
 38 39  2  0  0  0
M  END
> <Outcome>
Inactive

$$$$

                    3D
 Structure written by MMmdl.
 53 59  0  0  1  0            999 V2000
  -11.4757   -5.5075    0.0000 C   0  0  0  0  0  0
  -10.6688   -5.3360    0.0000 S   0  0  0  0  0  0
  -10.4972   -6.1430    0.0000 O   0  0  0  0  0  0
  -10.8403   -4.5290    0.0000 O   0  0  0  0  0  0
   -9.8618   -5.1645    0.0000 C   0  0  0  0  0  0
   -9.6069   -4.3799    0.0000 C   0  0  0  0  0  0
   -8.7999   -4.2083    0.0000 C   0  0  0  0  0  0
   -8.2478   -4.8214    0.0000 C   0  0  0  0  0  0
   -7.4409   -4.6499    0.0000 C   0  0  0  0  0  0
   -7.1859   -3.8653    0.0000 C   0  0  0  0  0  0
   -6.3790   -3.6937    0.0000 N   0  0  0  0  0  0
   -6.1240   -2.9091    0.0000 C   0  0  0  0  0  0
   -5.3171   -2.7376    0.0000 C   0  0  0  0  0  0
   -5.0621   -1.9530    0.0000 C   0  0  0  0  0  0
   -4.2551   -1.7814    0.0000 C   0  0  0  0  0  0
   -3.7031   -2.3945    0.0000 C   0  0  0  0  0  0
   -2.8961   -2.2230    0.0000 C   0  0  0  0  0  0
   -2.6412   -1.4384    0.0000 C   0  0  0  0  0  0
   -1.8342   -1.2669    0.0000 C   0  0  0  0  0  0
   -1.2822   -1.8800    0.0000 C   0  0  0  0  0  0
   -0.4752   -1.7084    0.0000 C   0  0  0  0  0  0
    0.0768   -2.3215    0.0000 N   0  0  0  0  0  0
    0.8838   -2.1500    0.0000 C   0  0  0  0  0  0
    1.4358   -2.7631    0.0000 O   0  0  0  0  0  0
    1.1387   -1.3654    0.0000 C   0  0  3  0  0  0
    0.6538   -0.6979    0.0000 C   0  0  0  0  0  0
    1.1387   -0.0305    0.0000 C   0  0  0  0  0  0
    0.8838    0.7541    0.0000 O   0  0  0  0  0  0
    1.9233   -0.2854    0.0000 C   0  0  0  0  0  0
    2.6378    0.1271    0.0000 C   0  0  0  0  0  0
    3.3523   -0.2854    0.0000 C   0  0  0  0  0  0
    3.3523   -1.1104    0.0000 C   0  0  0  0  0  0
    2.6378   -1.5229    0.0000 C   0  0  0  0  0  0
    1.9233   -1.1104    0.0000 C   0  0  0  0  0  0
   -0.1781   -3.1062    0.0000 C   0  0  0  0  0  0
    0.3739   -3.7192    0.0000 C   0  0  0  0  0  0
    0.1190   -4.5039    0.0000 C   0  0  0  0  0  0
   -0.6880   -4.6754    0.0000 N   0  0  0  0  0  0
   -0.9429   -5.4600    0.0000 C   0  0  0  0  0  0
   -0.3909   -6.0731    0.0000 C   0  0  0  0  0  0
    0.4161   -5.9016    0.0000 C   0  0  0  0  0  0
    0.9681   -6.5147    0.0000 C   0  0  0  0  0  0
    0.7132   -7.2993    0.0000 C   0  0  0  0  0  0
   -0.0938   -7.4708    0.0000 C   0  0  0  0  0  0
   -0.6459   -6.8577    0.0000 C   0  0  0  0  0  0
   -1.2400   -4.0623    0.0000 C   0  0  0  0  0  0
   -0.9851   -3.2777    0.0000 C   0  0  0  0  0  0
   -1.5371   -2.6646    0.0000 C   0  0  0  0  0  0
   -2.3441   -2.8361    0.0000 C   0  0  0  0  0  0
   -3.9580   -3.1792    0.0000 N   0  0  0  0  0  0
   -4.7650   -3.3507    0.0000 C   0  0  0  0  0  0
   -8.5028   -5.6060    0.0000 C   0  0  0  0  0  0
   -9.3098   -5.7776    0.0000 C   0  0  0  0  0  0
  1  2  1  0  0  0
  2  3  2  0  0  0
  2  4  2  0  0  0
  2  5  1  0  0  0
  5  6  2  0  0  0
  5 53  1  0  0  0
  6  7  1  0  0  0
  7  8  2  0  0  0
  8  9  1  0  0  0
  8 52  1  0  0  0
  9 10  1  0  0  0
 10 11  1  0  0  0
 11 12  1  0  0  0
 12 13  1  0  0  0
 13 14  2  0  0  0
 13 51  1  0  0  0
 14 15  1  0  0  0
 15 16  2  0  0  0
 16 17  1  0  0  0
 16 50  1  0  0  0
 17 18  2  0  0  0
 17 49  1  0  0  0
 18 19  1  0  0  0
 19 20  2  0  0  0
 20 21  1  0  0  0
 20 48  1  0  0  0
 21 22  1  0  0  0
 22 23  1  0  0  0
 22 35  1  0  0  0
 23 24  2  0  0  0
 23 25  1  0  0  0
 25 26  1  0  0  0
 25 34  1  0  0  0
 26 27  1  0  0  0
 27 28  2  0  0  0
 27 29  1  0  0  0
 29 30  2  0  0  0
 29 34  1  0  0  0
 30 31  1  0  0  0
 31 32  2  0  0  0
 32 33  1  0  0  0
 33 34  2  0  0  0
 35 36  1  0  0  0
 35 47  1  0  0  0
 36 37  1  0  0  0
 37 38  1  0  0  0
 38 39  1  0  0  0
 38 46  1  0  0  0
 39 40  1  0  0  0
 40 41  2  0  0  0
 40 45  1  0  0  0
 41 42  1  0  0  0
 42 43  2  0  0  0
 43 44  1  0  0  0
 44 45  2  0  0  0
 46 47  1  0  0  0
 48 49  2  0  0  0
 50 51  2  0  0  0
 52 53  2  0  0  0
M  END
> <Outcome>
Inactive

$$$$

                    3D
 Structure written by MMmdl.
 48 54  0  0  1  0            999 V2000
    8.3536   -5.0771    0.0000 O   0  0  0  0  0  0
    8.3536   -4.2521    0.0000 C   0  0  0  0  0  0
    9.0681   -3.8396    0.0000 N   0  0  0  0  0  0
    9.0681   -3.0146    0.0000 C   0  0  0  0  0  0
    8.3536   -2.6021    0.0000 C   0  0  0  0  0  0
    8.3536   -1.7771    0.0000 C   0  0  0  0  0  0
    9.0681   -1.3646    0.0000 C   0  0  0  0  0  0
    9.7825   -1.7771    0.0000 C   0  0  0  0  0  0
    9.7825   -2.6021    0.0000 C   0  0  0  0  0  0
    7.6391   -3.8396    0.0000 N   0  0  0  0  0  0
    7.6391   -3.0146    0.0000 C   0  0  0  0  0  0
    6.9246   -2.6021    0.0000 C   0  0  0  0  0  0
    6.2102   -3.0146    0.0000 C   0  0  0  0  0  0
    5.4957   -2.6021    0.0000 C   0  0  0  0  0  0
    5.4957   -1.7771    0.0000 C   0  0  0  0  0  0
    6.2102   -1.3646    0.0000 C   0  0  0  0  0  0
    6.2102   -0.5396    0.0000 C   0  0  0  0  0  0
    6.9246   -0.1271    0.0000 C   0  0  0  0  0  0
    6.9246    0.6979    0.0000 C   0  0  0  0  0  0
    6.2102    1.1104    0.0000 C   0  0  0  0  0  0
    5.4957    0.6979    0.0000 C   0  0  0  0  0  0
    4.7812    1.1104    0.0000 C   0  0  0  0  0  0
    4.7812    1.9354    0.0000 N   0  0  0  0  0  0
    4.0668    2.3479    0.0000 C   0  0  0  0  0  0
    3.3523    1.9354    0.0000 C   0  0  0  0  0  0
    3.3523    1.1104    0.0000 C   0  0  0  0  0  0
    2.6378    0.6979    0.0000 C   0  0  0  0  0  0
    1.9233    1.1104    0.0000 C   0  0  0  0  0  0
    1.9233    1.9354    0.0000 C   0  0  0  0  0  0
    1.1387    2.1904    0.0000 O   0  0  0  0  0  0
    0.6538    1.5229    0.0000 C   0  0  0  0  0  0
    1.1387    0.8555    0.0000 O   0  0  0  0  0  0
    2.6378    2.3479    0.0000 C   0  0  0  0  0  0
    5.4957   -0.1271    0.0000 C   0  0  0  0  0  0
    6.9246   -1.7771    0.0000 C   0  0  0  0  0  0
    6.9246   -4.2521    0.0000 C   0  0  0  0  0  0
    6.9246   -5.0771    0.0000 C   0  0  0  0  0  0
    6.2102   -5.4896    0.0000 C   0  0  0  0  0  0
    5.4957   -5.0771    0.0000 N   0  0  0  0  0  0
    4.7812   -5.4896    0.0000 C   0  0  0  0  0  0
    4.0668   -5.0771    0.0000 C   0  0  0  0  0  0
    3.3523   -5.4896    0.0000 C   0  0  0  0  0  0
    2.6378   -5.0771    0.0000 C   0  0  0  0  0  0
    2.6378   -4.2521    0.0000 C   0  0  0  0  0  0
    3.3523   -3.8396    0.0000 C   0  0  0  0  0  0
    4.0668   -4.2521    0.0000 C   0  0  0  0  0  0
    5.4957   -4.2521    0.0000 C   0  0  0  0  0  0
    6.2102   -3.8396    0.0000 C   0  0  0  0  0  0
  1  2  2  0  0  0
  2  3  1  0  0  0
  2 10  1  0  0  0
  3  4  1  0  0  0
  4  5  2  0  0  0
  4  9  1  0  0  0
  5  6  1  0  0  0
  6  7  2  0  0  0
  7  8  1  0  0  0
  8  9  2  0  0  0
 10 11  1  0  0  0
 10 36  1  0  0  0
 11 12  1  0  0  0
 12 13  2  0  0  0
 12 35  1  0  0  0
 13 14  1  0  0  0
 14 15  2  0  0  0
 15 16  1  0  0  0
 16 17  1  0  0  0
 16 35  2  0  0  0
 17 18  2  0  0  0
 17 34  1  0  0  0
 18 19  1  0  0  0
 19 20  2  0  0  0
 20 21  1  0  0  0
 21 22  1  0  0  0
 21 34  2  0  0  0
 22 23  1  0  0  0
 23 24  1  0  0  0
 24 25  1  0  0  0
 25 26  2  0  0  0
 25 33  1  0  0  0
 26 27  1  0  0  0
 27 28  2  0  0  0
 28 29  1  0  0  0
 28 32  1  0  0  0
 29 30  1  0  0  0
 29 33  2  0  0  0
 30 31  1  0  0  0
 31 32  1  0  0  0
 36 37  1  0  0  0
 36 48  1  0  0  0
 37 38  1  0  0  0
 38 39  1  0  0  0
 39 40  1  0  0  0
 39 47  1  0  0  0
 40 41  1  0  0  0
 41 42  2  0  0  0
 41 46  1  0  0  0
 42 43  1  0  0  0
 43 44  2  0  0  0
 44 45  1  0  0  0
 45 46  2  0  0  0
 47 48  1  0  0  0
M  END
> <Outcome>
Inactive

$$$$

                    3D
 Structure written by MMmdl.
 35 39  0  0  1  0            999 V2000
   -4.9873   -8.4580    0.0000 C   0  0  0  0  0  0
   -4.2728   -8.8705    0.0000 O   0  0  0  0  0  0
   -3.5584   -8.4580    0.0000 C   0  0  0  0  0  0
   -3.5584   -7.6330    0.0000 C   0  0  0  0  0  0
   -2.8439   -7.2205    0.0000 C   0  0  0  0  0  0
   -2.1294   -7.6330    0.0000 C   0  0  0  0  0  0
   -1.4150   -7.2205    0.0000 N   0  0  0  0  0  0
   -0.7005   -7.6330    0.0000 C   0  0  0  0  0  0
   -0.7005   -8.4580    0.0000 C   0  0  0  0  0  0
    0.0140   -8.8705    0.0000 F   0  0  0  0  0  0
   -1.4150   -8.8705    0.0000 C   0  0  0  0  0  0
   -1.4150   -9.6955    0.0000 C   0  0  0  0  0  0
   -2.1294  -10.1080    0.0000 C   0  0  0  0  0  0
   -2.1294  -10.9330    0.0000 N   0  0  0  0  0  0
   -1.4620  -11.4179    0.0000 C   0  0  0  0  0  0
   -1.7169  -12.2025    0.0000 C   0  0  0  0  0  0
   -2.5419  -12.2025    0.0000 C   0  0  3  0  0  0
   -3.0269  -12.8700    0.0000 C   0  0  0  0  0  0
   -2.6913  -13.6236    0.0000 N   0  0  0  0  0  0
   -3.1762  -14.2911    0.0000 C   0  0  0  0  0  0
   -2.8407  -15.0447    0.0000 C   0  0  0  0  0  0
   -3.3256  -15.7122    0.0000 N   0  0  0  0  0  0
   -2.9900  -16.4659    0.0000 C   0  0  0  0  0  0
   -2.1695  -16.5521    0.0000 C   0  0  0  0  0  0
   -1.8340  -17.3058    0.0000 S   0  0  0  0  0  0
   -2.3189  -17.9732    0.0000 C   0  0  0  0  0  0
   -3.1394  -17.8870    0.0000 C   0  0  0  0  0  0
   -3.6243  -18.5544    0.0000 O   0  0  0  0  0  0
   -3.4749  -17.1333    0.0000 N   0  0  0  0  0  0
   -1.6846  -15.8847    0.0000 C   0  0  0  0  0  0
   -2.0202  -15.1310    0.0000 C   0  0  0  0  0  0
   -1.5353  -14.4635    0.0000 C   0  0  0  0  0  0
   -2.7969  -11.4179    0.0000 C   0  0  0  0  0  0
   -2.1294   -8.4580    0.0000 C   0  0  0  0  0  0
   -2.8439   -8.8705    0.0000 N   0  0  0  0  0  0
  1  2  1  0  0  0
  2  3  1  0  0  0
  3  4  2  0  0  0
  3 35  1  0  0  0
  4  5  1  0  0  0
  5  6  2  0  0  0
  6  7  1  0  0  0
  6 34  1  0  0  0
  7  8  2  0  0  0
  8  9  1  0  0  0
  9 10  1  0  0  0
  9 11  2  0  0  0
 11 12  1  0  0  0
 11 34  1  0  0  0
 12 13  1  0  0  0
 13 14  1  0  0  0
 14 15  1  0  0  0
 14 33  1  0  0  0
 15 16  1  0  0  0
 16 17  1  0  0  0
 17 18  1  0  0  0
 17 33  1  0  0  0
 18 19  1  0  0  0
 19 20  1  0  0  0
 20 21  1  0  0  0
 21 22  2  0  0  0
 21 31  1  0  0  0
 22 23  1  0  0  0
 23 24  2  0  0  0
 23 29  1  0  0  0
 24 25  1  0  0  0
 24 30  1  0  0  0
 25 26  1  0  0  0
 26 27  1  0  0  0
 27 28  2  0  0  0
 27 29  1  0  0  0
 30 31  2  0  0  0
 31 32  1  0  0  0
 34 35  2  0  0  0
M  END
> <Outcome>
Inactive

$$$$

                    3D
 Structure written by MMmdl.
 37 40  0  0  1  0            999 V2000
   -0.7145   -1.2375    0.0000 C   0  0  0  0  0  0
    0.0000   -1.6500    0.0000 O   0  0  0  0  0  0
    0.7145   -1.2375    0.0000 C   0  0  0  0  0  0
    0.7145   -0.4125    0.0000 C   0  0  0  0  0  0
    1.4289    0.0000    0.0000 C   0  0  0  0  0  0
    2.1434   -0.4125    0.0000 C   0  0  0  0  0  0
    2.8579    0.0000    0.0000 N   0  0  0  0  0  0
    3.5724   -0.4125    0.0000 C   0  0  0  0  0  0
    3.5724   -1.2375    0.0000 C   0  0  0  0  0  0
    2.8579   -1.6500    0.0000 C   0  0  0  0  0  0
    2.8579   -2.4750    0.0000 C   0  0  3  0  0  0
    2.1434   -2.8875    0.0000 O   0  0  0  0  0  0
    3.5724   -2.8875    0.0000 C   0  0  0  0  0  0
    3.5724   -3.7125    0.0000 N   0  0  0  0  0  0
    4.2868   -4.1250    0.0000 C   0  0  0  0  0  0
    4.2868   -4.9500    0.0000 C   0  0  0  0  0  0
    3.5724   -5.3625    0.0000 C   0  0  0  0  0  0
    3.5724   -6.1875    0.0000 N   0  0  0  0  0  0
    4.2868   -6.6000    0.0000 C   0  0  0  0  0  0
    5.0013   -6.1875    0.0000 O   0  0  0  0  0  0
    4.2868   -7.4250    0.0000 C   0  0  0  0  0  0
    5.0013   -7.8375    0.0000 C   0  0  0  0  0  0
    5.0013   -8.6625    0.0000 C   0  0  0  0  0  0
    5.7158   -9.0750    0.0000 C   0  0  0  0  0  0
    5.7158   -9.9000    0.0000 C   0  0  0  0  0  0
    5.0013  -10.3125    0.0000 C   0  0  0  0  0  0
    5.0013  -11.1375    0.0000 Cl  0  0  0  0  0  0
    4.2868   -9.9000    0.0000 C   0  0  0  0  0  0
    3.5724  -10.3125    0.0000 C   0  0  0  0  0  0
    2.8579  -10.7250    0.0000 F   0  0  0  0  0  0
    3.1599   -9.5980    0.0000 F   0  0  0  0  0  0
    3.9849  -11.0270    0.0000 F   0  0  0  0  0  0
    4.2868   -9.0750    0.0000 C   0  0  0  0  0  0
    2.8579   -4.9500    0.0000 C   0  0  0  0  0  0
    2.8579   -4.1250    0.0000 C   0  0  0  0  0  0
    2.1434   -1.2375    0.0000 C   0  0  0  0  0  0
    1.4289   -1.6500    0.0000 C   0  0  0  0  0  0
  1  2  1  0  0  0
  2  3  1  0  0  0
  3  4  2  0  0  0
  3 37  1  0  0  0
  4  5  1  0  0  0
  5  6  2  0  0  0
  6  7  1  0  0  0
  6 36  1  0  0  0
  7  8  2  0  0  0
  8  9  1  0  0  0
  9 10  2  0  0  0
 10 11  1  0  0  0
 10 36  1  0  0  0
 11 12  1  0  0  0
 11 13  1  0  0  0
 13 14  1  0  0  0
 14 15  1  0  0  0
 14 35  1  0  0  0
 15 16  1  0  0  0
 16 17  1  0  0  0
 17 18  1  0  0  0
 17 34  1  0  0  0
 18 19  1  0  0  0
 19 20  2  0  0  0
 19 21  1  0  0  0
 21 22  2  0  0  0
 22 23  1  0  0  0
 23 24  2  0  0  0
 23 33  1  0  0  0
 24 25  1  0  0  0
 25 26  2  0  0  0
 26 27  1  0  0  0
 26 28  1  0  0  0
 28 29  1  0  0  0
 28 33  2  0  0  0
 29 30  1  0  0  0
 29 31  1  0  0  0
 29 32  1  0  0  0
 34 35  1  0  0  0
 36 37  2  0  0  0
M  END
> <Outcome>
Inactive

$$$$

                    3D
 Structure written by MMmdl.
 39 43  0  0  1  0            999 V2000
   -4.2868    0.8250    0.0000 C   0  0  0  0  0  0
   -3.5724    1.2375    0.0000 C   0  0  0  0  0  0
   -3.5724    2.0625    0.0000 C   0  0  0  0  0  0
   -4.2868    2.4750    0.0000 C   0  0  0  0  0  0
   -4.2868    3.3000    0.0000 C   0  0  0  0  0  0
   -3.5724    3.7125    0.0000 N   0  0  0  0  0  0
   -2.8579    3.3000    0.0000 C   0  0  0  0  0  0
   -2.1434    3.7125    0.0000 C   0  0  0  0  0  0
   -2.1434    4.5375    0.0000 N   0  0  0  0  0  0
   -2.8109    5.0224    0.0000 C   0  0  0  0  0  0
   -2.5559    5.8070    0.0000 C   0  0  0  0  0  0
   -1.7309    5.8070    0.0000 C   0  0  0  0  0  0
   -1.4760    5.0224    0.0000 C   0  0  0  0  0  0
   -0.6914    4.7675    0.0000 O   0  0  0  0  0  0
   -1.4289    3.3000    0.0000 C   0  0  0  0  0  0
   -1.4289    2.4750    0.0000 C   0  0  0  0  0  0
   -0.7145    2.0625    0.0000 C   0  0  0  0  0  0
   -0.7145    1.2375    0.0000 O   0  0  0  0  0  0
    0.0000    2.4750    0.0000 N   0  0  0  0  0  0
    0.7145    2.0625    0.0000 C   0  0  3  0  0  0
    0.7145    1.2375    0.0000 C   0  0  0  0  0  0
    1.4289    0.8250    0.0000 C   0  0  0  0  0  0
    2.1434    1.2375    0.0000 C   0  0  0  0  0  0
    2.8579    0.8250    0.0000 C   0  0  0  0  0  0
    2.8579   -0.0000    0.0000 C   0  0  0  0  0  0
    2.1434   -0.4125    0.0000 C   0  0  0  0  0  0
    1.4289    0.0000    0.0000 C   0  0  0  0  0  0
    1.4289    2.4750    0.0000 C   0  0  3  0  0  0
    1.4289    3.3000    0.0000 O   0  0  0  0  0  0
    2.1434    2.0625    0.0000 C   0  0  0  0  0  0
    2.8579    2.4750    0.0000 N   0  0  0  0  0  0
    3.5724    2.0625    0.0000 C   0  0  0  0  0  0
    4.2868    2.4750    0.0000 C   0  0  0  0  0  0
    5.0013    2.0625    0.0000 C   0  0  0  0  0  0
    5.0013    1.2375    0.0000 O   0  0  0  0  0  0
    4.2868    0.8250    0.0000 C   0  0  0  0  0  0
    3.5724    1.2375    0.0000 C   0  0  0  0  0  0
   -2.1434    2.0625    0.0000 C   0  0  0  0  0  0
   -2.8579    2.4750    0.0000 C   0  0  0  0  0  0
  1  2  1  0  0  0
  2  3  1  0  0  0
  3  4  2  0  0  0
  3 39  1  0  0  0
  4  5  1  0  0  0
  5  6  2  0  0  0
  6  7  1  0  0  0
  7  8  1  0  0  0
  7 39  2  0  0  0
  8  9  1  0  0  0
  8 15  2  0  0  0
  9 10  1  0  0  0
  9 13  1  0  0  0
 10 11  1  0  0  0
 11 12  1  0  0  0
 12 13  1  0  0  0
 13 14  2  0  0  0
 15 16  1  0  0  0
 16 17  1  0  0  0
 16 38  2  0  0  0
 17 18  2  0  0  0
 17 19  1  0  0  0
 19 20  1  0  0  0
 20 21  1  0  0  0
 20 28  1  0  0  0
 21 22  1  0  0  0
 22 23  2  0  0  0
 22 27  1  0  0  0
 23 24  1  0  0  0
 24 25  2  0  0  0
 25 26  1  0  0  0
 26 27  2  0  0  0
[truncated: 4,528,081 more chars]
