# Supplementary material for: Integrative Multi-Kinase Approach for the Identification of Potent Antiplasmodial Hits
Source: Front Chem. 2019 Nov 21;7:773. doi: 10.3389/fchem.2019.00773 (PMC6881481; doi:10.3389/fchem.2019.00773)
Supplement: Supplementary file 2 [file Data_Sheet_2.zip › Supp Files/PK6-curated-balanced.sdf]

                    3D
 Structure written by MMmdl.
 40 44  0  0  1  0            999 V2000
    1.5758   -1.3190    0.0000 C   0  0  0  0  0  0
    0.8614   -1.7315    0.0000 C   0  0  0  0  0  0
    0.8614   -2.5565    0.0000 C   0  0  0  0  0  0
    0.1469   -2.9690    0.0000 C   0  0  0  0  0  0
    0.1469   -3.7940    0.0000 F   0  0  0  0  0  0
   -0.5676   -2.5565    0.0000 C   0  0  0  0  0  0
   -0.5676   -1.7315    0.0000 C   0  0  0  0  0  0
    0.1469   -1.3190    0.0000 C   0  0  0  0  0  0
    0.1469   -0.4940    0.0000 C   0  0  0  0  0  0
    0.8614   -0.0815    0.0000 N   0  0  0  0  0  0
    0.8614    0.7435    0.0000 C   0  0  0  0  0  0
    1.5758    1.1560    0.0000 N   0  0  0  0  0  0
    2.2903    0.7435    0.0000 C   0  0  0  0  0  0
    3.0048    1.1560    0.0000 C   0  0  0  0  0  0
    3.7193    0.7435    0.0000 C   0  0  0  0  0  0
    4.4337    1.1560    0.0000 N   0  0  0  0  0  0
    5.1482    0.7435    0.0000 C   0  0  0  0  0  0
    5.8627    1.1560    0.0000 C   0  0  0  0  0  0
    6.5771    0.7435    0.0000 C   0  0  0  0  0  0
    7.2916    1.1560    0.0000 C   0  0  0  0  0  0
    8.0061    0.7435    0.0000 C   0  0  0  0  0  0
    8.0061   -0.0815    0.0000 C   0  0  0  0  0  0
    7.2916   -0.4940    0.0000 C   0  0  0  0  0  0
    6.5771   -0.0815    0.0000 C   0  0  0  0  0  0
    0.1469    1.1560    0.0000 N   0  0  0  0  0  0
   -0.5676    0.7435    0.0000 C   0  0  0  0  0  0
   -0.5676   -0.0815    0.0000 C   0  0  0  0  0  0
   -1.2820   -0.4940    0.0000 C   0  0  0  0  0  0
   -1.9965   -0.0815    0.0000 C   0  0  0  0  0  0
   -1.9965    0.7435    0.0000 C   0  0  0  0  0  0
   -2.7110    1.1560    0.0000 O   0  0  0  0  0  0
   -1.2820    1.1560    0.0000 N   0  0  0  0  0  0
   -1.2820    1.9810    0.0000 C   0  0  0  0  0  0
   -1.9965    2.3935    0.0000 C   0  0  0  0  0  0
   -2.7110    1.9810    0.0000 F   0  0  0  0  0  0
   -1.9965    3.2185    0.0000 C   0  0  0  0  0  0
   -1.2820    3.6310    0.0000 C   0  0  0  0  0  0
   -0.5676    3.2185    0.0000 C   0  0  0  0  0  0
   -0.5676    2.3935    0.0000 C   0  0  0  0  0  0
    0.1469    1.9810    0.0000 F   0  0  0  0  0  0
  1  2  1  0  0  0
  2  3  2  0  0  0
  2  8  1  0  0  0
  3  4  1  0  0  0
  4  5  1  0  0  0
  4  6  2  0  0  0
  6  7  1  0  0  0
  7  8  2  0  0  0
  8  9  1  0  0  0
  9 10  2  0  0  0
  9 27  1  0  0  0
 10 11  1  0  0  0
 11 12  1  0  0  0
 11 25  2  0  0  0
 12 13  1  0  0  0
 13 14  1  0  0  0
 14 15  1  0  0  0
 15 16  1  0  0  0
 16 17  1  0  0  0
 17 18  1  0  0  0
 18 19  1  0  0  0
 19 20  2  0  0  0
 19 24  1  0  0  0
 20 21  1  0  0  0
 21 22  2  0  0  0
 22 23  1  0  0  0
 23 24  2  0  0  0
 25 26  1  0  0  0
 26 27  2  0  0  0
 26 32  1  0  0  0
 27 28  1  0  0  0
 28 29  2  0  0  0
 29 30  1  0  0  0
 30 31  2  0  0  0
 30 32  1  0  0  0
 32 33  1  0  0  0
 33 34  2  0  0  0
 33 39  1  0  0  0
 34 35  1  0  0  0
 34 36  1  0  0  0
 36 37  2  0  0  0
 37 38  1  0  0  0
 38 39  2  0  0  0
 39 40  1  0  0  0
M  END
> <Outcome>
Inactive

$$$$

                    3D
 Structure written by MMmdl.
 43 47  0  0  1  0            999 V2000
    3.4664    6.6462    0.0000 C   0  0  0  0  0  0
    4.1809    6.2337    0.0000 C   0  0  3  0  0  0
    4.8954    6.6462    0.0000 C   0  0  0  0  0  0
    5.6099    6.2337    0.0000 C   0  0  0  0  0  0
    5.6099    5.4087    0.0000 C   0  0  0  0  0  0
    4.8954    4.9962    0.0000 C   0  0  0  0  0  0
    4.1809    5.4087    0.0000 N   0  0  0  0  0  0
    3.4664    4.9962    0.0000 C   0  0  0  0  0  0
    3.4664    4.1712    0.0000 C   0  0  0  0  0  0
    2.7520    3.7587    0.0000 C   0  0  0  0  0  0
    2.7520    2.9337    0.0000 N   0  0  0  0  0  0
    2.0375    2.5212    0.0000 C   0  0  0  0  0  0
    2.0375    1.6962    0.0000 N   0  0  0  0  0  0
    1.3230    1.2837    0.0000 C   0  0  0  0  0  0
    0.6086    1.6962    0.0000 C   0  0  0  0  0  0
   -0.1761    1.4412    0.0000 C   0  0  0  0  0  0
   -0.4310    0.6566    0.0000 C   0  0  0  0  0  0
    0.1210    0.0435    0.0000 C   0  0  0  0  0  0
   -0.1339   -0.7411    0.0000 C   0  0  0  0  0  0
   -0.9409   -0.9126    0.0000 C   0  0  0  0  0  0
   -1.1958   -1.6973    0.0000 N   0  0  0  0  0  0
   -2.0028   -1.8688    0.0000 C   0  0  0  0  0  0
   -2.5548   -1.2557    0.0000 O   0  0  0  0  0  0
   -2.2577   -2.6534    0.0000 N   0  0  0  0  0  0
   -3.0647   -2.8249    0.0000 C   0  0  0  0  0  0
   -3.3196   -3.6096    0.0000 C   0  0  0  0  0  0
   -4.1266   -3.7811    0.0000 C   0  0  0  0  0  0
   -4.3816   -4.5657    0.0000 C   0  0  0  0  0  0
   -4.6365   -5.3503    0.0000 F   0  0  0  0  0  0
   -5.1662   -4.3108    0.0000 F   0  0  0  0  0  0
   -3.5969   -4.8206    0.0000 F   0  0  0  0  0  0
   -4.6786   -3.1680    0.0000 C   0  0  0  0  0  0
   -4.4237   -2.3834    0.0000 C   0  0  0  0  0  0
   -3.6167   -2.2118    0.0000 C   0  0  0  0  0  0
   -3.3618   -1.4272    0.0000 F   0  0  0  0  0  0
   -1.4929   -0.2995    0.0000 C   0  0  0  0  0  0
   -2.2999   -0.4711    0.0000 F   0  0  0  0  0  0
   -1.2380    0.4851    0.0000 C   0  0  0  0  0  0
   -0.6610    2.1087    0.0000 N   0  0  0  0  0  0
   -0.1761    2.7761    0.0000 N   0  0  0  0  0  0
   -0.4310    3.5607    0.0000 C   0  0  0  0  0  0
    0.6086    2.5212    0.0000 C   0  0  0  0  0  0
    1.3230    2.9337    0.0000 N   0  0  0  0  0  0
  1  2  1  0  0  0
  2  3  1  0  0  0
  2  7  1  0  0  0
  3  4  1  0  0  0
  4  5  1  0  0  0
  5  6  1  0  0  0
  6  7  1  0  0  0
  7  8  1  0  0  0
  8  9  1  0  0  0
  9 10  1  0  0  0
 10 11  1  0  0  0
 11 12  1  0  0  0
 12 13  2  0  0  0
 12 43  1  0  0  0
 13 14  1  0  0  0
 14 15  2  0  0  0
 15 16  1  0  0  0
 15 42  1  0  0  0
 16 17  1  0  0  0
 16 39  2  0  0  0
 17 18  2  0  0  0
 17 38  1  0  0  0
 18 19  1  0  0  0
 19 20  2  0  0  0
 20 21  1  0  0  0
 20 36  1  0  0  0
 21 22  1  0  0  0
 22 23  2  0  0  0
 22 24  1  0  0  0
 24 25  1  0  0  0
 25 26  2  0  0  0
 25 34  1  0  0  0
 26 27  1  0  0  0
 27 28  1  0  0  0
 27 32  2  0  0  0
 28 29  1  0  0  0
 28 30  1  0  0  0
 28 31  1  0  0  0
 32 33  1  0  0  0
 33 34  2  0  0  0
 34 35  1  0  0  0
 36 37  1  0  0  0
 36 38  2  0  0  0
 39 40  1  0  0  0
 40 41  1  0  0  0
 40 42  1  0  0  0
 42 43  2  0  0  0
M  END
> <Outcome>
Inactive

$$$$

                    3D
 Structure written by MMmdl.
 29 32  0  0  1  0            999 V2000
   -2.2962    6.0375    0.0000 C   0  0  0  0  0  0
   -2.2962    5.2125    0.0000 C   0  0  0  0  0  0
   -1.5817    4.8000    0.0000 C   0  0  0  0  0  0
   -1.5817    3.9750    0.0000 C   0  0  0  0  0  0
   -2.2962    3.5625    0.0000 C   0  0  0  0  0  0
   -2.2962    2.7375    0.0000 N   0  0  0  0  0  0
   -1.5817    2.3250    0.0000 C   0  0  0  0  0  0
   -0.8672    2.7375    0.0000 O   0  0  0  0  0  0
   -1.5817    1.5000    0.0000 C   0  0  0  0  0  0
   -0.8672    1.0875    0.0000 C   0  0  0  0  0  0
   -0.8672    0.2625    0.0000 C   0  0  0  0  0  0
   -1.5817   -0.1500    0.0000 C   0  0  0  0  0  0
   -1.5817   -0.9750    0.0000 N   0  0  0  0  0  0
   -0.8672   -1.3875    0.0000 C   0  0  0  0  0  0
   -0.8672   -2.2125    0.0000 C   0  0  0  0  0  0
   -1.5817   -2.6250    0.0000 C   0  0  0  0  0  0
   -1.5817   -3.4500    0.0000 C   0  0  0  0  0  0
   -0.8672   -3.8625    0.0000 C   0  0  0  0  0  0
   -0.8672   -4.6875    0.0000 C   0  0  0  0  0  0
   -1.5817   -5.1000    0.0000 C   0  0  0  0  0  0
   -2.2962   -4.6875    0.0000 C   0  0  0  0  0  0
   -2.2962   -3.8625    0.0000 C   0  0  0  0  0  0
   -3.0107   -3.4500    0.0000 C   0  0  0  0  0  0
   -2.2962   -2.2125    0.0000 C   0  0  0  0  0  0
   -2.2962   -1.3875    0.0000 C   0  0  0  0  0  0
   -2.2962    0.2625    0.0000 N   0  0  0  0  0  0
   -2.2962    1.0875    0.0000 C   0  0  0  0  0  0
   -3.0107    3.9750    0.0000 C   0  0  0  0  0  0
   -3.0107    4.8000    0.0000 C   0  0  0  0  0  0
  1  2  1  0  0  0
  2  3  2  0  0  0
  2 29  1  0  0  0
  3  4  1  0  0  0
  4  5  2  0  0  0
  5  6  1  0  0  0
  5 28  1  0  0  0
  6  7  1  0  0  0
  7  8  2  0  0  0
  7  9  1  0  0  0
  9 10  2  0  0  0
  9 27  1  0  0  0
 10 11  1  0  0  0
 11 12  2  0  0  0
 12 13  1  0  0  0
 12 26  1  0  0  0
 13 14  1  0  0  0
 13 25  1  0  0  0
 14 15  1  0  0  0
 15 16  1  0  0  0
 16 17  1  0  0  0
 16 24  1  0  0  0
 17 18  2  0  0  0
 17 22  1  0  0  0
 18 19  1  0  0  0
 19 20  2  0  0  0
 20 21  1  0  0  0
 21 22  2  0  0  0
 22 23  1  0  0  0
 24 25  1  0  0  0
 26 27  2  0  0  0
 28 29  2  0  0  0
M  END
> <Outcome>
Inactive

$$$$

                    3D
 Structure written by MMmdl.
 29 32  0  0  1  0            999 V2000
    1.5937    4.3836    0.0000 C   0  0  0  0  0  0
    1.5937    3.5586    0.0000 C   0  0  0  0  0  0
    2.3082    3.1461    0.0000 C   0  0  0  0  0  0
    2.3082    2.3211    0.0000 C   0  0  0  0  0  0
    1.5937    1.9086    0.0000 C   0  0  0  0  0  0
    1.5937    1.0836    0.0000 N   0  0  0  0  0  0
    0.8793    0.6711    0.0000 C   0  0  0  0  0  0
    0.1648    1.0836    0.0000 O   0  0  0  0  0  0
    0.8793   -0.1539    0.0000 C   0  0  0  0  0  0
    1.5937   -0.5664    0.0000 C   0  0  0  0  0  0
    1.5937   -1.3914    0.0000 C   0  0  0  0  0  0
    0.8793   -1.8039    0.0000 N   0  0  0  0  0  0
    0.1648   -1.3914    0.0000 C   0  0  0  0  0  0
   -0.5497   -1.8039    0.0000 N   0  0  0  0  0  0
   -0.5497   -2.6289    0.0000 C   0  0  0  0  0  0
   -1.2641   -3.0414    0.0000 C   0  0  0  0  0  0
   -1.9786   -2.6289    0.0000 N   0  0  0  0  0  0
   -2.6931   -3.0414    0.0000 C   0  0  0  0  0  0
   -2.6931   -3.8664    0.0000 C   0  0  0  0  0  0
   -3.4076   -4.2789    0.0000 C   0  0  0  0  0  0
   -4.1220   -3.8664    0.0000 N   0  0  0  0  0  0
   -4.1220   -3.0414    0.0000 C   0  0  0  0  0  0
   -3.4076   -2.6289    0.0000 C   0  0  0  0  0  0
   -1.9786   -1.8039    0.0000 C   0  0  0  0  0  0
   -1.2641   -1.3914    0.0000 C   0  0  0  0  0  0
    0.1648   -0.5664    0.0000 C   0  0  0  0  0  0
    0.8793    2.3211    0.0000 C   0  0  0  0  0  0
    0.8793    3.1461    0.0000 C   0  0  0  0  0  0
    0.1648    3.5586    0.0000 F   0  0  0  0  0  0
  1  2  1  0  0  0
  2  3  2  0  0  0
  2 28  1  0  0  0
  3  4  1  0  0  0
  4  5  2  0  0  0
  5  6  1  0  0  0
  5 27  1  0  0  0
  6  7  1  0  0  0
  7  8  2  0  0  0
  7  9  1  0  0  0
  9 10  2  0  0  0
  9 26  1  0  0  0
 10 11  1  0  0  0
 11 12  2  0  0  0
 12 13  1  0  0  0
 13 14  1  0  0  0
 13 26  2  0  0  0
 14 15  1  0  0  0
 14 25  1  0  0  0
 15 16  1  0  0  0
 16 17  1  0  0  0
 17 18  1  0  0  0
 17 24  1  0  0  0
 18 19  2  0  0  0
 18 23  1  0  0  0
 19 20  1  0  0  0
 20 21  2  0  0  0
 21 22  1  0  0  0
 22 23  2  0  0  0
 24 25  1  0  0  0
 27 28  2  0  0  0
 28 29  1  0  0  0
M  END
> <Outcome>
Inactive

$$$$

                    3D
 Structure written by MMmdl.
 36 39  0  0  1  0            999 V2000
   -6.9688   -0.8063    0.0000 C   0  0  0  0  0  0
   -6.6333   -0.0526    0.0000 C   0  0  0  0  0  0
   -7.1182    0.6148    0.0000 C   0  0  0  0  0  0
   -6.7826    1.3685    0.0000 C   0  0  0  0  0  0
   -7.2675    2.0359    0.0000 C   0  0  0  0  0  0
   -7.7525    2.7034    0.0000 F   0  0  0  0  0  0
   -7.9350    1.5510    0.0000 F   0  0  0  0  0  0
   -6.6001    2.5209    0.0000 F   0  0  0  0  0  0
   -5.9621    1.4547    0.0000 C   0  0  0  0  0  0
   -5.4772    0.7873    0.0000 C   0  0  0  0  0  0
   -4.6567    0.8735    0.0000 N   0  0  0  0  0  0
   -4.2442    1.5880    0.0000 N   0  0  0  0  0  0
   -3.4373    1.4165    0.0000 C   0  0  0  0  0  0
   -3.3510    0.5960    0.0000 C   0  0  0  0  0  0
   -2.6366    0.1835    0.0000 C   0  0  0  0  0  0
   -1.9221    0.5960    0.0000 C   0  0  0  0  0  0
   -1.2076    0.1835    0.0000 C   0  0  0  0  0  0
   -1.2076   -0.6415    0.0000 C   0  0  0  0  0  0
   -0.4931   -1.0540    0.0000 C   0  0  0  0  0  0
   -0.4931   -1.8790    0.0000 O   0  0  0  0  0  0
    0.2213   -0.6415    0.0000 N   0  0  0  0  0  0
    0.9358   -1.0540    0.0000 C   0  0  0  0  0  0
    1.6503   -0.6415    0.0000 C   0  0  0  0  0  0
    2.3647   -1.0540    0.0000 N   0  0  0  0  0  0
    3.0792   -0.6415    0.0000 C   0  0  0  0  0  0
    3.7937   -1.0540    0.0000 C   0  0  0  0  0  0
    4.5082   -0.6415    0.0000 C   0  0  0  0  0  0
    5.2226   -1.0540    0.0000 C   0  0  0  0  0  0
    5.2226   -1.8790    0.0000 C   0  0  0  0  0  0
    4.5082   -2.2915    0.0000 C   0  0  0  0  0  0
    3.7937   -1.8790    0.0000 C   0  0  0  0  0  0
   -1.9221   -1.0540    0.0000 C   0  0  0  0  0  0
   -2.6366   -0.6415    0.0000 C   0  0  0  0  0  0
   -4.1047    0.2604    0.0000 C   0  0  0  0  0  0
   -4.2762   -0.5465    0.0000 N   0  0  0  0  0  0
   -5.8128    0.0336    0.0000 N   0  0  0  0  0  0
  1  2  1  0  0  0
  2  3  2  0  0  0
  2 36  1  0  0  0
  3  4  1  0  0  0
  4  5  1  0  0  0
  4  9  2  0  0  0
  5  6  1  0  0  0
  5  7  1  0  0  0
  5  8  1  0  0  0
  9 10  1  0  0  0
 10 11  1  0  0  0
 10 36  2  0  0  0
 11 12  1  0  0  0
 11 34  1  0  0  0
 12 13  2  0  0  0
 13 14  1  0  0  0
 14 15  1  0  0  0
 14 34  2  0  0  0
 15 16  2  0  0  0
 15 33  1  0  0  0
 16 17  1  0  0  0
 17 18  2  0  0  0
 18 19  1  0  0  0
 18 32  1  0  0  0
 19 20  2  0  0  0
 19 21  1  0  0  0
 21 22  1  0  0  0
 22 23  1  0  0  0
 23 24  1  0  0  0
 24 25  1  0  0  0
 25 26  1  0  0  0
 26 27  2  0  0  0
 26 31  1  0  0  0
 27 28  1  0  0  0
 28 29  2  0  0  0
 29 30  1  0  0  0
 30 31  2  0  0  0
 32 33  2  0  0  0
 34 35  1  0  0  0
M  END
> <Outcome>
Inactive

$$$$

                    3D
 Structure written by MMmdl.
 40 45  0  0  1  0            999 V2000
   -2.7675    2.2883    0.0000 C   0  0  0  0  0  0
   -2.5125    1.5037    0.0000 N   0  0  0  0  0  0
   -1.7056    1.3321    0.0000 C   0  0  0  0  0  0
   -1.4506    0.5475    0.0000 C   0  0  0  0  0  0
   -2.0027   -0.0656    0.0000 N   0  0  0  0  0  0
   -1.7477   -0.8502    0.0000 C   0  0  0  0  0  0
   -0.9408   -1.0217    0.0000 C   0  0  0  0  0  0
   -0.6858   -1.8063    0.0000 C   0  0  0  0  0  0
   -1.2379   -2.4194    0.0000 C   0  0  0  0  0  0
   -0.8254   -3.1339    0.0000 C   0  0  0  0  0  0
   -0.0184   -2.9624    0.0000 C   0  0  0  0  0  0
    0.0679   -2.1419    0.0000 N   0  0  0  0  0  0
    0.7823   -1.7294    0.0000 C   0  0  0  0  0  0
    1.4968   -2.1419    0.0000 O   0  0  0  0  0  0
    0.7823   -0.9044    0.0000 C   0  0  0  0  0  0
    1.4968   -0.4919    0.0000 C   0  0  0  0  0  0
    1.4968    0.3331    0.0000 C   0  0  0  0  0  0
    2.2113    0.7456    0.0000 C   0  0  0  0  0  0
    2.9257    0.3331    0.0000 C   0  0  0  0  0  0
    3.6402    0.7456    0.0000 N   0  0  0  0  0  0
    3.6402    1.5706    0.0000 C   0  0  0  0  0  0
    2.9257    1.9831    0.0000 O   0  0  0  0  0  0
    4.3547    1.9831    0.0000 N   0  0  0  0  0  0
    4.3547    2.8081    0.0000 C   0  0  0  0  0  0
    3.6402    3.2206    0.0000 C   0  0  0  0  0  0
    3.6402    4.0456    0.0000 C   0  0  0  0  0  0
    4.3547    4.4581    0.0000 C   0  0  0  0  0  0
    5.0692    4.0456    0.0000 C   0  0  0  0  0  0
    5.7836    4.4581    0.0000 C   0  0  0  0  0  0
    6.4981    4.0456    0.0000 C   0  0  0  0  0  0
    6.4981    3.2206    0.0000 C   0  0  0  0  0  0
    5.7836    2.8081    0.0000 C   0  0  0  0  0  0
    5.0692    3.2206    0.0000 C   0  0  0  0  0  0
    2.9257   -0.4919    0.0000 C   0  0  0  0  0  0
    2.2113   -0.9044    0.0000 C   0  0  0  0  0  0
   -2.0448   -2.2479    0.0000 C   0  0  0  0  0  0
   -2.2998   -1.4633    0.0000 C   0  0  0  0  0  0
   -3.1067   -1.2918    0.0000 Cl  0  0  0  0  0  0
   -2.8096    0.1060    0.0000 C   0  0  0  0  0  0
   -3.0646    0.8906    0.0000 C   0  0  0  0  0  0
  1  2  1  0  0  0
  2  3  1  0  0  0
  2 40  1  0  0  0
  3  4  1  0  0  0
  4  5  1  0  0  0
  5  6  1  0  0  0
  5 39  1  0  0  0
  6  7  2  0  0  0
  6 37  1  0  0  0
  7  8  1  0  0  0
  8  9  2  0  0  0
  8 12  1  0  0  0
  9 10  1  0  0  0
  9 36  1  0  0  0
 10 11  1  0  0  0
 11 12  1  0  0  0
 12 13  1  0  0  0
 13 14  2  0  0  0
 13 15  1  0  0  0
 15 16  1  0  0  0
 16 17  2  0  0  0
 16 35  1  0  0  0
 17 18  1  0  0  0
 18 19  2  0  0  0
 19 20  1  0  0  0
 19 34  1  0  0  0
 20 21  1  0  0  0
 21 22  2  0  0  0
 21 23  1  0  0  0
 23 24  1  0  0  0
 24 25  2  0  0  0
 24 33  1  0  0  0
 25 26  1  0  0  0
 26 27  2  0  0  0
 27 28  1  0  0  0
 28 29  1  0  0  0
 28 33  2  0  0  0
 29 30  2  0  0  0
 30 31  1  0  0  0
 31 32  2  0  0  0
 32 33  1  0  0  0
 34 35  2  0  0  0
 36 37  2  0  0  0
 37 38  1  0  0  0
 39 40  1  0  0  0
M  END
> <Outcome>
Inactive

$$$$

                    3D
 Structure written by MMmdl.
 44 48  0  0  1  0            999 V2000
   -1.1579   -4.4982    0.0000 C   0  0  0  0  0  0
   -0.9029   -3.7136    0.0000 N   0  0  0  0  0  0
   -1.3879   -3.0461    0.0000 N   0  0  0  0  0  0
   -0.9029   -2.3787    0.0000 C   0  0  0  0  0  0
   -1.1579   -1.5941    0.0000 C   0  0  0  0  0  0
   -1.9648   -1.4225    0.0000 C   0  0  0  0  0  0
   -2.2198   -0.6379    0.0000 C   0  0  0  0  0  0
   -1.6678   -0.0248    0.0000 C   0  0  0  0  0  0
   -1.9227    0.7598    0.0000 N   0  0  0  0  0  0
   -1.3707    1.3729    0.0000 C   0  0  0  0  0  0
   -0.5637    1.2014    0.0000 O   0  0  0  0  0  0
   -1.6256    2.1575    0.0000 N   0  0  0  0  0  0
   -1.0736    2.7706    0.0000 C   0  0  0  0  0  0
   -1.3285    3.5552    0.0000 C   0  0  0  0  0  0
   -0.7765    4.1683    0.0000 C   0  0  0  0  0  0
   -1.0314    4.9529    0.0000 C   0  0  0  0  0  0
   -1.2863    5.7376    0.0000 F   0  0  0  0  0  0
   -1.8160    4.6980    0.0000 F   0  0  0  0  0  0
   -0.2468    5.2079    0.0000 F   0  0  0  0  0  0
    0.0305    3.9968    0.0000 C   0  0  0  0  0  0
    0.2854    3.2122    0.0000 C   0  0  0  0  0  0
    1.0924    3.0406    0.0000 C   0  0  0  0  0  0
    1.8994    2.8691    0.0000 F   0  0  0  0  0  0
    0.9209    2.2337    0.0000 F   0  0  0  0  0  0
    1.2639    3.8476    0.0000 F   0  0  0  0  0  0
   -0.2666    2.5991    0.0000 C   0  0  0  0  0  0
   -0.8608   -0.1964    0.0000 C   0  0  0  0  0  0
   -0.3087    0.4167    0.0000 F   0  0  0  0  0  0
   -0.6058   -0.9810    0.0000 C   0  0  0  0  0  0
   -0.1183   -2.6336    0.0000 C   0  0  0  0  0  0
    0.5962   -2.2211    0.0000 C   0  0  0  0  0  0
    1.3106   -2.6336    0.0000 N   0  0  0  0  0  0
    1.3106   -3.4586    0.0000 C   0  0  0  0  0  0
    2.0251   -3.8711    0.0000 N   0  0  0  0  0  0
    2.0251   -4.6961    0.0000 C   0  0  0  0  0  0
    2.7396   -5.1086    0.0000 C   0  0  0  0  0  0
    2.7396   -5.9336    0.0000 N   0  0  0  0  0  0
    3.4540   -6.3461    0.0000 C   0  0  0  0  0  0
    3.4540   -7.1711    0.0000 C   0  0  0  0  0  0
    2.7396   -7.5836    0.0000 O   0  0  0  0  0  0
    2.0251   -7.1711    0.0000 C   0  0  0  0  0  0
    2.0251   -6.3461    0.0000 C   0  0  0  0  0  0
    0.5962   -3.8711    0.0000 N   0  0  0  0  0  0
   -0.1183   -3.4586    0.0000 C   0  0  0  0  0  0
  1  2  1  0  0  0
  2  3  1  0  0  0
  2 44  1  0  0  0
  3  4  2  0  0  0
  4  5  1  0  0  0
  4 30  1  0  0  0
  5  6  2  0  0  0
  5 29  1  0  0  0
  6  7  1  0  0  0
  7  8  2  0  0  0
  8  9  1  0  0  0
  8 27  1  0  0  0
  9 10  1  0  0  0
 10 11  2  0  0  0
 10 12  1  0  0  0
 12 13  1  0  0  0
 13 14  2  0  0  0
 13 26  1  0  0  0
 14 15  1  0  0  0
 15 16  1  0  0  0
 15 20  2  0  0  0
 16 17  1  0  0  0
 16 18  1  0  0  0
 16 19  1  0  0  0
 20 21  1  0  0  0
 21 22  1  0  0  0
 21 26  2  0  0  0
 22 23  1  0  0  0
 22 24  1  0  0  0
 22 25  1  0  0  0
 27 28  1  0  0  0
 27 29  2  0  0  0
 30 31  2  0  0  0
 30 44  1  0  0  0
 31 32  1  0  0  0
 32 33  2  0  0  0
 33 34  1  0  0  0
 33 43  1  0  0  0
 34 35  1  0  0  0
 35 36  1  0  0  0
 36 37  1  0  0  0
 37 38  1  0  0  0
 37 42  1  0  0  0
 38 39  1  0  0  0
 39 40  1  0  0  0
 40 41  1  0  0  0
 41 42  1  0  0  0
 43 44  2  0  0  0
M  END
> <Outcome>
Inactive

$$$$

                    3D
 Structure written by MMmdl.
 40 43  0  0  1  0            999 V2000
   -7.3752    1.8801    0.0000 C   0  0  0  0  0  0
   -6.6608    1.4676    0.0000 C   0  0  0  0  0  0
   -5.9463    1.8801    0.0000 N   0  0  0  0  0  0
   -5.9463    2.7051    0.0000 C   0  0  0  0  0  0
   -5.2318    3.1176    0.0000 C   0  0  0  0  0  0
   -5.2318    1.4676    0.0000 C   0  0  0  0  0  0
   -4.5174    1.8801    0.0000 C   0  0  0  0  0  0
   -3.8029    1.4676    0.0000 C   0  0  0  0  0  0
   -3.0884    1.8801    0.0000 N   0  0  0  0  0  0
   -2.3739    1.4676    0.0000 C   0  0  0  0  0  0
   -1.6595    1.8801    0.0000 N   0  0  0  0  0  0
   -0.9450    1.4676    0.0000 C   0  0  0  0  0  0
   -0.9450    0.6426    0.0000 C   0  0  0  0  0  0
   -0.3319    0.0906    0.0000 C   0  0  0  0  0  0
    0.4751    0.2621    0.0000 C   0  0  0  0  0  0
    0.7300    1.0467    0.0000 C   0  0  0  0  0  0
    1.5370    1.2183    0.0000 C   0  0  0  0  0  0
    2.0890    0.6052    0.0000 C   0  0  0  0  0  0
    2.8960    0.7767    0.0000 N   0  0  0  0  0  0
    3.4480    0.1636    0.0000 C   0  0  0  0  0  0
    3.1931   -0.6210    0.0000 O   0  0  0  0  0  0
    4.2550    0.3351    0.0000 N   0  0  0  0  0  0
    4.8070   -0.2780    0.0000 C   0  0  0  0  0  0
    5.6140   -0.1064    0.0000 C   0  0  0  0  0  0
    6.1660   -0.7195    0.0000 C   0  0  0  0  0  0
    6.9730   -0.5480    0.0000 C   0  0  0  0  0  0
    7.7800   -0.3765    0.0000 F   0  0  0  0  0  0
    7.1445   -1.3550    0.0000 F   0  0  0  0  0  0
    6.8015    0.2590    0.0000 F   0  0  0  0  0  0
    5.9111   -1.5042    0.0000 C   0  0  0  0  0  0
    5.1041   -1.6757    0.0000 C   0  0  0  0  0  0
    4.5521   -1.0626    0.0000 C   0  0  0  0  0  0
    3.7451   -1.2341    0.0000 F   0  0  0  0  0  0
    1.8341   -0.1795    0.0000 C   0  0  0  0  0  0
    1.0271   -0.3510    0.0000 C   0  0  0  0  0  0
   -0.6675   -0.6631    0.0000 N   0  0  0  0  0  0
   -1.4879   -0.5769    0.0000 N   0  0  0  0  0  0
   -2.0400   -1.1900    0.0000 C   0  0  0  0  0  0
   -1.6595    0.2301    0.0000 C   0  0  0  0  0  0
   -2.3739    0.6426    0.0000 N   0  0  0  0  0  0
  1  2  1  0  0  0
  2  3  1  0  0  0
  3  4  1  0  0  0
  3  6  1  0  0  0
  4  5  1  0  0  0
  6  7  1  0  0  0
  7  8  1  0  0  0
  8  9  1  0  0  0
  9 10  1  0  0  0
 10 11  2  0  0  0
 10 40  1  0  0  0
 11 12  1  0  0  0
 12 13  2  0  0  0
 13 14  1  0  0  0
 13 39  1  0  0  0
 14 15  1  0  0  0
 14 36  2  0  0  0
 15 16  2  0  0  0
 15 35  1  0  0  0
 16 17  1  0  0  0
 17 18  2  0  0  0
 18 19  1  0  0  0
 18 34  1  0  0  0
 19 20  1  0  0  0
 20 21  2  0  0  0
 20 22  1  0  0  0
 22 23  1  0  0  0
 23 24  2  0  0  0
 23 32  1  0  0  0
 24 25  1  0  0  0
 25 26  1  0  0  0
 25 30  2  0  0  0
 26 27  1  0  0  0
 26 28  1  0  0  0
 26 29  1  0  0  0
 30 31  1  0  0  0
 31 32  2  0  0  0
 32 33  1  0  0  0
 34 35  2  0  0  0
 36 37  1  0  0  0
 37 38  1  0  0  0
 37 39  1  0  0  0
 39 40  2  0  0  0
M  END
> <Outcome>
Inactive

$$$$

                    3D
 Structure written by MMmdl.
 46 52  0  0  1  0            999 V2000
   -1.6422   -6.5338    0.0000 C   0  0  0  0  0  0
   -1.3872   -5.7491    0.0000 N   0  0  0  0  0  0
   -1.9393   -5.1360    0.0000 C   0  0  0  0  0  0
   -1.6843   -4.3514    0.0000 C   0  0  0  0  0  0
   -0.8774   -4.1799    0.0000 N   0  0  0  0  0  0
   -0.6224   -3.3953    0.0000 C   0  0  0  0  0  0
   -1.1744   -2.7822    0.0000 C   0  0  0  0  0  0
   -0.9195   -1.9976    0.0000 C   0  0  0  0  0  0
   -0.1125   -1.8260    0.0000 C   0  0  0  0  0  0
    0.1424   -1.0414    0.0000 N   0  0  0  0  0  0
   -0.4096   -0.4283    0.0000 C   0  0  0  0  0  0
   -1.2166   -0.5998    0.0000 N   0  0  0  0  0  0
   -1.7686    0.0132    0.0000 C   0  0  0  0  0  0
   -1.5137    0.7979    0.0000 C   0  0  0  0  0  0
   -0.7067    0.9694    0.0000 C   0  0  0  0  0  0
   -0.4518    1.7540    0.0000 C   0  0  0  0  0  0
   -0.9367    2.4215    0.0000 C   0  0  0  0  0  0
   -1.7617    2.4215    0.0000 C   0  0  0  0  0  0
   -2.1742    1.7070    0.0000 C   0  0  0  0  0  0
   -2.9992    1.7070    0.0000 C   0  0  0  0  0  0
   -3.4117    2.4215    0.0000 C   0  0  0  0  0  0
   -2.9992    3.1359    0.0000 C   0  0  0  0  0  0
   -3.4117    3.8504    0.0000 N   0  0  0  0  0  0
   -4.2367    3.8504    0.0000 C   0  0  0  0  0  0
   -4.6492    3.1359    0.0000 O   0  0  0  0  0  0
   -4.6492    4.5649    0.0000 C   0  0  0  0  0  0
   -5.4742    4.5649    0.0000 C   0  0  0  0  0  0
   -5.8867    3.8504    0.0000 F   0  0  0  0  0  0
   -5.8867    5.2793    0.0000 C   0  0  0  0  0  0
   -5.4742    5.9938    0.0000 C   0  0  0  0  0  0
   -4.6492    5.9938    0.0000 C   0  0  0  0  0  0
   -4.2367    5.2793    0.0000 C   0  0  0  0  0  0
   -3.4117    5.2793    0.0000 F   0  0  0  0  0  0
   -2.1742    3.1359    0.0000 C   0  0  0  0  0  0
   -0.4518    3.0889    0.0000 N   0  0  0  0  0  0
    0.3328    2.8340    0.0000 N   0  0  0  0  0  0
    1.0473    3.2465    0.0000 C   0  0  0  0  0  0
    1.7618    2.8340    0.0000 C   0  0  0  0  0  0
    1.7618    2.0090    0.0000 C   0  0  0  0  0  0
    1.0473    1.5965    0.0000 C   0  0  0  0  0  0
    0.3328    2.0090    0.0000 C   0  0  0  0  0  0
   -0.1547    0.3563    0.0000 N   0  0  0  0  0  0
    0.4395   -2.4391    0.0000 C   0  0  0  0  0  0
    0.1846   -3.2238    0.0000 C   0  0  0  0  0  0
   -0.3253   -4.7930    0.0000 C   0  0  0  0  0  0
   -0.5803   -5.5776    0.0000 C   0  0  0  0  0  0
  1  2  1  0  0  0
  2  3  1  0  0  0
  2 46  1  0  0  0
  3  4  1  0  0  0
  4  5  1  0  0  0
  5  6  1  0  0  0
  5 45  1  0  0  0
  6  7  2  0  0  0
  6 44  1  0  0  0
  7  8  1  0  0  0
  8  9  2  0  0  0
  9 10  1  0  0  0
  9 43  1  0  0  0
 10 11  1  0  0  0
 11 12  2  0  0  0
 11 42  1  0  0  0
 12 13  1  0  0  0
 13 14  2  0  0  0
 14 15  1  0  0  0
 15 16  1  0  0  0
 15 42  2  0  0  0
 16 17  1  0  0  0
 16 41  2  0  0  0
 17 18  1  0  0  0
 17 35  2  0  0  0
 18 19  2  0  0  0
 18 34  1  0  0  0
 19 20  1  0  0  0
 20 21  2  0  0  0
 21 22  1  0  0  0
 22 23  1  0  0  0
 22 34  2  0  0  0
 23 24  1  0  0  0
 24 25  2  0  0  0
 24 26  1  0  0  0
 26 27  2  0  0  0
 26 32  1  0  0  0
 27 28  1  0  0  0
 27 29  1  0  0  0
 29 30  2  0  0  0
 30 31  1  0  0  0
 31 32  2  0  0  0
 32 33  1  0  0  0
 35 36  1  0  0  0
 36 37  1  0  0  0
 36 41  1  0  0  0
 37 38  2  0  0  0
 38 39  1  0  0  0
 39 40  2  0  0  0
 40 41  1  0  0  0
 43 44  2  0  0  0
 45 46  1  0  0  0
M  END
> <Outcome>
Inactive

$$$$

                    3D
 Structure written by MMmdl.
 41 45  0  0  1  0            999 V2000
    3.7358    5.8328    0.0000 C   0  0  0  0  0  0
    3.0213    5.4203    0.0000 C   0  0  0  0  0  0
    3.0213    4.5953    0.0000 C   0  0  0  0  0  0
    2.3069    4.1828    0.0000 N   0  0  0  0  0  0
    2.3069    3.3578    0.0000 C   0  0  0  0  0  0
    1.5924    2.9453    0.0000 C   0  0  0  0  0  0
    1.5924    2.1203    0.0000 C   0  0  0  0  0  0
    0.8779    1.7078    0.0000 C   0  0  0  0  0  0
    0.1635    2.1203    0.0000 C   0  0  0  0  0  0
   -0.5510    1.7078    0.0000 C   0  0  0  0  0  0
   -0.5510    0.8828    0.0000 C   0  0  0  0  0  0
   -1.2655    0.4703    0.0000 C   0  0  0  0  0  0
   -1.9800    0.8828    0.0000 C   0  0  0  0  0  0
   -2.6944    0.4703    0.0000 C   0  0  0  0  0  0
   -2.6944   -0.3547    0.0000 N   0  0  0  0  0  0
   -3.4089   -0.7672    0.0000 C   0  0  0  0  0  0
   -4.1234   -0.3547    0.0000 C   0  0  0  0  0  0
   -4.1234    0.4703    0.0000 C   0  0  0  0  0  0
   -4.8378    0.8828    0.0000 N   0  0  0  0  0  0
   -5.5523    0.4703    0.0000 C   0  0  0  0  0  0
   -6.2668    0.8828    0.0000 C   0  0  0  0  0  0
   -5.5523   -0.3547    0.0000 C   0  0  0  0  0  0
   -4.8378   -0.7672    0.0000 N   0  0  0  0  0  0
   -1.9800   -0.7672    0.0000 C   0  0  0  0  0  0
   -1.2655   -0.3547    0.0000 O   0  0  0  0  0  0
   -1.9800   -1.5922    0.0000 C   0  0  0  0  0  0
   -1.3125   -2.0771    0.0000 N   0  0  0  0  0  0
   -1.5675   -2.8617    0.0000 N   0  0  0  0  0  0
   -1.0825   -3.5292    0.0000 C   0  0  0  0  0  0
   -0.2621   -3.4429    0.0000 C   0  0  0  0  0  0
    0.2229   -4.1104    0.0000 C   0  0  0  0  0  0
   -0.1127   -4.8641    0.0000 C   0  0  0  0  0  0
   -0.9332   -4.9503    0.0000 C   0  0  0  0  0  0
   -1.4181   -4.2829    0.0000 C   0  0  0  0  0  0
   -2.3925   -2.8617    0.0000 N   0  0  0  0  0  0
   -2.6474   -2.0771    0.0000 C   0  0  0  0  0  0
   -3.4320   -1.8222    0.0000 C   0  0  0  0  0  0
   -1.9800    1.7078    0.0000 C   0  0  0  0  0  0
   -1.2655    2.1203    0.0000 C   0  0  0  0  0  0
    0.1635    2.9453    0.0000 N   0  0  0  0  0  0
    0.8779    3.3578    0.0000 C   0  0  0  0  0  0
  1  2  1  0  0  0
  2  3  1  0  0  0
  3  4  1  0  0  0
  4  5  1  0  0  0
  5  6  1  0  0  0
  6  7  2  0  0  0
  6 41  1  0  0  0
  7  8  1  0  0  0
  8  9  2  0  0  0
  9 10  1  0  0  0
  9 40  1  0  0  0
 10 11  2  0  0  0
 10 39  1  0  0  0
 11 12  1  0  0  0
 12 13  2  0  0  0
 13 14  1  0  0  0
 13 38  1  0  0  0
 14 15  1  0  0  0
 15 16  1  0  0  0
 15 24  1  0  0  0
 16 17  1  0  0  0
 17 18  2  0  0  0
 17 23  1  0  0  0
 18 19  1  0  0  0
 19 20  2  0  0  0
 20 21  1  0  0  0
 20 22  1  0  0  0
 22 23  2  0  0  0
 24 25  2  0  0  0
 24 26  1  0  0  0
 26 27  2  0  0  0
 26 36  1  0  0  0
 27 28  1  0  0  0
 28 29  1  0  0  0
 28 35  1  0  0  0
 29 30  2  0  0  0
 29 34  1  0  0  0
 30 31  1  0  0  0
 31 32  2  0  0  0
 32 33  1  0  0  0
 33 34  2  0  0  0
 35 36  2  0  0  0
 36 37  1  0  0  0
 38 39  2  0  0  0
 40 41  2  0  0  0
M  END
> <Outcome>
Inactive

$$$$

                    3D
 Structure written by MMmdl.
 30 33  0  0  1  0            999 V2000
   -1.1939    5.5058    0.0000 C   0  0  0  0  0  0
   -1.1939    4.6808    0.0000 C   0  0  0  0  0  0
   -0.4794    4.2683    0.0000 C   0  0  0  0  0  0
   -0.4794    3.4433    0.0000 C   0  0  0  0  0  0
   -1.1939    3.0308    0.0000 C   0  0  0  0  0  0
   -1.1939    2.2058    0.0000 N   0  0  0  0  0  0
   -0.4794    1.7933    0.0000 C   0  0  0  0  0  0
    0.2351    2.2058    0.0000 O   0  0  0  0  0  0
   -0.4794    0.9683    0.0000 C   0  0  0  0  0  0
    0.2351    0.5558    0.0000 N   0  0  0  0  0  0
    0.2351   -0.2692    0.0000 C   0  0  0  0  0  0
    0.9495   -0.6817    0.0000 N   0  0  0  0  0  0
    1.6640   -0.2692    0.0000 C   0  0  0  0  0  0
    2.3785   -0.6817    0.0000 C   0  0  0  0  0  0
    2.3785   -1.5067    0.0000 N   0  0  0  0  0  0
    3.0929   -1.9192    0.0000 C   0  0  0  0  0  0
    3.8074   -1.5067    0.0000 C   0  0  0  0  0  0
    4.5219   -1.9192    0.0000 C   0  0  0  0  0  0
    4.5219   -2.7442    0.0000 N   0  0  0  0  0  0
    3.8074   -3.1567    0.0000 C   0  0  0  0  0  0
    3.0929   -2.7442    0.0000 C   0  0  0  0  0  0
    1.6640   -1.9192    0.0000 C   0  0  0  0  0  0
    0.9495   -1.5067    0.0000 C   0  0  0  0  0  0
   -0.4794   -0.6817    0.0000 C   0  0  0  0  0  0
   -1.1939   -0.2692    0.0000 C   0  0  0  0  0  0
   -1.1939    0.5558    0.0000 C   0  0  0  0  0  0
   -1.9084    0.9683    0.0000 Cl  0  0  0  0  0  0
   -1.9084    3.4433    0.0000 C   0  0  0  0  0  0
   -1.9084    4.2683    0.0000 C   0  0  0  0  0  0
   -2.6228    4.6808    0.0000 F   0  0  0  0  0  0
  1  2  1  0  0  0
  2  3  2  0  0  0
  2 29  1  0  0  0
  3  4  1  0  0  0
  4  5  2  0  0  0
  5  6  1  0  0  0
  5 28  1  0  0  0
  6  7  1  0  0  0
  7  8  2  0  0  0
  7  9  1  0  0  0
  9 10  2  0  0  0
  9 26  1  0  0  0
 10 11  1  0  0  0
 11 12  1  0  0  0
 11 24  2  0  0  0
 12 13  1  0  0  0
 12 23  1  0  0  0
 13 14  1  0  0  0
 14 15  1  0  0  0
 15 16  1  0  0  0
 15 22  1  0  0  0
 16 17  2  0  0  0
 16 21  1  0  0  0
 17 18  1  0  0  0
 18 19  2  0  0  0
 19 20  1  0  0  0
 20 21  2  0  0  0
 22 23  1  0  0  0
 24 25  1  0  0  0
 25 26  2  0  0  0
 26 27  1  0  0  0
 28 29  2  0  0  0
 29 30  1  0  0  0
M  END
> <Outcome>
Inactive

$$$$

                    3D
 Structure written by MMmdl.
 28 31  0  0  1  0            999 V2000
    2.2396   -1.5920    0.0000 C   0  0  0  0  0  0
    2.2396   -2.4170    0.0000 N   0  0  0  0  0  0
    2.9071   -2.9019    0.0000 C   0  0  0  0  0  0
    2.6521   -3.6866    0.0000 N   0  0  0  0  0  0
    1.8271   -3.6866    0.0000 C   0  0  0  0  0  0
    1.5722   -2.9019    0.0000 C   0  0  0  0  0  0
    0.7876   -2.6470    0.0000 C   0  0  0  0  0  0
    0.1745   -3.1990    0.0000 O   0  0  0  0  0  0
    0.6161   -1.8400    0.0000 N   0  0  0  0  0  0
   -0.1686   -1.5851    0.0000 C   0  0  3  0  0  0
   -0.8360   -2.0700    0.0000 C   0  0  0  0  0  0
   -1.5034   -1.5851    0.0000 C   0  0  0  0  0  0
   -1.2485   -0.8005    0.0000 N   0  0  0  0  0  0
   -1.7334   -0.1330    0.0000 C   0  0  0  0  0  0
   -2.5539   -0.2193    0.0000 C   0  0  0  0  0  0
   -3.0388    0.4482    0.0000 C   0  0  0  0  0  0
   -2.7033    1.2019    0.0000 N   0  0  0  0  0  0
   -1.8828    1.2881    0.0000 C   0  0  0  0  0  0
   -1.5472    2.0418    0.0000 N   0  0  0  0  0  0
   -0.7268    2.1280    0.0000 C   0  0  0  0  0  0
   -0.3912    2.8817    0.0000 C   0  0  0  0  0  0
    0.4293    2.9679    0.0000 C   0  0  0  0  0  0
    0.9142    2.3005    0.0000 C   0  0  0  0  0  0
    1.7347    2.3867    0.0000 F   0  0  0  0  0  0
    0.5786    1.5468    0.0000 C   0  0  0  0  0  0
   -0.2418    1.4606    0.0000 C   0  0  0  0  0  0
   -1.3979    0.6207    0.0000 N   0  0  0  0  0  0
   -0.4235   -0.8005    0.0000 C   0  0  0  0  0  0
  1  2  1  0  0  0
  2  3  1  0  0  0
  2  6  1  0  0  0
  3  4  2  0  0  0
  4  5  1  0  0  0
  5  6  2  0  0  0
  6  7  1  0  0  0
  7  8  2  0  0  0
  7  9  1  0  0  0
  9 10  1  0  0  0
 10 11  1  0  0  0
 10 28  1  0  0  0
 11 12  1  0  0  0
 12 13  1  0  0  0
 13 14  1  0  0  0
 13 28  1  0  0  0
 14 15  2  0  0  0
 14 27  1  0  0  0
 15 16  1  0  0  0
 16 17  2  0  0  0
 17 18  1  0  0  0
 18 19  1  0  0  0
 18 27  2  0  0  0
 19 20  1  0  0  0
 20 21  2  0  0  0
 20 26  1  0  0  0
 21 22  1  0  0  0
 22 23  2  0  0  0
 23 24  1  0  0  0
 23 25  1  0  0  0
 25 26  2  0  0  0
M  END
> <Outcome>
Inactive

$$$$

                    3D
 Structure written by MMmdl.
 38 42  0  0  1  0            999 V2000
   -0.0825   -2.3727    0.0000 C   0  0  0  0  0  0
    0.7425   -2.3727    0.0000 C   0  0  3  0  0  0
    1.1550   -3.0872    0.0000 C   0  0  0  0  0  0
    0.7425   -3.8017    0.0000 N   0  0  0  0  0  0
    1.1550   -4.5161    0.0000 C   0  0  0  0  0  0
    0.7425   -5.2306    0.0000 C   0  0  0  0  0  0
   -0.0825   -5.2306    0.0000 N   0  0  0  0  0  0
   -0.4950   -5.9451    0.0000 C   0  0  0  0  0  0
   -0.4950   -4.5161    0.0000 C   0  0  0  0  0  0
   -0.0825   -3.8017    0.0000 C   0  0  0  0  0  0
    1.1550   -1.6583    0.0000 C   0  0  0  0  0  0
    1.9800   -1.6583    0.0000 O   0  0  0  0  0  0
    0.7425   -0.9438    0.0000 N   0  0  0  0  0  0
    1.1550   -0.2293    0.0000 C   0  0  0  0  0  0
    0.7425    0.4852    0.0000 C   0  0  0  0  0  0
    1.1550    1.1996    0.0000 C   0  0  0  0  0  0
    1.9800    1.1996    0.0000 C   0  0  0  0  0  0
    2.3925    1.9141    0.0000 C   0  0  0  0  0  0
    1.9800    2.6286    0.0000 C   0  0  0  0  0  0
    2.3925    3.3430    0.0000 C   0  0  0  0  0  0
    3.2175    3.3430    0.0000 C   0  0  0  0  0  0
    3.6300    2.6286    0.0000 C   0  0  0  0  0  0
    4.4550    2.6286    0.0000 C   0  0  0  0  0  0
    4.9399    3.2960    0.0000 N   0  0  0  0  0  0
    5.7245    3.0411    0.0000 C   0  0  0  0  0  0
    6.4390    3.4536    0.0000 C   0  0  0  0  0  0
    7.1535    3.0411    0.0000 C   0  0  0  0  0  0
    7.1535    2.2161    0.0000 C   0  0  0  0  0  0
    7.8679    1.8036    0.0000 C   0  0  0  0  0  0
    8.5824    1.3911    0.0000 F   0  0  0  0  0  0
    7.4554    1.0891    0.0000 F   0  0  0  0  0  0
    8.2804    2.5180    0.0000 F   0  0  0  0  0  0
    6.4390    1.8036    0.0000 C   0  0  0  0  0  0
    5.7245    2.2161    0.0000 C   0  0  0  0  0  0
    4.9399    1.9611    0.0000 N   0  0  0  0  0  0
    3.2175    1.9141    0.0000 C   0  0  0  0  0  0
    2.3925    0.4852    0.0000 C   0  0  0  0  0  0
    1.9800   -0.2293    0.0000 C   0  0  0  0  0  0
  1  2  1  0  0  0
  2  3  1  0  0  0
  2 11  1  0  0  0
  3  4  1  0  0  0
  4  5  1  0  0  0
  4 10  1  0  0  0
  5  6  1  0  0  0
  6  7  1  0  0  0
  7  8  1  0  0  0
  7  9  1  0  0  0
  9 10  1  0  0  0
 11 12  2  0  0  0
 11 13  1  0  0  0
 13 14  1  0  0  0
 14 15  2  0  0  0
 14 38  1  0  0  0
 15 16  1  0  0  0
 16 17  2  0  0  0
 17 18  1  0  0  0
 17 37  1  0  0  0
 18 19  2  0  0  0
 18 36  1  0  0  0
 19 20  1  0  0  0
 20 21  2  0  0  0
 21 22  1  0  0  0
 22 23  1  0  0  0
 22 36  2  0  0  0
 23 24  2  0  0  0
 23 35  1  0  0  0
 24 25  1  0  0  0
 25 26  2  0  0  0
 25 34  1  0  0  0
 26 27  1  0  0  0
 27 28  2  0  0  0
 28 29  1  0  0  0
 28 33  1  0  0  0
 29 30  1  0  0  0
 29 31  1  0  0  0
 29 32  1  0  0  0
 33 34  1  0  0  0
 34 35  2  0  0  0
 37 38  2  0  0  0
M  END
> <Outcome>
Inactive

$$$$

                    3D
 Structure written by MMmdl.
 33 36  0  0  1  0            999 V2000
   -2.0466    3.5820    0.0000 C   0  0  0  0  0  0
   -2.0466    2.7570    0.0000 N   0  0  0  0  0  0
   -1.3321    2.3445    0.0000 C   0  0  0  0  0  0
   -0.6177    2.7570    0.0000 O   0  0  0  0  0  0
   -1.3321    1.5195    0.0000 C   0  0  0  0  0  0
   -0.6177    1.1070    0.0000 C   0  0  0  0  0  0
   -0.6177    0.2820    0.0000 N   0  0  0  0  0  0
   -1.3321   -0.1305    0.0000 C   0  0  0  0  0  0
   -1.3321   -0.9555    0.0000 N   0  0  0  0  0  0
   -0.6177   -1.3680    0.0000 C   0  0  0  0  0  0
    0.0968   -0.9555    0.0000 C   0  0  0  0  0  0
    0.8113   -1.3680    0.0000 C   0  0  0  0  0  0
    0.8113   -2.1930    0.0000 C   0  0  0  0  0  0
    1.5257   -2.6055    0.0000 N   0  0  0  0  0  0
    2.2402   -2.1930    0.0000 C   0  0  0  0  0  0
    2.9547   -2.6055    0.0000 C   0  0  0  0  0  0
    2.9547   -3.4305    0.0000 N   0  0  0  0  0  0
    3.6692   -3.8430    0.0000 C   0  0  0  0  0  0
    2.2402   -3.8430    0.0000 C   0  0  0  0  0  0
    1.5257   -3.4305    0.0000 C   0  0  0  0  0  0
    0.0968   -2.6055    0.0000 C   0  0  0  0  0  0
   -0.6177   -2.1930    0.0000 C   0  0  0  0  0  0
   -2.0466    0.2820    0.0000 N   0  0  0  0  0  0
   -2.0466    1.1070    0.0000 C   0  0  0  0  0  0
   -2.7611    1.5195    0.0000 N   0  0  0  0  0  0
   -3.4755    1.1070    0.0000 C   0  0  0  0  0  0
   -3.4755    0.2820    0.0000 C   0  0  0  0  0  0
   -4.1900   -0.1305    0.0000 C   0  0  0  0  0  0
   -4.9045    0.2820    0.0000 C   0  0  0  0  0  0
   -4.9045    1.1070    0.0000 C   0  0  0  0  0  0
   -5.6190    1.5195    0.0000 O   0  0  0  0  0  0
   -6.3334    1.1070    0.0000 C   0  0  0  0  0  0
   -4.1900    1.5195    0.0000 C   0  0  0  0  0  0
  1  2  1  0  0  0
  2  3  1  0  0  0
  3  4  2  0  0  0
  3  5  1  0  0  0
  5  6  2  0  0  0
  5 24  1  0  0  0
  6  7  1  0  0  0
  7  8  2  0  0  0
  8  9  1  0  0  0
  8 23  1  0  0  0
  9 10  1  0  0  0
 10 11  2  0  0  0
 10 22  1  0  0  0
 11 12  1  0  0  0
 12 13  2  0  0  0
 13 14  1  0  0  0
 13 21  1  0  0  0
 14 15  1  0  0  0
 14 20  1  0  0  0
 15 16  1  0  0  0
 16 17  1  0  0  0
 17 18  1  0  0  0
 17 19  1  0  0  0
 19 20  1  0  0  0
 21 22  2  0  0  0
 23 24  2  0  0  0
 24 25  1  0  0  0
 25 26  1  0  0  0
 26 27  2  0  0  0
 26 33  1  0  0  0
 27 28  1  0  0  0
 28 29  2  0  0  0
 29 30  1  0  0  0
 30 31  1  0  0  0
 30 33  2  0  0  0
 31 32  1  0  0  0
M  END
> <Outcome>
Inactive

$$$$

                    3D
 Structure written by MMmdl.
 35 39  0  0  1  0            999 V2000
   -4.8976   -3.4931    0.0000 C   0  0  0  0  0  0
   -5.7226   -3.4931    0.0000 C   0  0  0  0  0  0
   -6.1351   -4.2075    0.0000 C   0  0  0  0  0  0
   -6.9601   -4.2075    0.0000 C   0  0  0  0  0  0
   -7.3726   -3.4931    0.0000 C   0  0  0  0  0  0
   -8.1976   -3.4931    0.0000 Cl  0  0  0  0  0  0
   -6.9601   -2.7786    0.0000 C   0  0  0  0  0  0
   -6.1351   -2.7786    0.0000 C   0  0  0  0  0  0
   -5.7226   -2.0641    0.0000 N   0  0  0  0  0  0
   -6.1351   -1.3497    0.0000 C   0  0  0  0  0  0
   -5.7226   -0.6352    0.0000 C   0  0  0  0  0  0
   -4.8976   -0.6352    0.0000 N   0  0  0  0  0  0
   -4.4851    0.0793    0.0000 C   0  0  0  0  0  0
   -3.6601    0.0793    0.0000 C   0  0  0  0  0  0
   -3.2476    0.7938    0.0000 C   0  0  0  0  0  0
   -2.4226    0.7938    0.0000 N   0  0  0  0  0  0
   -2.0101    1.5082    0.0000 C   0  0  0  0  0  0
   -2.4226    2.2227    0.0000 O   0  0  0  0  0  0
   -1.1851    1.5082    0.0000 C   0  0  0  0  0  0
   -0.7726    2.2227    0.0000 C   0  0  0  0  0  0
    0.0524    2.2227    0.0000 C   0  0  0  0  0  0
    0.4649    1.5082    0.0000 N   0  0  0  0  0  0
    1.2899    1.5082    0.0000 C   0  0  0  0  0  0
    1.7748    2.1757    0.0000 N   0  0  0  0  0  0
    2.5594    1.9207    0.0000 C   0  0  0  0  0  0
    3.2739    2.3332    0.0000 C   0  0  0  0  0  0
    3.9884    1.9207    0.0000 C   0  0  0  0  0  0
    3.9884    1.0957    0.0000 C   0  0  0  0  0  0
    3.2739    0.6832    0.0000 C   0  0  0  0  0  0
    2.5594    1.0957    0.0000 C   0  0  0  0  0  0
    1.7748    0.8408    0.0000 N   0  0  0  0  0  0
    0.0524    0.7938    0.0000 C   0  0  0  0  0  0
   -0.7726    0.7938    0.0000 C   0  0  0  0  0  0
   -4.4851   -1.3497    0.0000 C   0  0  0  0  0  0
   -4.8976   -2.0641    0.0000 C   0  0  0  0  0  0
  1  2  1  0  0  0
  2  3  2  0  0  0
  2  8  1  0  0  0
  3  4  1  0  0  0
  4  5  2  0  0  0
  5  6  1  0  0  0
  5  7  1  0  0  0
  7  8  2  0  0  0
  8  9  1  0  0  0
  9 10  1  0  0  0
  9 35  1  0  0  0
 10 11  1  0  0  0
 11 12  1  0  0  0
 12 13  1  0  0  0
 12 34  1  0  0  0
 13 14  1  0  0  0
 14 15  1  0  0  0
 15 16  1  0  0  0
 16 17  1  0  0  0
 17 18  2  0  0  0
 17 19  1  0  0  0
 19 20  1  0  0  0
 19 33  1  0  0  0
 20 21  1  0  0  0
 21 22  1  0  0  0
 22 23  1  0  0  0
 22 32  1  0  0  0
 23 24  2  0  0  0
 23 31  1  0  0  0
 24 25  1  0  0  0
 25 26  2  0  0  0
 25 30  1  0  0  0
 26 27  1  0  0  0
 27 28  2  0  0  0
 28 29  1  0  0  0
 29 30  1  0  0  0
 30 31  2  0  0  0
 32 33  1  0  0  0
 34 35  1  0  0  0
M  END
> <Outcome>
Inactive

$$$$

                    3D
 Structure written by MMmdl.
 33 36  0  0  1  0            999 V2000
    0.9411    2.5258    0.0000 C   0  0  0  0  0  0
    0.2267    2.9383    0.0000 N   0  0  0  0  0  0
   -0.4878    2.5258    0.0000 C   0  0  0  0  0  0
   -1.2023    2.9383    0.0000 O   0  0  0  0  0  0
   -0.4878    1.7008    0.0000 C   0  0  0  0  0  0
   -1.2023    1.2883    0.0000 C   0  0  0  0  0  0
   -1.2023    0.4633    0.0000 N   0  0  0  0  0  0
   -0.4878    0.0508    0.0000 C   0  0  0  0  0  0
   -0.4878   -0.7742    0.0000 N   0  0  0  0  0  0
   -1.2023   -1.1867    0.0000 C   0  0  0  0  0  0
   -1.2023   -2.0117    0.0000 C   0  0  0  0  0  0
   -1.9168   -2.4242    0.0000 C   0  0  0  0  0  0
   -2.6312   -2.0117    0.0000 C   0  0  0  0  0  0
   -3.3457   -2.4242    0.0000 N   0  0  0  0  0  0
   -3.3457   -3.2492    0.0000 C   0  0  0  0  0  0
   -4.0602   -3.6617    0.0000 C   0  0  0  0  0  0
   -4.7746   -3.2492    0.0000 N   0  0  0  0  0  0
   -5.4891   -3.6617    0.0000 C   0  0  0  0  0  0
   -4.7746   -2.4242    0.0000 C   0  0  0  0  0  0
   -4.0602   -2.0117    0.0000 C   0  0  0  0  0  0
   -2.6312   -1.1867    0.0000 C   0  0  0  0  0  0
   -1.9168   -0.7742    0.0000 C   0  0  0  0  0  0
    0.2267    0.4633    0.0000 N   0  0  0  0  0  0
    0.2267    1.2883    0.0000 C   0  0  0  0  0  0
    0.9411    1.7008    0.0000 N   0  0  0  0  0  0
    1.6556    1.2883    0.0000 C   0  0  0  0  0  0
    2.3701    1.7008    0.0000 C   0  0  0  0  0  0
    3.0845    1.2883    0.0000 C   0  0  0  0  0  0
    3.0845    0.4633    0.0000 C   0  0  0  0  0  0
    2.3701    0.0508    0.0000 C   0  0  0  0  0  0
    1.6556    0.4633    0.0000 C   0  0  0  0  0  0
    0.9411    0.0508    0.0000 O   0  0  0  0  0  0
    0.9411   -0.7742    0.0000 C   0  0  0  0  0  0
  1  2  1  0  0  0
  2  3  1  0  0  0
  3  4  2  0  0  0
  3  5  1  0  0  0
  5  6  2  0  0  0
  5 24  1  0  0  0
  6  7  1  0  0  0
  7  8  2  0  0  0
  8  9  1  0  0  0
  8 23  1  0  0  0
  9 10  1  0  0  0
 10 11  2  0  0  0
 10 22  1  0  0  0
 11 12  1  0  0  0
 12 13  2  0  0  0
 13 14  1  0  0  0
 13 21  1  0  0  0
 14 15  1  0  0  0
 14 20  1  0  0  0
 15 16  1  0  0  0
 16 17  1  0  0  0
 17 18  1  0  0  0
 17 19  1  0  0  0
 19 20  1  0  0  0
 21 22  2  0  0  0
 23 24  2  0  0  0
 24 25  1  0  0  0
 25 26  1  0  0  0
 26 27  2  0  0  0
 26 31  1  0  0  0
 27 28  1  0  0  0
 28 29  2  0  0  0
 29 30  1  0  0  0
 30 31  2  0  0  0
 31 32  1  0  0  0
 32 33  1  0  0  0
M  END
> <Outcome>
Inactive

$$$$

                    3D
 Structure written by MMmdl.
 31 34  0  0  1  0            999 V2000
    0.3871   -2.0408    0.0000 C   0  0  0  0  0  0
    1.1016   -1.6283    0.0000 N   0  0  0  0  0  0
    1.8160   -2.0408    0.0000 C   0  0  0  0  0  0
    1.8160   -2.8658    0.0000 C   0  0  0  0  0  0
    2.5305   -3.2783    0.0000 C   0  0  0  0  0  0
    2.5305   -4.1033    0.0000 C   0  0  0  0  0  0
    1.8160   -4.5158    0.0000 C   0  0  0  0  0  0
    1.1016   -4.1033    0.0000 C   0  0  0  0  0  0
    1.1016   -3.2783    0.0000 C   0  0  0  0  0  0
    1.1016   -0.8033    0.0000 C   0  0  0  0  0  0
    0.3871   -0.3908    0.0000 C   0  0  0  0  0  0
    0.3871    0.4342    0.0000 C   0  0  0  0  0  0
    1.1016    0.8467    0.0000 N   0  0  0  0  0  0
    1.1016    1.6717    0.0000 C   0  0  0  0  0  0
    0.3871    2.0842    0.0000 C   0  0  0  0  0  0
    0.3871    2.9092    0.0000 C   0  0  0  0  0  0
   -0.3274    3.3217    0.0000 N   0  0  0  0  0  0
   -1.0418    2.9092    0.0000 C   0  0  0  0  0  0
   -1.0418    2.0842    0.0000 O   0  0  0  0  0  0
   -1.7563    3.3217    0.0000 C   0  0  0  0  0  0
   -2.4708    2.9092    0.0000 C   0  0  0  0  0  0
   -3.1853    3.3217    0.0000 C   0  0  0  0  0  0
   -3.1853    4.1467    0.0000 C   0  0  0  0  0  0
   -2.4708    4.5592    0.0000 C   0  0  0  0  0  0
   -2.4708    5.3842    0.0000 F   0  0  0  0  0  0
   -1.7563    4.1467    0.0000 C   0  0  0  0  0  0
    1.1016    3.3217    0.0000 C   0  0  0  0  0  0
    1.8160    2.9092    0.0000 C   0  0  0  0  0  0
    1.8160    2.0842    0.0000 N   0  0  0  0  0  0
    1.8160    0.4342    0.0000 C   0  0  0  0  0  0
    1.8160   -0.3908    0.0000 C   0  0  0  0  0  0
  1  2  1  0  0  0
  2  3  1  0  0  0
  2 10  1  0  0  0
  3  4  1  0  0  0
  4  5  2  0  0  0
  4  9  1  0  0  0
  5  6  1  0  0  0
  6  7  2  0  0  0
  7  8  1  0  0  0
  8  9  2  0  0  0
 10 11  1  0  0  0
 10 31  1  0  0  0
 11 12  1  0  0  0
 12 13  1  0  0  0
 13 14  1  0  0  0
 13 30  1  0  0  0
 14 15  2  0  0  0
 14 29  1  0  0  0
 15 16  1  0  0  0
 16 17  1  0  0  0
 16 27  2  0  0  0
 17 18  1  0  0  0
 18 19  2  0  0  0
 18 20  1  0  0  0
 20 21  2  0  0  0
 20 26  1  0  0  0
 21 22  1  0  0  0
 22 23  2  0  0  0
 23 24  1  0  0  0
 24 25  1  0  0  0
 24 26  2  0  0  0
 27 28  1  0  0  0
 28 29  2  0  0  0
 30 31  1  0  0  0
M  END
> <Outcome>
Inactive

$$$$

                    3D
 Structure written by MMmdl.
 32 35  0  0  1  0            999 V2000
    5.7974    0.5590    0.0000 C   0  0  0  0  0  0
    5.0830    0.1465    0.0000 O   0  0  0  0  0  0
    5.0830   -0.6785    0.0000 C   0  0  0  0  0  0
    5.7974   -1.0910    0.0000 C   0  0  0  0  0  0
    5.7974   -1.9160    0.0000 C   0  0  0  0  0  0
    5.0830   -2.3285    0.0000 C   0  0  0  0  0  0
    4.3685   -1.9160    0.0000 C   0  0  0  0  0  0
    4.3685   -1.0910    0.0000 C   0  0  0  0  0  0
    3.6540   -0.6785    0.0000 C   0  0  0  0  0  0
    2.9396   -1.0910    0.0000 C   0  0  0  0  0  0
    2.2251   -0.6785    0.0000 N   0  0  0  0  0  0
    1.5106   -1.0910    0.0000 C   0  0  0  0  0  0
    1.5106   -1.9160    0.0000 O   0  0  0  0  0  0
    0.7961   -0.6785    0.0000 C   0  0  0  0  0  0
    0.0817   -1.0910    0.0000 C   0  0  0  0  0  0
   -0.6328   -0.6785    0.0000 N   0  0  0  0  0  0
   -0.6328    0.1465    0.0000 C   0  0  0  0  0  0
   -1.3473    0.5590    0.0000 N   0  0  0  0  0  0
   -2.0617    0.1465    0.0000 C   0  0  0  0  0  0
   -2.7762    0.5590    0.0000 C   0  0  0  0  0  0
   -2.7762    1.3840    0.0000 N   0  0  0  0  0  0
   -3.4907    1.7965    0.0000 C   0  0  0  0  0  0
   -4.2052    1.3840    0.0000 C   0  0  0  0  0  0
   -4.9196    1.7965    0.0000 C   0  0  0  0  0  0
   -4.9196    2.6215    0.0000 N   0  0  0  0  0  0
   -4.2052    3.0340    0.0000 C   0  0  0  0  0  0
   -3.4907    2.6215    0.0000 C   0  0  0  0  0  0
   -2.0617    1.7965    0.0000 C   0  0  0  0  0  0
   -1.3473    1.3840    0.0000 C   0  0  0  0  0  0
    0.0817    0.5590    0.0000 C   0  0  0  0  0  0
    0.0817    1.3840    0.0000 Cl  0  0  0  0  0  0
    0.7961    0.1465    0.0000 C   0  0  0  0  0  0
  1  2  1  0  0  0
  2  3  1  0  0  0
  3  4  2  0  0  0
  3  8  1  0  0  0
  4  5  1  0  0  0
  5  6  2  0  0  0
  6  7  1  0  0  0
  7  8  2  0  0  0
  8  9  1  0  0  0
  9 10  1  0  0  0
 10 11  1  0  0  0
 11 12  1  0  0  0
 12 13  2  0  0  0
 12 14  1  0  0  0
 14 15  2  0  0  0
 14 32  1  0  0  0
 15 16  1  0  0  0
 16 17  2  0  0  0
 17 18  1  0  0  0
 17 30  1  0  0  0
 18 19  1  0  0  0
 18 29  1  0  0  0
 19 20  1  0  0  0
 20 21  1  0  0  0
 21 22  1  0  0  0
 21 28  1  0  0  0
 22 23  2  0  0  0
 22 27  1  0  0  0
 23 24  1  0  0  0
 24 25  2  0  0  0
 25 26  1  0  0  0
 26 27  2  0  0  0
 28 29  1  0  0  0
 30 31  1  0  0  0
 30 32  2  0  0  0
M  END
> <Outcome>
Inactive

$$$$

                    3D
 Structure written by MMmdl.
 39 43  0  0  1  0            999 V2000
    3.9483    5.0384    0.0000 C   0  0  0  0  0  0
    3.2338    4.6259    0.0000 C   0  0  0  0  0  0
    3.2338    3.8009    0.0000 C   0  0  0  0  0  0
    2.5193    3.3884    0.0000 N   0  0  0  0  0  0
    2.5193    2.5634    0.0000 C   0  0  0  0  0  0
    1.8049    2.1509    0.0000 C   0  0  0  0  0  0
    1.8049    1.3259    0.0000 C   0  0  0  0  0  0
    1.0904    0.9134    0.0000 C   0  0  0  0  0  0
    0.3759    1.3259    0.0000 C   0  0  0  0  0  0
   -0.3385    0.9134    0.0000 C   0  0  0  0  0  0
   -0.3385    0.0884    0.0000 C   0  0  0  0  0  0
   -1.0530   -0.3241    0.0000 C   0  0  0  0  0  0
   -1.7675    0.0884    0.0000 C   0  0  0  0  0  0
   -2.4820   -0.3241    0.0000 C   0  0  0  0  0  0
   -2.4820   -1.1491    0.0000 N   0  0  0  0  0  0
   -1.7675   -1.5616    0.0000 C   0  0  0  0  0  0
   -1.0530   -1.1491    0.0000 O   0  0  0  0  0  0
   -1.7675   -2.3866    0.0000 C   0  0  0  0  0  0
   -2.4349   -2.8715    0.0000 N   0  0  0  0  0  0
   -2.1800   -3.6561    0.0000 N   0  0  0  0  0  0
   -2.6649   -4.3236    0.0000 C   0  0  0  0  0  0
   -2.3294   -5.0773    0.0000 C   0  0  0  0  0  0
   -2.8143   -5.7447    0.0000 C   0  0  0  0  0  0
   -3.6348   -5.6585    0.0000 C   0  0  0  0  0  0
   -3.9703   -4.9048    0.0000 C   0  0  0  0  0  0
   -3.4854   -4.2373    0.0000 C   0  0  0  0  0  0
   -1.3550   -3.6561    0.0000 N   0  0  0  0  0  0
   -1.1001   -2.8715    0.0000 C   0  0  0  0  0  0
   -0.3154   -2.6166    0.0000 C   0  0  0  0  0  0
   -3.1964   -1.5616    0.0000 C   0  0  0  0  0  0
   -3.1964   -2.3866    0.0000 C   0  0  0  0  0  0
   -3.9109   -2.7991    0.0000 C   0  0  0  0  0  0
   -4.6254   -2.3866    0.0000 O   0  0  0  0  0  0
   -4.6254   -1.5616    0.0000 C   0  0  0  0  0  0
   -3.9109   -1.1491    0.0000 C   0  0  0  0  0  0
   -1.7675    0.9134    0.0000 C   0  0  0  0  0  0
   -1.0530    1.3259    0.0000 C   0  0  0  0  0  0
    0.3759    2.1509    0.0000 N   0  0  0  0  0  0
    1.0904    2.5634    0.0000 C   0  0  0  0  0  0
  1  2  1  0  0  0
  2  3  1  0  0  0
  3  4  1  0  0  0
  4  5  1  0  0  0
  5  6  1  0  0  0
  6  7  2  0  0  0
  6 39  1  0  0  0
  7  8  1  0  0  0
  8  9  2  0  0  0
  9 10  1  0  0  0
  9 38  1  0  0  0
 10 11  2  0  0  0
 10 37  1  0  0  0
 11 12  1  0  0  0
 12 13  2  0  0  0
 13 14  1  0  0  0
 13 36  1  0  0  0
 14 15  1  0  0  0
 15 16  1  0  0  0
 15 30  1  0  0  0
 16 17  2  0  0  0
 16 18  1  0  0  0
 18 19  2  0  0  0
 18 28  1  0  0  0
 19 20  1  0  0  0
 20 21  1  0  0  0
 20 27  1  0  0  0
 21 22  2  0  0  0
 21 26  1  0  0  0
 22 23  1  0  0  0
 23 24  2  0  0  0
 24 25  1  0  0  0
 25 26  2  0  0  0
 27 28  2  0  0  0
 28 29  1  0  0  0
 30 31  1  0  0  0
 30 35  1  0  0  0
 31 32  1  0  0  0
 32 33  1  0  0  0
 33 34  1  0  0  0
 34 35  1  0  0  0
 36 37  2  0  0  0
 38 39  2  0  0  0
M  END
> <Outcome>
Inactive

$$$$

                    3D
 Structure written by MMmdl.
 32 35  0  0  1  0            999 V2000
    0.9398   -0.0642    0.0000 O   0  0  0  0  0  0
    1.6542    0.3483    0.0000 C   0  0  0  0  0  0
    2.3687   -0.0642    0.0000 C   0  0  0  0  0  0
    2.3687   -0.8892    0.0000 C   0  0  0  0  0  0
    3.0832   -1.3017    0.0000 C   0  0  0  0  0  0
    3.0832   -2.1267    0.0000 C   0  0  0  0  0  0
    2.3687   -2.5392    0.0000 C   0  0  0  0  0  0
    2.3687   -3.3642    0.0000 Cl  0  0  0  0  0  0
    1.6542   -2.1267    0.0000 C   0  0  0  0  0  0
    1.6542   -1.3017    0.0000 C   0  0  0  0  0  0
    1.6542    1.1733    0.0000 N   0  0  0  0  0  0
    0.9398    1.5858    0.0000 C   0  0  0  0  0  0
    0.9398    2.4108    0.0000 C   0  0  0  0  0  0
    0.2253    2.8233    0.0000 C   0  0  0  0  0  0
    0.2253    3.6483    0.0000 Cl  0  0  0  0  0  0
   -0.4892    2.4108    0.0000 C   0  0  0  0  0  0
   -0.4892    1.5858    0.0000 C   0  0  0  0  0  0
    0.2253    1.1733    0.0000 C   0  0  0  0  0  0
    0.2253    0.3483    0.0000 C   0  0  0  0  0  0
   -0.4892   -0.0642    0.0000 N   0  0  0  0  0  0
   -0.4892   -0.8892    0.0000 C   0  0  0  0  0  0
   -1.2037   -1.3017    0.0000 N   0  0  0  0  0  0
   -1.9181   -0.8892    0.0000 C   0  0  0  0  0  0
   -2.6326   -1.3017    0.0000 N   0  0  0  0  0  0
   -2.6326   -2.1267    0.0000 C   0  0  0  0  0  0
   -3.3471   -2.5392    0.0000 C   0  0  0  0  0  0
   -4.0615   -2.1267    0.0000 N   0  0  0  0  0  0
   -4.0615   -1.3017    0.0000 C   0  0  0  0  0  0
   -3.3471   -0.8892    0.0000 C   0  0  0  0  0  0
   -1.9181   -0.0642    0.0000 C   0  0  0  0  0  0
   -1.2037    0.3483    0.0000 C   0  0  0  0  0  0
   -1.2037    1.1733    0.0000 O   0  0  0  0  0  0
  1  2  2  0  0  0
  2  3  1  0  0  0
  2 11  1  0  0  0
  3  4  1  0  0  0
  4  5  2  0  0  0
  4 10  1  0  0  0
  5  6  1  0  0  0
  6  7  2  0  0  0
  7  8  1  0  0  0
  7  9  1  0  0  0
  9 10  2  0  0  0
 11 12  1  0  0  0
 12 13  2  0  0  0
 12 18  1  0  0  0
 13 14  1  0  0  0
 14 15  1  0  0  0
 14 16  2  0  0  0
 16 17  1  0  0  0
 17 18  2  0  0  0
 18 19  1  0  0  0
 19 20  1  0  0  0
 20 21  1  0  0  0
 20 31  1  0  0  0
 21 22  2  0  0  0
 22 23  1  0  0  0
 23 24  1  0  0  0
 23 30  2  0  0  0
 24 25  1  0  0  0
 24 29  1  0  0  0
 25 26  1  0  0  0
 26 27  1  0  0  0
 27 28  1  0  0  0
 28 29  1  0  0  0
 30 31  1  0  0  0
 31 32  2  0  0  0
M  END
> <Outcome>
Inactive

$$$$

                    3D
 Structure written by MMmdl.
 31 35  0  0  1  0            999 V2000
    2.7344   -3.3114    0.0000 C   0  0  0  0  0  0
    2.0199   -2.8989    0.0000 C   0  0  0  0  0  0
    1.3055   -3.3114    0.0000 C   0  0  0  0  0  0
    0.5910   -2.8989    0.0000 C   0  0  0  0  0  0
   -0.1936   -3.1539    0.0000 N   0  0  0  0  0  0
   -0.6785   -2.4864    0.0000 C   0  0  0  0  0  0
   -0.1936   -1.8190    0.0000 N   0  0  0  0  0  0
   -0.4486   -1.0344    0.0000 C   0  0  0  0  0  0
   -1.2555   -0.8628    0.0000 C   0  0  0  0  0  0
   -1.5105   -0.0782    0.0000 C   0  0  0  0  0  0
   -0.9584    0.5349    0.0000 N   0  0  0  0  0  0
   -0.1515    0.3633    0.0000 C   0  0  0  0  0  0
    0.4006    0.9764    0.0000 N   0  0  0  0  0  0
    0.1456    1.7611    0.0000 C   0  0  0  0  0  0
    0.6977    2.3742    0.0000 C   0  0  0  0  0  0
    1.5046    2.2026    0.0000 N   0  0  0  0  0  0
    2.0567    2.8157    0.0000 C   0  0  0  0  0  0
    2.8636    2.6442    0.0000 C   0  0  0  0  0  0
    3.4157    3.2573    0.0000 C   0  0  0  0  0  0
    4.2226    3.0858    0.0000 N   0  0  0  0  0  0
    4.8357    3.6378    0.0000 C   0  0  0  0  0  0
    5.5502    3.2253    0.0000 C   0  0  0  0  0  0
    5.3787    2.4183    0.0000 C   0  0  0  0  0  0
    4.5582    2.3321    0.0000 C   0  0  0  0  0  0
    1.7596    1.4180    0.0000 C   0  0  0  0  0  0
    1.2075    0.8049    0.0000 C   0  0  0  0  0  0
    0.1035   -0.4213    0.0000 N   0  0  0  0  0  0
    0.5910   -2.0739    0.0000 C   0  0  0  0  0  0
    1.3055   -1.6614    0.0000 C   0  0  0  0  0  0
    2.0199   -2.0739    0.0000 C   0  0  0  0  0  0
    2.7344   -1.6614    0.0000 C   0  0  0  0  0  0
  1  2  1  0  0  0
  2  3  1  0  0  0
  2 30  2  0  0  0
  3  4  2  0  0  0
  4  5  1  0  0  0
  4 28  1  0  0  0
  5  6  2  0  0  0
  6  7  1  0  0  0
  7  8  1  0  0  0
  7 28  1  0  0  0
  8  9  2  0  0  0
  8 27  1  0  0  0
  9 10  1  0  0  0
 10 11  2  0  0  0
 11 12  1  0  0  0
 12 13  1  0  0  0
 12 27  2  0  0  0
 13 14  1  0  0  0
 13 26  1  0  0  0
 14 15  1  0  0  0
 15 16  1  0  0  0
 16 17  1  0  0  0
 16 25  1  0  0  0
 17 18  1  0  0  0
 18 19  1  0  0  0
 19 20  1  0  0  0
 20 21  1  0  0  0
 20 24  1  0  0  0
 21 22  1  0  0  0
 22 23  1  0  0  0
 23 24  1  0  0  0
 25 26  1  0  0  0
 28 29  2  0  0  0
 29 30  1  0  0  0
 30 31  1  0  0  0
M  END
> <Outcome>
Inactive

$$$$

                    3D
 Structure written by MMmdl.
 47 53  0  0  1  0            999 V2000
   -1.4188    2.6692    0.0000 O   0  0  0  0  0  0
   -1.0063    1.9547    0.0000 C   0  0  0  0  0  0
   -0.1813    1.9547    0.0000 N   0  0  0  0  0  0
    0.2312    2.6692    0.0000 C   0  0  0  0  0  0
   -0.1813    3.3836    0.0000 C   0  0  0  0  0  0
    0.2312    4.0981    0.0000 C   0  0  0  0  0  0
    1.0562    4.0981    0.0000 C   0  0  0  0  0  0
    1.4687    3.3836    0.0000 C   0  0  0  0  0  0
    2.2937    3.3836    0.0000 C   0  0  0  0  0  0
    2.7786    4.0511    0.0000 N   0  0  0  0  0  0
    3.5632    3.7961    0.0000 N   0  0  0  0  0  0
    4.2777    4.2086    0.0000 C   0  0  0  0  0  0
    4.9922    3.7961    0.0000 C   0  0  0  0  0  0
    4.9922    2.9711    0.0000 C   0  0  0  0  0  0
    4.2777    2.5586    0.0000 C   0  0  0  0  0  0
    3.5632    2.9711    0.0000 C   0  0  0  0  0  0
    2.7786    2.7162    0.0000 C   0  0  0  0  0  0
    2.5237    1.9316    0.0000 C   0  0  0  0  0  0
    3.0757    1.3185    0.0000 C   0  0  0  0  0  0
    2.8208    0.5339    0.0000 C   0  0  0  0  0  0
    2.0138    0.3623    0.0000 N   0  0  0  0  0  0
    1.4618    0.9754    0.0000 C   0  0  0  0  0  0
    0.6548    0.8039    0.0000 N   0  0  0  0  0  0
    0.3998    0.0193    0.0000 C   0  0  0  0  0  0
    0.9519   -0.5938    0.0000 C   0  0  0  0  0  0
    0.6969   -1.3784    0.0000 C   0  0  0  0  0  0
   -0.1100   -1.5500    0.0000 C   0  0  0  0  0  0
   -0.3650   -2.3346    0.0000 C   0  0  0  0  0  0
    0.1871   -2.9477    0.0000 O   0  0  0  0  0  0
   -1.1719   -2.5061    0.0000 N   0  0  0  0  0  0
   -1.4269   -3.2907    0.0000 C   0  0  0  0  0  0
   -2.2339   -3.4623    0.0000 C   0  0  0  0  0  0
   -2.7859   -2.8492    0.0000 O   0  0  0  0  0  0
   -2.5309   -2.0645    0.0000 C   0  0  0  0  0  0
   -1.7240   -1.8930    0.0000 C   0  0  0  0  0  0
   -0.6621   -0.9369    0.0000 C   0  0  0  0  0  0
   -0.4071   -0.1522    0.0000 C   0  0  0  0  0  0
    1.7167    1.7601    0.0000 N   0  0  0  0  0  0
    1.0562    2.6692    0.0000 C   0  0  0  0  0  0
   -1.4188    1.2402    0.0000 C   0  0  0  0  0  0
   -1.0063    0.5258    0.0000 C   0  0  0  0  0  0
   -0.1813    0.5258    0.0000 F   0  0  0  0  0  0
   -1.4188   -0.1887    0.0000 C   0  0  0  0  0  0
   -2.2438   -0.1887    0.0000 C   0  0  0  0  0  0
   -2.6563    0.5258    0.0000 C   0  0  0  0  0  0
   -2.2438    1.2402    0.0000 C   0  0  0  0  0  0
   -2.6563    1.9547    0.0000 F   0  0  0  0  0  0
  1  2  2  0  0  0
  2  3  1  0  0  0
  2 40  1  0  0  0
  3  4  1  0  0  0
  4  5  2  0  0  0
  4 39  1  0  0  0
  5  6  1  0  0  0
  6  7  2  0  0  0
  7  8  1  0  0  0
  8  9  1  0  0  0
  8 39  2  0  0  0
  9 10  2  0  0  0
  9 17  1  0  0  0
 10 11  1  0  0  0
 11 12  1  0  0  0
 11 16  1  0  0  0
 12 13  2  0  0  0
 13 14  1  0  0  0
 14 15  2  0  0  0
 15 16  1  0  0  0
 16 17  2  0  0  0
 17 18  1  0  0  0
 18 19  2  0  0  0
 18 38  1  0  0  0
 19 20  1  0  0  0
 20 21  2  0  0  0
 21 22  1  0  0  0
 22 23  1  0  0  0
 22 38  2  0  0  0
 23 24  1  0  0  0
 24 25  2  0  0  0
 24 37  1  0  0  0
 25 26  1  0  0  0
 26 27  2  0  0  0
 27 28  1  0  0  0
 27 36  1  0  0  0
 28 29  2  0  0  0
 28 30  1  0  0  0
 30 31  1  0  0  0
 30 35  1  0  0  0
 31 32  1  0  0  0
 32 33  1  0  0  0
 33 34  1  0  0  0
 34 35  1  0  0  0
 36 37  2  0  0  0
 40 41  2  0  0  0
 40 46  1  0  0  0
 41 42  1  0  0  0
 41 43  1  0  0  0
 43 44  2  0  0  0
 44 45  1  0  0  0
 45 46  2  0  0  0
 46 47  1  0  0  0
M  END
> <Outcome>
Inactive

$$$$

                    3D
 Structure written by MMmdl.
 36 40  0  0  1  0            999 V2000
   -3.8188   -2.2707    0.0000 C   0  0  0  0  0  0
   -3.1513   -1.7858    0.0000 C   0  0  0  0  0  0
   -3.2376   -0.9653    0.0000 O   0  0  0  0  0  0
   -2.3977   -2.1213    0.0000 N   0  0  0  0  0  0
   -2.3114   -2.9418    0.0000 C   0  0  0  0  0  0
   -1.7302   -1.6364    0.0000 C   0  0  3  0  0  0
   -1.7302   -0.8114    0.0000 C   0  0  0  0  0  0
   -0.9456   -0.5565    0.0000 C   0  0  0  0  0  0
   -0.4607   -1.2239    0.0000 N   0  0  0  0  0  0
    0.3643   -1.2239    0.0000 C   0  0  0  0  0  0
    0.7768   -0.5094    0.0000 C   0  0  0  0  0  0
    0.3643    0.2050    0.0000 C   0  0  0  0  0  0
    0.7768    0.9195    0.0000 C   0  0  0  0  0  0
    1.6018    0.9195    0.0000 C   0  0  0  0  0  0
    2.0143    0.2050    0.0000 C   0  0  0  0  0  0
    2.8393    0.2050    0.0000 C   0  0  0  0  0  0
    3.2518    0.9195    0.0000 C   0  0  0  0  0  0
    4.0768    0.9195    0.0000 C   0  0  0  0  0  0
    4.4893    0.2050    0.0000 C   0  0  0  0  0  0
    5.3143    0.2050    0.0000 C   0  0  0  0  0  0
    5.7992    0.8725    0.0000 N   0  0  0  0  0  0
    6.5839    0.6175    0.0000 C   0  0  0  0  0  0
    7.2983    1.0300    0.0000 C   0  0  0  0  0  0
    8.0128    0.6175    0.0000 C   0  0  0  0  0  0
    8.0128   -0.2075    0.0000 C   0  0  0  0  0  0
    8.7273   -0.6200    0.0000 C   0  0  0  0  0  0
    9.4417   -1.0325    0.0000 F   0  0  0  0  0  0
    8.3148   -1.3344    0.0000 F   0  0  0  0  0  0
    9.1398    0.0945    0.0000 F   0  0  0  0  0  0
    7.2983   -0.6200    0.0000 C   0  0  0  0  0  0
    6.5839   -0.2075    0.0000 C   0  0  0  0  0  0
    5.7992   -0.4624    0.0000 N   0  0  0  0  0  0
    4.0768   -0.5094    0.0000 C   0  0  0  0  0  0
    3.2518   -0.5094    0.0000 C   0  0  0  0  0  0
    1.6018   -0.5094    0.0000 C   0  0  0  0  0  0
   -0.9456   -1.8914    0.0000 C   0  0  0  0  0  0
  1  2  1  0  0  0
  2  3  2  0  0  0
  2  4  1  0  0  0
  4  5  1  0  0  0
  4  6  1  0  0  0
  6  7  1  0  0  0
  6 36  1  0  0  0
  7  8  1  0  0  0
  8  9  1  0  0  0
  9 10  1  0  0  0
  9 36  1  0  0  0
 10 11  1  0  0  0
 11 12  2  0  0  0
 11 35  1  0  0  0
 12 13  1  0  0  0
 13 14  2  0  0  0
 14 15  1  0  0  0
 15 16  1  0  0  0
 15 35  2  0  0  0
 16 17  2  0  0  0
 16 34  1  0  0  0
 17 18  1  0  0  0
 18 19  2  0  0  0
 19 20  1  0  0  0
 19 33  1  0  0  0
 20 21  2  0  0  0
 20 32  1  0  0  0
 21 22  1  0  0  0
 22 23  2  0  0  0
 22 31  1  0  0  0
 23 24  1  0  0  0
 24 25  2  0  0  0
 25 26  1  0  0  0
 25 30  1  0  0  0
 26 27  1  0  0  0
 26 28  1  0  0  0
 26 29  1  0  0  0
 30 31  1  0  0  0
 31 32  2  0  0  0
 33 34  2  0  0  0
M  END
> <Outcome>
Inactive

$$$$

                    3D
 Structure written by MMmdl.
 43 47  0  0  1  0            999 V2000
   -3.5572   -1.0011    0.0000 C   0  0  0  0  0  0
   -4.2717   -0.5886    0.0000 C   0  0  0  0  0  0
   -4.9861   -1.0011    0.0000 C   0  0  0  0  0  0
   -5.7006   -0.5886    0.0000 C   0  0  0  0  0  0
   -6.4151   -1.0011    0.0000 F   0  0  0  0  0  0
   -5.7006    0.2364    0.0000 C   0  0  0  0  0  0
   -4.9861    0.6489    0.0000 C   0  0  0  0  0  0
   -4.2717    0.2364    0.0000 C   0  0  0  0  0  0
   -3.5572    0.6489    0.0000 C   0  0  0  0  0  0
   -2.8427    0.2364    0.0000 N   0  0  0  0  0  0
   -2.1283    0.6489    0.0000 C   0  0  0  0  0  0
   -1.4138    0.2364    0.0000 N   0  0  0  0  0  0
   -1.4138   -0.5886    0.0000 C   0  0  0  0  0  0
   -0.6993    0.6489    0.0000 C   0  0  0  0  0  0
    0.0152    0.2364    0.0000 C   0  0  0  0  0  0
    0.7296    0.6489    0.0000 N   0  0  0  0  0  0
    0.7296    1.4739    0.0000 C   0  0  0  0  0  0
    1.4441    0.2364    0.0000 C   0  0  0  0  0  0
    1.4441   -0.5886    0.0000 O   0  0  0  0  0  0
    2.1586    0.6489    0.0000 N   0  0  0  0  0  0
    2.1586    1.4739    0.0000 C   0  0  0  0  0  0
    2.8730    0.2364    0.0000 C   0  0  0  0  0  0
    3.5875    0.6489    0.0000 C   0  0  0  0  0  0
    4.3020    0.2364    0.0000 C   0  0  0  0  0  0
    4.3020   -0.5886    0.0000 C   0  0  0  0  0  0
    3.5875   -1.0011    0.0000 C   0  0  0  0  0  0
    2.8730   -0.5886    0.0000 C   0  0  0  0  0  0
   -2.1283    1.4739    0.0000 N   0  0  0  0  0  0
   -2.8427    1.8864    0.0000 C   0  0  0  0  0  0
   -3.5572    1.4739    0.0000 C   0  0  0  0  0  0
   -4.2717    1.8864    0.0000 C   0  0  0  0  0  0
   -4.2717    2.7114    0.0000 C   0  0  0  0  0  0
   -3.5572    3.1239    0.0000 C   0  0  0  0  0  0
   -3.5572    3.9489    0.0000 O   0  0  0  0  0  0
   -2.8427    2.7114    0.0000 N   0  0  0  0  0  0
   -2.1283    3.1239    0.0000 C   0  0  0  0  0  0
   -2.1283    3.9489    0.0000 C   0  0  0  0  0  0
   -2.8427    4.3614    0.0000 F   0  0  0  0  0  0
   -1.4138    4.3614    0.0000 C   0  0  0  0  0  0
   -0.6993    3.9489    0.0000 C   0  0  0  0  0  0
   -0.6993    3.1239    0.0000 C   0  0  0  0  0  0
   -1.4138    2.7114    0.0000 C   0  0  0  0  0  0
   -1.4138    1.8864    0.0000 F   0  0  0  0  0  0
  1  2  1  0  0  0
  2  3  2  0  0  0
  2  8  1  0  0  0
  3  4  1  0  0  0
  4  5  1  0  0  0
  4  6  2  0  0  0
  6  7  1  0  0  0
  7  8  2  0  0  0
  8  9  1  0  0  0
  9 10  2  0  0  0
  9 30  1  0  0  0
 10 11  1  0  0  0
 11 12  1  0  0  0
 11 28  2  0  0  0
 12 13  1  0  0  0
 12 14  1  0  0  0
 14 15  1  0  0  0
 15 16  1  0  0  0
 16 17  1  0  0  0
 16 18  1  0  0  0
 18 19  2  0  0  0
 18 20  1  0  0  0
 20 21  1  0  0  0
 20 22  1  0  0  0
 22 23  2  0  0  0
 22 27  1  0  0  0
 23 24  1  0  0  0
 24 25  2  0  0  0
 25 26  1  0  0  0
 26 27  2  0  0  0
 28 29  1  0  0  0
 29 30  2  0  0  0
 29 35  1  0  0  0
 30 31  1  0  0  0
 31 32  2  0  0  0
 32 33  1  0  0  0
 33 34  2  0  0  0
 33 35  1  0  0  0
 35 36  1  0  0  0
 36 37  2  0  0  0
 36 42  1  0  0  0
 37 38  1  0  0  0
 37 39  1  0  0  0
 39 40  2  0  0  0
 40 41  1  0  0  0
 41 42  2  0  0  0
 42 43  1  0  0  0
M  END
> <Outcome>
Inactive

$$$$

                    3D
 Structure written by MMmdl.
 25 28  0  0  1  0            999 V2000
   -2.9367    2.8330    0.0000 C   0  0  0  0  0  0
   -2.2223    3.2455    0.0000 C   0  0  0  0  0  0
   -2.2223    4.0705    0.0000 C   0  0  0  0  0  0
   -1.5078    4.4830    0.0000 C   0  0  0  0  0  0
   -0.7933    4.0705    0.0000 C   0  0  0  0  0  0
   -0.7933    3.2455    0.0000 C   0  0  0  0  0  0
   -1.5078    2.8330    0.0000 C   0  0  0  0  0  0
   -1.5078    2.0080    0.0000 C   0  0  0  0  0  0
   -0.7933    1.5955    0.0000 C   0  0  0  0  0  0
   -0.7933    0.7705    0.0000 C   0  0  0  0  0  0
   -1.5078    0.3580    0.0000 N   0  0  0  0  0  0
   -1.5078   -0.4670    0.0000 C   0  0  0  0  0  0
   -0.7933   -0.8795    0.0000 C   0  0  0  0  0  0
   -0.7933   -1.7045    0.0000 C   0  0  0  0  0  0
   -1.5078   -2.1170    0.0000 C   0  0  0  0  0  0
   -1.5078   -2.9420    0.0000 C   0  0  0  0  0  0
   -2.2223   -3.3545    0.0000 O   0  0  0  0  0  0
   -0.7933   -3.3545    0.0000 N   0  0  0  0  0  0
   -0.7933   -4.1795    0.0000 C   0  0  0  0  0  0
   -0.3808   -4.8940    0.0000 C   0  0  0  0  0  0
   -1.2058   -4.8940    0.0000 C   0  0  0  0  0  0
   -2.2223   -1.7045    0.0000 C   0  0  0  0  0  0
   -2.2223   -0.8795    0.0000 N   0  0  0  0  0  0
   -2.2223    0.7705    0.0000 C   0  0  0  0  0  0
   -2.2223    1.5955    0.0000 C   0  0  0  0  0  0
  1  2  1  0  0  0
  2  3  2  0  0  0
  2  7  1  0  0  0
  3  4  1  0  0  0
  4  5  2  0  0  0
  5  6  1  0  0  0
  6  7  2  0  0  0
  7  8  1  0  0  0
  8  9  1  0  0  0
  8 25  1  0  0  0
  9 10  1  0  0  0
 10 11  1  0  0  0
 11 12  1  0  0  0
 11 24  1  0  0  0
 12 13  2  0  0  0
 12 23  1  0  0  0
 13 14  1  0  0  0
 14 15  2  0  0  0
 15 16  1  0  0  0
 15 22  1  0  0  0
 16 17  2  0  0  0
 16 18  1  0  0  0
 18 19  1  0  0  0
 19 20  1  0  0  0
 19 21  1  0  0  0
 20 21  1  0  0  0
 22 23  2  0  0  0
 24 25  1  0  0  0
M  END
> <Outcome>
Inactive

$$$$

                    3D
 Structure written by MMmdl.
 35 38  0  0  1  0            999 V2000
   -1.4829    7.1238    0.0000 C   0  0  0  0  0  0
   -1.4829    6.2988    0.0000 C   0  0  0  0  0  0
   -2.1974    5.8863    0.0000 O   0  0  0  0  0  0
   -0.7684    5.8863    0.0000 N   0  0  0  0  0  0
   -0.7684    5.0613    0.0000 C   0  0  0  0  0  0
   -0.0539    4.6488    0.0000 C   0  0  0  0  0  0
   -0.0539    3.8238    0.0000 C   0  0  0  0  0  0
   -0.7684    3.4113    0.0000 C   0  0  0  0  0  0
   -0.7684    2.5863    0.0000 C   0  0  0  0  0  0
   -0.0539    2.1738    0.0000 N   0  0  0  0  0  0
    0.6605    2.5863    0.0000 C   0  0  0  0  0  0
   -0.0539    1.3488    0.0000 C   0  0  0  0  0  0
    0.6605    0.9363    0.0000 C   0  0  0  0  0  0
    0.6605    0.1113    0.0000 C   0  0  0  0  0  0
   -0.0539   -0.3012    0.0000 N   0  0  0  0  0  0
   -0.0539   -1.1262    0.0000 C   0  0  0  0  0  0
    0.6605   -1.5387    0.0000 C   0  0  0  0  0  0
    0.6605   -2.3637    0.0000 C   0  0  0  0  0  0
    1.3750   -2.7762    0.0000 N   0  0  0  0  0  0
    2.0895   -2.3637    0.0000 C   0  0  0  0  0  0
    2.0895   -1.5387    0.0000 O   0  0  0  0  0  0
    2.8039   -2.7762    0.0000 C   0  0  0  0  0  0
    3.5184   -2.3637    0.0000 C   0  0  0  0  0  0
    4.2329   -2.7762    0.0000 C   0  0  0  0  0  0
    4.2329   -3.6012    0.0000 C   0  0  0  0  0  0
    3.5184   -4.0137    0.0000 C   0  0  0  0  0  0
    3.5184   -4.8387    0.0000 C   0  0  0  0  0  0
    2.8039   -3.6012    0.0000 C   0  0  0  0  0  0
   -0.0539   -2.7762    0.0000 C   0  0  0  0  0  0
   -0.7684   -2.3637    0.0000 C   0  0  0  0  0  0
   -0.7684   -1.5387    0.0000 N   0  0  0  0  0  0
   -0.7684    0.1113    0.0000 C   0  0  0  0  0  0
   -0.7684    0.9363    0.0000 C   0  0  0  0  0  0
   -1.4829    3.8238    0.0000 C   0  0  0  0  0  0
   -1.4829    4.6488    0.0000 C   0  0  0  0  0  0
  1  2  1  0  0  0
  2  3  2  0  0  0
  2  4  1  0  0  0
  4  5  1  0  0  0
  5  6  2  0  0  0
  5 35  1  0  0  0
  6  7  1  0  0  0
  7  8  2  0  0  0
  8  9  1  0  0  0
  8 34  1  0  0  0
  9 10  1  0  0  0
 10 11  1  0  0  0
 10 12  1  0  0  0
 12 13  1  0  0  0
 12 33  1  0  0  0
 13 14  1  0  0  0
 14 15  1  0  0  0
 15 16  1  0  0  0
 15 32  1  0  0  0
 16 17  2  0  0  0
 16 31  1  0  0  0
 17 18  1  0  0  0
 18 19  1  0  0  0
 18 29  2  0  0  0
 19 20  1  0  0  0
 20 21  2  0  0  0
 20 22  1  0  0  0
 22 23  2  0  0  0
 22 28  1  0  0  0
 23 24  1  0  0  0
 24 25  2  0  0  0
 25 26  1  0  0  0
 26 27  1  0  0  0
 26 28  2  0  0  0
 29 30  1  0  0  0
 30 31  2  0  0  0
 32 33  1  0  0  0
 34 35  2  0  0  0
M  END
> <Outcome>
Inactive

$$$$

                    3D
 Structure written by MMmdl.
 30 33  0  0  1  0            999 V2000
   -0.8212    2.3783    0.0000 O   0  0  0  0  0  0
   -0.1067    2.7908    0.0000 C   0  0  0  0  0  0
    0.6078    2.3783    0.0000 N   0  0  0  0  0  0
    0.6078    1.5533    0.0000 C   0  0  0  0  0  0
    1.3222    1.1408    0.0000 C   0  0  0  0  0  0
    1.3222    0.3158    0.0000 C   0  0  0  0  0  0
    0.6078   -0.0967    0.0000 C   0  0  0  0  0  0
    0.6078   -0.9217    0.0000 N   0  0  0  0  0  0
    1.3222   -1.3342    0.0000 C   0  0  0  0  0  0
    1.3222   -2.1592    0.0000 C   0  0  0  0  0  0
    0.6078   -2.5717    0.0000 C   0  0  0  0  0  0
    0.6078   -3.3967    0.0000 N   0  0  0  0  0  0
   -0.1067   -3.8092    0.0000 C   0  0  0  0  0  0
   -0.1067   -4.6342    0.0000 C   0  0  0  0  0  0
   -0.8212   -5.0467    0.0000 C   0  0  0  0  0  0
   -1.5356   -4.6342    0.0000 C   0  0  0  0  0  0
   -1.5356   -3.8092    0.0000 C   0  0  0  0  0  0
   -0.8212   -3.3967    0.0000 N   0  0  0  0  0  0
   -0.1067   -2.1592    0.0000 C   0  0  0  0  0  0
   -0.1067   -1.3342    0.0000 C   0  0  0  0  0  0
   -0.1067    0.3158    0.0000 C   0  0  0  0  0  0
   -0.1067    1.1408    0.0000 C   0  0  0  0  0  0
   -0.1067    3.6158    0.0000 C   0  0  0  0  0  0
   -0.8212    4.0283    0.0000 C   0  0  0  0  0  0
   -0.8212    4.8533    0.0000 N   0  0  0  0  0  0
   -0.1067    5.2658    0.0000 C   0  0  0  0  0  0
   -0.1067    6.0908    0.0000 Cl  0  0  0  0  0  0
    0.6078    4.8533    0.0000 C   0  0  0  0  0  0
    1.3222    5.2658    0.0000 Cl  0  0  0  0  0  0
    0.6078    4.0283    0.0000 C   0  0  0  0  0  0
  1  2  2  0  0  0
  2  3  1  0  0  0
  2 23  1  0  0  0
  3  4  1  0  0  0
  4  5  2  0  0  0
  4 22  1  0  0  0
  5  6  1  0  0  0
  6  7  2  0  0  0
  7  8  1  0  0  0
  7 21  1  0  0  0
  8  9  1  0  0  0
  8 20  1  0  0  0
  9 10  1  0  0  0
 10 11  1  0  0  0
 11 12  1  0  0  0
 11 19  1  0  0  0
 12 13  1  0  0  0
 13 14  2  0  0  0
 13 18  1  0  0  0
 14 15  1  0  0  0
 15 16  2  0  0  0
 16 17  1  0  0  0
 17 18  2  0  0  0
 19 20  1  0  0  0
 21 22  2  0  0  0
 23 24  2  0  0  0
 23 30  1  0  0  0
 24 25  1  0  0  0
 25 26  2  0  0  0
 26 27  1  0  0  0
 26 28  1  0  0  0
 28 29  1  0  0  0
 28 30  2  0  0  0
M  END
> <Outcome>
Inactive

$$$$

                    3D
 Structure written by MMmdl.
 40 44  0  0  1  0            999 V2000
    1.6161    6.1127    0.0000 C   0  0  0  0  0  0
    1.6161    5.2877    0.0000 S   0  0  0  0  0  0
    0.7911    5.2877    0.0000 O   0  0  0  0  0  0
    2.4411    5.2877    0.0000 O   0  0  0  0  0  0
    1.6161    4.4627    0.0000 N   0  0  0  0  0  0
    0.9016    4.0502    0.0000 C   0  0  0  0  0  0
    0.9016    3.2252    0.0000 C   0  0  0  0  0  0
    0.1872    2.8127    0.0000 C   0  0  0  0  0  0
   -0.5273    3.2252    0.0000 C   0  0  0  0  0  0
   -1.3119    2.9702    0.0000 C   0  0  0  0  0  0
   -1.5669    2.1856    0.0000 C   0  0  0  0  0  0
   -1.0148    1.5725    0.0000 C   0  0  0  0  0  0
   -1.2698    0.7879    0.0000 C   0  0  0  0  0  0
   -2.0767    0.6164    0.0000 N   0  0  0  0  0  0
   -2.3317   -0.1682    0.0000 C   0  0  0  0  0  0
   -1.7796   -0.7813    0.0000 C   0  0  0  0  0  0
   -2.0346   -1.5660    0.0000 C   0  0  0  0  0  0
   -1.4826   -2.1791    0.0000 C   0  0  0  0  0  0
   -1.7375   -2.9637    0.0000 C   0  0  0  0  0  0
   -2.5445   -3.1352    0.0000 N   0  0  0  0  0  0
   -2.7994   -3.9198    0.0000 C   0  0  0  0  0  0
   -2.2474   -4.5329    0.0000 O   0  0  0  0  0  0
   -3.6064   -4.0913    0.0000 C   0  0  0  0  0  0
   -3.8613   -4.8760    0.0000 C   0  0  0  0  0  0
   -4.6683   -5.0475    0.0000 C   0  0  0  0  0  0
   -4.9232   -5.8321    0.0000 C   0  0  0  0  0  0
   -5.7302   -6.0036    0.0000 C   0  0  0  0  0  0
   -6.2822   -5.3906    0.0000 C   0  0  0  0  0  0
   -7.0892   -5.5621    0.0000 Cl  0  0  0  0  0  0
   -6.0273   -4.6059    0.0000 C   0  0  0  0  0  0
   -6.5793   -3.9928    0.0000 Cl  0  0  0  0  0  0
   -5.2203   -4.4344    0.0000 C   0  0  0  0  0  0
   -3.0965   -2.5221    0.0000 C   0  0  0  0  0  0
   -2.8416   -1.7375    0.0000 C   0  0  0  0  0  0
   -2.6288    1.2295    0.0000 C   0  0  0  0  0  0
   -2.3738    2.0141    0.0000 C   0  0  0  0  0  0
   -1.7968    3.6377    0.0000 C   0  0  0  0  0  0
   -1.3119    4.3051    0.0000 N   0  0  0  0  0  0
   -0.5273    4.0502    0.0000 C   0  0  0  0  0  0
    0.1872    4.4627    0.0000 C   0  0  0  0  0  0
  1  2  1  0  0  0
  2  3  2  0  0  0
  2  4  2  0  0  0
  2  5  1  0  0  0
  5  6  1  0  0  0
  6  7  2  0  0  0
  6 40  1  0  0  0
  7  8  1  0  0  0
  8  9  2  0  0  0
  9 10  1  0  0  0
  9 39  1  0  0  0
 10 11  1  0  0  0
 10 37  2  0  0  0
 11 12  1  0  0  0
 11 36  1  0  0  0
 12 13  1  0  0  0
 13 14  1  0  0  0
 14 15  1  0  0  0
 14 35  1  0  0  0
 15 16  1  0  0  0
 16 17  1  0  0  0
 17 18  1  0  0  0
 17 34  1  0  0  0
 18 19  1  0  0  0
 19 20  1  0  0  0
 20 21  1  0  0  0
 20 33  1  0  0  0
 21 22  2  0  0  0
 21 23  1  0  0  0
 23 24  2  0  0  0
 24 25  1  0  0  0
 25 26  2  0  0  0
 25 32  1  0  0  0
 26 27  1  0  0  0
 27 28  2  0  0  0
 28 29  1  0  0  0
 28 30  1  0  0  0
 30 31  1  0  0  0
 30 32  2  0  0  0
 33 34  1  0  0  0
 35 36  1  0  0  0
 37 38  1  0  0  0
 38 39  1  0  0  0
 39 40  2  0  0  0
M  END
> <Outcome>
Inactive

$$$$

                    3D
 Structure written by MMmdl.
 38 42  0  0  1  0            999 V2000
   -4.5204   -0.6290    0.0000 C   0  0  0  0  0  0
   -3.8059   -0.2165    0.0000 O   0  0  0  0  0  0
   -3.0914   -0.6290    0.0000 C   0  0  0  0  0  0
   -2.3770   -0.2165    0.0000 C   0  0  0  0  0  0
   -1.6625   -0.6290    0.0000 C   0  0  0  0  0  0
   -0.9480   -0.2165    0.0000 N   0  0  0  0  0  0
   -0.2336   -0.6290    0.0000 C   0  0  0  0  0  0
    0.4809   -0.2165    0.0000 N   0  0  0  0  0  0
    0.4809    0.6085    0.0000 C   0  0  0  0  0  0
    1.1954    1.0210    0.0000 C   0  0  0  0  0  0
    1.9099    0.6085    0.0000 C   0  0  0  0  0  0
    2.6243    1.0210    0.0000 C   0  0  0  0  0  0
    3.3388    0.6085    0.0000 N   0  0  0  0  0  0
    4.0533    1.0210    0.0000 C   0  0  0  0  0  0
    4.0533    1.8460    0.0000 O   0  0  0  0  0  0
    4.7677    0.6085    0.0000 C   0  0  0  0  0  0
    5.4822    1.0210    0.0000 C   0  0  0  0  0  0
    6.1967    0.6085    0.0000 C   0  0  0  0  0  0
    6.1967   -0.2165    0.0000 C   0  0  0  0  0  0
    6.9111   -0.6290    0.0000 C   0  0  0  0  0  0
    7.6256   -0.2165    0.0000 C   0  0  0  0  0  0
    8.3401   -0.6290    0.0000 C   0  0  0  0  0  0
    8.3401   -1.4540    0.0000 C   0  0  0  0  0  0
    9.0546   -1.8665    0.0000 Cl  0  0  0  0  0  0
    7.6256   -1.8665    0.0000 C   0  0  0  0  0  0
    6.9111   -1.4540    0.0000 C   0  0  0  0  0  0
    5.4822   -0.6290    0.0000 C   0  0  0  0  0  0
    4.7677   -0.2165    0.0000 C   0  0  0  0  0  0
    1.9099   -0.2165    0.0000 C   0  0  0  0  0  0
    1.1954   -0.6290    0.0000 C   0  0  0  0  0  0
   -0.2336   -1.4540    0.0000 N   0  0  0  0  0  0
   -0.9480   -1.8665    0.0000 C   0  0  0  0  0  0
   -0.9480   -2.6915    0.0000 N   0  0  0  0  0  0
   -1.6625   -1.4540    0.0000 C   0  0  0  0  0  0
   -2.3770   -1.8665    0.0000 C   0  0  0  0  0  0
   -3.0914   -1.4540    0.0000 C   0  0  0  0  0  0
   -3.8059   -1.8665    0.0000 O   0  0  0  0  0  0
   -3.8059   -2.6915    0.0000 C   0  0  0  0  0  0
  1  2  1  0  0  0
  2  3  1  0  0  0
  3  4  2  0  0  0
  3 36  1  0  0  0
  4  5  1  0  0  0
  5  6  2  0  0  0
  5 34  1  0  0  0
  6  7  1  0  0  0
  7  8  1  0  0  0
  7 31  2  0  0  0
  8  9  1  0  0  0
  8 30  1  0  0  0
  9 10  1  0  0  0
 10 11  1  0  0  0
 11 12  1  0  0  0
 11 29  1  0  0  0
 12 13  1  0  0  0
 13 14  1  0  0  0
 14 15  2  0  0  0
 14 16  1  0  0  0
 16 17  2  0  0  0
 16 28  1  0  0  0
 17 18  1  0  0  0
 18 19  2  0  0  0
 19 20  1  0  0  0
 19 27  1  0  0  0
 20 21  2  0  0  0
 20 26  1  0  0  0
 21 22  1  0  0  0
 22 23  2  0  0  0
 23 24  1  0  0  0
 23 25  1  0  0  0
 25 26  2  0  0  0
 27 28  2  0  0  0
 29 30  1  0  0  0
 31 32  1  0  0  0
 32 33  1  0  0  0
 32 34  2  0  0  0
 34 35  1  0  0  0
 35 36  2  0  0  0
 36 37  1  0  0  0
 37 38  1  0  0  0
M  END
> <Outcome>
Inactive

$$$$

                    3D
 Structure written by MMmdl.
 36 40  0  0  1  0            999 V2000
   -4.7441   -4.9299    0.0000 C   0  0  0  0  0  0
   -4.3316   -4.2154    0.0000 N   0  0  0  0  0  0
   -4.7441   -3.5009    0.0000 C   0  0  0  0  0  0
   -4.3316   -2.7865    0.0000 C   0  0  0  0  0  0
   -3.5066   -2.7865    0.0000 N   0  0  0  0  0  0
   -3.0941   -2.0720    0.0000 C   0  0  0  0  0  0
   -3.5066   -1.3575    0.0000 C   0  0  0  0  0  0
   -4.3316   -1.3575    0.0000 O   0  0  0  0  0  0
   -3.0941   -0.6431    0.0000 N   0  0  0  0  0  0
   -3.5066    0.0714    0.0000 C   0  0  0  0  0  0
   -4.3316    0.0714    0.0000 C   0  0  0  0  0  0
   -4.7441    0.7859    0.0000 C   0  0  0  0  0  0
   -4.3316    1.5003    0.0000 C   0  0  0  0  0  0
   -3.5066    1.5003    0.0000 C   0  0  0  0  0  0
   -3.0941    2.2148    0.0000 C   0  0  0  0  0  0
   -3.5066    2.9293    0.0000 C   0  0  0  0  0  0
   -3.0941    3.6438    0.0000 C   0  0  0  0  0  0
   -2.2691    3.6438    0.0000 C   0  0  0  0  0  0
   -1.8566    2.9293    0.0000 C   0  0  0  0  0  0
   -1.0316    2.9293    0.0000 C   0  0  0  0  0  0
   -0.5467    3.5967    0.0000 N   0  0  0  0  0  0
    0.2380    3.3418    0.0000 C   0  0  0  0  0  0
    0.9524    3.7543    0.0000 C   0  0  0  0  0  0
    1.6669    3.3418    0.0000 C   0  0  0  0  0  0
    1.6669    2.5168    0.0000 C   0  0  0  0  0  0
    2.3814    2.1043    0.0000 C   0  0  0  0  0  0
    3.0958    1.6918    0.0000 F   0  0  0  0  0  0
    1.9689    1.3898    0.0000 F   0  0  0  0  0  0
    2.7939    2.8188    0.0000 F   0  0  0  0  0  0
    0.9524    2.1043    0.0000 C   0  0  0  0  0  0
    0.2380    2.5168    0.0000 C   0  0  0  0  0  0
   -0.5467    2.2618    0.0000 N   0  0  0  0  0  0
   -2.2691    2.2148    0.0000 C   0  0  0  0  0  0
   -3.0941    0.7859    0.0000 C   0  0  0  0  0  0
   -3.0941   -3.5009    0.0000 C   0  0  0  0  0  0
   -3.5066   -4.2154    0.0000 C   0  0  0  0  0  0
  1  2  1  0  0  0
  2  3  1  0  0  0
  2 36  1  0  0  0
  3  4  1  0  0  0
  4  5  1  0  0  0
  5  6  1  0  0  0
  5 35  1  0  0  0
  6  7  1  0  0  0
  7  8  2  0  0  0
  7  9  1  0  0  0
  9 10  1  0  0  0
 10 11  2  0  0  0
 10 34  1  0  0  0
 11 12  1  0  0  0
 12 13  2  0  0  0
 13 14  1  0  0  0
 14 15  1  0  0  0
 14 34  2  0  0  0
 15 16  2  0  0  0
 15 33  1  0  0  0
 16 17  1  0  0  0
 17 18  2  0  0  0
 18 19  1  0  0  0
 19 20  1  0  0  0
 19 33  2  0  0  0
 20 21  2  0  0  0
 20 32  1  0  0  0
 21 22  1  0  0  0
 22 23  2  0  0  0
 22 31  1  0  0  0
 23 24  1  0  0  0
 24 25  2  0  0  0
 25 26  1  0  0  0
 25 30  1  0  0  0
 26 27  1  0  0  0
 26 28  1  0  0  0
 26 29  1  0  0  0
 30 31  1  0  0  0
 31 32  2  0  0  0
 35 36  1  0  0  0
M  END
> <Outcome>
Inactive

$$$$

                    3D
 Structure written by MMmdl.
 36 39  0  0  1  0            999 V2000
   -3.6136   -3.5212    0.0000 C   0  0  0  0  0  0
   -3.3586   -2.7366    0.0000 O   0  0  0  0  0  0
   -2.5517   -2.5651    0.0000 C   0  0  0  0  0  0
   -2.2967   -1.7805    0.0000 C   0  0  0  0  0  0
   -1.4897   -1.6089    0.0000 C   0  0  0  0  0  0
   -0.9377   -2.2220    0.0000 C   0  0  0  0  0  0
   -0.1307   -2.0505    0.0000 C   0  0  0  0  0  0
    0.1242   -1.2659    0.0000 N   0  0  0  0  0  0
   -0.3607   -0.5984    0.0000 C   0  0  0  0  0  0
   -1.1857   -0.5984    0.0000 N   0  0  0  0  0  0
   -1.5982    0.1160    0.0000 C   0  0  0  0  0  0
   -2.4232    0.1160    0.0000 C   0  0  0  0  0  0
   -2.8357    0.8305    0.0000 C   0  0  0  0  0  0
   -2.4232    1.5450    0.0000 C   0  0  0  0  0  0
   -1.5982    1.5450    0.0000 C   0  0  0  0  0  0
   -1.1857    2.2595    0.0000 C   0  0  0  0  0  0
   -0.7732    2.9739    0.0000 F   0  0  0  0  0  0
   -0.4713    1.8470    0.0000 F   0  0  0  0  0  0
   -1.9002    2.6720    0.0000 F   0  0  0  0  0  0
   -1.1857    0.8305    0.0000 C   0  0  0  0  0  0
    0.1242    0.0690    0.0000 N   0  0  0  0  0  0
    0.9088   -0.1859    0.0000 C   0  0  0  0  0  0
    1.6233    0.2266    0.0000 C   0  0  0  0  0  0
    2.3378   -0.1859    0.0000 C   0  0  0  0  0  0
    3.0522    0.2266    0.0000 C   0  0  0  0  0  0
    3.7667   -0.1859    0.0000 O   0  0  0  0  0  0
    3.0522    1.0516    0.0000 N   0  0  0  0  0  0
    3.7667    1.4641    0.0000 C   0  0  0  0  0  0
    3.7667    2.2891    0.0000 C   0  0  0  0  0  0
    4.4812    1.0516    0.0000 C   0  0  0  0  0  0
    2.3378   -1.0109    0.0000 C   0  0  0  0  0  0
    1.6233   -1.4234    0.0000 N   0  0  0  0  0  0
    0.9088   -1.0109    0.0000 C   0  0  0  0  0  0
   -1.1926   -3.0066    0.0000 C   0  0  0  0  0  0
   -1.9996   -3.1782    0.0000 C   0  0  0  0  0  0
   -2.2546   -3.9628    0.0000 Cl  0  0  0  0  0  0
  1  2  1  0  0  0
  2  3  1  0  0  0
  3  4  2  0  0  0
  3 35  1  0  0  0
  4  5  1  0  0  0
  5  6  2  0  0  0
  6  7  1  0  0  0
  6 34  1  0  0  0
  7  8  1  0  0  0
  8  9  1  0  0  0
  8 33  1  0  0  0
  9 10  1  0  0  0
  9 21  2  0  0  0
 10 11  1  0  0  0
 11 12  2  0  0  0
 11 20  1  0  0  0
 12 13  1  0  0  0
 13 14  2  0  0  0
 14 15  1  0  0  0
 15 16  1  0  0  0
 15 20  2  0  0  0
 16 17  1  0  0  0
 16 18  1  0  0  0
 16 19  1  0  0  0
 21 22  1  0  0  0
 22 23  2  0  0  0
 22 33  1  0  0  0
 23 24  1  0  0  0
 24 25  1  0  0  0
 24 31  2  0  0  0
 25 26  2  0  0  0
 25 27  1  0  0  0
 27 28  1  0  0  0
 28 29  1  0  0  0
 28 30  1  0  0  0
 31 32  1  0  0  0
 32 33  2  0  0  0
 34 35  2  0  0  0
 35 36  1  0  0  0
M  END
> <Outcome>
Inactive

$$$$

                    3D
 Structure written by MMmdl.
 27 30  0  0  1  0            999 V2000
   -1.5052   -3.2249    0.0000 O   0  0  0  0  0  0
   -0.7907   -2.8124    0.0000 C   0  0  0  0  0  0
   -0.0763   -3.2249    0.0000 N   0  0  0  0  0  0
   -0.0763   -4.0499    0.0000 C   0  0  0  0  0  0
    0.3362   -4.7644    0.0000 C   0  0  0  0  0  0
   -0.4888   -4.7644    0.0000 C   0  0  0  0  0  0
   -0.7907   -1.9874    0.0000 C   0  0  0  0  0  0
   -1.5052   -1.5749    0.0000 C   0  0  0  0  0  0
   -1.5052   -0.7499    0.0000 N   0  0  0  0  0  0
   -0.7907   -0.3374    0.0000 C   0  0  0  0  0  0
   -0.7907    0.4876    0.0000 N   0  0  0  0  0  0
   -1.5052    0.9001    0.0000 C   0  0  0  0  0  0
   -1.5052    1.7251    0.0000 C   0  0  0  0  0  0
   -0.7907    2.1376    0.0000 N   0  0  0  0  0  0
   -0.7907    2.9626    0.0000 C   0  0  0  0  0  0
   -0.0763    3.3751    0.0000 C   0  0  0  0  0  0
   -0.0763    4.2001    0.0000 C   0  0  0  0  0  0
    0.6382    4.6126    0.0000 C   0  0  0  0  0  0
    1.3527    4.2001    0.0000 C   0  0  0  0  0  0
    2.0671    4.6126    0.0000 Cl  0  0  0  0  0  0
    1.3527    3.3751    0.0000 C   0  0  0  0  0  0
    0.6382    2.9626    0.0000 C   0  0  0  0  0  0
   -0.0763    1.7251    0.0000 C   0  0  0  0  0  0
   -0.0763    0.9001    0.0000 C   0  0  0  0  0  0
   -0.0763   -0.7499    0.0000 C   0  0  0  0  0  0
    0.6382   -0.3374    0.0000 Cl  0  0  0  0  0  0
   -0.0763   -1.5749    0.0000 C   0  0  0  0  0  0
  1  2  2  0  0  0
  2  3  1  0  0  0
  2  7  1  0  0  0
  3  4  1  0  0  0
  4  5  1  0  0  0
  4  6  1  0  0  0
  5  6  1  0  0  0
  7  8  2  0  0  0
  7 27  1  0  0  0
  8  9  1  0  0  0
  9 10  2  0  0  0
 10 11  1  0  0  0
 10 25  1  0  0  0
 11 12  1  0  0  0
 11 24  1  0  0  0
 12 13  1  0  0  0
 13 14  1  0  0  0
 14 15  1  0  0  0
 14 23  1  0  0  0
 15 16  1  0  0  0
 16 17  2  0  0  0
 16 22  1  0  0  0
 17 18  1  0  0  0
 18 19  2  0  0  0
 19 20  1  0  0  0
 19 21  1  0  0  0
 21 22  2  0  0  0
 23 24  1  0  0  0
 25 26  1  0  0  0
 25 27  2  0  0  0
M  END
> <Outcome>
Inactive

$$$$

                    3D
 Structure written by MMmdl.
 39 43  0  0  1  0            999 V2000
   -6.6014   -5.1186    0.0000 C   0  0  0  0  0  0
   -6.1889   -4.4041    0.0000 C   0  0  0  0  0  0
   -6.6014   -3.6897    0.0000 C   0  0  0  0  0  0
   -6.1889   -2.9752    0.0000 C   0  0  0  0  0  0
   -5.3639   -2.9752    0.0000 C   0  0  0  0  0  0
   -4.9514   -2.2607    0.0000 N   0  0  0  0  0  0
   -4.1264   -2.2607    0.0000 C   0  0  0  0  0  0
   -3.6415   -1.5933    0.0000 N   0  0  0  0  0  0
   -2.8568   -1.8482    0.0000 C   0  0  0  0  0  0
   -2.1424   -1.4357    0.0000 C   0  0  0  0  0  0
   -1.4279   -1.8482    0.0000 C   0  0  0  0  0  0
   -0.7134   -1.4357    0.0000 N   0  0  0  0  0  0
    0.0011   -1.8482    0.0000 C   0  0  0  0  0  0
   -0.7134   -0.6107    0.0000 C   0  0  0  0  0  0
   -1.4279   -0.1982    0.0000 C   0  0  0  0  0  0
   -1.4279    0.6268    0.0000 C   0  0  0  0  0  0
   -0.7134    1.0393    0.0000 N   0  0  0  0  0  0
    0.0011    0.6268    0.0000 C   0  0  0  0  0  0
    0.7155    1.0393    0.0000 N   0  0  0  0  0  0
    0.7155    1.8643    0.0000 C   0  0  0  0  0  0
    0.0011    2.2768    0.0000 C   0  0  0  0  0  0
    0.0011    3.1018    0.0000 C   0  0  0  0  0  0
    0.7155    3.5143    0.0000 C   0  0  0  0  0  0
    1.4300    3.1018    0.0000 C   0  0  0  0  0  0
    2.1445    3.5143    0.0000 C   0  0  0  0  0  0
    2.8589    3.1018    0.0000 C   0  0  0  0  0  0
    3.5734    3.5143    0.0000 S   0  0  0  0  0  0
    4.2879    3.9268    0.0000 C   0  0  0  0  0  0
    3.9859    2.7998    0.0000 O   0  0  0  0  0  0
    3.1609    4.2288    0.0000 O   0  0  0  0  0  0
    1.4300    2.2768    0.0000 C   0  0  0  0  0  0
    0.0011   -0.1982    0.0000 N   0  0  0  0  0  0
   -1.4279   -2.6732    0.0000 C   0  0  0  0  0  0
   -2.1424   -3.0857    0.0000 C   0  0  0  0  0  0
   -2.8568   -2.6732    0.0000 C   0  0  0  0  0  0
   -3.6415   -2.9281    0.0000 N   0  0  0  0  0  0
   -3.8964   -3.7128    0.0000 C   0  0  0  0  0  0
   -4.9514   -3.6897    0.0000 C   0  0  0  0  0  0
   -5.3639   -4.4041    0.0000 C   0  0  0  0  0  0
  1  2  1  0  0  0
  2  3  2  0  0  0
  2 39  1  0  0  0
  3  4  1  0  0  0
  4  5  2  0  0  0
  5  6  1  0  0  0
  5 38  1  0  0  0
  6  7  1  0  0  0
  7  8  2  0  0  0
  7 36  1  0  0  0
  8  9  1  0  0  0
  9 10  2  0  0  0
  9 35  1  0  0  0
 10 11  1  0  0  0
 11 12  1  0  0  0
 11 33  2  0  0  0
 12 13  1  0  0  0
 12 14  1  0  0  0
 14 15  2  0  0  0
 14 32  1  0  0  0
 15 16  1  0  0  0
 16 17  2  0  0  0
 17 18  1  0  0  0
 18 19  1  0  0  0
 18 32  2  0  0  0
 19 20  1  0  0  0
 20 21  2  0  0  0
 20 31  1  0  0  0
 21 22  1  0  0  0
 22 23  2  0  0  0
 23 24  1  0  0  0
 24 25  1  0  0  0
 24 31  2  0  0  0
 25 26  1  0  0  0
 26 27  1  0  0  0
 27 28  1  0  0  0
 27 29  2  0  0  0
 27 30  2  0  0  0
 33 34  1  0  0  0
 34 35  2  0  0  0
 35 36  1  0  0  0
 36 37  1  0  0  0
 38 39  2  0  0  0
M  END
> <Outcome>
Inactive

$$$$

                    3D
 Structure written by MMmdl.
 48 52  0  0  1  0            999 V2000
   -1.9546    3.4215    0.0000 C   0  0  0  0  0  0
   -1.9546    2.5965    0.0000 C   0  0  0  0  0  0
   -2.6221    2.1116    0.0000 N   0  0  0  0  0  0
   -2.3671    1.3270    0.0000 N   0  0  0  0  0  0
   -2.8521    0.6595    0.0000 C   0  0  0  0  0  0
   -2.5165   -0.0942    0.0000 C   0  0  0  0  0  0
   -3.0014   -0.7616    0.0000 C   0  0  0  0  0  0
   -3.8219   -0.6754    0.0000 C   0  0  0  0  0  0
   -4.1575    0.0783    0.0000 C   0  0  0  0  0  0
   -3.6725    0.7457    0.0000 C   0  0  0  0  0  0
   -1.5421    1.3270    0.0000 N   0  0  0  0  0  0
   -1.2872    2.1116    0.0000 C   0  0  0  0  0  0
   -0.5026    2.3665    0.0000 C   0  0  0  0  0  0
   -0.3311    3.1735    0.0000 O   0  0  0  0  0  0
    0.1105    1.8145    0.0000 N   0  0  0  0  0  0
    0.8951    2.0694    0.0000 C   0  0  0  0  0  0
    1.5082    1.5174    0.0000 C   0  0  0  0  0  0
    2.2928    1.7723    0.0000 C   0  0  0  0  0  0
    2.9059    1.2203    0.0000 C   0  0  0  0  0  0
    2.7344    0.4133    0.0000 C   0  0  0  0  0  0
    3.3475   -0.1387    0.0000 C   0  0  0  0  0  0
    4.1321    0.1162    0.0000 C   0  0  0  0  0  0
    4.7452   -0.4358    0.0000 C   0  0  0  0  0  0
    4.5737   -1.2428    0.0000 C   0  0  0  0  0  0
    5.1868   -1.7948    0.0000 C   0  0  0  0  0  0
    5.9714   -1.5399    0.0000 N   0  0  0  0  0  0
    6.5845   -2.0919    0.0000 C   0  0  0  0  0  0
    7.3691   -1.8370    0.0000 C   0  0  0  0  0  0
    7.9822   -2.3890    0.0000 C   0  0  0  0  0  0
    8.7668   -2.1341    0.0000 C   0  0  0  0  0  0
    9.3799   -2.6861    0.0000 C   0  0  0  0  0  0
    9.2084   -3.4931    0.0000 C   0  0  0  0  0  0
    9.8215   -4.0451    0.0000 S   0  0  0  0  0  0
   10.4346   -4.5971    0.0000 C   0  0  0  0  0  0
    9.2695   -4.6582    0.0000 O   0  0  0  0  0  0
   10.3735   -3.4320    0.0000 O   0  0  0  0  0  0
    8.4238   -3.7480    0.0000 C   0  0  0  0  0  0
    7.8107   -3.1960    0.0000 C   0  0  0  0  0  0
    3.7891   -1.4977    0.0000 C   0  0  0  0  0  0
    3.1760   -0.9457    0.0000 N   0  0  0  0  0  0
    1.9498    0.1584    0.0000 C   0  0  0  0  0  0
    1.3367    0.7104    0.0000 C   0  0  0  0  0  0
   -0.0610    1.0075    0.0000 C   0  0  3  0  0  0
    0.5521    0.4555    0.0000 C   0  0  0  0  0  0
   -0.8456    0.7526    0.0000 C   0  0  0  0  0  0
   -1.0172   -0.0544    0.0000 N   0  0  0  0  0  0
   -0.4041   -0.6064    0.0000 C   0  0  0  0  0  0
   -1.8018   -0.3093    0.0000 C   0  0  0  0  0  0
  1  2  1  0  0  0
  2  3  2  0  0  0
  2 12  1  0  0  0
  3  4  1  0  0  0
  4  5  1  0  0  0
  4 11  1  0  0  0
  5  6  2  0  0  0
  5 10  1  0  0  0
  6  7  1  0  0  0
  7  8  2  0  0  0
  8  9  1  0  0  0
  9 10  2  0  0  0
 11 12  2  0  0  0
 12 13  1  0  0  0
 13 14  2  0  0  0
 13 15  1  0  0  0
 15 16  1  0  0  0
 15 43  1  0  0  0
 16 17  1  0  0  0
 17 18  2  0  0  0
 17 42  1  0  0  0
 18 19  1  0  0  0
 19 20  2  0  0  0
 20 21  1  0  0  0
 20 41  1  0  0  0
 21 22  2  0  0  0
 21 40  1  0  0  0
 22 23  1  0  0  0
 23 24  2  0  0  0
 24 25  1  0  0  0
 24 39  1  0  0  0
 25 26  1  0  0  0
 26 27  1  0  0  0
 27 28  1  0  0  0
 28 29  1  0  0  0
 29 30  2  0  0  0
 29 38  1  0  0  0
 30 31  1  0  0  0
 31 32  2  0  0  0
 32 33  1  0  0  0
 32 37  1  0  0  0
 33 34  1  0  0  0
 33 35  2  0  0  0
 33 36  2  0  0  0
 37 38  2  0  0  0
 39 40  2  0  0  0
 41 42  2  0  0  0
 43 44  1  0  0  0
 43 45  1  0  0  0
 45 46  1  0  0  0
 46 47  1  0  0  0
 46 48  1  0  0  0
M  END
> <Outcome>
Inactive

$$$$

                    3D
 Structure written by MMmdl.
 36 39  0  0  1  0            999 V2000
    0.7423    5.0730    0.0000 C   0  0  0  0  0  0
    0.9138    4.2660    0.0000 N   0  0  0  0  0  0
    1.6984    4.0111    0.0000 C   0  0  0  0  0  0
    0.3007    3.7140    0.0000 C   0  0  0  0  0  0
   -0.4839    3.9689    0.0000 O   0  0  0  0  0  0
    0.4723    2.9070    0.0000 C   0  0  0  0  0  0
   -0.1408    2.3550    0.0000 C   0  0  0  0  0  0
    0.0307    1.5480    0.0000 C   0  0  0  0  0  0
   -0.5824    0.9960    0.0000 N   0  0  0  0  0  0
   -0.4962    0.1755    0.0000 C   0  0  0  0  0  0
    0.2183   -0.2370    0.0000 C   0  0  0  0  0  0
    0.9328    0.1755    0.0000 N   0  0  0  0  0  0
    1.6472   -0.2370    0.0000 C   0  0  0  0  0  0
    2.3617    0.1755    0.0000 C   0  0  0  0  0  0
    3.0762   -0.2370    0.0000 C   0  0  0  0  0  0
    3.7907    0.1755    0.0000 N   0  0  0  0  0  0
    4.5051   -0.2370    0.0000 C   0  0  0  0  0  0
    5.2196    0.1755    0.0000 C   0  0  0  0  0  0
    5.9341   -0.2370    0.0000 C   0  0  0  0  0  0
    6.6485    0.1755    0.0000 O   0  0  0  0  0  0
    5.9341   -1.0620    0.0000 C   0  0  0  0  0  0
    6.6485   -1.4745    0.0000 C   0  0  0  0  0  0
    6.6485   -2.2995    0.0000 C   0  0  0  0  0  0
    5.9341   -2.7120    0.0000 C   0  0  0  0  0  0
    5.2196   -2.2995    0.0000 C   0  0  0  0  0  0
    5.2196   -1.4745    0.0000 C   0  0  0  0  0  0
    4.5051   -1.0620    0.0000 N   0  0  0  0  0  0
   -1.2498   -0.1601    0.0000 C   0  0  0  0  0  0
   -1.8019    0.4530    0.0000 C   0  0  0  0  0  0
   -2.6269    0.4530    0.0000 C   0  0  0  0  0  0
   -3.0394   -0.2615    0.0000 Cl  0  0  0  0  0  0
   -3.0394    1.1675    0.0000 C   0  0  0  0  0  0
   -2.6269    1.8820    0.0000 C   0  0  0  0  0  0
   -3.0394    2.5964    0.0000 Cl  0  0  0  0  0  0
   -1.8019    1.8820    0.0000 C   0  0  0  0  0  0
   -1.3894    1.1675    0.0000 C   0  0  0  0  0  0
  1  2  1  0  0  0
  2  3  1  0  0  0
  2  4  1  0  0  0
  4  5  2  0  0  0
  4  6  1  0  0  0
  6  7  1  0  0  0
  7  8  1  0  0  0
  8  9  1  0  0  0
  9 10  1  0  0  0
  9 36  1  0  0  0
 10 11  1  0  0  0
 10 28  2  0  0  0
 11 12  1  0  0  0
 12 13  1  0  0  0
 13 14  1  0  0  0
 14 15  1  0  0  0
 15 16  1  0  0  0
 16 17  1  0  0  0
 17 18  2  0  0  0
 17 27  1  0  0  0
 18 19  1  0  0  0
 19 20  2  0  0  0
 19 21  1  0  0  0
 21 22  2  0  0  0
 21 26  1  0  0  0
 22 23  1  0  0  0
 23 24  2  0  0  0
 24 25  1  0  0  0
 25 26  2  0  0  0
 26 27  1  0  0  0
 28 29  1  0  0  0
 29 30  2  0  0  0
 29 36  1  0  0  0
 30 31  1  0  0  0
 30 32  1  0  0  0
 32 33  2  0  0  0
 33 34  1  0  0  0
 33 35  1  0  0  0
 35 36  2  0  0  0
M  END
> <Outcome>
Inactive

$$$$

                    3D
 Structure written by MMmdl.
 29 32  0  0  1  0            999 V2000
   -0.7868    2.7730    0.0000 C   0  0  0  0  0  0
   -0.7868    1.9480    0.0000 N   0  0  0  0  0  0
   -1.5012    1.5355    0.0000 C   0  0  0  0  0  0
   -1.5012    0.7105    0.0000 C   0  0  0  0  0  0
   -2.2157    0.2980    0.0000 C   0  0  0  0  0  0
   -2.2157   -0.5270    0.0000 N   0  0  0  0  0  0
   -2.9302   -0.9395    0.0000 C   0  0  0  0  0  0
   -3.6446   -0.5270    0.0000 O   0  0  0  0  0  0
   -2.9302   -1.7645    0.0000 C   0  0  0  0  0  0
   -2.2627   -2.2494    0.0000 C   0  0  0  0  0  0
   -2.5177   -3.0340    0.0000 C   0  0  0  0  0  0
   -3.3427   -3.0340    0.0000 C   0  0  0  0  0  0
   -3.5976   -2.2494    0.0000 S   0  0  0  0  0  0
   -2.9302    0.7105    0.0000 C   0  0  0  0  0  0
   -2.9302    1.5355    0.0000 C   0  0  0  0  0  0
   -2.2157    1.9480    0.0000 N   0  0  0  0  0  0
   -0.0723    1.5355    0.0000 C   0  0  0  0  0  0
    0.6422    1.9480    0.0000 C   0  0  0  0  0  0
    1.3567    1.5355    0.0000 C   0  0  0  0  0  0
    1.3567    0.7105    0.0000 N   0  0  0  0  0  0
    2.0711    0.2980    0.0000 C   0  0  0  0  0  0
    2.0711   -0.5270    0.0000 C   0  0  0  0  0  0
    2.7856   -0.9395    0.0000 C   0  0  0  0  0  0
    2.7856   -1.7645    0.0000 C   0  0  0  0  0  0
    2.0711   -2.1770    0.0000 C   0  0  0  0  0  0
    1.3567   -1.7645    0.0000 C   0  0  0  0  0  0
    1.3567   -0.9395    0.0000 C   0  0  0  0  0  0
    0.6422    0.2980    0.0000 C   0  0  0  0  0  0
   -0.0723    0.7105    0.0000 C   0  0  0  0  0  0
  1  2  1  0  0  0
  2  3  1  0  0  0
  2 17  1  0  0  0
  3  4  2  0  0  0
  3 16  1  0  0  0
  4  5  1  0  0  0
  5  6  1  0  0  0
  5 14  2  0  0  0
  6  7  1  0  0  0
  7  8  2  0  0  0
  7  9  1  0  0  0
  9 10  2  0  0  0
  9 13  1  0  0  0
 10 11  1  0  0  0
 11 12  2  0  0  0
 12 13  1  0  0  0
 14 15  1  0  0  0
 15 16  2  0  0  0
 17 18  1  0  0  0
 17 29  1  0  0  0
 18 19  1  0  0  0
 19 20  1  0  0  0
 20 21  1  0  0  0
 20 28  1  0  0  0
 21 22  1  0  0  0
 22 23  2  0  0  0
 22 27  1  0  0  0
 23 24  1  0  0  0
 24 25  2  0  0  0
 25 26  1  0  0  0
 26 27  2  0  0  0
 28 29  1  0  0  0
M  END
> <Outcome>
Inactive

$$$$

                    3D
 Structure written by MMmdl.
 40 44  0  0  1  0            999 V2000
    8.9683   -1.4245    0.0000 C   0  0  0  0  0  0
    8.2539   -1.0120    0.0000 O   0  0  0  0  0  0
    7.5394   -1.4245    0.0000 C   0  0  0  0  0  0
    7.5394   -2.2495    0.0000 C   0  0  0  0  0  0
    6.8249   -2.6620    0.0000 C   0  0  0  0  0  0
    6.1105   -2.2495    0.0000 C   0  0  0  0  0  0
    5.3258   -2.5044    0.0000 N   0  0  0  0  0  0
    4.8409   -1.8370    0.0000 C   0  0  0  0  0  0
    4.0159   -1.8370    0.0000 C   0  0  0  0  0  0
    3.6034   -2.5514    0.0000 C   0  0  0  0  0  0
    2.7784   -2.5514    0.0000 C   0  0  0  0  0  0
    2.3659   -1.8370    0.0000 C   0  0  0  0  0  0
    1.5409   -1.8370    0.0000 C   0  0  0  0  0  0
    1.1284   -2.5514    0.0000 O   0  0  0  0  0  0
    1.1284   -1.1225    0.0000 N   0  0  0  0  0  0
    0.3034   -1.1225    0.0000 C   0  0  0  0  0  0
   -0.1091   -0.4080    0.0000 C   0  0  0  0  0  0
   -0.9341   -0.4080    0.0000 C   0  0  0  0  0  0
   -1.3466    0.3064    0.0000 N   0  0  0  0  0  0
   -2.1716    0.3064    0.0000 C   0  0  0  0  0  0
   -2.5841    1.0209    0.0000 C   0  0  0  0  0  0
   -2.1716    1.7354    0.0000 N   0  0  0  0  0  0
   -2.5841    2.4499    0.0000 C   0  0  0  0  0  0
   -3.4091    2.4499    0.0000 C   0  0  0  0  0  0
   -3.8216    3.1643    0.0000 C   0  0  0  0  0  0
   -4.6466    3.1643    0.0000 Cl  0  0  0  0  0  0
   -3.4091    3.8788    0.0000 C   0  0  0  0  0  0
   -2.5841    3.8788    0.0000 C   0  0  0  0  0  0
   -2.1716    3.1643    0.0000 C   0  0  0  0  0  0
   -1.3466    3.1643    0.0000 O   0  0  0  0  0  0
   -0.9341    3.8788    0.0000 C   0  0  0  0  0  0
   -1.3466    1.7354    0.0000 C   0  0  0  0  0  0
   -0.9341    1.0209    0.0000 C   0  0  0  0  0  0
    2.7784   -1.1225    0.0000 C   0  0  0  0  0  0
    3.6034   -1.1225    0.0000 C   0  0  0  0  0  0
    4.0159   -0.4080    0.0000 O   0  0  0  0  0  0
    3.6034    0.3064    0.0000 C   0  0  0  0  0  0
    5.3258   -1.1695    0.0000 N   0  0  0  0  0  0
    6.1105   -1.4245    0.0000 C   0  0  0  0  0  0
    6.8249   -1.0120    0.0000 C   0  0  0  0  0  0
  1  2  1  0  0  0
  2  3  1  0  0  0
  3  4  2  0  0  0
  3 40  1  0  0  0
  4  5  1  0  0  0
  5  6  2  0  0  0
  6  7  1  0  0  0
  6 39  1  0  0  0
  7  8  2  0  0  0
  8  9  1  0  0  0
  8 38  1  0  0  0
  9 10  2  0  0  0
  9 35  1  0  0  0
 10 11  1  0  0  0
 11 12  2  0  0  0
 12 13  1  0  0  0
 12 34  1  0  0  0
 13 14  2  0  0  0
 13 15  1  0  0  0
 15 16  1  0  0  0
 16 17  1  0  0  0
 17 18  1  0  0  0
 18 19  1  0  0  0
 19 20  1  0  0  0
 19 33  1  0  0  0
 20 21  1  0  0  0
 21 22  1  0  0  0
 22 23  1  0  0  0
 22 32  1  0  0  0
 23 24  2  0  0  0
 23 29  1  0  0  0
 24 25  1  0  0  0
 25 26  1  0  0  0
 25 27  2  0  0  0
 27 28  1  0  0  0
 28 29  2  0  0  0
 29 30  1  0  0  0
 30 31  1  0  0  0
 32 33  1  0  0  0
 34 35  2  0  0  0
 35 36  1  0  0  0
 36 37  1  0  0  0
 38 39  1  0  0  0
 39 40  2  0  0  0
M  END
> <Outcome>
Inactive

$$$$

                    3D
 Structure written by MMmdl.
 42 47  0  0  1  0            999 V2000
   -5.5306   -0.9577    0.0000 C   0  0  0  0  0  0
   -5.5306   -0.1327    0.0000 O   0  0  0  0  0  0
   -4.8162    0.2798    0.0000 C   0  0  0  0  0  0
   -4.8162    1.1048    0.0000 C   0  0  0  0  0  0
   -4.1017    1.5173    0.0000 C   0  0  0  0  0  0
   -3.3872    1.1048    0.0000 C   0  0  0  0  0  0
   -2.6728    1.5173    0.0000 C   0  0  0  0  0  0
   -1.9583    1.1048    0.0000 C   0  0  0  0  0  0
   -1.2438    1.5173    0.0000 C   0  0  0  0  0  0
   -1.1576    2.3378    0.0000 N   0  0  0  0  0  0
   -0.3506    2.5093    0.0000 C   0  0  3  0  0  0
   -0.0150    3.2630    0.0000 C   0  0  0  0  0  0
   -0.5000    3.9304    0.0000 C   0  0  0  0  0  0
   -1.3204    3.8442    0.0000 Cl  0  0  0  0  0  0
   -0.1644    4.6841    0.0000 C   0  0  0  0  0  0
    0.6561    4.7703    0.0000 C   0  0  0  0  0  0
    1.1410    4.1029    0.0000 C   0  0  0  0  0  0
    0.8054    3.3492    0.0000 C   0  0  0  0  0  0
    1.2904    2.6818    0.0000 Cl  0  0  0  0  0  0
    0.0619    1.7948    0.0000 N   0  0  0  0  0  0
   -0.4901    1.1817    0.0000 C   0  0  0  0  0  0
   -0.3186    0.3748    0.0000 C   0  0  0  0  0  0
    0.4660    0.1198    0.0000 C   0  0  0  0  0  0
    0.6375   -0.6872    0.0000 C   0  0  0  0  0  0
    0.0244   -1.2392    0.0000 N   0  0  0  0  0  0
   -0.7602   -0.9842    0.0000 C   0  0  0  0  0  0
   -1.3733   -1.5363    0.0000 N   0  0  0  0  0  0
   -1.2017   -2.3433    0.0000 C   0  0  0  0  0  0
   -1.8148   -2.8953    0.0000 C   0  0  0  0  0  0
   -1.6433   -3.7023    0.0000 C   0  0  0  0  0  0
   -0.8587   -3.9572    0.0000 N   0  0  0  0  0  0
   -0.2456   -3.4052    0.0000 C   0  0  0  0  0  0
    0.5390   -3.6601    0.0000 C   0  0  0  0  0  0
    0.7106   -4.4671    0.0000 C   0  0  0  0  0  0
    0.0975   -5.0191    0.0000 C   0  0  0  0  0  0
   -0.6872   -4.7642    0.0000 C   0  0  3  0  0  0
   -1.3003   -5.3162    0.0000 C   0  0  0  0  0  0
   -0.9317   -0.1773    0.0000 C   0  0  0  0  0  0
   -1.9583    0.2798    0.0000 C   0  0  0  0  0  0
   -2.6728   -0.1327    0.0000 C   0  0  0  0  0  0
   -3.3872    0.2798    0.0000 C   0  0  0  0  0  0
   -4.1017   -0.1327    0.0000 C   0  0  0  0  0  0
  1  2  1  0  0  0
  2  3  1  0  0  0
  3  4  2  0  0  0
  3 42  1  0  0  0
  4  5  1  0  0  0
  5  6  2  0  0  0
  6  7  1  0  0  0
  6 41  1  0  0  0
  7  8  2  0  0  0
  8  9  1  0  0  0
  8 39  1  0  0  0
  9 10  2  0  0  0
  9 21  1  0  0  0
 10 11  1  0  0  0
 11 12  1  0  0  0
 11 20  1  0  0  0
 12 13  2  0  0  0
 12 18  1  0  0  0
 13 14  1  0  0  0
 13 15  1  0  0  0
 15 16  2  0  0  0
 16 17  1  0  0  0
 17 18  2  0  0  0
 18 19  1  0  0  0
 20 21  2  0  0  0
 21 22  1  0  0  0
 22 23  2  0  0  0
 22 38  1  0  0  0
 23 24  1  0  0  0
 24 25  2  0  0  0
 25 26  1  0  0  0
 26 27  1  0  0  0
 26 38  2  0  0  0
 27 28  1  0  0  0
 28 29  1  0  0  0
 29 30  1  0  0  0
 30 31  1  0  0  0
 31 32  1  0  0  0
 31 36  1  0  0  0
 32 33  1  0  0  0
 33 34  1  0  0  0
 34 35  1  0  0  0
 35 36  1  0  0  0
 36 37  1  0  0  0
 39 40  2  0  0  0
 40 41  1  0  0  0
 41 42  2  0  0  0
M  END
> <Outcome>
Inactive

$$$$

                    3D
 Structure written by MMmdl.
 29 32  0  0  1  0            999 V2000
    1.5948    4.4274    0.0000 C   0  0  0  0  0  0
    1.5948    3.6024    0.0000 C   0  0  0  0  0  0
    2.3092    3.1899    0.0000 C   0  0  0  0  0  0
    2.3092    2.3649    0.0000 C   0  0  0  0  0  0
    1.5948    1.9524    0.0000 C   0  0  0  0  0  0
    1.5948    1.1274    0.0000 N   0  0  0  0  0  0
    0.8803    0.7149    0.0000 C   0  0  0  0  0  0
    0.1658    1.1274    0.0000 O   0  0  0  0  0  0
    0.8803   -0.1101    0.0000 C   0  0  0  0  0  0
    1.5948   -0.5226    0.0000 C   0  0  0  0  0  0
    1.5948   -1.3476    0.0000 C   0  0  0  0  0  0
    0.8803   -1.7601    0.0000 C   0  0  0  0  0  0
    0.1658   -1.3476    0.0000 C   0  0  0  0  0  0
   -0.5486   -1.7601    0.0000 N   0  0  0  0  0  0
   -0.5486   -2.5851    0.0000 C   0  0  0  0  0  0
   -1.2631   -2.9976    0.0000 C   0  0  0  0  0  0
   -1.9776   -2.5851    0.0000 N   0  0  0  0  0  0
   -2.6921   -2.9976    0.0000 C   0  0  0  0  0  0
   -2.6921   -3.8226    0.0000 C   0  0  0  0  0  0
   -3.4065   -4.2351    0.0000 C   0  0  0  0  0  0
   -4.1210   -3.8226    0.0000 N   0  0  0  0  0  0
   -4.1210   -2.9976    0.0000 C   0  0  0  0  0  0
   -3.4065   -2.5851    0.0000 C   0  0  0  0  0  0
   -1.9776   -1.7601    0.0000 C   0  0  0  0  0  0
   -1.2631   -1.3476    0.0000 C   0  0  0  0  0  0
    0.1658   -0.5226    0.0000 C   0  0  0  0  0  0
    0.8803    2.3649    0.0000 C   0  0  0  0  0  0
    0.8803    3.1899    0.0000 C   0  0  0  0  0  0
    0.1658    3.6024    0.0000 F   0  0  0  0  0  0
  1  2  1  0  0  0
  2  3  2  0  0  0
  2 28  1  0  0  0
  3  4  1  0  0  0
  4  5  2  0  0  0
  5  6  1  0  0  0
  5 27  1  0  0  0
  6  7  1  0  0  0
  7  8  2  0  0  0
  7  9  1  0  0  0
  9 10  2  0  0  0
  9 26  1  0  0  0
 10 11  1  0  0  0
 11 12  2  0  0  0
 12 13  1  0  0  0
 13 14  1  0  0  0
 13 26  2  0  0  0
 14 15  1  0  0  0
 14 25  1  0  0  0
 15 16  1  0  0  0
 16 17  1  0  0  0
 17 18  1  0  0  0
 17 24  1  0  0  0
 18 19  2  0  0  0
 18 23  1  0  0  0
 19 20  1  0  0  0
 20 21  2  0  0  0
 21 22  1  0  0  0
 22 23  2  0  0  0
 24 25  1  0  0  0
 27 28  2  0  0  0
 28 29  1  0  0  0
M  END
> <Outcome>
Inactive

$$$$

                    3D
 Structure written by MMmdl.
 29 32  0  0  1  0            999 V2000
    2.0282   -0.2167    0.0000 C   0  0  0  0  0  0
    2.0282   -1.0417    0.0000 C   0  0  0  0  0  0
    2.7426   -1.4542    0.0000 C   0  0  0  0  0  0
    2.7426   -2.2792    0.0000 C   0  0  0  0  0  0
    2.0282   -2.6917    0.0000 C   0  0  0  0  0  0
    1.3137   -2.2792    0.0000 C   0  0  0  0  0  0
    1.3137   -1.4542    0.0000 C   0  0  0  0  0  0
    0.5992   -1.0417    0.0000 C   0  0  0  0  0  0
   -0.1153   -1.4542    0.0000 C   0  0  0  0  0  0
   -0.8297   -1.0417    0.0000 C   0  0  0  0  0  0
   -0.8297   -0.2167    0.0000 N   0  0  0  0  0  0
   -1.5442    0.1958    0.0000 C   0  0  0  0  0  0
   -2.2587   -0.2167    0.0000 C   0  0  0  0  0  0
   -2.9731    0.1958    0.0000 C   0  0  0  0  0  0
   -2.9731    1.0208    0.0000 C   0  0  0  0  0  0
   -3.6876    1.4333    0.0000 N   0  0  0  0  0  0
   -4.4021    1.0208    0.0000 C   0  0  0  0  0  0
   -4.4021    0.1958    0.0000 O   0  0  0  0  0  0
   -5.1166    1.4333    0.0000 C   0  0  0  0  0  0
   -5.8310    1.0208    0.0000 C   0  0  0  0  0  0
   -6.5455    1.4333    0.0000 C   0  0  0  0  0  0
   -6.5455    2.2583    0.0000 C   0  0  0  0  0  0
   -7.2600    2.6708    0.0000 Cl  0  0  0  0  0  0
   -5.8310    2.6708    0.0000 N   0  0  0  0  0  0
   -5.1166    2.2583    0.0000 C   0  0  0  0  0  0
   -2.2587    1.4333    0.0000 C   0  0  0  0  0  0
   -1.5442    1.0208    0.0000 C   0  0  0  0  0  0
   -0.1153    0.1958    0.0000 C   0  0  0  0  0  0
    0.5992   -0.2167    0.0000 C   0  0  0  0  0  0
  1  2  1  0  0  0
  2  3  2  0  0  0
  2  7  1  0  0  0
  3  4  1  0  0  0
  4  5  2  0  0  0
  5  6  1  0  0  0
  6  7  2  0  0  0
  7  8  1  0  0  0
  8  9  1  0  0  0
  8 29  1  0  0  0
  9 10  1  0  0  0
 10 11  1  0  0  0
 11 12  1  0  0  0
 11 28  1  0  0  0
 12 13  2  0  0  0
 12 27  1  0  0  0
 13 14  1  0  0  0
 14 15  2  0  0  0
 15 16  1  0  0  0
 15 26  1  0  0  0
 16 17  1  0  0  0
 17 18  2  0  0  0
 17 19  1  0  0  0
 19 20  2  0  0  0
 19 25  1  0  0  0
 20 21  1  0  0  0
 21 22  2  0  0  0
 22 23  1  0  0  0
 22 24  1  0  0  0
 24 25  2  0  0  0
 26 27  2  0  0  0
 28 29  1  0  0  0
M  END
> <Outcome>
Inactive

$$$$

                    3D
 Structure written by MMmdl.
 31 34  0  0  1  0            999 V2000
    3.0798    1.6709    0.0000 O   0  0  0  0  0  0
    3.9025    1.6092    0.0000 C   0  0  0  0  0  0
    4.2604    0.8659    0.0000 N   0  0  0  0  0  0
    3.7957    0.1843    0.0000 C   0  0  0  0  0  0
    4.1537   -0.5590    0.0000 C   0  0  0  0  0  0
    3.6889   -1.2407    0.0000 C   0  0  0  0  0  0
    2.8662   -1.1790    0.0000 C   0  0  0  0  0  0
    2.5083   -0.4357    0.0000 C   0  0  0  0  0  0
    1.6856   -0.3741    0.0000 C   0  0  0  0  0  0
    1.2208   -1.0557    0.0000 N   0  0  0  0  0  0
    1.6333   -1.7702    0.0000 C   0  0  0  0  0  0
    1.3319   -2.5382    0.0000 C   0  0  0  0  0  0
    0.5436   -2.7813    0.0000 C   0  0  0  0  0  0
   -0.1381   -2.3166    0.0000 N   0  0  0  0  0  0
   -0.8525   -2.7291    0.0000 C   0  0  0  0  0  0
   -0.8525   -3.5541    0.0000 C   0  0  0  0  0  0
   -0.1851   -4.0390    0.0000 N   0  0  0  0  0  0
   -0.4400   -4.8236    0.0000 C   0  0  0  0  0  0
   -1.2650   -4.8236    0.0000 C   0  0  0  0  0  0
   -1.5200   -4.0390    0.0000 N   0  0  0  0  0  0
   -0.1997   -1.4939    0.0000 C   0  0  0  0  0  0
    0.4050   -0.9328    0.0000 C   0  0  0  0  0  0
    2.9730    0.2459    0.0000 C   0  0  0  0  0  0
    4.3672    2.2909    0.0000 C   0  0  0  0  0  0
    4.0093    3.0342    0.0000 C   0  0  0  0  0  0
    4.4740    3.7158    0.0000 C   0  0  0  0  0  0
    5.2967    3.6542    0.0000 C   0  0  0  0  0  0
    5.7614    4.3358    0.0000 Cl  0  0  0  0  0  0
    5.6547    2.9109    0.0000 C   0  0  0  0  0  0
    6.4773    2.8492    0.0000 Cl  0  0  0  0  0  0
    5.1899    2.2292    0.0000 C   0  0  0  0  0  0
  1  2  2  0  0  0
  2  3  1  0  0  0
  2 24  1  0  0  0
  3  4  1  0  0  0
  4  5  2  0  0  0
  4 23  1  0  0  0
  5  6  1  0  0  0
  6  7  2  0  0  0
  7  8  1  0  0  0
  8  9  1  0  0  0
  8 23  2  0  0  0
  9 10  1  0  0  0
 10 11  1  0  0  0
 10 22  1  0  0  0
 11 12  1  0  0  0
 12 13  1  0  0  0
 13 14  1  0  0  0
 14 15  1  0  0  0
 14 21  1  0  0  0
 15 16  1  0  0  0
 16 17  2  0  0  0
 16 20  1  0  0  0
 17 18  1  0  0  0
 18 19  1  0  0  0
 19 20  2  0  0  0
 21 22  1  0  0  0
 24 25  2  0  0  0
 24 31  1  0  0  0
 25 26  1  0  0  0
 26 27  2  0  0  0
 27 28  1  0  0  0
 27 29  1  0  0  0
 29 30  1  0  0  0
 29 31  2  0  0  0
M  END
> <Outcome>
Inactive

$$$$

                    3D
 Structure written by MMmdl.
 35 39  0  0  1  0            999 V2000
   -4.1622    0.0092    0.0000 C   0  0  0  0  0  0
   -3.9907    0.8162    0.0000 N   0  0  0  0  0  0
   -4.5427    1.4292    0.0000 N   0  0  0  0  0  0
   -4.1302    2.1437    0.0000 C   0  0  0  0  0  0
   -3.3232    1.9722    0.0000 C   0  0  0  0  0  0
   -3.2370    1.1517    0.0000 C   0  0  0  0  0  0
   -2.5225    0.7392    0.0000 C   0  0  0  0  0  0
   -2.5225   -0.0858    0.0000 O   0  0  0  0  0  0
   -1.8080    1.1517    0.0000 N   0  0  0  0  0  0
   -1.0936    0.7392    0.0000 C   0  0  0  0  0  0
   -0.3791    1.1517    0.0000 C   0  0  0  0  0  0
    0.3354    0.7392    0.0000 N   0  0  0  0  0  0
    1.0498    1.1517    0.0000 C   0  0  0  0  0  0
    1.7643    0.7392    0.0000 C   0  0  0  0  0  0
    2.4788    1.1517    0.0000 C   0  0  0  0  0  0
    3.1932    0.7392    0.0000 C   0  0  0  0  0  0
    3.1932   -0.0858    0.0000 C   0  0  0  0  0  0
    3.9077   -0.4983    0.0000 C   0  0  0  0  0  0
    4.6222   -0.0858    0.0000 C   0  0  0  0  0  0
    5.3367   -0.4983    0.0000 C   0  0  0  0  0  0
    5.3367   -1.3233    0.0000 C   0  0  0  0  0  0
    6.0511   -1.7358    0.0000 C   0  0  0  0  0  0
    6.8048   -1.4002    0.0000 N   0  0  0  0  0  0
    7.3568   -2.0133    0.0000 C   0  0  0  0  0  0
    8.1818   -2.0133    0.0000 C   0  0  0  0  0  0
    8.5943   -2.7278    0.0000 C   0  0  0  0  0  0
    8.1818   -3.4423    0.0000 C   0  0  0  0  0  0
    8.5943   -4.1567    0.0000 F   0  0  0  0  0  0
    7.3568   -3.4423    0.0000 C   0  0  0  0  0  0
    6.9443   -2.7278    0.0000 C   0  0  0  0  0  0
    6.1374   -2.5563    0.0000 N   0  0  0  0  0  0
    4.6222   -1.7358    0.0000 C   0  0  0  0  0  0
    3.9077   -1.3233    0.0000 C   0  0  0  0  0  0
    2.4788   -0.4983    0.0000 C   0  0  0  0  0  0
    1.7643   -0.0858    0.0000 C   0  0  0  0  0  0
  1  2  1  0  0  0
  2  3  1  0  0  0
  2  6  1  0  0  0
  3  4  2  0  0  0
  4  5  1  0  0  0
  5  6  2  0  0  0
  6  7  1  0  0  0
  7  8  2  0  0  0
  7  9  1  0  0  0
  9 10  1  0  0  0
 10 11  1  0  0  0
 11 12  1  0  0  0
 12 13  1  0  0  0
 13 14  1  0  0  0
 14 15  2  0  0  0
 14 35  1  0  0  0
 15 16  1  0  0  0
 16 17  2  0  0  0
 17 18  1  0  0  0
 17 34  1  0  0  0
 18 19  2  0  0  0
 18 33  1  0  0  0
 19 20  1  0  0  0
 20 21  2  0  0  0
 21 22  1  0  0  0
 21 32  1  0  0  0
 22 23  2  0  0  0
 22 31  1  0  0  0
 23 24  1  0  0  0
 24 25  2  0  0  0
 24 30  1  0  0  0
 25 26  1  0  0  0
 26 27  2  0  0  0
 27 28  1  0  0  0
 27 29  1  0  0  0
 29 30  1  0  0  0
 30 31  2  0  0  0
 32 33  2  0  0  0
 34 35  2  0  0  0
M  END
> <Outcome>
Inactive

$$$$

                    3D
 Structure written by MMmdl.
 33 36  0  0  1  0            999 V2000
   -1.5131   -1.5758    0.0000 C   0  0  0  0  0  0
   -0.7986   -1.1633    0.0000 C   0  0  0  0  0  0
   -0.7986   -0.3383    0.0000 C   0  0  0  0  0  0
   -0.0841    0.0742    0.0000 C   0  0  0  0  0  0
   -0.0841    0.8992    0.0000 N   0  0  0  0  0  0
   -0.7986    1.3117    0.0000 C   0  0  3  0  0  0
   -1.5131    0.8992    0.0000 C   0  0  0  0  0  0
   -2.2275    1.3117    0.0000 C   0  0  0  0  0  0
   -2.9420    0.8992    0.0000 C   0  0  0  0  0  0
   -3.6565    1.3117    0.0000 C   0  0  0  0  0  0
   -3.6565    2.1367    0.0000 C   0  0  0  0  0  0
   -2.9420    2.5492    0.0000 C   0  0  0  0  0  0
   -2.2275    2.1367    0.0000 C   0  0  0  0  0  0
   -0.7986    2.1367    0.0000 C   0  0  0  0  0  0
   -0.0841    2.5492    0.0000 O   0  0  0  0  0  0
   -1.5131    2.5492    0.0000 N   0  0  0  0  0  0
   -1.5131    3.3742    0.0000 C   0  0  0  0  0  0
   -2.2275    3.7867    0.0000 C   0  0  0  0  0  0
   -2.2275    4.6117    0.0000 C   0  0  0  0  0  0
   -1.5131    5.0242    0.0000 C   0  0  0  0  0  0
   -0.7986    4.6117    0.0000 C   0  0  0  0  0  0
   -0.7986    3.7867    0.0000 C   0  0  0  0  0  0
    0.6303   -0.3383    0.0000 N   0  0  0  0  0  0
    0.6303   -1.1633    0.0000 C   0  0  0  0  0  0
    1.3448   -1.5758    0.0000 N   0  0  0  0  0  0
    1.3448   -2.4008    0.0000 C   0  0  0  0  0  0
    2.0593   -2.8133    0.0000 C   0  0  0  0  0  0
    2.0593   -3.6383    0.0000 N   0  0  0  0  0  0
    2.7267   -4.1232    0.0000 C   0  0  0  0  0  0
    2.4718   -4.9078    0.0000 C   0  0  0  0  0  0
    1.6468   -4.9078    0.0000 C   0  0  0  0  0  0
    1.3918   -4.1232    0.0000 C   0  0  0  0  0  0
   -0.0841   -1.5758    0.0000 N   0  0  0  0  0  0
  1  2  1  0  0  0
  2  3  2  0  0  0
  2 33  1  0  0  0
  3  4  1  0  0  0
  4  5  1  0  0  0
  4 23  2  0  0  0
  5  6  1  0  0  0
  6  7  1  0  0  0
  6 14  1  0  0  0
  7  8  1  0  0  0
  8  9  2  0  0  0
  8 13  1  0  0  0
  9 10  1  0  0  0
 10 11  2  0  0  0
 11 12  1  0  0  0
 12 13  2  0  0  0
 14 15  2  0  0  0
 14 16  1  0  0  0
 16 17  1  0  0  0
 17 18  2  0  0  0
 17 22  1  0  0  0
 18 19  1  0  0  0
 19 20  2  0  0  0
 20 21  1  0  0  0
 21 22  2  0  0  0
 23 24  1  0  0  0
 24 25  1  0  0  0
 24 33  2  0  0  0
 25 26  1  0  0  0
 26 27  1  0  0  0
 27 28  1  0  0  0
 28 29  1  0  0  0
 28 32  1  0  0  0
 29 30  1  0  0  0
 30 31  1  0  0  0
 31 32  1  0  0  0
M  END
> <Outcome>
Inactive

$$$$

                    3D
 Structure written by MMmdl.
 29 32  0  0  1  0            999 V2000
   -1.1883    5.7939    0.0000 C   0  0  0  0  0  0
   -1.1883    4.9689    0.0000 C   0  0  0  0  0  0
   -0.4739    4.5564    0.0000 C   0  0  0  0  0  0
   -0.4739    3.7314    0.0000 C   0  0  0  0  0  0
   -1.1883    3.3189    0.0000 C   0  0  0  0  0  0
   -1.1883    2.4939    0.0000 N   0  0  0  0  0  0
   -0.4739    2.0814    0.0000 C   0  0  0  0  0  0
    0.2406    2.4939    0.0000 O   0  0  0  0  0  0
   -0.4739    1.2564    0.0000 C   0  0  0  0  0  0
    0.2406    0.8439    0.0000 C   0  0  0  0  0  0
    0.2406    0.0189    0.0000 C   0  0  0  0  0  0
   -0.4739   -0.3936    0.0000 C   0  0  0  0  0  0
   -0.4739   -1.2186    0.0000 N   0  0  0  0  0  0
    0.2406   -1.6311    0.0000 C   0  0  0  0  0  0
    0.2406   -2.4561    0.0000 C   0  0  0  0  0  0
   -0.4739   -2.8686    0.0000 N   0  0  0  0  0  0
   -0.4739   -3.6936    0.0000 C   0  0  0  0  0  0
    0.2406   -4.1061    0.0000 C   0  0  0  0  0  0
    0.2406   -4.9311    0.0000 C   0  0  0  0  0  0
   -0.4739   -5.3436    0.0000 N   0  0  0  0  0  0
   -1.1883   -4.9311    0.0000 C   0  0  0  0  0  0
   -1.1883   -4.1061    0.0000 C   0  0  0  0  0  0
   -1.1883   -2.4561    0.0000 C   0  0  0  0  0  0
   -1.1883   -1.6311    0.0000 C   0  0  0  0  0  0
   -1.1883    0.0189    0.0000 C   0  0  0  0  0  0
   -1.1883    0.8439    0.0000 N   0  0  0  0  0  0
   -1.9028    3.7314    0.0000 C   0  0  0  0  0  0
   -1.9028    4.5564    0.0000 C   0  0  0  0  0  0
   -2.6173    4.9689    0.0000 F   0  0  0  0  0  0
  1  2  1  0  0  0
  2  3  2  0  0  0
  2 28  1  0  0  0
  3  4  1  0  0  0
  4  5  2  0  0  0
  5  6  1  0  0  0
  5 27  1  0  0  0
  6  7  1  0  0  0
  7  8  2  0  0  0
  7  9  1  0  0  0
  9 10  2  0  0  0
  9 26  1  0  0  0
 10 11  1  0  0  0
 11 12  2  0  0  0
 12 13  1  0  0  0
 12 25  1  0  0  0
 13 14  1  0  0  0
 13 24  1  0  0  0
 14 15  1  0  0  0
 15 16  1  0  0  0
 16 17  1  0  0  0
 16 23  1  0  0  0
 17 18  2  0  0  0
 17 22  1  0  0  0
 18 19  1  0  0  0
 19 20  2  0  0  0
 20 21  1  0  0  0
 21 22  2  0  0  0
 23 24  1  0  0  0
 25 26  2  0  0  0
 27 28  2  0  0  0
 28 29  1  0  0  0
M  END
> <Outcome>
Inactive

$$$$

                    3D
 Structure written by MMmdl.
 28 31  0  0  1  0            999 V2000
   -1.1339   -5.3126    0.0000 C   0  0  0  0  0  0
   -0.7983   -4.5589    0.0000 O   0  0  0  0  0  0
   -1.2832   -3.8915    0.0000 C   0  0  0  0  0  0
   -2.1037   -3.9777    0.0000 C   0  0  0  0  0  0
   -2.5886   -3.3103    0.0000 C   0  0  0  0  0  0
   -2.2531   -2.5566    0.0000 C   0  0  0  0  0  0
   -1.4326   -2.4704    0.0000 C   0  0  0  0  0  0
   -1.0970   -1.7167    0.0000 C   0  0  0  0  0  0
   -1.5820   -1.0493    0.0000 C   0  0  0  0  0  0
   -2.4024   -1.1355    0.0000 O   0  0  0  0  0  0
   -1.2464   -0.2956    0.0000 N   0  0  0  0  0  0
   -1.7313    0.3719    0.0000 C   0  0  3  0  0  0
   -2.5563    0.3719    0.0000 C   0  0  0  0  0  0
   -2.8113    1.1565    0.0000 C   0  0  0  0  0  0
   -2.1438    1.6414    0.0000 N   0  0  0  0  0  0
   -2.1438    2.4664    0.0000 C   0  0  0  0  0  0
   -2.8583    2.8789    0.0000 C   0  0  0  0  0  0
   -2.8583    3.7039    0.0000 C   0  0  0  0  0  0
   -2.1438    4.1164    0.0000 N   0  0  0  0  0  0
   -1.4294    3.7039    0.0000 C   0  0  0  0  0  0
   -0.7149    4.1164    0.0000 C   0  0  0  0  0  0
   -0.0004    3.7039    0.0000 C   0  0  0  0  0  0
    0.7141    4.1164    0.0000 Cl  0  0  0  0  0  0
   -0.0004    2.8789    0.0000 C   0  0  0  0  0  0
   -0.7149    2.4664    0.0000 C   0  0  0  0  0  0
   -1.4294    2.8789    0.0000 C   0  0  0  0  0  0
   -1.4764    1.1565    0.0000 C   0  0  0  0  0  0
   -0.9477   -3.1378    0.0000 C   0  0  0  0  0  0
  1  2  1  0  0  0
  2  3  1  0  0  0
  3  4  2  0  0  0
  3 28  1  0  0  0
  4  5  1  0  0  0
  5  6  2  0  0  0
  6  7  1  0  0  0
  7  8  1  0  0  0
  7 28  2  0  0  0
  8  9  1  0  0  0
  9 10  2  0  0  0
  9 11  1  0  0  0
 11 12  1  0  0  0
 12 13  1  0  0  0
 12 27  1  0  0  0
 13 14  1  0  0  0
 14 15  1  0  0  0
 15 16  1  0  0  0
 15 27  1  0  0  0
 16 17  2  0  0  0
 16 26  1  0  0  0
 17 18  1  0  0  0
 18 19  2  0  0  0
 19 20  1  0  0  0
 20 21  1  0  0  0
 20 26  2  0  0  0
 21 22  2  0  0  0
 22 23  1  0  0  0
 22 24  1  0  0  0
 24 25  2  0  0  0
 25 26  1  0  0  0
M  END
> <Outcome>
Inactive

$$$$

                    3D
 Structure written by MMmdl.
 39 43  0  0  1  0            999 V2000
   -0.1510   -4.0210    0.0000 C   0  0  0  0  0  0
   -0.5635   -3.3065    0.0000 O   0  0  0  0  0  0
   -1.3885   -3.3065    0.0000 C   0  0  0  0  0  0
   -1.8010   -4.0210    0.0000 C   0  0  0  0  0  0
   -2.6260   -4.0210    0.0000 C   0  0  0  0  0  0
   -3.0385   -3.3065    0.0000 C   0  0  0  0  0  0
   -3.8635   -3.3065    0.0000 Cl  0  0  0  0  0  0
   -2.6260   -2.5920    0.0000 C   0  0  0  0  0  0
   -1.8010   -2.5920    0.0000 C   0  0  0  0  0  0
   -1.3885   -1.8776    0.0000 N   0  0  0  0  0  0
   -1.8010   -1.1631    0.0000 C   0  0  0  0  0  0
   -1.3885   -0.4486    0.0000 C   0  0  0  0  0  0
   -0.5635   -0.4486    0.0000 N   0  0  0  0  0  0
   -0.1510    0.2659    0.0000 C   0  0  0  0  0  0
    0.6740    0.2659    0.0000 C   0  0  0  0  0  0
    1.0865    0.9803    0.0000 C   0  0  0  0  0  0
    1.9115    0.9803    0.0000 N   0  0  0  0  0  0
    2.3240    1.6948    0.0000 C   0  0  0  0  0  0
    1.9115    2.4093    0.0000 O   0  0  0  0  0  0
    3.1490    1.6948    0.0000 C   0  0  0  0  0  0
    3.5615    2.4093    0.0000 C   0  0  0  0  0  0
    4.3865    2.4093    0.0000 C   0  0  0  0  0  0
    4.7990    1.6948    0.0000 C   0  0  0  0  0  0
    5.6240    1.6948    0.0000 C   0  0  0  0  0  0
    6.1089    2.3622    0.0000 N   0  0  0  0  0  0
    6.8935    2.1073    0.0000 C   0  0  0  0  0  0
    7.6080    2.5198    0.0000 C   0  0  0  0  0  0
    8.3225    2.1073    0.0000 C   0  0  0  0  0  0
    9.0370    2.5198    0.0000 Cl  0  0  0  0  0  0
    8.3225    1.2823    0.0000 C   0  0  0  0  0  0
    9.0370    0.8698    0.0000 C   0  0  0  0  0  0
    7.6080    0.8698    0.0000 C   0  0  0  0  0  0
    6.8935    1.2823    0.0000 C   0  0  0  0  0  0
    6.1089    1.0274    0.0000 N   0  0  0  0  0  0
    4.3865    0.9803    0.0000 C   0  0  0  0  0  0
    4.7990    0.2659    0.0000 F   0  0  0  0  0  0
    3.5615    0.9803    0.0000 C   0  0  0  0  0  0
   -0.1510   -1.1631    0.0000 C   0  0  0  0  0  0
   -0.5635   -1.8776    0.0000 C   0  0  0  0  0  0
  1  2  1  0  0  0
  2  3  1  0  0  0
  3  4  2  0  0  0
  3  9  1  0  0  0
  4  5  1  0  0  0
  5  6  2  0  0  0
  6  7  1  0  0  0
  6  8  1  0  0  0
  8  9  2  0  0  0
  9 10  1  0  0  0
 10 11  1  0  0  0
 10 39  1  0  0  0
 11 12  1  0  0  0
 12 13  1  0  0  0
 13 14  1  0  0  0
 13 38  1  0  0  0
 14 15  1  0  0  0
 15 16  1  0  0  0
 16 17  1  0  0  0
 17 18  1  0  0  0
 18 19  2  0  0  0
 18 20  1  0  0  0
 20 21  2  0  0  0
 20 37  1  0  0  0
 21 22  1  0  0  0
 22 23  2  0  0  0
 23 24  1  0  0  0
 23 35  1  0  0  0
 24 25  2  0  0  0
 24 34  1  0  0  0
 25 26  1  0  0  0
 26 27  2  0  0  0
 26 33  1  0  0  0
 27 28  1  0  0  0
 28 29  1  0  0  0
 28 30  2  0  0  0
 30 31  1  0  0  0
 30 32  1  0  0  0
 32 33  1  0  0  0
 33 34  2  0  0  0
 35 36  1  0  0  0
 35 37  2  0  0  0
 38 39  1  0  0  0
M  END
> <Outcome>
Inactive

$$$$

                    3D
 Structure written by MMmdl.
 30 33  0  0  1  0            999 V2000
    1.3572   -1.6931    0.0000 C   0  0  0  0  0  0
    0.6427   -2.1056    0.0000 O   0  0  0  0  0  0
    0.6427   -2.9306    0.0000 C   0  0  0  0  0  0
    1.3572   -3.3431    0.0000 C   0  0  0  0  0  0
    1.3572   -4.1681    0.0000 C   0  0  0  0  0  0
    0.6427   -4.5806    0.0000 C   0  0  0  0  0  0
   -0.0717   -4.1681    0.0000 C   0  0  0  0  0  0
   -0.0717   -3.3431    0.0000 C   0  0  0  0  0  0
   -0.7862   -2.9306    0.0000 C   0  0  0  0  0  0
   -0.7862   -2.1056    0.0000 N   0  0  0  0  0  0
   -1.5007   -1.6931    0.0000 C   0  0  0  0  0  0
   -2.2151   -2.1056    0.0000 O   0  0  0  0  0  0
   -1.5007   -0.8681    0.0000 C   0  0  0  0  0  0
   -2.2151   -0.4556    0.0000 C   0  0  0  0  0  0
   -2.2151    0.3694    0.0000 C   0  0  0  0  0  0
   -1.5007    0.7819    0.0000 C   0  0  0  0  0  0
   -1.5007    1.6069    0.0000 N   0  0  0  0  0  0
   -2.2151    2.0194    0.0000 C   0  0  0  0  0  0
   -2.2151    2.8444    0.0000 C   0  0  0  0  0  0
   -1.5007    3.2569    0.0000 N   0  0  0  0  0  0
   -1.5007    4.0819    0.0000 C   0  0  0  0  0  0
   -2.2151    4.4944    0.0000 C   0  0  0  0  0  0
   -2.2151    5.3194    0.0000 C   0  0  0  0  0  0
   -1.5007    5.7319    0.0000 N   0  0  0  0  0  0
   -0.7862    5.3194    0.0000 C   0  0  0  0  0  0
   -0.7862    4.4944    0.0000 C   0  0  0  0  0  0
   -0.7862    2.8444    0.0000 C   0  0  0  0  0  0
   -0.7862    2.0194    0.0000 C   0  0  0  0  0  0
   -0.7862    0.3694    0.0000 C   0  0  0  0  0  0
   -0.7862   -0.4556    0.0000 N   0  0  0  0  0  0
  1  2  1  0  0  0
  2  3  1  0  0  0
  3  4  2  0  0  0
  3  8  1  0  0  0
  4  5  1  0  0  0
  5  6  2  0  0  0
  6  7  1  0  0  0
  7  8  2  0  0  0
  8  9  1  0  0  0
  9 10  1  0  0  0
 10 11  1  0  0  0
 11 12  2  0  0  0
 11 13  1  0  0  0
 13 14  2  0  0  0
 13 30  1  0  0  0
 14 15  1  0  0  0
 15 16  2  0  0  0
 16 17  1  0  0  0
 16 29  1  0  0  0
 17 18  1  0  0  0
 17 28  1  0  0  0
 18 19  1  0  0  0
 19 20  1  0  0  0
 20 21  1  0  0  0
 20 27  1  0  0  0
 21 22  2  0  0  0
 21 26  1  0  0  0
 22 23  1  0  0  0
 23 24  2  0  0  0
 24 25  1  0  0  0
 25 26  2  0  0  0
 27 28  1  0  0  0
 29 30  2  0  0  0
M  END
> <Outcome>
Inactive

$$$$

                    3D
 Structure written by MMmdl.
 34 38  0  0  1  0            999 V2000
    3.8671   -1.6278    0.0000 C   0  0  0  0  0  0
    3.4546   -0.9134    0.0000 C   0  0  0  0  0  0
    2.6296   -0.9134    0.0000 C   0  0  0  0  0  0
    2.2171   -0.1989    0.0000 C   0  0  0  0  0  0
    1.3921   -0.1989    0.0000 C   0  0  0  0  0  0
    0.9796   -0.9134    0.0000 O   0  0  0  0  0  0
    0.9796    0.5156    0.0000 N   0  0  0  0  0  0
    0.1546    0.5156    0.0000 C   0  0  0  0  0  0
   -0.2579   -0.1989    0.0000 C   0  0  0  0  0  0
   -1.0829   -0.1989    0.0000 C   0  0  0  0  0  0
   -1.4954    0.5156    0.0000 N   0  0  0  0  0  0
   -2.3204    0.5156    0.0000 C   0  0  0  0  0  0
   -2.7329    1.2300    0.0000 C   0  0  0  0  0  0
   -3.5579    1.2300    0.0000 C   0  0  0  0  0  0
   -3.9704    1.9445    0.0000 C   0  0  0  0  0  0
   -3.5579    2.6590    0.0000 C   0  0  0  0  0  0
   -2.7329    2.6590    0.0000 C   0  0  0  0  0  0
   -2.3204    1.9445    0.0000 C   0  0  0  0  0  0
   -1.0829    1.2300    0.0000 C   0  0  0  0  0  0
   -0.2579    1.2300    0.0000 C   0  0  0  0  0  0
    2.6296    0.5156    0.0000 C   0  0  0  0  0  0
    3.4546    0.5156    0.0000 C   0  0  0  0  0  0
    3.8671   -0.1989    0.0000 C   0  0  0  0  0  0
    4.6921   -0.1989    0.0000 C   0  0  0  0  0  0
    5.1770    0.4685    0.0000 N   0  0  0  0  0  0
    5.9616    0.2136    0.0000 C   0  0  0  0  0  0
    6.6761    0.6261    0.0000 C   0  0  0  0  0  0
    7.3906    0.2136    0.0000 C   0  0  0  0  0  0
    8.1050    0.6261    0.0000 Cl  0  0  0  0  0  0
    7.3906   -0.6114    0.0000 C   0  0  0  0  0  0
    8.1050   -1.0239    0.0000 Cl  0  0  0  0  0  0
    6.6761   -1.0239    0.0000 C   0  0  0  0  0  0
    5.9616   -0.6114    0.0000 C   0  0  0  0  0  0
    5.1770   -0.8663    0.0000 N   0  0  0  0  0  0
  1  2  1  0  0  0
  2  3  2  0  0  0
  2 23  1  0  0  0
  3  4  1  0  0  0
  4  5  1  0  0  0
  4 21  2  0  0  0
  5  6  2  0  0  0
  5  7  1  0  0  0
  7  8  1  0  0  0
  8  9  1  0  0  0
  8 20  1  0  0  0
  9 10  1  0  0  0
 10 11  1  0  0  0
 11 12  1  0  0  0
 11 19  1  0  0  0
 12 13  1  0  0  0
 13 14  2  0  0  0
 13 18  1  0  0  0
 14 15  1  0  0  0
 15 16  2  0  0  0
 16 17  1  0  0  0
 17 18  2  0  0  0
 19 20  1  0  0  0
 21 22  1  0  0  0
 22 23  2  0  0  0
 23 24  1  0  0  0
 24 25  2  0  0  0
 24 34  1  0  0  0
 25 26  1  0  0  0
 26 27  2  0  0  0
 26 33  1  0  0  0
 27 28  1  0  0  0
 28 29  1  0  0  0
 28 30  2  0  0  0
 30 31  1  0  0  0
 30 32  1  0  0  0
 32 33  1  0  0  0
 33 34  2  0  0  0
M  END
> <Outcome>
Inactive

$$$$

                    3D
 Structure written by MMmdl.
 38 42  0  0  1  0            999 V2000
   -4.3727   -4.0651    0.0000 C   0  0  0  0  0  0
   -4.7852   -3.3506    0.0000 O   0  0  0  0  0  0
   -5.6102   -3.3506    0.0000 C   0  0  0  0  0  0
   -6.0227   -4.0651    0.0000 C   0  0  0  0  0  0
   -6.8477   -4.0651    0.0000 C   0  0  0  0  0  0
   -7.2602   -3.3506    0.0000 C   0  0  0  0  0  0
   -8.0852   -3.3506    0.0000 Cl  0  0  0  0  0  0
   -6.8477   -2.6361    0.0000 C   0  0  0  0  0  0
   -6.0227   -2.6361    0.0000 C   0  0  0  0  0  0
   -5.6102   -1.9217    0.0000 N   0  0  0  0  0  0
   -6.0227   -1.2072    0.0000 C   0  0  0  0  0  0
   -5.6102   -0.4927    0.0000 C   0  0  0  0  0  0
   -4.7852   -0.4927    0.0000 N   0  0  0  0  0  0
   -4.3727    0.2218    0.0000 C   0  0  0  0  0  0
   -3.5477    0.2218    0.0000 C   0  0  0  0  0  0
   -3.1352    0.9362    0.0000 C   0  0  0  0  0  0
   -2.3102    0.9362    0.0000 N   0  0  0  0  0  0
   -1.8977    1.6507    0.0000 C   0  0  0  0  0  0
   -2.3102    2.3652    0.0000 O   0  0  0  0  0  0
   -1.0727    1.6507    0.0000 C   0  0  0  0  0  0
   -0.6602    2.3652    0.0000 C   0  0  0  0  0  0
    0.1648    2.3652    0.0000 C   0  0  0  0  0  0
    0.5773    1.6507    0.0000 C   0  0  0  0  0  0
    1.4023    1.6507    0.0000 C   0  0  0  0  0  0
    1.8872    2.3181    0.0000 N   0  0  0  0  0  0
    2.6718    2.0632    0.0000 C   0  0  0  0  0  0
    3.3863    2.4757    0.0000 C   0  0  0  0  0  0
    4.1008    2.0632    0.0000 C   0  0  0  0  0  0
    4.8153    2.4757    0.0000 Cl  0  0  0  0  0  0
    4.1008    1.2382    0.0000 C   0  0  0  0  0  0
    4.8153    0.8257    0.0000 F   0  0  0  0  0  0
    3.3863    0.8257    0.0000 C   0  0  0  0  0  0
    2.6718    1.2382    0.0000 C   0  0  0  0  0  0
    1.8872    0.9833    0.0000 N   0  0  0  0  0  0
    0.1648    0.9362    0.0000 C   0  0  0  0  0  0
   -0.6602    0.9362    0.0000 C   0  0  0  0  0  0
   -4.3727   -1.2072    0.0000 C   0  0  0  0  0  0
   -4.7852   -1.9217    0.0000 C   0  0  0  0  0  0
  1  2  1  0  0  0
  2  3  1  0  0  0
  3  4  2  0  0  0
  3  9  1  0  0  0
  4  5  1  0  0  0
  5  6  2  0  0  0
  6  7  1  0  0  0
  6  8  1  0  0  0
  8  9  2  0  0  0
  9 10  1  0  0  0
 10 11  1  0  0  0
 10 38  1  0  0  0
 11 12  1  0  0  0
 12 13  1  0  0  0
 13 14  1  0  0  0
 13 37  1  0  0  0
 14 15  1  0  0  0
 15 16  1  0  0  0
 16 17  1  0  0  0
 17 18  1  0  0  0
 18 19  2  0  0  0
 18 20  1  0  0  0
 20 21  2  0  0  0
 20 36  1  0  0  0
 21 22  1  0  0  0
 22 23  2  0  0  0
 23 24  1  0  0  0
 23 35  1  0  0  0
 24 25  2  0  0  0
 24 34  1  0  0  0
 25 26  1  0  0  0
 26 27  2  0  0  0
 26 33  1  0  0  0
 27 28  1  0  0  0
 28 29  1  0  0  0
 28 30  2  0  0  0
 30 31  1  0  0  0
 30 32  1  0  0  0
 32 33  1  0  0  0
 33 34  2  0  0  0
 35 36  2  0  0  0
 37 38  1  0  0  0
M  END
> <Outcome>
Inactive

$$$$

                    3D
 Structure written by MMmdl.
 34 39  0  0  1  0            999 V2000
    1.2982   -3.3399    0.0000 C   0  0  0  0  0  0
    0.8857   -2.6254    0.0000 C   0  0  0  0  0  0
    1.2982   -1.9109    0.0000 C   0  0  0  0  0  0
    0.8857   -1.1964    0.0000 C   0  0  0  0  0  0
    0.0607   -1.1964    0.0000 C   0  0  0  0  0  0
   -0.3518   -0.4820    0.0000 C   0  0  0  0  0  0
    0.0607    0.2325    0.0000 C   0  0  0  0  0  0
   -0.3518    0.9470    0.0000 C   0  0  0  0  0  0
    0.0607    1.6614    0.0000 N   0  0  0  0  0  0
   -0.3518    2.3759    0.0000 C   0  0  0  0  0  0
    0.0607    3.0904    0.0000 C   0  0  0  0  0  0
    0.8857    3.0904    0.0000 N   0  0  0  0  0  0
    1.2982    3.8049    0.0000 C   0  0  0  0  0  0
    0.8857    4.5193    0.0000 C   0  0  0  0  0  0
    1.2982    5.2338    0.0000 C   0  0  0  0  0  0
    2.1232    5.2338    0.0000 N   0  0  0  0  0  0
    2.5357    4.5193    0.0000 C   0  0  0  0  0  0
    2.1232    3.8049    0.0000 C   0  0  0  0  0  0
    1.2982    2.3759    0.0000 C   0  0  0  0  0  0
    0.8857    1.6614    0.0000 C   0  0  0  0  0  0
    0.8857    0.2325    0.0000 C   0  0  0  0  0  0
    1.2982   -0.4820    0.0000 C   0  0  0  0  0  0
    2.1232   -1.9109    0.0000 C   0  0  0  0  0  0
    2.5357   -2.6254    0.0000 C   0  0  0  0  0  0
    3.3607   -2.6254    0.0000 C   0  0  0  0  0  0
    3.8456   -1.9579    0.0000 N   0  0  0  0  0  0
    4.6302   -2.2129    0.0000 C   0  0  0  0  0  0
    5.3447   -1.8004    0.0000 C   0  0  0  0  0  0
    6.0592   -2.2129    0.0000 C   0  0  0  0  0  0
    6.0592   -3.0379    0.0000 C   0  0  0  0  0  0
    5.3447   -3.4504    0.0000 C   0  0  0  0  0  0
    4.6302   -3.0379    0.0000 C   0  0  0  0  0  0
    3.8456   -3.2928    0.0000 N   0  0  0  0  0  0
    2.1232   -3.3399    0.0000 C   0  0  0  0  0  0
  1  2  2  0  0  0
  1 34  1  0  0  0
  2  3  1  0  0  0
  3  4  1  0  0  0
  3 23  2  0  0  0
  4  5  2  0  0  0
  4 22  1  0  0  0
  5  6  1  0  0  0
  6  7  2  0  0  0
  7  8  1  0  0  0
  7 21  1  0  0  0
  8  9  1  0  0  0
  9 10  1  0  0  0
  9 20  1  0  0  0
 10 11  1  0  0  0
 11 12  1  0  0  0
 12 13  1  0  0  0
 12 19  1  0  0  0
 13 14  2  0  0  0
 13 18  1  0  0  0
 14 15  1  0  0  0
 15 16  2  0  0  0
 16 17  1  0  0  0
 17 18  2  0  0  0
 19 20  1  0  0  0
 21 22  2  0  0  0
 23 24  1  0  0  0
 24 25  1  0  0  0
 24 34  2  0  0  0
 25 26  2  0  0  0
 25 33  1  0  0  0
 26 27  1  0  0  0
 27 28  2  0  0  0
 27 32  1  0  0  0
 28 29  1  0  0  0
 29 30  2  0  0  0
 30 31  1  0  0  0
 31 32  1  0  0  0
 32 33  2  0  0  0
M  END
> <Outcome>
Inactive

$$$$

                    3D
 Structure written by MMmdl.
 43 47  0  0  1  0            999 V2000
   -8.9230    0.1207    0.0000 C   0  0  0  0  0  0
   -8.5105    0.8352    0.0000 C   0  0  0  0  0  0
   -7.6855    0.8352    0.0000 C   0  0  0  0  0  0
   -7.2730    1.5497    0.0000 N   0  0  0  0  0  0
   -7.6855    2.2641    0.0000 C   0  0  0  0  0  0
   -7.2730    2.9786    0.0000 C   0  0  0  0  0  0
   -7.6855    3.6931    0.0000 C   0  0  0  0  0  0
   -6.4480    1.5497    0.0000 S   0  0  0  0  0  0
   -6.4480    0.7247    0.0000 O   0  0  0  0  0  0
   -6.4480    2.3747    0.0000 O   0  0  0  0  0  0
   -5.6230    1.5497    0.0000 C   0  0  0  0  0  0
   -5.2105    2.2641    0.0000 C   0  0  0  0  0  0
   -4.3855    2.2641    0.0000 C   0  0  0  0  0  0
   -3.9730    1.5497    0.0000 C   0  0  0  0  0  0
   -3.1480    1.5497    0.0000 C   0  0  0  0  0  0
   -2.7355    2.2641    0.0000 O   0  0  0  0  0  0
   -2.7355    0.8352    0.0000 N   0  0  0  0  0  0
   -1.9105    0.8352    0.0000 C   0  0  0  0  0  0
   -1.4256    1.5026    0.0000 N   0  0  0  0  0  0
   -0.6409    1.2477    0.0000 C   0  0  0  0  0  0
    0.0735    1.6602    0.0000 C   0  0  0  0  0  0
    0.7880    1.2477    0.0000 C   0  0  0  0  0  0
    0.7880    0.4227    0.0000 C   0  0  0  0  0  0
    1.5025    0.0102    0.0000 C   0  0  0  0  0  0
    2.2169    0.4227    0.0000 C   0  0  0  0  0  0
    2.9314    0.0102    0.0000 C   0  0  0  0  0  0
    3.6459    0.4227    0.0000 O   0  0  0  0  0  0
    2.9314   -0.8148    0.0000 N   0  0  0  0  0  0
    2.2169   -1.2273    0.0000 C   0  0  0  0  0  0
    2.2169   -2.0523    0.0000 N   0  0  0  0  0  0
    2.9314   -2.4648    0.0000 C   0  0  0  0  0  0
    3.6459   -2.0523    0.0000 C   0  0  0  0  0  0
    4.3603   -2.4648    0.0000 C   0  0  0  0  0  0
    4.3603   -3.2898    0.0000 C   0  0  0  0  0  0
    3.6459   -3.7023    0.0000 C   0  0  0  0  0  0
    2.9314   -3.2898    0.0000 C   0  0  0  0  0  0
    2.2169   -3.7023    0.0000 Cl  0  0  0  0  0  0
    1.5025   -0.8148    0.0000 N   0  0  0  0  0  0
    0.0735    0.0102    0.0000 C   0  0  0  0  0  0
   -0.6409    0.4227    0.0000 C   0  0  0  0  0  0
   -1.4256    0.1678    0.0000 N   0  0  0  0  0  0
   -4.3855    0.8352    0.0000 C   0  0  0  0  0  0
   -5.2105    0.8352    0.0000 C   0  0  0  0  0  0
  1  2  1  0  0  0
  2  3  1  0  0  0
  3  4  1  0  0  0
  4  5  1  0  0  0
  4  8  1  0  0  0
  5  6  1  0  0  0
  6  7  1  0  0  0
  8  9  2  0  0  0
  8 10  2  0  0  0
  8 11  1  0  0  0
 11 12  2  0  0  0
 11 43  1  0  0  0
 12 13  1  0  0  0
 13 14  2  0  0  0
 14 15  1  0  0  0
 14 42  1  0  0  0
 15 16  2  0  0  0
 15 17  1  0  0  0
 17 18  1  0  0  0
 18 19  2  0  0  0
 18 41  1  0  0  0
 19 20  1  0  0  0
 20 21  2  0  0  0
 20 40  1  0  0  0
 21 22  1  0  0  0
 22 23  2  0  0  0
 23 24  1  0  0  0
 23 39  1  0  0  0
 24 25  2  0  0  0
 24 38  1  0  0  0
 25 26  1  0  0  0
 26 27  2  0  0  0
 26 28  1  0  0  0
 28 29  2  0  0  0
 29 30  1  0  0  0
 29 38  1  0  0  0
 30 31  1  0  0  0
 31 32  2  0  0  0
 31 36  1  0  0  0
 32 33  1  0  0  0
 33 34  2  0  0  0
 34 35  1  0  0  0
 35 36  2  0  0  0
 36 37  1  0  0  0
 39 40  1  0  0  0
 40 41  2  0  0  0
 42 43  2  0  0  0
M  END
> <Outcome>
Inactive

$$$$

                    3D
 Structure written by MMmdl.
 35 38  0  0  1  0            999 V2000
   -0.7307    0.3462    0.0000 N   0  0  0  0  0  0
   -0.5591   -0.4607    0.0000 C   0  0  0  0  0  0
    0.1945   -0.7963    0.0000 C   0  0  0  0  0  0
    0.9090   -0.3838    0.0000 C   0  0  0  0  0  0
    0.9090    0.4412    0.0000 C   0  0  0  0  0  0
    1.6235    0.8537    0.0000 C   0  0  0  0  0  0
    2.3380    0.4412    0.0000 C   0  0  0  0  0  0
    3.0524    0.8537    0.0000 C   0  0  0  0  0  0
    3.0524    1.6787    0.0000 O   0  0  0  0  0  0
    3.7669    0.4412    0.0000 N   0  0  0  0  0  0
    4.4814    0.8537    0.0000 C   0  0  0  0  0  0
    5.1958    0.4412    0.0000 C   0  0  0  0  0  0
    5.9103    0.8537    0.0000 N   0  0  0  0  0  0
    6.6248    0.4412    0.0000 C   0  0  0  0  0  0
    7.3393    0.8537    0.0000 C   0  0  0  0  0  0
    7.3393    1.6787    0.0000 C   0  0  0  0  0  0
    8.0537    2.0912    0.0000 C   0  0  0  0  0  0
    8.7682    1.6787    0.0000 C   0  0  0  0  0  0
    8.7682    0.8537    0.0000 C   0  0  0  0  0  0
    8.0537    0.4412    0.0000 C   0  0  0  0  0  0
    2.3380   -0.3838    0.0000 C   0  0  0  0  0  0
    1.6235   -0.7963    0.0000 C   0  0  0  0  0  0
    0.1083   -1.6168    0.0000 C   0  0  0  0  0  0
   -0.6987   -1.7883    0.0000 N   0  0  0  0  0  0
   -1.1112   -1.0738    0.0000 N   0  0  0  0  0  0
   -1.9316   -0.9876    0.0000 C   0  0  0  0  0  0
   -2.4166   -1.6550    0.0000 C   0  0  0  0  0  0
   -3.2370   -1.5688    0.0000 C   0  0  0  0  0  0
   -3.5726   -0.8151    0.0000 C   0  0  0  0  0  0
   -4.3931   -0.7289    0.0000 C   0  0  0  0  0  0
   -5.2136   -0.6426    0.0000 F   0  0  0  0  0  0
   -4.3068    0.0916    0.0000 F   0  0  0  0  0  0
   -4.4793   -1.5494    0.0000 F   0  0  0  0  0  0
   -3.0877   -0.1477    0.0000 C   0  0  0  0  0  0
   -2.2672   -0.2339    0.0000 C   0  0  0  0  0  0
  1  2  1  0  0  0
  2  3  2  0  0  0
  2 25  1  0  0  0
  3  4  1  0  0  0
  3 23  1  0  0  0
  4  5  2  0  0  0
  4 22  1  0  0  0
  5  6  1  0  0  0
  6  7  2  0  0  0
  7  8  1  0  0  0
  7 21  1  0  0  0
  8  9  2  0  0  0
  8 10  1  0  0  0
 10 11  1  0  0  0
 11 12  1  0  0  0
 12 13  1  0  0  0
 13 14  1  0  0  0
 14 15  1  0  0  0
 15 16  2  0  0  0
 15 20  1  0  0  0
 16 17  1  0  0  0
 17 18  2  0  0  0
 18 19  1  0  0  0
 19 20  2  0  0  0
 21 22  2  0  0  0
 23 24  2  0  0  0
 24 25  1  0  0  0
 25 26  1  0  0  0
 26 27  2  0  0  0
 26 35  1  0  0  0
 27 28  1  0  0  0
 28 29  2  0  0  0
 29 30  1  0  0  0
 29 34  1  0  0  0
 30 31  1  0  0  0
 30 32  1  0  0  0
 30 33  1  0  0  0
 34 35  2  0  0  0
M  END
> <Outcome>
Inactive

$$$$

                    3D
 Structure written by MMmdl.
 39 44  0  0  1  0            999 V2000
    2.3586    0.5624    0.0000 C   0  0  0  0  0  0
    1.6442    0.1499    0.0000 O   0  0  0  0  0  0
    0.9297    0.5624    0.0000 C   0  0  0  0  0  0
    0.2152    0.1499    0.0000 C   0  0  0  0  0  0
   -0.4992    0.5624    0.0000 C   0  0  0  0  0  0
   -1.2137    0.1499    0.0000 N   0  0  0  0  0  0
   -1.2137   -0.6751    0.0000 C   0  0  0  0  0  0
   -0.4992   -1.0876    0.0000 C   0  0  0  0  0  0
   -0.4992   -1.9126    0.0000 N   0  0  0  0  0  0
    0.1682   -2.3975    0.0000 C   0  0  0  0  0  0
   -0.0867   -3.1821    0.0000 C   0  0  0  0  0  0
   -0.9117   -3.1821    0.0000 C   0  0  0  0  0  0
   -1.1667   -2.3975    0.0000 C   0  0  0  0  0  0
   -1.9282   -1.0876    0.0000 N   0  0  0  0  0  0
   -2.6426   -0.6751    0.0000 C   0  0  0  0  0  0
   -3.4273   -0.9300    0.0000 C   0  0  0  0  0  0
   -3.9122   -0.2626    0.0000 C   0  0  0  0  0  0
   -4.7372   -0.2626    0.0000 C   0  0  0  0  0  0
   -5.1497   -0.9771    0.0000 C   0  0  0  0  0  0
   -5.9747   -0.9771    0.0000 C   0  0  0  0  0  0
   -6.3872   -0.2626    0.0000 C   0  0  0  0  0  0
   -7.2122   -0.2626    0.0000 Cl  0  0  0  0  0  0
   -5.9747    0.4519    0.0000 C   0  0  0  0  0  0
   -5.1497    0.4519    0.0000 C   0  0  0  0  0  0
   -3.4273    0.4048    0.0000 S   0  0  0  0  0  0
   -2.6426    0.1499    0.0000 C   0  0  0  0  0  0
   -1.9282    0.5624    0.0000 C   0  0  0  0  0  0
   -1.9282    1.3874    0.0000 O   0  0  0  0  0  0
   -0.4992    1.3874    0.0000 C   0  0  0  0  0  0
    0.2152    1.7999    0.0000 C   0  0  0  0  0  0
    0.9297    1.3874    0.0000 C   0  0  0  0  0  0
    1.6442    1.7999    0.0000 O   0  0  0  0  0  0
    2.3586    1.3874    0.0000 C   0  0  0  0  0  0
    3.0731    1.7999    0.0000 C   0  0  0  0  0  0
    3.7876    1.3874    0.0000 N   0  0  0  0  0  0
    4.5413    1.7230    0.0000 C   0  0  0  0  0  0
    5.0933    1.1099    0.0000 C   0  0  0  0  0  0
    4.6808    0.3954    0.0000 C   0  0  0  0  0  0
    3.8738    0.5669    0.0000 C   0  0  0  0  0  0
  1  2  1  0  0  0
  2  3  1  0  0  0
  3  4  2  0  0  0
  3 31  1  0  0  0
  4  5  1  0  0  0
  5  6  1  0  0  0
  5 29  2  0  0  0
  6  7  1  0  0  0
  6 27  1  0  0  0
  7  8  1  0  0  0
  7 14  2  0  0  0
  8  9  1  0  0  0
  9 10  1  0  0  0
  9 13  1  0  0  0
 10 11  1  0  0  0
 11 12  1  0  0  0
 12 13  1  0  0  0
 14 15  1  0  0  0
 15 16  1  0  0  0
 15 26  2  0  0  0
 16 17  2  0  0  0
 17 18  1  0  0  0
 17 25  1  0  0  0
 18 19  2  0  0  0
 18 24  1  0  0  0
 19 20  1  0  0  0
 20 21  2  0  0  0
 21 22  1  0  0  0
 21 23  1  0  0  0
 23 24  2  0  0  0
 25 26  1  0  0  0
 26 27  1  0  0  0
 27 28  2  0  0  0
 29 30  1  0  0  0
 30 31  2  0  0  0
 31 32  1  0  0  0
 32 33  1  0  0  0
 33 34  1  0  0  0
 34 35  1  0  0  0
 35 36  1  0  0  0
 35 39  1  0  0  0
 36 37  1  0  0  0
 37 38  1  0  0  0
 38 39  1  0  0  0
M  END
> <Outcome>
Inactive

$$$$

                    3D
 Structure written by MMmdl.
 40 44  0  0  1  0            999 V2000
   -2.5735    0.3644    0.0000 C   0  0  0  0  0  0
   -2.5735   -0.4606    0.0000 C   0  0  0  0  0  0
   -1.8590   -0.8731    0.0000 C   0  0  0  0  0  0
   -1.1446   -0.4606    0.0000 C   0  0  0  0  0  0
   -0.4301   -0.8731    0.0000 N   0  0  0  0  0  0
    0.2844   -0.4606    0.0000 N   0  0  0  0  0  0
    0.9989   -0.8731    0.0000 C   0  0  0  0  0  0
    0.9989   -1.6981    0.0000 C   0  0  0  0  0  0
    1.7133   -2.1106    0.0000 N   0  0  0  0  0  0
    2.4278   -1.6981    0.0000 C   0  0  0  0  0  0
    3.1423   -2.1106    0.0000 C   0  0  3  0  0  0
    3.8567   -1.6981    0.0000 C   0  0  0  0  0  0
    3.1423   -2.9356    0.0000 N   0  0  0  0  0  0
    2.4278   -3.3481    0.0000 C   0  0  3  0  0  0
    2.4278   -4.1731    0.0000 C   0  0  0  0  0  0
    1.7133   -2.9356    0.0000 C   0  0  0  0  0  0
    0.2844   -2.1106    0.0000 C   0  0  0  0  0  0
    0.2844   -2.9356    0.0000 Cl  0  0  0  0  0  0
   -0.4301   -1.6981    0.0000 C   0  0  0  0  0  0
   -1.1446   -2.1106    0.0000 O   0  0  0  0  0  0
   -1.8590   -1.6981    0.0000 C   0  0  0  0  0  0
   -2.5735   -2.1106    0.0000 C   0  0  0  0  0  0
   -3.2880   -1.6981    0.0000 C   0  0  0  0  0  0
   -3.2880   -0.8731    0.0000 C   0  0  0  0  0  0
   -4.0024   -0.4606    0.0000 N   0  0  0  0  0  0
   -4.0024    0.3644    0.0000 C   0  0  0  0  0  0
   -3.2880    0.7769    0.0000 O   0  0  0  0  0  0
   -4.7169    0.7769    0.0000 N   0  0  0  0  0  0
   -4.7169    1.6019    0.0000 C   0  0  0  0  0  0
   -5.4314    2.0144    0.0000 C   0  0  0  0  0  0
   -5.4314    2.8394    0.0000 C   0  0  0  0  0  0
   -4.7169    3.2519    0.0000 C   0  0  0  0  0  0
   -4.7169    4.0769    0.0000 C   0  0  0  0  0  0
   -5.4314    4.4894    0.0000 C   0  0  0  0  0  0
   -5.4314    5.3144    0.0000 C   0  0  0  0  0  0
   -4.7169    5.7269    0.0000 C   0  0  0  0  0  0
   -4.0024    5.3144    0.0000 C   0  0  0  0  0  0
   -4.0024    4.4894    0.0000 C   0  0  0  0  0  0
   -4.0024    2.8394    0.0000 C   0  0  0  0  0  0
   -4.0024    2.0144    0.0000 C   0  0  0  0  0  0
  1  2  1  0  0  0
  2  3  2  0  0  0
  2 24  1  0  0  0
  3  4  1  0  0  0
  3 21  1  0  0  0
  4  5  1  0  0  0
  5  6  1  0  0  0
  5 19  1  0  0  0
  6  7  2  0  0  0
  7  8  1  0  0  0
  8  9  1  0  0  0
  8 17  2  0  0  0
  9 10  1  0  0  0
  9 16  1  0  0  0
 10 11  1  0  0  0
 11 12  1  0  0  0
 11 13  1  0  0  0
 13 14  1  0  0  0
 14 15  1  0  0  0
 14 16  1  0  0  0
 17 18  1  0  0  0
 17 19  1  0  0  0
 19 20  2  0  0  0
 21 22  2  0  0  0
 22 23  1  0  0  0
 23 24  2  0  0  0
 24 25  1  0  0  0
 25 26  1  0  0  0
 26 27  2  0  0  0
 26 28  1  0  0  0
 28 29  1  0  0  0
 29 30  2  0  0  0
 29 40  1  0  0  0
 30 31  1  0  0  0
 31 32  2  0  0  0
 32 33  1  0  0  0
 32 39  1  0  0  0
 33 34  2  0  0  0
 33 38  1  0  0  0
 34 35  1  0  0  0
 35 36  2  0  0  0
 36 37  1  0  0  0
 37 38  2  0  0  0
 39 40  2  0  0  0
M  END
> <Outcome>
Inactive

$$$$

                    3D
 Structure written by MMmdl.
 34 38  0  0  1  0            999 V2000
   -4.1658   -0.7637    0.0000 C   0  0  0  0  0  0
   -3.4513   -0.3512    0.0000 O   0  0  0  0  0  0
   -2.7369   -0.7637    0.0000 C   0  0  0  0  0  0
   -2.0224   -0.3512    0.0000 C   0  0  0  0  0  0
   -1.3079   -0.7637    0.0000 C   0  0  0  0  0  0
   -0.5934   -0.3512    0.0000 N   0  0  0  0  0  0
    0.1210   -0.7637    0.0000 C   0  0  0  0  0  0
    0.8355   -0.3512    0.0000 N   0  0  0  0  0  0
    0.8355    0.4738    0.0000 C   0  0  0  0  0  0
    1.5500    0.8863    0.0000 C   0  0  0  0  0  0
    2.2644    0.4738    0.0000 C   0  0  0  0  0  0
    2.9789    0.8863    0.0000 C   0  0  0  0  0  0
    3.6934    0.4738    0.0000 N   0  0  0  0  0  0
    4.4079    0.8863    0.0000 C   0  0  0  0  0  0
    4.4079    1.7113    0.0000 O   0  0  0  0  0  0
    5.1223    0.4738    0.0000 C   0  0  0  0  0  0
    5.8760    0.8094    0.0000 C   0  0  0  0  0  0
    6.4280    0.1963    0.0000 C   0  0  0  0  0  0
    7.2530    0.1963    0.0000 C   0  0  0  0  0  0
    7.6655   -0.5182    0.0000 C   0  0  0  0  0  0
    7.2530   -1.2327    0.0000 C   0  0  0  0  0  0
    6.4280   -1.2327    0.0000 C   0  0  0  0  0  0
    6.0155   -0.5182    0.0000 C   0  0  0  0  0  0
    5.2086   -0.3467    0.0000 S   0  0  0  0  0  0
    2.2644   -0.3512    0.0000 C   0  0  0  0  0  0
    1.5500   -0.7637    0.0000 C   0  0  0  0  0  0
    0.1210   -1.5887    0.0000 N   0  0  0  0  0  0
   -0.5934   -2.0012    0.0000 C   0  0  0  0  0  0
   -0.5934   -2.8262    0.0000 N   0  0  0  0  0  0
   -1.3079   -1.5887    0.0000 C   0  0  0  0  0  0
   -2.0224   -2.0012    0.0000 C   0  0  0  0  0  0
   -2.7369   -1.5887    0.0000 C   0  0  0  0  0  0
   -3.4513   -2.0012    0.0000 O   0  0  0  0  0  0
   -3.4513   -2.8262    0.0000 C   0  0  0  0  0  0
  1  2  1  0  0  0
  2  3  1  0  0  0
  3  4  2  0  0  0
  3 32  1  0  0  0
  4  5  1  0  0  0
  5  6  2  0  0  0
  5 30  1  0  0  0
  6  7  1  0  0  0
  7  8  1  0  0  0
  7 27  2  0  0  0
  8  9  1  0  0  0
  8 26  1  0  0  0
  9 10  1  0  0  0
 10 11  1  0  0  0
 11 12  1  0  0  0
 11 25  1  0  0  0
 12 13  1  0  0  0
 13 14  1  0  0  0
 14 15  2  0  0  0
 14 16  1  0  0  0
 16 17  2  0  0  0
 16 24  1  0  0  0
 17 18  1  0  0  0
 18 19  2  0  0  0
 18 23  1  0  0  0
 19 20  1  0  0  0
 20 21  2  0  0  0
 21 22  1  0  0  0
 22 23  2  0  0  0
 23 24  1  0  0  0
 25 26  1  0  0  0
 27 28  1  0  0  0
 28 29  1  0  0  0
 28 30  2  0  0  0
 30 31  1  0  0  0
 31 32  2  0  0  0
 32 33  1  0  0  0
 33 34  1  0  0  0
M  END
> <Outcome>
Inactive

$$$$

                    3D
 Structure written by MMmdl.
 37 41  0  0  1  0            999 V2000
    1.9275    2.1830    0.0000 O   0  0  0  0  0  0
    2.3400    1.4686    0.0000 C   0  0  0  0  0  0
    1.9275    0.7541    0.0000 N   0  0  0  0  0  0
    1.1025    0.7541    0.0000 C   0  0  0  0  0  0
    0.6900    0.0396    0.0000 C   0  0  0  0  0  0
   -0.1350    0.0396    0.0000 C   0  0  0  0  0  0
   -0.5475   -0.6748    0.0000 N   0  0  0  0  0  0
   -0.1350   -1.3893    0.0000 C   0  0  0  0  0  0
   -0.5475   -2.1038    0.0000 C   0  0  0  0  0  0
   -1.3725   -2.1038    0.0000 N   0  0  0  0  0  0
   -1.7850   -2.8183    0.0000 C   0  0  0  0  0  0
   -1.3725   -3.5327    0.0000 C   0  0  0  0  0  0
   -1.7850   -4.2472    0.0000 C   0  0  0  0  0  0
   -2.6100   -4.2472    0.0000 C   0  0  0  0  0  0
   -3.0225   -3.5327    0.0000 C   0  0  0  0  0  0
   -3.8475   -3.5327    0.0000 Cl  0  0  0  0  0  0
   -2.6100   -2.8183    0.0000 C   0  0  0  0  0  0
   -1.7850   -1.3893    0.0000 C   0  0  0  0  0  0
   -1.3725   -0.6748    0.0000 C   0  0  0  0  0  0
    3.1650    1.4686    0.0000 C   0  0  0  0  0  0
    3.5775    2.1830    0.0000 C   0  0  0  0  0  0
    4.4025    2.1830    0.0000 C   0  0  0  0  0  0
    4.8150    1.4686    0.0000 C   0  0  0  0  0  0
    5.6400    1.4686    0.0000 C   0  0  0  0  0  0
    6.1249    2.1360    0.0000 N   0  0  0  0  0  0
    6.9095    1.8811    0.0000 C   0  0  0  0  0  0
    7.6240    2.2936    0.0000 C   0  0  0  0  0  0
    8.3385    1.8811    0.0000 C   0  0  0  0  0  0
    9.0530    2.2936    0.0000 Cl  0  0  0  0  0  0
    8.3385    1.0561    0.0000 C   0  0  0  0  0  0
    9.0530    0.6436    0.0000 Cl  0  0  0  0  0  0
    7.6240    0.6436    0.0000 C   0  0  0  0  0  0
    6.9095    1.0561    0.0000 C   0  0  0  0  0  0
    6.1249    0.8011    0.0000 N   0  0  0  0  0  0
    4.4025    0.7541    0.0000 C   0  0  0  0  0  0
    4.8150    0.0396    0.0000 F   0  0  0  0  0  0
    3.5775    0.7541    0.0000 C   0  0  0  0  0  0
  1  2  2  0  0  0
  2  3  1  0  0  0
  2 20  1  0  0  0
  3  4  1  0  0  0
  4  5  1  0  0  0
  5  6  1  0  0  0
  6  7  1  0  0  0
  7  8  1  0  0  0
  7 19  1  0  0  0
  8  9  1  0  0  0
  9 10  1  0  0  0
 10 11  1  0  0  0
 10 18  1  0  0  0
 11 12  2  0  0  0
 11 17  1  0  0  0
 12 13  1  0  0  0
 13 14  2  0  0  0
 14 15  1  0  0  0
 15 16  1  0  0  0
 15 17  2  0  0  0
 18 19  1  0  0  0
 20 21  2  0  0  0
 20 37  1  0  0  0
 21 22  1  0  0  0
 22 23  2  0  0  0
 23 24  1  0  0  0
 23 35  1  0  0  0
 24 25  2  0  0  0
 24 34  1  0  0  0
 25 26  1  0  0  0
 26 27  2  0  0  0
 26 33  1  0  0  0
 27 28  1  0  0  0
 28 29  1  0  0  0
 28 30  2  0  0  0
 30 31  1  0  0  0
 30 32  1  0  0  0
 32 33  1  0  0  0
 33 34  2  0  0  0
 35 36  1  0  0  0
 35 37  2  0  0  0
M  END
> <Outcome>
Inactive

$$$$

                    3D
 Structure written by MMmdl.
 35 39  0  0  1  0            999 V2000
   -5.7718   -5.0956    0.0000 C   0  0  0  0  0  0
   -5.3593   -4.3812    0.0000 N   0  0  0  0  0  0
   -5.7718   -3.6667    0.0000 C   0  0  0  0  0  0
   -5.3593   -2.9522    0.0000 C   0  0  0  0  0  0
   -4.5343   -2.9522    0.0000 C   0  0  0  0  0  0
   -4.1218   -2.2377    0.0000 C   0  0  0  0  0  0
   -3.2968   -2.2377    0.0000 O   0  0  0  0  0  0
   -4.5343   -1.5233    0.0000 N   0  0  0  0  0  0
   -4.1218   -0.8088    0.0000 C   0  0  0  0  0  0
   -4.5343   -0.0943    0.0000 C   0  0  0  0  0  0
   -4.1218    0.6201    0.0000 C   0  0  0  0  0  0
   -3.2968    0.6201    0.0000 C   0  0  0  0  0  0
   -2.8843    1.3346    0.0000 C   0  0  0  0  0  0
   -3.2968    2.0491    0.0000 C   0  0  0  0  0  0
   -2.8843    2.7636    0.0000 C   0  0  0  0  0  0
   -2.0593    2.7636    0.0000 C   0  0  0  0  0  0
   -1.6468    2.0491    0.0000 C   0  0  0  0  0  0
   -0.8218    2.0491    0.0000 C   0  0  0  0  0  0
   -0.3369    2.7165    0.0000 N   0  0  0  0  0  0
    0.4477    2.4616    0.0000 C   0  0  0  0  0  0
    1.1622    2.8741    0.0000 C   0  0  0  0  0  0
    1.8767    2.4616    0.0000 C   0  0  0  0  0  0
    1.8767    1.6366    0.0000 C   0  0  0  0  0  0
    2.5912    1.2241    0.0000 C   0  0  0  0  0  0
    3.3056    0.8116    0.0000 F   0  0  0  0  0  0
    2.1787    0.5096    0.0000 F   0  0  0  0  0  0
    3.0037    1.9386    0.0000 F   0  0  0  0  0  0
    1.1622    1.2241    0.0000 C   0  0  0  0  0  0
    0.4477    1.6366    0.0000 C   0  0  0  0  0  0
   -0.3369    1.3816    0.0000 N   0  0  0  0  0  0
   -2.0593    1.3346    0.0000 C   0  0  0  0  0  0
   -2.8843   -0.0943    0.0000 C   0  0  0  0  0  0
   -3.2968   -0.8088    0.0000 C   0  0  0  0  0  0
   -4.1218   -3.6667    0.0000 C   0  0  0  0  0  0
   -4.5343   -4.3812    0.0000 C   0  0  0  0  0  0
  1  2  1  0  0  0
  2  3  1  0  0  0
  2 35  1  0  0  0
  3  4  1  0  0  0
  4  5  1  0  0  0
  5  6  1  0  0  0
  5 34  1  0  0  0
  6  7  2  0  0  0
  6  8  1  0  0  0
  8  9  1  0  0  0
  9 10  2  0  0  0
  9 33  1  0  0  0
 10 11  1  0  0  0
 11 12  2  0  0  0
 12 13  1  0  0  0
 12 32  1  0  0  0
 13 14  2  0  0  0
 13 31  1  0  0  0
 14 15  1  0  0  0
 15 16  2  0  0  0
 16 17  1  0  0  0
 17 18  1  0  0  0
 17 31  2  0  0  0
 18 19  2  0  0  0
 18 30  1  0  0  0
 19 20  1  0  0  0
 20 21  2  0  0  0
 20 29  1  0  0  0
 21 22  1  0  0  0
 22 23  2  0  0  0
 23 24  1  0  0  0
 23 28  1  0  0  0
 24 25  1  0  0  0
 24 26  1  0  0  0
 24 27  1  0  0  0
 28 29  1  0  0  0
 29 30  2  0  0  0
 32 33  2  0  0  0
 34 35  1  0  0  0
M  END
> <Outcome>
Inactive

$$$$

                    3D
 Structure written by MMmdl.
 39 42  0  0  1  0            999 V2000
   -3.9737   -3.2923    0.0000 C   0  0  0  0  0  0
   -3.7188   -2.5077    0.0000 O   0  0  0  0  0  0
   -2.9118   -2.3361    0.0000 C   0  0  0  0  0  0
   -2.6569   -1.5515    0.0000 C   0  0  0  0  0  0
   -1.8499   -1.3800    0.0000 C   0  0  0  0  0  0
   -1.2979   -1.9931    0.0000 C   0  0  0  0  0  0
   -0.4909   -1.8216    0.0000 C   0  0  0  0  0  0
   -0.2360   -1.0369    0.0000 N   0  0  0  0  0  0
   -0.7209   -0.3695    0.0000 C   0  0  0  0  0  0
   -1.5459   -0.3695    0.0000 N   0  0  0  0  0  0
   -1.9584    0.3450    0.0000 C   0  0  0  0  0  0
   -2.7834    0.3450    0.0000 C   0  0  0  0  0  0
   -3.1959    1.0594    0.0000 C   0  0  0  0  0  0
   -2.7834    1.7739    0.0000 C   0  0  0  0  0  0
   -1.9584    1.7739    0.0000 C   0  0  0  0  0  0
   -1.5459    2.4884    0.0000 C   0  0  0  0  0  0
   -1.1334    3.2029    0.0000 F   0  0  0  0  0  0
   -0.8314    2.0759    0.0000 F   0  0  0  0  0  0
   -2.2604    2.9009    0.0000 F   0  0  0  0  0  0
   -1.5459    1.0594    0.0000 C   0  0  0  0  0  0
   -0.2360    0.2979    0.0000 N   0  0  0  0  0  0
    0.5487    0.0430    0.0000 C   0  0  0  0  0  0
    1.2631    0.4555    0.0000 C   0  0  0  0  0  0
    1.9776    0.0430    0.0000 C   0  0  0  0  0  0
    2.6921    0.4555    0.0000 C   0  0  0  0  0  0
    2.6921    1.2805    0.0000 O   0  0  0  0  0  0
    3.4065    0.0430    0.0000 N   0  0  0  0  0  0
    4.1210    0.4555    0.0000 C   0  0  0  0  0  0
    4.8355    0.0430    0.0000 C   0  0  0  0  0  0
    5.5500    0.4555    0.0000 C   0  0  0  0  0  0
    6.2644    0.0430    0.0000 N   0  0  0  0  0  0
    6.9789    0.4555    0.0000 C   0  0  0  0  0  0
    6.2644   -0.7820    0.0000 C   0  0  0  0  0  0
    1.9776   -0.7820    0.0000 C   0  0  0  0  0  0
    1.2631   -1.1945    0.0000 C   0  0  0  0  0  0
    0.5487   -0.7820    0.0000 C   0  0  0  0  0  0
   -1.5528   -2.7777    0.0000 C   0  0  0  0  0  0
   -2.3598   -2.9492    0.0000 C   0  0  0  0  0  0
   -2.6147   -3.7339    0.0000 Cl  0  0  0  0  0  0
  1  2  1  0  0  0
  2  3  1  0  0  0
  3  4  2  0  0  0
  3 38  1  0  0  0
  4  5  1  0  0  0
  5  6  2  0  0  0
  6  7  1  0  0  0
  6 37  1  0  0  0
  7  8  1  0  0  0
  8  9  1  0  0  0
  8 36  1  0  0  0
  9 10  1  0  0  0
  9 21  2  0  0  0
 10 11  1  0  0  0
 11 12  2  0  0  0
 11 20  1  0  0  0
 12 13  1  0  0  0
 13 14  2  0  0  0
 14 15  1  0  0  0
 15 16  1  0  0  0
 15 20  2  0  0  0
 16 17  1  0  0  0
 16 18  1  0  0  0
 16 19  1  0  0  0
 21 22  1  0  0  0
 22 23  2  0  0  0
 22 36  1  0  0  0
 23 24  1  0  0  0
 24 25  1  0  0  0
 24 34  2  0  0  0
 25 26  2  0  0  0
 25 27  1  0  0  0
 27 28  1  0  0  0
 28 29  1  0  0  0
 29 30  1  0  0  0
 30 31  1  0  0  0
 31 32  1  0  0  0
 31 33  1  0  0  0
 34 35  1  0  0  0
 35 36  2  0  0  0
 37 38  2  0  0  0
 38 39  1  0  0  0
M  END
> <Outcome>
Inactive

$$$$

                    3D
 Structure written by MMmdl.
 28 30  0  0  1  0            999 V2000
   -0.1681    5.1020    0.0000 C   0  0  0  0  0  0
   -0.1681    4.2770    0.0000 C   0  0  0  0  0  0
   -0.8825    3.8645    0.0000 C   0  0  0  0  0  0
    0.5464    3.8645    0.0000 C   0  0  0  0  0  0
    0.5464    3.0395    0.0000 N   0  0  0  0  0  0
    1.2609    2.6270    0.0000 C   0  0  0  0  0  0
    1.2609    1.8020    0.0000 C   0  0  0  0  0  0
    0.5464    1.3895    0.0000 C   0  0  0  0  0  0
    0.5464    0.5645    0.0000 N   0  0  0  0  0  0
    1.2609    0.1520    0.0000 C   0  0  0  0  0  0
   -0.1681    0.1520    0.0000 C   0  0  0  0  0  0
   -0.1681   -0.6730    0.0000 C   0  0  0  0  0  0
   -0.8825   -1.0855    0.0000 C   0  0  0  0  0  0
   -0.8825   -1.9105    0.0000 N   0  0  0  0  0  0
   -0.1681   -2.3230    0.0000 C   0  0  0  0  0  0
    0.5464   -1.9105    0.0000 O   0  0  0  0  0  0
   -0.1681   -3.1480    0.0000 C   0  0  0  0  0  0
    0.5464   -3.5605    0.0000 C   0  0  0  0  0  0
    0.5464   -4.3855    0.0000 C   0  0  0  0  0  0
   -0.1681   -4.7980    0.0000 C   0  0  0  0  0  0
   -0.8825   -4.3855    0.0000 C   0  0  0  0  0  0
   -1.5970   -4.7980    0.0000 F   0  0  0  0  0  0
   -0.8825   -3.5605    0.0000 C   0  0  0  0  0  0
   -1.5970   -0.6730    0.0000 C   0  0  0  0  0  0
   -1.5970    0.1520    0.0000 C   0  0  0  0  0  0
   -0.8825    0.5645    0.0000 N   0  0  0  0  0  0
   -0.1681    1.8020    0.0000 C   0  0  0  0  0  0
   -0.1681    2.6270    0.0000 C   0  0  0  0  0  0
  1  2  1  0  0  0
  2  3  1  0  0  0
  2  4  1  0  0  0
  4  5  1  0  0  0
  5  6  1  0  0  0
  5 28  1  0  0  0
  6  7  1  0  0  0
  7  8  1  0  0  0
  8  9  1  0  0  0
  8 27  1  0  0  0
  9 10  1  0  0  0
  9 11  1  0  0  0
 11 12  2  0  0  0
 11 26  1  0  0  0
 12 13  1  0  0  0
 13 14  1  0  0  0
 13 24  2  0  0  0
 14 15  1  0  0  0
 15 16  2  0  0  0
 15 17  1  0  0  0
 17 18  2  0  0  0
 17 23  1  0  0  0
 18 19  1  0  0  0
 19 20  2  0  0  0
 20 21  1  0  0  0
 21 22  1  0  0  0
 21 23  2  0  0  0
 24 25  1  0  0  0
 25 26  2  0  0  0
 27 28  1  0  0  0
M  END
> <Outcome>
Inactive

$$$$

                    3D
 Structure written by MMmdl.
 29 32  0  0  1  0            999 V2000
    1.0791   -1.5137    0.0000 C   0  0  0  0  0  0
    0.3646   -1.9262    0.0000 C   0  0  0  0  0  0
    0.3646   -2.7512    0.0000 C   0  0  0  0  0  0
   -0.3499   -3.1637    0.0000 C   0  0  0  0  0  0
   -0.3499   -3.9887    0.0000 N   0  0  0  0  0  0
    0.3176   -4.4736    0.0000 C   0  0  0  0  0  0
    0.0626   -5.2582    0.0000 C   0  0  0  0  0  0
   -0.7624   -5.2582    0.0000 C   0  0  0  0  0  0
   -1.0173   -4.4736    0.0000 C   0  0  0  0  0  0
   -1.0643   -2.7512    0.0000 N   0  0  0  0  0  0
   -1.0643   -1.9262    0.0000 C   0  0  0  0  0  0
   -1.7788   -1.5137    0.0000 N   0  0  0  0  0  0
   -1.7788   -0.6887    0.0000 C   0  0  0  0  0  0
   -2.4933   -0.2762    0.0000 C   0  0  0  0  0  0
   -2.4933    0.5488    0.0000 C   0  0  0  0  0  0
   -1.7788    0.9613    0.0000 C   0  0  0  0  0  0
   -1.7788    1.7863    0.0000 N   0  0  0  0  0  0
   -2.4933    2.1988    0.0000 C   0  0  0  0  0  0
   -3.2077    1.7863    0.0000 O   0  0  0  0  0  0
   -2.4933    3.0238    0.0000 C   0  0  0  0  0  0
   -3.2077    3.4363    0.0000 C   0  0  0  0  0  0
   -3.2077    4.2613    0.0000 C   0  0  0  0  0  0
   -2.4933    4.6738    0.0000 C   0  0  0  0  0  0
   -1.7788    4.2613    0.0000 C   0  0  0  0  0  0
   -1.7788    3.4363    0.0000 C   0  0  0  0  0  0
   -1.0643    3.0238    0.0000 C   0  0  0  0  0  0
   -1.0643    0.5488    0.0000 C   0  0  0  0  0  0
   -1.0643   -0.2762    0.0000 C   0  0  0  0  0  0
   -0.3499   -1.5137    0.0000 N   0  0  0  0  0  0
  1  2  1  0  0  0
  2  3  2  0  0  0
  2 29  1  0  0  0
  3  4  1  0  0  0
  4  5  1  0  0  0
  4 10  2  0  0  0
  5  6  1  0  0  0
  5  9  1  0  0  0
  6  7  1  0  0  0
  7  8  1  0  0  0
  8  9  1  0  0  0
 10 11  1  0  0  0
 11 12  1  0  0  0
 11 29  2  0  0  0
 12 13  1  0  0  0
 13 14  2  0  0  0
 13 28  1  0  0  0
 14 15  1  0  0  0
 15 16  2  0  0  0
 16 17  1  0  0  0
 16 27  1  0  0  0
 17 18  1  0  0  0
 18 19  2  0  0  0
 18 20  1  0  0  0
 20 21  2  0  0  0
 20 25  1  0  0  0
 21 22  1  0  0  0
 22 23  2  0  0  0
 23 24  1  0  0  0
 24 25  2  0  0  0
 25 26  1  0  0  0
 27 28  2  0  0  0
M  END
> <Outcome>
Inactive

$$$$

                    3D
 Structure written by MMmdl.
 32 35  0  0  1  0            999 V2000
    4.4703    2.8232    0.0000 C   0  0  0  0  0  0
    3.7558    2.4107    0.0000 O   0  0  0  0  0  0
    3.7558    1.5857    0.0000 C   0  0  0  0  0  0
    4.4703    1.1732    0.0000 C   0  0  0  0  0  0
    4.4703    0.3482    0.0000 C   0  0  0  0  0  0
    3.7558   -0.0643    0.0000 C   0  0  0  0  0  0
    3.0414    0.3482    0.0000 C   0  0  0  0  0  0
    3.0414    1.1732    0.0000 C   0  0  0  0  0  0
    2.3269    1.5857    0.0000 C   0  0  0  0  0  0
    2.3269    2.4107    0.0000 C   0  0  0  0  0  0
    1.6124    2.8232    0.0000 N   0  0  0  0  0  0
    0.8980    2.4107    0.0000 C   0  0  0  0  0  0
    0.1835    2.8232    0.0000 O   0  0  0  0  0  0
    0.8980    1.5857    0.0000 C   0  0  0  0  0  0
    1.6124    1.1732    0.0000 C   0  0  0  0  0  0
    1.6124    0.3482    0.0000 C   0  0  0  0  0  0
    2.3269   -0.0643    0.0000 Br  0  0  0  0  0  0
    0.8980   -0.0643    0.0000 C   0  0  0  0  0  0
    0.1835    0.3482    0.0000 C   0  0  0  0  0  0
   -0.5310   -0.0643    0.0000 N   0  0  0  0  0  0
   -0.5310   -0.8893    0.0000 C   0  0  0  0  0  0
   -1.2455   -1.3018    0.0000 C   0  0  0  0  0  0
   -1.9599   -0.8893    0.0000 N   0  0  0  0  0  0
   -2.6744   -1.3018    0.0000 C   0  0  0  0  0  0
   -2.6744   -2.1268    0.0000 C   0  0  0  0  0  0
   -3.3889   -2.5393    0.0000 C   0  0  0  0  0  0
   -4.1033   -2.1268    0.0000 N   0  0  0  0  0  0
   -4.1033   -1.3018    0.0000 C   0  0  0  0  0  0
   -3.3889   -0.8893    0.0000 C   0  0  0  0  0  0
   -1.9599   -0.0643    0.0000 C   0  0  0  0  0  0
   -1.2455    0.3482    0.0000 C   0  0  0  0  0  0
    0.1835    1.1732    0.0000 C   0  0  0  0  0  0
  1  2  1  0  0  0
  2  3  1  0  0  0
  3  4  2  0  0  0
  3  8  1  0  0  0
  4  5  1  0  0  0
  5  6  2  0  0  0
  6  7  1  0  0  0
  7  8  2  0  0  0
  8  9  1  0  0  0
  9 10  1  0  0  0
 10 11  1  0  0  0
 11 12  1  0  0  0
 12 13  2  0  0  0
 12 14  1  0  0  0
 14 15  2  0  0  0
 14 32  1  0  0  0
 15 16  1  0  0  0
 16 17  1  0  0  0
 16 18  2  0  0  0
 18 19  1  0  0  0
 19 20  1  0  0  0
 19 32  2  0  0  0
 20 21  1  0  0  0
 20 31  1  0  0  0
 21 22  1  0  0  0
 22 23  1  0  0  0
 23 24  1  0  0  0
 23 30  1  0  0  0
 24 25  2  0  0  0
 24 29  1  0  0  0
 25 26  1  0  0  0
 26 27  2  0  0  0
 27 28  1  0  0  0
 28 29  2  0  0  0
 30 31  1  0  0  0
M  END
> <Outcome>
Inactive

$$$$

                    3D
 Structure written by MMmdl.
 34 38  0  0  1  0            999 V2000
   -0.7855   -3.7523    0.0000 C   0  0  0  0  0  0
   -0.5306   -2.9677    0.0000 N   0  0  0  0  0  0
   -1.0155   -2.3003    0.0000 C   0  0  0  0  0  0
   -1.8405   -2.3003    0.0000 N   0  0  0  0  0  0
   -0.5306   -1.6328    0.0000 N   0  0  0  0  0  0
   -0.7855   -0.8482    0.0000 C   0  0  0  0  0  0
   -1.5925   -0.6767    0.0000 C   0  0  0  0  0  0
   -2.1445   -1.2898    0.0000 O   0  0  0  0  0  0
   -1.8474    0.1079    0.0000 N   0  0  0  0  0  0
   -2.6544    0.2795    0.0000 C   0  0  0  0  0  0
   -2.9093    1.0641    0.0000 C   0  0  0  0  0  0
   -2.3573    1.6772    0.0000 C   0  0  0  0  0  0
   -2.6122    2.4618    0.0000 C   0  0  0  0  0  0
   -2.0602    3.0749    0.0000 C   0  0  0  0  0  0
   -1.2532    2.9034    0.0000 C   0  0  0  0  0  0
   -0.7012    3.5165    0.0000 Cl  0  0  0  0  0  0
   -0.9983    2.1188    0.0000 C   0  0  0  0  0  0
   -1.5503    1.5057    0.0000 C   0  0  0  0  0  0
   -1.2954    0.7210    0.0000 C   0  0  3  0  0  0
   -0.4884    0.5495    0.0000 C   0  0  0  0  0  0
    0.0636    1.1626    0.0000 C   0  0  0  0  0  0
   -0.1913    1.9472    0.0000 C   0  0  0  0  0  0
    0.3607    2.5603    0.0000 C   0  0  0  0  0  0
    1.1677    2.3888    0.0000 C   0  0  0  0  0  0
    1.7197    3.0019    0.0000 Cl  0  0  0  0  0  0
    1.4226    1.6042    0.0000 C   0  0  0  0  0  0
    2.2296    1.4326    0.0000 Cl  0  0  0  0  0  0
    0.8706    0.9911    0.0000 C   0  0  0  0  0  0
    0.2541   -1.8878    0.0000 C   0  0  0  0  0  0
    0.9685   -1.4753    0.0000 C   0  0  0  0  0  0
    1.6830   -1.8878    0.0000 C   0  0  0  0  0  0
    1.6830   -2.7128    0.0000 C   0  0  0  0  0  0
    0.9685   -3.1253    0.0000 C   0  0  0  0  0  0
    0.2541   -2.7128    0.0000 C   0  0  0  0  0  0
  1  2  1  0  0  0
  2  3  1  0  0  0
  2 34  1  0  0  0
  3  4  2  0  0  0
  3  5  1  0  0  0
  5  6  1  0  0  0
  5 29  1  0  0  0
  6  7  1  0  0  0
  7  8  2  0  0  0
  7  9  1  0  0  0
  9 10  1  0  0  0
  9 19  1  0  0  0
 10 11  1  0  0  0
 11 12  1  0  0  0
 12 13  2  0  0  0
 12 18  1  0  0  0
 13 14  1  0  0  0
 14 15  2  0  0  0
 15 16  1  0  0  0
 15 17  1  0  0  0
 17 18  2  0  0  0
 18 19  1  0  0  0
 19 20  1  0  0  0
 20 21  1  0  0  0
 21 22  2  0  0  0
 21 28  1  0  0  0
 22 23  1  0  0  0
 23 24  2  0  0  0
 24 25  1  0  0  0
 24 26  1  0  0  0
 26 27  1  0  0  0
 26 28  2  0  0  0
 29 30  2  0  0  0
 29 34  1  0  0  0
 30 31  1  0  0  0
 31 32  2  0  0  0
 32 33  1  0  0  0
 33 34  2  0  0  0
M  END
> <Outcome>
Inactive

$$$$

                    3D
 Structure written by MMmdl.
 41 46  0  0  1  0            999 V2000
   -0.9537    3.9254    0.0000 C   0  0  0  0  0  0
   -0.2392    3.5129    0.0000 O   0  0  0  0  0  0
    0.4753    3.9254    0.0000 C   0  0  0  0  0  0
    0.4753    4.7504    0.0000 C   0  0  0  0  0  0
    1.1897    5.1629    0.0000 C   0  0  0  0  0  0
    1.9042    4.7504    0.0000 C   0  0  0  0  0  0
    1.9042    3.9254    0.0000 C   0  0  0  0  0  0
    1.1897    3.5129    0.0000 C   0  0  0  0  0  0
    1.1897    2.6879    0.0000 N   0  0  0  0  0  0
    1.9042    2.2754    0.0000 C   0  0  0  0  0  0
    1.9042    1.4504    0.0000 C   0  0  0  0  0  0
    1.1897    1.0379    0.0000 N   0  0  0  0  0  0
    1.1897    0.2129    0.0000 C   0  0  0  0  0  0
    1.9042   -0.1996    0.0000 C   0  0  0  0  0  0
    1.9042   -1.0246    0.0000 C   0  0  0  0  0  0
    1.1897   -1.4371    0.0000 C   0  0  0  0  0  0
    0.4753   -1.0246    0.0000 C   0  0  0  0  0  0
    0.4753   -0.1996    0.0000 C   0  0  0  0  0  0
   -0.3094    0.0553    0.0000 N   0  0  0  0  0  0
   -0.7943   -0.6121    0.0000 C   0  0  0  0  0  0
   -1.6193   -0.6121    0.0000 C   0  0  0  0  0  0
   -2.0318   -1.3266    0.0000 C   0  0  0  0  0  0
   -2.8568   -1.3266    0.0000 N   0  0  0  0  0  0
   -3.2693   -0.6121    0.0000 C   0  0  0  0  0  0
   -2.8568    0.1024    0.0000 C   0  0  0  0  0  0
   -3.2693    0.8168    0.0000 C   0  0  0  0  0  0
   -3.6818    1.5313    0.0000 N   0  0  0  0  0  0
   -2.0318    0.1024    0.0000 C   0  0  0  0  0  0
   -0.3094   -1.2796    0.0000 N   0  0  0  0  0  0
   -0.5643   -2.0642    0.0000 C   0  0  0  0  0  0
   -0.0123   -2.6773    0.0000 C   0  0  0  0  0  0
   -0.2672   -3.4619    0.0000 N   0  0  0  0  0  0
    0.2848   -4.0750    0.0000 C   0  0  0  0  0  0
    0.0299   -4.8596    0.0000 C   0  0  0  0  0  0
    0.5819   -5.4727    0.0000 C   0  0  0  0  0  0
    0.3270   -6.2573    0.0000 C   0  0  0  0  0  0
   -0.4800   -6.4289    0.0000 C   0  0  0  0  0  0
   -1.0320   -5.8158    0.0000 C   0  0  0  0  0  0
   -0.7771   -5.0311    0.0000 C   0  0  0  0  0  0
    0.4753    1.4504    0.0000 C   0  0  0  0  0  0
    0.4753    2.2754    0.0000 C   0  0  0  0  0  0
  1  2  1  0  0  0
  2  3  1  0  0  0
  3  4  2  0  0  0
  3  8  1  0  0  0
  4  5  1  0  0  0
  5  6  2  0  0  0
  6  7  1  0  0  0
  7  8  2  0  0  0
  8  9  1  0  0  0
  9 10  1  0  0  0
  9 41  1  0  0  0
 10 11  1  0  0  0
 11 12  1  0  0  0
 12 13  1  0  0  0
 12 40  1  0  0  0
 13 14  1  0  0  0
 13 18  2  0  0  0
 14 15  2  0  0  0
 15 16  1  0  0  0
 16 17  2  0  0  0
 17 18  1  0  0  0
 17 29  1  0  0  0
 18 19  1  0  0  0
 19 20  2  0  0  0
 20 21  1  0  0  0
 20 29  1  0  0  0
 21 22  2  0  0  0
 21 28  1  0  0  0
 22 23  1  0  0  0
 23 24  2  0  0  0
 24 25  1  0  0  0
 25 26  1  0  0  0
 25 28  2  0  0  0
 26 27  3  0  0  0
 29 30  1  0  0  0
 30 31  1  0  0  0
 31 32  1  0  0  0
 32 33  1  0  0  0
 33 34  1  0  0  0
 34 35  2  0  0  0
 34 39  1  0  0  0
 35 36  1  0  0  0
 36 37  2  0  0  0
 37 38  1  0  0  0
 38 39  2  0  0  0
 40 41  1  0  0  0
M  END
> <Outcome>
Inactive

$$$$

                    3D
 Structure written by MMmdl.
 33 37  0  0  1  0            999 V2000
    2.0300   -0.5584    0.0000 O   0  0  0  0  0  0
    1.6175    0.1561    0.0000 C   0  0  0  0  0  0
    0.7925    0.1561    0.0000 N   0  0  0  0  0  0
    0.3800   -0.5584    0.0000 C   0  0  0  0  0  0
    0.7925   -1.2729    0.0000 C   0  0  0  0  0  0
    0.3800   -1.9874    0.0000 C   0  0  0  0  0  0
   -0.4450   -1.9874    0.0000 N   0  0  0  0  0  0
   -0.8575   -2.7018    0.0000 C   0  0  0  0  0  0
   -1.6825   -2.7018    0.0000 C   0  0  0  0  0  0
   -2.0950   -3.4163    0.0000 C   0  0  0  0  0  0
   -2.9200   -3.4163    0.0000 C   0  0  0  0  0  0
   -3.3325   -2.7018    0.0000 C   0  0  0  0  0  0
   -2.9200   -1.9874    0.0000 C   0  0  0  0  0  0
   -2.0950   -1.9874    0.0000 C   0  0  0  0  0  0
   -0.8575   -1.2729    0.0000 C   0  0  0  0  0  0
   -0.4450   -0.5584    0.0000 C   0  0  0  0  0  0
    2.0300    0.8705    0.0000 C   0  0  0  0  0  0
    1.6175    1.5850    0.0000 C   0  0  0  0  0  0
    2.0300    2.2995    0.0000 C   0  0  0  0  0  0
    2.8550    2.2995    0.0000 C   0  0  0  0  0  0
    3.2675    1.5850    0.0000 C   0  0  0  0  0  0
    4.0925    1.5850    0.0000 C   0  0  0  0  0  0
    4.5774    2.2524    0.0000 C   0  0  0  0  0  0
    5.3620    1.9975    0.0000 C   0  0  0  0  0  0
    6.0765    2.4100    0.0000 C   0  0  0  0  0  0
    6.7910    1.9975    0.0000 C   0  0  0  0  0  0
    7.5055    2.4100    0.0000 Cl  0  0  0  0  0  0
    6.7910    1.1725    0.0000 C   0  0  0  0  0  0
    7.5055    0.7600    0.0000 Cl  0  0  0  0  0  0
    6.0765    0.7600    0.0000 C   0  0  0  0  0  0
    5.3620    1.1725    0.0000 C   0  0  0  0  0  0
    4.5774    0.9176    0.0000 N   0  0  0  0  0  0
    2.8550    0.8705    0.0000 C   0  0  0  0  0  0
  1  2  2  0  0  0
  2  3  1  0  0  0
  2 17  1  0  0  0
  3  4  1  0  0  0
  4  5  1  0  0  0
  4 16  1  0  0  0
  5  6  1  0  0  0
  6  7  1  0  0  0
  7  8  1  0  0  0
  7 15  1  0  0  0
  8  9  1  0  0  0
  9 10  2  0  0  0
  9 14  1  0  0  0
 10 11  1  0  0  0
 11 12  2  0  0  0
 12 13  1  0  0  0
 13 14  2  0  0  0
 15 16  1  0  0  0
 17 18  2  0  0  0
 17 33  1  0  0  0
 18 19  1  0  0  0
 19 20  2  0  0  0
 20 21  1  0  0  0
 21 22  1  0  0  0
 21 33  2  0  0  0
 22 23  2  0  0  0
 22 32  1  0  0  0
 23 24  1  0  0  0
 24 25  2  0  0  0
 24 31  1  0  0  0
 25 26  1  0  0  0
 26 27  1  0  0  0
 26 28  2  0  0  0
 28 29  1  0  0  0
 28 30  1  0  0  0
 30 31  1  0  0  0
 31 32  2  0  0  0
M  END
> <Outcome>
Inactive

$$$$

                    3D
 Structure written by MMmdl.
 29 32  0  0  1  0            999 V2000
   -1.6171    3.1262    0.0000 C   0  0  0  0  0  0
   -1.6171    2.3012    0.0000 C   0  0  0  0  0  0
   -0.9497    1.8163    0.0000 C   0  0  0  0  0  0
   -1.2046    1.0317    0.0000 C   0  0  0  0  0  0
   -0.7197    0.3643    0.0000 N   0  0  0  0  0  0
    0.1008    0.4505    0.0000 C   0  0  0  0  0  0
    0.4363    1.2042    0.0000 O   0  0  0  0  0  0
    0.5857   -0.2169    0.0000 C   0  0  0  0  0  0
    1.1988    0.3351    0.0000 C   0  0  0  0  0  0
    1.0273    1.1421    0.0000 C   0  0  0  0  0  0
    1.6404    1.6941    0.0000 C   0  0  0  0  0  0
    2.4250    1.4392    0.0000 C   0  0  0  0  0  0
    3.0381    1.9912    0.0000 Cl  0  0  0  0  0  0
    2.5965    0.6322    0.0000 C   0  0  0  0  0  0
    1.9834    0.0802    0.0000 C   0  0  0  0  0  0
   -0.1288   -0.6294    0.0000 C   0  0  0  0  0  0
    0.0428   -1.4364    0.0000 C   0  0  0  0  0  0
    0.8632   -1.5226    0.0000 C   0  0  0  0  0  0
    1.1988   -0.7690    0.0000 C   0  0  0  0  0  0
   -2.0296    1.0317    0.0000 N   0  0  0  0  0  0
   -2.5145    0.3643    0.0000 C   0  0  0  0  0  0
   -2.1790   -0.3894    0.0000 N   0  0  0  0  0  0
   -2.6639   -1.0568    0.0000 C   0  0  0  0  0  0
   -2.3283   -1.8105    0.0000 O   0  0  0  0  0  0
   -3.4844   -0.9706    0.0000 C   0  0  0  0  0  0
   -3.8199   -0.2169    0.0000 C   0  0  0  0  0  0
   -4.6404   -0.1307    0.0000 C   0  0  0  0  0  0
   -3.3350    0.4505    0.0000 N   0  0  0  0  0  0
   -2.2846    1.8163    0.0000 N   0  0  0  0  0  0
  1  2  1  0  0  0
  2  3  1  0  0  0
  2 29  2  0  0  0
  3  4  2  0  0  0
  4  5  1  0  0  0
  4 20  1  0  0  0
  5  6  1  0  0  0
  6  7  2  0  0  0
  6  8  1  0  0  0
  8  9  1  0  0  0
  8 16  1  0  0  0
  8 19  1  0  0  0
  9 10  2  0  0  0
  9 15  1  0  0  0
 10 11  1  0  0  0
 11 12  2  0  0  0
 12 13  1  0  0  0
 12 14  1  0  0  0
 14 15  2  0  0  0
 16 17  1  0  0  0
 17 18  1  0  0  0
 18 19  1  0  0  0
 20 21  1  0  0  0
 20 29  1  0  0  0
 21 22  2  0  0  0
 21 28  1  0  0  0
 22 23  1  0  0  0
 23 24  2  0  0  0
 23 25  1  0  0  0
 25 26  2  0  0  0
 26 27  1  0  0  0
 26 28  1  0  0  0
M  END
> <Outcome>
Inactive

$$$$

                    3D
 Structure written by MMmdl.
 42 46  0  0  1  0            999 V2000
   -5.1564    4.6922    0.0000 C   0  0  0  0  0  0
   -4.4419    4.2797    0.0000 O   0  0  0  0  0  0
   -3.7275    4.6922    0.0000 C   0  0  0  0  0  0
   -3.7275    5.5172    0.0000 C   0  0  0  0  0  0
   -3.0130    5.9297    0.0000 C   0  0  0  0  0  0
   -2.2985    5.5172    0.0000 C   0  0  0  0  0  0
   -1.5841    5.9297    0.0000 N   0  0  0  0  0  0
   -0.8696    5.5172    0.0000 C   0  0  0  0  0  0
   -0.8696    4.6922    0.0000 C   0  0  0  0  0  0
   -1.5841    4.2797    0.0000 C   0  0  0  0  0  0
   -1.5841    3.4547    0.0000 C   0  0  3  0  0  0
   -2.2985    3.0422    0.0000 O   0  0  0  0  0  0
   -0.8696    3.0422    0.0000 C   0  0  0  0  0  0
   -0.8696    2.2172    0.0000 N   0  0  0  0  0  0
   -0.1551    1.8047    0.0000 C   0  0  0  0  0  0
   -0.1551    0.9797    0.0000 C   0  0  0  0  0  0
   -0.8696    0.5672    0.0000 C   0  0  0  0  0  0
   -0.8696   -0.2578    0.0000 N   0  0  0  0  0  0
   -1.5841   -0.6703    0.0000 C   0  0  0  0  0  0
   -2.2985   -0.2578    0.0000 O   0  0  0  0  0  0
   -1.5841   -1.4953    0.0000 C   0  0  0  0  0  0
   -2.2985   -1.9078    0.0000 N   0  0  0  0  0  0
   -2.2985   -2.7328    0.0000 N   0  0  0  0  0  0
   -3.0130   -3.1453    0.0000 C   0  0  0  0  0  0
   -3.0130   -3.9703    0.0000 C   0  0  0  0  0  0
   -2.2985   -4.3828    0.0000 C   0  0  0  0  0  0
   -2.2985   -5.2078    0.0000 C   0  0  0  0  0  0
   -3.0130   -5.6203    0.0000 C   0  0  0  0  0  0
   -3.0130   -6.4453    0.0000 C   0  0  0  0  0  0
   -3.0130   -7.2703    0.0000 F   0  0  0  0  0  0
   -3.8380   -6.4453    0.0000 F   0  0  0  0  0  0
   -2.1880   -6.4453    0.0000 F   0  0  0  0  0  0
   -3.7275   -5.2078    0.0000 C   0  0  0  0  0  0
   -3.7275   -4.3828    0.0000 C   0  0  0  0  0  0
   -3.7275   -2.7328    0.0000 C   0  0  0  0  0  0
   -3.7275   -1.9078    0.0000 C   0  0  0  0  0  0
   -3.0130   -1.4953    0.0000 C   0  0  0  0  0  0
   -3.0130   -0.6703    0.0000 O   0  0  0  0  0  0
   -1.5841    0.9797    0.0000 C   0  0  0  0  0  0
   -1.5841    1.8047    0.0000 C   0  0  0  0  0  0
   -2.2985    4.6922    0.0000 C   0  0  0  0  0  0
   -3.0130    4.2797    0.0000 C   0  0  0  0  0  0
  1  2  1  0  0  0
  2  3  1  0  0  0
  3  4  2  0  0  0
  3 42  1  0  0  0
  4  5  1  0  0  0
  5  6  2  0  0  0
  6  7  1  0  0  0
  6 41  1  0  0  0
  7  8  2  0  0  0
  8  9  1  0  0  0
  9 10  2  0  0  0
 10 11  1  0  0  0
 10 41  1  0  0  0
 11 12  1  0  0  0
 11 13  1  0  0  0
 13 14  1  0  0  0
 14 15  1  0  0  0
 14 40  1  0  0  0
 15 16  1  0  0  0
 16 17  1  0  0  0
 17 18  1  0  0  0
 17 39  1  0  0  0
 18 19  1  0  0  0
 19 20  2  0  0  0
 19 21  1  0  0  0
 21 22  1  0  0  0
 22 23  1  0  0  0
 22 37  1  0  0  0
 23 24  2  0  0  0
 24 25  1  0  0  0
 24 35  1  0  0  0
 25 26  2  0  0  0
 25 34  1  0  0  0
 26 27  1  0  0  0
 27 28  2  0  0  0
 28 29  1  0  0  0
 28 33  1  0  0  0
 29 30  1  0  0  0
 29 31  1  0  0  0
 29 32  1  0  0  0
 33 34  2  0  0  0
 35 36  2  0  0  0
 36 37  1  0  0  0
 37 38  2  0  0  0
 39 40  1  0  0  0
 41 42  2  0  0  0
M  END
> <Outcome>
Inactive

$$$$

                    3D
 Structure written by MMmdl.
 35 39  0  0  1  0            999 V2000
   -0.9153    0.2360    0.0000 C   0  0  0  0  0  0
   -0.5028   -0.4785    0.0000 C   0  0  3  0  0  0
   -0.9153   -1.1929    0.0000 C   0  0  0  0  0  0
   -1.7403   -1.1929    0.0000 N   0  0  0  0  0  0
   -2.1528   -1.9074    0.0000 C   0  0  0  0  0  0
   -2.9778   -1.9074    0.0000 C   0  0  0  0  0  0
   -3.3903   -1.1929    0.0000 N   0  0  0  0  0  0
   -4.2153   -1.1929    0.0000 C   0  0  0  0  0  0
   -2.9778   -0.4785    0.0000 C   0  0  0  0  0  0
   -2.1528   -0.4785    0.0000 C   0  0  0  0  0  0
    0.3222   -0.4785    0.0000 C   0  0  0  0  0  0
    0.7347   -1.1929    0.0000 O   0  0  0  0  0  0
    0.7347    0.2360    0.0000 N   0  0  0  0  0  0
    1.5597    0.2360    0.0000 C   0  0  0  0  0  0
    1.9722    0.9505    0.0000 C   0  0  0  0  0  0
    2.7972    0.9505    0.0000 C   0  0  0  0  0  0
    3.2097    0.2360    0.0000 C   0  0  0  0  0  0
    4.0347    0.2360    0.0000 C   0  0  0  0  0  0
    4.4472    0.9505    0.0000 C   0  0  0  0  0  0
    5.2722    0.9505    0.0000 C   0  0  0  0  0  0
    5.6847    0.2360    0.0000 C   0  0  0  0  0  0
    6.5097    0.2360    0.0000 C   0  0  0  0  0  0
    6.9946    0.9034    0.0000 N   0  0  0  0  0  0
    7.7792    0.6485    0.0000 C   0  0  0  0  0  0
    8.4937    1.0610    0.0000 C   0  0  0  0  0  0
    9.2082    0.6485    0.0000 C   0  0  0  0  0  0
    9.2082   -0.1765    0.0000 C   0  0  0  0  0  0
    9.9227   -0.5890    0.0000 F   0  0  0  0  0  0
    8.4937   -0.5890    0.0000 C   0  0  0  0  0  0
    7.7792   -0.1765    0.0000 C   0  0  0  0  0  0
    6.9946   -0.4314    0.0000 N   0  0  0  0  0  0
    5.2722   -0.4785    0.0000 C   0  0  0  0  0  0
    4.4472   -0.4785    0.0000 C   0  0  0  0  0  0
    2.7972   -0.4785    0.0000 C   0  0  0  0  0  0
    1.9722   -0.4785    0.0000 C   0  0  0  0  0  0
  1  2  1  0  0  0
  2  3  1  0  0  0
  2 11  1  0  0  0
  3  4  1  0  0  0
  4  5  1  0  0  0
  4 10  1  0  0  0
  5  6  1  0  0  0
  6  7  1  0  0  0
  7  8  1  0  0  0
  7  9  1  0  0  0
  9 10  1  0  0  0
 11 12  2  0  0  0
 11 13  1  0  0  0
 13 14  1  0  0  0
 14 15  2  0  0  0
 14 35  1  0  0  0
 15 16  1  0  0  0
 16 17  2  0  0  0
 17 18  1  0  0  0
 17 34  1  0  0  0
 18 19  2  0  0  0
 18 33  1  0  0  0
 19 20  1  0  0  0
 20 21  2  0  0  0
 21 22  1  0  0  0
 21 32  1  0  0  0
 22 23  2  0  0  0
 22 31  1  0  0  0
 23 24  1  0  0  0
 24 25  2  0  0  0
 24 30  1  0  0  0
 25 26  1  0  0  0
 26 27  2  0  0  0
 27 28  1  0  0  0
 27 29  1  0  0  0
 29 30  1  0  0  0
 30 31  2  0  0  0
 32 33  2  0  0  0
 34 35  2  0  0  0
M  END
> <Outcome>
Inactive

$$$$

                    3D
 Structure written by MMmdl.
 27 30  0  0  1  0            999 V2000
   -2.2464   -4.8585    0.0000 C   0  0  0  0  0  0
   -1.9108   -4.1048    0.0000 C   0  0  0  0  0  0
   -2.3958   -3.4374    0.0000 C   0  0  0  0  0  0
   -2.0602   -2.6837    0.0000 C   0  0  0  0  0  0
   -1.2397   -2.5975    0.0000 C   0  0  0  0  0  0
   -0.9042   -1.8438    0.0000 N   0  0  0  0  0  0
   -1.3891   -1.1764    0.0000 C   0  0  0  0  0  0
   -2.2096   -1.2626    0.0000 O   0  0  0  0  0  0
   -1.0535   -0.4227    0.0000 N   0  0  0  0  0  0
   -1.5385    0.2447    0.0000 C   0  0  3  0  0  0
   -2.3635    0.2447    0.0000 C   0  0  0  0  0  0
   -2.6184    1.0294    0.0000 C   0  0  0  0  0  0
   -1.9510    1.5143    0.0000 N   0  0  0  0  0  0
   -1.9510    2.3393    0.0000 C   0  0  0  0  0  0
   -2.6654    2.7518    0.0000 C   0  0  0  0  0  0
   -2.6654    3.5768    0.0000 C   0  0  0  0  0  0
   -1.9510    3.9893    0.0000 N   0  0  0  0  0  0
   -1.2365    3.5768    0.0000 C   0  0  0  0  0  0
   -0.5220    3.9893    0.0000 C   0  0  0  0  0  0
    0.1925    3.5768    0.0000 C   0  0  0  0  0  0
    0.9069    3.9893    0.0000 Cl  0  0  0  0  0  0
    0.1925    2.7518    0.0000 C   0  0  0  0  0  0
   -0.5220    2.3393    0.0000 C   0  0  0  0  0  0
   -1.2365    2.7518    0.0000 C   0  0  0  0  0  0
   -1.2835    1.0294    0.0000 C   0  0  0  0  0  0
   -0.7548   -3.2649    0.0000 C   0  0  0  0  0  0
   -1.0904   -4.0186    0.0000 C   0  0  0  0  0  0
  1  2  1  0  0  0
  2  3  2  0  0  0
  2 27  1  0  0  0
  3  4  1  0  0  0
  4  5  2  0  0  0
  5  6  1  0  0  0
  5 26  1  0  0  0
  6  7  1  0  0  0
  7  8  2  0  0  0
  7  9  1  0  0  0
  9 10  1  0  0  0
 10 11  1  0  0  0
 10 25  1  0  0  0
 11 12  1  0  0  0
 12 13  1  0  0  0
 13 14  1  0  0  0
 13 25  1  0  0  0
 14 15  2  0  0  0
 14 24  1  0  0  0
 15 16  1  0  0  0
 16 17  2  0  0  0
 17 18  1  0  0  0
 18 19  1  0  0  0
 18 24  2  0  0  0
 19 20  2  0  0  0
 20 21  1  0  0  0
 20 22  1  0  0  0
 22 23  2  0  0  0
 23 24  1  0  0  0
 26 27  2  0  0  0
M  END
> <Outcome>
Inactive

$$$$

                    3D
 Structure written by MMmdl.
 29 32  0  0  1  0            999 V2000
   -2.8934   -1.6522    0.0000 C   0  0  0  0  0  0
   -2.1789   -1.2397    0.0000 C   0  0  0  0  0  0
   -2.1789   -0.4147    0.0000 C   0  0  0  0  0  0
   -1.4645   -0.0022    0.0000 C   0  0  0  0  0  0
   -1.4645    0.8228    0.0000 N   0  0  0  0  0  0
   -2.1789    1.2353    0.0000 C   0  0  0  0  0  0
   -2.1789    2.0603    0.0000 C   0  0  0  0  0  0
   -1.4645    2.4728    0.0000 N   0  0  0  0  0  0
   -0.7500    2.0603    0.0000 C   0  0  0  0  0  0
   -0.7500    1.2353    0.0000 C   0  0  0  0  0  0
   -0.7500   -0.4147    0.0000 C   0  0  0  0  0  0
   -0.0355   -0.0022    0.0000 C   0  0  0  0  0  0
    0.6790   -0.4147    0.0000 C   0  0  0  0  0  0
    1.3934   -0.0022    0.0000 N   0  0  0  0  0  0
    2.1079   -0.4147    0.0000 C   0  0  0  0  0  0
    2.1079   -1.2397    0.0000 O   0  0  0  0  0  0
    2.8224   -0.0022    0.0000 N   0  0  0  0  0  0
    3.5368   -0.4147    0.0000 C   0  0  0  0  0  0
    4.2513   -0.0022    0.0000 C   0  0  0  0  0  0
    4.9658   -0.4147    0.0000 C   0  0  0  0  0  0
    4.9658   -1.2397    0.0000 C   0  0  0  0  0  0
    5.6803   -1.6522    0.0000 Cl  0  0  0  0  0  0
    4.2513   -1.6522    0.0000 C   0  0  0  0  0  0
    4.2513   -2.4772    0.0000 Cl  0  0  0  0  0  0
    3.5368   -1.2397    0.0000 C   0  0  0  0  0  0
    0.6790   -1.2397    0.0000 C   0  0  0  0  0  0
   -0.0355   -1.6522    0.0000 C   0  0  0  0  0  0
   -0.7500   -1.2397    0.0000 C   0  0  0  0  0  0
   -1.4645   -1.6522    0.0000 N   0  0  0  0  0  0
  1  2  1  0  0  0
  2  3  2  0  0  0
  2 29  1  0  0  0
  3  4  1  0  0  0
  4  5  1  0  0  0
  4 11  2  0  0  0
  5  6  1  0  0  0
  5 10  1  0  0  0
  6  7  1  0  0  0
  7  8  1  0  0  0
  8  9  1  0  0  0
  9 10  1  0  0  0
 11 12  1  0  0  0
 11 28  1  0  0  0
 12 13  2  0  0  0
 13 14  1  0  0  0
 13 26  1  0  0  0
 14 15  1  0  0  0
 15 16  2  0  0  0
 15 17  1  0  0  0
 17 18  1  0  0  0
 18 19  2  0  0  0
 18 25  1  0  0  0
 19 20  1  0  0  0
 20 21  2  0  0  0
 21 22  1  0  0  0
 21 23  1  0  0  0
 23 24  1  0  0  0
 23 25  2  0  0  0
 26 27  2  0  0  0
 27 28  1  0  0  0
 28 29  2  0  0  0
M  END
> <Outcome>
Inactive

$$$$

                    3D
 Structure written by MMmdl.
 44 48  0  0  1  0            999 V2000
    5.3823    1.2692    0.0000 C   0  0  0  0  0  0
    5.1274    0.4846    0.0000 C   0  0  0  0  0  0
    5.6794   -0.1285    0.0000 N   0  0  0  0  0  0
    6.4864    0.0430    0.0000 C   0  0  0  0  0  0
    6.7413    0.8276    0.0000 C   0  0  0  0  0  0
    7.5483    0.9992    0.0000 O   0  0  0  0  0  0
    5.4245   -0.9131    0.0000 C   0  0  0  0  0  0
    4.6175   -1.0847    0.0000 C   0  0  0  0  0  0
    4.3626   -1.8693    0.0000 C   0  0  0  0  0  0
    4.9146   -2.4824    0.0000 C   0  0  0  0  0  0
    4.6597   -3.2670    0.0000 C   0  0  0  0  0  0
    3.8527   -3.4385    0.0000 C   0  0  0  0  0  0
    3.3007   -2.8254    0.0000 C   0  0  0  0  0  0
    2.4937   -2.9970    0.0000 N   0  0  0  0  0  0
    1.9417   -2.3839    0.0000 C   0  0  0  0  0  0
    1.1347   -2.5554    0.0000 N   0  0  0  0  0  0
    0.5827   -1.9423    0.0000 C   0  0  0  0  0  0
    0.8376   -1.1577    0.0000 C   0  0  0  0  0  0
    1.6446   -0.9861    0.0000 C   0  0  0  0  0  0
    1.8995   -0.2015    0.0000 C   0  0  0  0  0  0
    1.4146    0.4659    0.0000 C   0  0  0  0  0  0
    0.5896    0.4659    0.0000 C   0  0  0  0  0  0
    0.1771   -0.2486    0.0000 C   0  0  0  0  0  0
   -0.6479   -0.2486    0.0000 C   0  0  0  0  0  0
   -1.0604    0.4659    0.0000 C   0  0  0  0  0  0
   -1.8854    0.4659    0.0000 N   0  0  0  0  0  0
   -2.2979    1.1804    0.0000 C   0  0  0  0  0  0
   -1.8854    1.8949    0.0000 O   0  0  0  0  0  0
   -3.1229    1.1804    0.0000 N   0  0  0  0  0  0
   -3.5354    1.8949    0.0000 C   0  0  0  0  0  0
   -4.3604    1.8949    0.0000 C   0  0  0  0  0  0
   -3.5354    0.4659    0.0000 C   0  0  0  0  0  0
   -4.3604    0.4659    0.0000 C   0  0  0  0  0  0
   -0.6479    1.1804    0.0000 C   0  0  0  0  0  0
    0.1771    1.1804    0.0000 C   0  0  0  0  0  0
    1.8995    1.1334    0.0000 N   0  0  0  0  0  0
    2.6841    0.8784    0.0000 N   0  0  0  0  0  0
    3.3986    1.2909    0.0000 C   0  0  0  0  0  0
    4.1131    0.8784    0.0000 C   0  0  0  0  0  0
    4.1131    0.0534    0.0000 C   0  0  0  0  0  0
    3.3986   -0.3591    0.0000 C   0  0  0  0  0  0
    2.6841    0.0534    0.0000 C   0  0  0  0  0  0
    2.1966   -1.5992    0.0000 N   0  0  0  0  0  0
    3.5556   -2.0408    0.0000 C   0  0  0  0  0  0
  1  2  1  0  0  0
  2  3  1  0  0  0
  3  4  1  0  0  0
  3  7  1  0  0  0
  4  5  1  0  0  0
  5  6  1  0  0  0
  7  8  1  0  0  0
  8  9  1  0  0  0
  9 10  2  0  0  0
  9 44  1  0  0  0
 10 11  1  0  0  0
 11 12  2  0  0  0
 12 13  1  0  0  0
 13 14  1  0  0  0
 13 44  2  0  0  0
 14 15  1  0  0  0
 15 16  2  0  0  0
 15 43  1  0  0  0
 16 17  1  0  0  0
 17 18  2  0  0  0
 18 19  1  0  0  0
 19 20  1  0  0  0
 19 43  2  0  0  0
 20 21  1  0  0  0
 20 42  2  0  0  0
 21 22  1  0  0  0
 21 36  2  0  0  0
 22 23  2  0  0  0
 22 35  1  0  0  0
 23 24  1  0  0  0
 24 25  2  0  0  0
 25 26  1  0  0  0
 25 34  1  0  0  0
 26 27  1  0  0  0
 27 28  2  0  0  0
 27 29  1  0  0  0
 29 30  1  0  0  0
 29 32  1  0  0  0
 30 31  1  0  0  0
 32 33  1  0  0  0
 34 35  2  0  0  0
 36 37  1  0  0  0
 37 38  1  0  0  0
 37 42  1  0  0  0
 38 39  2  0  0  0
 39 40  1  0  0  0
 40 41  2  0  0  0
 41 42  1  0  0  0
M  END
> <Outcome>
Inactive

$$$$

                    3D
 Structure written by MMmdl.
 28 31  0  0  1  0            999 V2000
   -6.3326    0.8627    0.0000 C   0  0  0  0  0  0
   -5.5256    1.0342    0.0000 N   0  0  0  0  0  0
   -5.1900    1.7879    0.0000 C   0  0  0  0  0  0
   -5.6025    2.5024    0.0000 O   0  0  0  0  0  0
   -4.3695    1.7017    0.0000 N   0  0  0  0  0  0
   -3.8175    2.3148    0.0000 C   0  0  0  0  0  0
   -4.1980    0.8947    0.0000 C   0  0  0  0  0  0
   -3.4835    0.4822    0.0000 C   0  0  0  0  0  0
   -3.4835   -0.3428    0.0000 C   0  0  0  0  0  0
   -2.7691   -0.7553    0.0000 C   0  0  0  0  0  0
   -2.0546   -0.3428    0.0000 N   0  0  0  0  0  0
   -1.3401   -0.7553    0.0000 C   0  0  0  0  0  0
   -0.6257   -0.3428    0.0000 C   0  0  0  0  0  0
    0.0888   -0.7553    0.0000 N   0  0  0  0  0  0
    0.8033   -0.3428    0.0000 C   0  0  0  0  0  0
    0.8033    0.4822    0.0000 C   0  0  0  0  0  0
    1.5178    0.8947    0.0000 C   0  0  0  0  0  0
    2.2322    0.4822    0.0000 N   0  0  0  0  0  0
    2.2322   -0.3428    0.0000 C   0  0  0  0  0  0
    2.9467   -0.7553    0.0000 C   0  0  0  0  0  0
    2.9467   -1.5803    0.0000 C   0  0  0  0  0  0
    3.6612   -1.9928    0.0000 Cl  0  0  0  0  0  0
    2.2322   -1.9928    0.0000 C   0  0  0  0  0  0
    1.5178   -1.5803    0.0000 C   0  0  0  0  0  0
    1.5178   -0.7553    0.0000 C   0  0  0  0  0  0
   -4.1980   -0.7553    0.0000 C   0  0  0  0  0  0
   -4.9125   -0.3428    0.0000 C   0  0  0  0  0  0
   -4.9125    0.4822    0.0000 C   0  0  0  0  0  0
  1  2  1  0  0  0
  2  3  1  0  0  0
  2 28  1  0  0  0
  3  4  2  0  0  0
  3  5  1  0  0  0
  5  6  1  0  0  0
  5  7  1  0  0  0
  7  8  2  0  0  0
  7 28  1  0  0  0
  8  9  1  0  0  0
  9 10  1  0  0  0
  9 26  2  0  0  0
 10 11  1  0  0  0
 11 12  1  0  0  0
 12 13  1  0  0  0
 13 14  1  0  0  0
 14 15  1  0  0  0
 15 16  2  0  0  0
 15 25  1  0  0  0
 16 17  1  0  0  0
 17 18  2  0  0  0
 18 19  1  0  0  0
 19 20  1  0  0  0
 19 25  2  0  0  0
 20 21  2  0  0  0
 21 22  1  0  0  0
 21 23  1  0  0  0
 23 24  2  0  0  0
 24 25  1  0  0  0
 26 27  1  0  0  0
 27 28  2  0  0  0
M  END
> <Outcome>
Inactive

$$$$

                    3D
 Structure written by MMmdl.
 43 47  0  0  1  0            999 V2000
   -4.8240    0.6175    0.0000 C   0  0  0  0  0  0
   -4.1095    1.0300    0.0000 O   0  0  0  0  0  0
   -3.3951    0.6175    0.0000 C   0  0  0  0  0  0
   -2.6806    1.0300    0.0000 C   0  0  0  0  0  0
   -1.9661    0.6175    0.0000 C   0  0  0  0  0  0
   -1.2517    1.0300    0.0000 N   0  0  0  0  0  0
   -0.5372    0.6175    0.0000 C   0  0  0  0  0  0
    0.1773    1.0300    0.0000 N   0  0  0  0  0  0
    0.8918    0.6175    0.0000 C   0  0  0  0  0  0
    1.6062    1.0300    0.0000 C   0  0  0  0  0  0
    1.6062    1.8550    0.0000 C   0  0  0  0  0  0
    2.3207    2.2675    0.0000 C   0  0  0  0  0  0
    3.0352    1.8550    0.0000 N   0  0  0  0  0  0
    3.7496    2.2675    0.0000 C   0  0  0  0  0  0
    3.7496    3.0925    0.0000 O   0  0  0  0  0  0
    4.4641    1.8550    0.0000 C   0  0  0  0  0  0
    5.1786    2.2675    0.0000 C   0  0  0  0  0  0
    5.8931    1.8550    0.0000 C   0  0  0  0  0  0
    5.8931    1.0300    0.0000 C   0  0  0  0  0  0
    6.6075    0.6175    0.0000 C   0  0  0  0  0  0
    7.3220    1.0300    0.0000 C   0  0  0  0  0  0
    8.0365    0.6175    0.0000 C   0  0  0  0  0  0
    8.0365   -0.2075    0.0000 C   0  0  0  0  0  0
    8.7509   -0.6200    0.0000 C   0  0  0  0  0  0
    9.4654   -0.2075    0.0000 O   0  0  0  0  0  0
    8.7509   -1.4450    0.0000 N   0  0  0  0  0  0
    9.4654   -1.8575    0.0000 C   0  0  0  0  0  0
    8.0365   -1.8575    0.0000 C   0  0  0  0  0  0
    7.3220   -0.6200    0.0000 C   0  0  0  0  0  0
    6.6075   -0.2075    0.0000 C   0  0  0  0  0  0
    5.8931   -0.6200    0.0000 C   0  0  0  0  0  0
    5.1786    0.6175    0.0000 C   0  0  0  0  0  0
    4.4641    1.0300    0.0000 C   0  0  0  0  0  0
    3.0352    1.0300    0.0000 C   0  0  0  0  0  0
    2.3207    0.6175    0.0000 C   0  0  0  0  0  0
   -0.5372   -0.2075    0.0000 N   0  0  0  0  0  0
   -1.2517   -0.6200    0.0000 C   0  0  0  0  0  0
   -1.2517   -1.4450    0.0000 N   0  0  0  0  0  0
   -1.9661   -0.2075    0.0000 C   0  0  0  0  0  0
   -2.6806   -0.6200    0.0000 C   0  0  0  0  0  0
   -3.3951   -0.2075    0.0000 C   0  0  0  0  0  0
   -4.1095   -0.6200    0.0000 O   0  0  0  0  0  0
   -4.8240   -0.2075    0.0000 C   0  0  0  0  0  0
  1  2  1  0  0  0
  2  3  1  0  0  0
  3  4  2  0  0  0
  3 41  1  0  0  0
  4  5  1  0  0  0
  5  6  2  0  0  0
  5 39  1  0  0  0
  6  7  1  0  0  0
  7  8  1  0  0  0
  7 36  2  0  0  0
  8  9  1  0  0  0
  9 10  1  0  0  0
 10 11  1  0  0  0
 10 35  1  0  0  0
 11 12  1  0  0  0
 12 13  1  0  0  0
 13 14  1  0  0  0
 13 34  1  0  0  0
 14 15  2  0  0  0
 14 16  1  0  0  0
 16 17  2  0  0  0
 16 33  1  0  0  0
 17 18  1  0  0  0
 18 19  2  0  0  0
 19 20  1  0  0  0
 19 32  1  0  0  0
 20 21  2  0  0  0
 20 30  1  0  0  0
 21 22  1  0  0  0
 22 23  2  0  0  0
 23 24  1  0  0  0
 23 29  1  0  0  0
 24 25  2  0  0  0
 24 26  1  0  0  0
 26 27  1  0  0  0
 26 28  1  0  0  0
 29 30  2  0  0  0
 30 31  1  0  0  0
 32 33  2  0  0  0
 34 35  1  0  0  0
 36 37  1  0  0  0
 37 38  1  0  0  0
 37 39  2  0  0  0
 39 40  1  0  0  0
 40 41  2  0  0  0
 41 42  1  0  0  0
 42 43  1  0  0  0
M  END
> <Outcome>
Inactive

$$$$

                    3D
 Structure written by MMmdl.
 45 50  0  0  1  0            999 V2000
   -3.2425    5.4914    0.0000 C   0  0  0  0  0  0
   -3.2425    4.6664    0.0000 N   0  0  0  0  0  0
   -2.5280    4.2539    0.0000 C   0  0  0  0  0  0
   -2.5280    3.4289    0.0000 C   0  0  0  0  0  0
   -3.2425    3.0164    0.0000 N   0  0  0  0  0  0
   -3.2425    2.1914    0.0000 C   0  0  0  0  0  0
   -2.5280    1.7789    0.0000 C   0  0  0  0  0  0
   -2.5280    0.9539    0.0000 C   0  0  0  0  0  0
   -1.8136    0.5414    0.0000 N   0  0  0  0  0  0
   -1.8136   -0.2836    0.0000 C   0  0  0  0  0  0
   -1.0991   -0.6961    0.0000 C   0  0  0  0  0  0
   -0.3454   -0.3605    0.0000 C   0  0  0  0  0  0
    0.2066   -0.9736    0.0000 S   0  0  0  0  0  0
   -0.2059   -1.6881    0.0000 C   0  0  0  0  0  0
    0.1297   -2.4418    0.0000 C   0  0  0  0  0  0
    0.9502   -2.5280    0.0000 C   0  0  0  0  0  0
    1.2857   -3.2817    0.0000 C   0  0  0  0  0  0
    0.8008   -3.9491    0.0000 C   0  0  0  0  0  0
    1.1364   -4.7028    0.0000 C   0  0  0  0  0  0
    0.6514   -5.3702    0.0000 N   0  0  0  0  0  0
    0.9870   -6.1239    0.0000 C   0  0  0  0  0  0
    0.5021   -6.7914    0.0000 C   0  0  0  0  0  0
    0.8376   -7.5450    0.0000 C   0  0  0  0  0  0
    0.3527   -8.2125    0.0000 C   0  0  0  0  0  0
   -0.4678   -8.1262    0.0000 C   0  0  0  0  0  0
   -0.8033   -7.3726    0.0000 C   0  0  0  0  0  0
   -0.3184   -6.7051    0.0000 C   0  0  0  0  0  0
   -0.0197   -3.8629    0.0000 C   0  0  0  0  0  0
   -0.3552   -3.1092    0.0000 C   0  0  0  0  0  0
   -1.0128   -1.5166    0.0000 N   0  0  0  0  0  0
   -1.0991    0.9539    0.0000 C   0  0  0  0  0  0
   -0.3846    0.5414    0.0000 O   0  0  0  0  0  0
   -1.0991    1.7789    0.0000 N   0  0  0  0  0  0
   -0.3846    2.1914    0.0000 C   0  0  0  0  0  0
   -0.3846    3.0164    0.0000 C   0  0  0  0  0  0
    0.3299    3.4289    0.0000 C   0  0  0  0  0  0
    1.0443    3.0164    0.0000 C   0  0  0  0  0  0
    1.7588    3.4289    0.0000 C   0  0  0  0  0  0
    2.4733    3.0164    0.0000 C   0  0  0  0  0  0
    2.4733    2.1914    0.0000 C   0  0  0  0  0  0
    1.7588    1.7789    0.0000 C   0  0  0  0  0  0
    1.0443    2.1914    0.0000 C   0  0  0  0  0  0
    0.3299    1.7789    0.0000 C   0  0  0  0  0  0
   -3.9570    3.4289    0.0000 C   0  0  0  0  0  0
   -3.9570    4.2539    0.0000 C   0  0  0  0  0  0
  1  2  1  0  0  0
  2  3  1  0  0  0
  2 45  1  0  0  0
  3  4  1  0  0  0
  4  5  1  0  0  0
  5  6  1  0  0  0
  5 44  1  0  0  0
  6  7  1  0  0  0
  7  8  1  0  0  0
  8  9  1  0  0  0
  9 10  1  0  0  0
  9 31  1  0  0  0
 10 11  1  0  0  0
 11 12  2  0  0  0
 11 30  1  0  0  0
 12 13  1  0  0  0
 13 14  1  0  0  0
 14 15  1  0  0  0
 14 30  2  0  0  0
 15 16  2  0  0  0
 15 29  1  0  0  0
 16 17  1  0  0  0
 17 18  2  0  0  0
 18 19  1  0  0  0
 18 28  1  0  0  0
 19 20  1  0  0  0
 20 21  1  0  0  0
 21 22  1  0  0  0
 22 23  2  0  0  0
 22 27  1  0  0  0
 23 24  1  0  0  0
 24 25  2  0  0  0
 25 26  1  0  0  0
 26 27  2  0  0  0
 28 29  2  0  0  0
 31 32  2  0  0  0
 31 33  1  0  0  0
 33 34  1  0  0  0
 34 35  2  0  0  0
 34 43  1  0  0  0
 35 36  1  0  0  0
 36 37  2  0  0  0
 37 38  1  0  0  0
 37 42  1  0  0  0
 38 39  2  0  0  0
 39 40  1  0  0  0
 40 41  2  0  0  0
 41 42  1  0  0  0
 42 43  2  0  0  0
 44 45  1  0  0  0
M  END
> <Outcome>
Inactive

$$$$

                    3D
 Structure written by MMmdl.
 36 40  0  0  1  0            999 V2000
    0.4893   -1.6577    0.0000 N   0  0  0  0  0  0
   -0.3311   -1.7439    0.0000 C   0  0  0  0  0  0
   -0.7436   -2.4584    0.0000 N   0  0  0  0  0  0
   -1.5506   -2.2869    0.0000 O   0  0  0  0  0  0
   -1.6368   -1.4664    0.0000 N   0  0  0  0  0  0
   -0.8832   -1.1308    0.0000 C   0  0  0  0  0  0
   -0.7116   -0.3239    0.0000 C   0  0  0  0  0  0
   -1.2637    0.2892    0.0000 N   0  0  0  0  0  0
   -0.8512    1.0037    0.0000 C   0  0  0  0  0  0
   -1.1061    1.7883    0.0000 C   0  0  0  0  0  0
   -1.9131    1.9598    0.0000 C   0  0  0  0  0  0
   -2.4651    1.3467    0.0000 C   0  0  0  0  0  0
   -3.2721    1.5183    0.0000 C   0  0  0  0  0  0
   -3.5270    2.3029    0.0000 C   0  0  0  0  0  0
   -2.9750    2.9160    0.0000 C   0  0  0  0  0  0
   -3.2299    3.7006    0.0000 Cl  0  0  0  0  0  0
   -2.1680    2.7445    0.0000 C   0  0  0  0  0  0
   -0.5541    2.4014    0.0000 N   0  0  0  0  0  0
    0.2529    2.2299    0.0000 C   0  0  0  0  0  0
    0.5078    1.4453    0.0000 C   0  0  0  0  0  0
   -0.0442    0.8322    0.0000 C   0  0  0  0  0  0
    0.0420    0.0117    0.0000 N   0  0  0  0  0  0
    0.7565   -0.4008    0.0000 C   0  0  0  0  0  0
    1.4710    0.0117    0.0000 C   0  0  0  0  0  0
    2.1854   -0.4008    0.0000 C   0  0  0  0  0  0
    2.8999    0.0117    0.0000 N   0  0  0  0  0  0
    3.6144   -0.4008    0.0000 C   0  0  0  0  0  0
    3.6144   -1.2258    0.0000 O   0  0  0  0  0  0
    4.3289    0.0117    0.0000 C   0  0  0  0  0  0
    5.0433   -0.4008    0.0000 C   0  0  0  0  0  0
    5.7578    0.0117    0.0000 C   0  0  0  0  0  0
    6.4723   -0.4008    0.0000 C   0  0  0  0  0  0
    6.4723   -1.2258    0.0000 C   0  0  0  0  0  0
    7.1867   -1.6383    0.0000 Cl  0  0  0  0  0  0
    5.7578   -1.6383    0.0000 C   0  0  0  0  0  0
    5.0433   -1.2258    0.0000 C   0  0  0  0  0  0
  1  2  1  0  0  0
  2  3  2  0  0  0
  2  6  1  0  0  0
  3  4  1  0  0  0
  4  5  1  0  0  0
  5  6  2  0  0  0
  6  7  1  0  0  0
  7  8  2  0  0  0
  7 22  1  0  0  0
  8  9  1  0  0  0
  9 10  2  0  0  0
  9 21  1  0  0  0
 10 11  1  0  0  0
 10 18  1  0  0  0
 11 12  2  0  0  0
 11 17  1  0  0  0
 12 13  1  0  0  0
 13 14  2  0  0  0
 14 15  1  0  0  0
 15 16  1  0  0  0
 15 17  2  0  0  0
 18 19  2  0  0  0
 19 20  1  0  0  0
 20 21  2  0  0  0
 21 22  1  0  0  0
 22 23  1  0  0  0
 23 24  1  0  0  0
 24 25  1  0  0  0
 25 26  1  0  0  0
 26 27  1  0  0  0
 27 28  2  0  0  0
 27 29  1  0  0  0
 29 30  1  0  0  0
 30 31  2  0  0  0
 30 36  1  0  0  0
 31 32  1  0  0  0
 32 33  2  0  0  0
 33 34  1  0  0  0
 33 35  1  0  0  0
 35 36  2  0  0  0
M  END
> <Outcome>
Inactive

$$$$

                    3D
 Structure written by MMmdl.
 34 37  0  0  1  0            999 V2000
    0.1527    0.4357    0.0000 C   0  0  0  0  0  0
    0.5652    1.1502    0.0000 O   0  0  0  0  0  0
    0.1527    1.8647    0.0000 C   0  0  0  0  0  0
   -0.6723    1.8647    0.0000 O   0  0  0  0  0  0
    0.5652    2.5791    0.0000 C   0  0  3  0  0  0
    1.3902    2.5791    0.0000 N   0  0  0  0  0  0
    1.8027    1.8647    0.0000 C   0  0  0  0  0  0
    1.3902    1.1502    0.0000 O   0  0  0  0  0  0
    2.6277    1.8647    0.0000 N   0  0  0  0  0  0
    3.0402    1.1502    0.0000 C   0  0  3  0  0  0
    3.8607    1.0640    0.0000 C   0  0  0  0  0  0
    4.0322    0.2570    0.0000 C   0  0  0  0  0  0
    3.3177   -0.1555    0.0000 N   0  0  0  0  0  0
    3.2315   -0.9760    0.0000 C   0  0  0  0  0  0
    3.8989   -1.4609    0.0000 C   0  0  0  0  0  0
    3.8127   -2.2814    0.0000 C   0  0  0  0  0  0
    3.0590   -2.6169    0.0000 N   0  0  0  0  0  0
    2.3916   -2.1320    0.0000 C   0  0  0  0  0  0
    1.6379   -2.4676    0.0000 N   0  0  0  0  0  0
    1.5517   -3.2881    0.0000 C   0  0  0  0  0  0
    2.2191   -3.7730    0.0000 C   0  0  0  0  0  0
    2.1329   -4.5935    0.0000 C   0  0  0  0  0  0
    1.3792   -4.9290    0.0000 C   0  0  0  0  0  0
    1.2930   -5.7495    0.0000 F   0  0  0  0  0  0
    0.7118   -4.4441    0.0000 C   0  0  0  0  0  0
    0.7980   -3.6236    0.0000 C   0  0  0  0  0  0
    2.4778   -1.3115    0.0000 N   0  0  0  0  0  0
    2.7046    0.3965    0.0000 C   0  0  0  0  0  0
    0.1527    3.2936    0.0000 C   0  0  0  0  0  0
   -0.6723    3.2936    0.0000 C   0  0  0  0  0  0
   -1.0848    4.0081    0.0000 C   0  0  0  0  0  0
   -0.6723    4.7226    0.0000 C   0  0  0  0  0  0
    0.1527    4.7226    0.0000 C   0  0  0  0  0  0
    0.5652    4.0081    0.0000 C   0  0  0  0  0  0
  1  2  1  0  0  0
  2  3  1  0  0  0
  3  4  2  0  0  0
  3  5  1  0  0  0
  5  6  1  0  0  0
  5 29  1  0  0  0
  6  7  1  0  0  0
  7  8  2  0  0  0
  7  9  1  0  0  0
  9 10  1  0  0  0
 10 11  1  0  0  0
 10 28  1  0  0  0
 11 12  1  0  0  0
 12 13  1  0  0  0
 13 14  1  0  0  0
 13 28  1  0  0  0
 14 15  2  0  0  0
 14 27  1  0  0  0
 15 16  1  0  0  0
 16 17  2  0  0  0
 17 18  1  0  0  0
 18 19  1  0  0  0
 18 27  2  0  0  0
 19 20  1  0  0  0
 20 21  2  0  0  0
 20 26  1  0  0  0
 21 22  1  0  0  0
 22 23  2  0  0  0
 23 24  1  0  0  0
 23 25  1  0  0  0
 25 26  2  0  0  0
 29 30  2  0  0  0
 29 34  1  0  0  0
 30 31  1  0  0  0
 31 32  2  0  0  0
 32 33  1  0  0  0
 33 34  2  0  0  0
M  END
> <Outcome>
Inactive

$$$$

                    3D
 Structure written by MMmdl.
 34 38  0  0  1  0            999 V2000
   -1.9210   -0.5337    0.0000 C   0  0  0  0  0  0
   -1.6661    0.2509    0.0000 N   0  0  0  0  0  0
   -2.2181    0.8640    0.0000 C   0  0  0  0  0  0
   -1.9632    1.6486    0.0000 C   0  0  0  0  0  0
   -1.1562    1.8201    0.0000 C   0  0  0  0  0  0
   -0.9013    2.6048    0.0000 C   0  0  0  0  0  0
   -1.3862    3.2722    0.0000 C   0  0  0  0  0  0
   -0.9013    3.9396    0.0000 N   0  0  0  0  0  0
   -0.1167    3.6847    0.0000 C   0  0  0  0  0  0
    0.5978    4.0972    0.0000 C   0  0  0  0  0  0
    1.3123    3.6847    0.0000 C   0  0  0  0  0  0
    1.3123    2.8597    0.0000 C   0  0  0  0  0  0
    2.0267    2.4472    0.0000 N   0  0  0  0  0  0
    2.0267    1.6222    0.0000 C   0  0  0  0  0  0
    1.3123    1.2097    0.0000 O   0  0  0  0  0  0
    2.7412    1.2097    0.0000 N   0  0  0  0  0  0
    2.7412    0.3847    0.0000 C   0  0  0  0  0  0
    3.4557   -0.0278    0.0000 C   0  0  0  0  0  0
    3.4557   -0.8528    0.0000 C   0  0  0  0  0  0
    2.7412   -1.2653    0.0000 C   0  0  0  0  0  0
    2.7412   -2.0903    0.0000 C   0  0  0  0  0  0
    3.4557   -2.5028    0.0000 C   0  0  0  0  0  0
    3.4557   -3.3278    0.0000 C   0  0  0  0  0  0
    2.7412   -3.7403    0.0000 N   0  0  0  0  0  0
    2.0267   -3.3278    0.0000 C   0  0  0  0  0  0
    2.0267   -2.5028    0.0000 C   0  0  0  0  0  0
    2.0267   -0.8528    0.0000 C   0  0  0  0  0  0
    1.3123   -1.2653    0.0000 Cl  0  0  0  0  0  0
    2.0267   -0.0278    0.0000 C   0  0  0  0  0  0
    1.3123    0.3847    0.0000 Cl  0  0  0  0  0  0
    0.5978    2.4472    0.0000 C   0  0  0  0  0  0
   -0.1167    2.8597    0.0000 C   0  0  0  0  0  0
   -0.6042    1.2070    0.0000 C   0  0  0  0  0  0
   -0.8591    0.4224    0.0000 C   0  0  0  0  0  0
  1  2  1  0  0  0
  2  3  1  0  0  0
  2 34  1  0  0  0
  3  4  1  0  0  0
  4  5  1  0  0  0
  5  6  1  0  0  0
  5 33  1  0  0  0
  6  7  2  0  0  0
  6 32  1  0  0  0
  7  8  1  0  0  0
  8  9  1  0  0  0
  9 10  1  0  0  0
  9 32  2  0  0  0
 10 11  2  0  0  0
 11 12  1  0  0  0
 12 13  1  0  0  0
 12 31  2  0  0  0
 13 14  1  0  0  0
 14 15  2  0  0  0
 14 16  1  0  0  0
 16 17  1  0  0  0
 17 18  2  0  0  0
 17 29  1  0  0  0
 18 19  1  0  0  0
 19 20  2  0  0  0
 20 21  1  0  0  0
 20 27  1  0  0  0
 21 22  2  0  0  0
 21 26  1  0  0  0
 22 23  1  0  0  0
 23 24  2  0  0  0
 24 25  1  0  0  0
 25 26  2  0  0  0
 27 28  1  0  0  0
 27 29  2  0  0  0
 29 30  1  0  0  0
 31 32  1  0  0  0
 33 34  1  0  0  0
M  END
> <Outcome>
Inactive

$$$$

                    3D
 Structure written by MMmdl.
 35 39  0  0  1  0            999 V2000
   -3.8043    0.1861    0.0000 C   0  0  0  0  0  0
   -3.0899    0.5986    0.0000 O   0  0  0  0  0  0
   -2.3754    0.1861    0.0000 C   0  0  0  0  0  0
   -1.6609    0.5986    0.0000 C   0  0  0  0  0  0
   -0.9465    0.1861    0.0000 C   0  0  0  0  0  0
   -0.2320    0.5986    0.0000 N   0  0  0  0  0  0
    0.4825    0.1861    0.0000 C   0  0  0  0  0  0
    1.1970    0.5986    0.0000 N   0  0  0  0  0  0
    1.1970    1.4236    0.0000 C   0  0  0  0  0  0
    1.9114    1.8361    0.0000 C   0  0  0  0  0  0
    2.6259    1.4236    0.0000 N   0  0  0  0  0  0
    3.3404    1.8361    0.0000 C   0  0  0  0  0  0
    3.3404    2.6611    0.0000 O   0  0  0  0  0  0
    4.0548    1.4236    0.0000 C   0  0  0  0  0  0
    4.8085    1.7592    0.0000 C   0  0  0  0  0  0
    5.3606    1.1461    0.0000 C   0  0  0  0  0  0
    4.9481    0.4316    0.0000 C   0  0  0  0  0  0
    4.1411    0.6031    0.0000 O   0  0  0  0  0  0
    2.6259    0.5986    0.0000 C   0  0  0  0  0  0
    1.9114    0.1861    0.0000 C   0  0  0  0  0  0
    0.4825   -0.6389    0.0000 N   0  0  0  0  0  0
   -0.2320   -1.0514    0.0000 C   0  0  0  0  0  0
   -0.2320   -1.8764    0.0000 N   0  0  0  0  0  0
    0.4825   -2.2889    0.0000 C   0  0  0  0  0  0
    0.4825   -3.1139    0.0000 C   0  0  0  0  0  0
    1.1970   -3.5264    0.0000 C   0  0  0  0  0  0
    1.1970   -4.3514    0.0000 C   0  0  0  0  0  0
    0.4825   -4.7639    0.0000 C   0  0  0  0  0  0
   -0.2320   -4.3514    0.0000 C   0  0  0  0  0  0
   -0.2320   -3.5264    0.0000 C   0  0  0  0  0  0
   -0.9465   -0.6389    0.0000 C   0  0  0  0  0  0
   -1.6609   -1.0514    0.0000 C   0  0  0  0  0  0
   -2.3754   -0.6389    0.0000 C   0  0  0  0  0  0
   -3.0899   -1.0514    0.0000 O   0  0  0  0  0  0
   -3.0899   -1.8764    0.0000 C   0  0  0  0  0  0
  1  2  1  0  0  0
  2  3  1  0  0  0
  3  4  2  0  0  0
  3 33  1  0  0  0
  4  5  1  0  0  0
  5  6  2  0  0  0
  5 31  1  0  0  0
  6  7  1  0  0  0
  7  8  1  0  0  0
  7 21  2  0  0  0
  8  9  1  0  0  0
  8 20  1  0  0  0
  9 10  1  0  0  0
 10 11  1  0  0  0
 11 12  1  0  0  0
 11 19  1  0  0  0
 12 13  2  0  0  0
 12 14  1  0  0  0
 14 15  2  0  0  0
 14 18  1  0  0  0
 15 16  1  0  0  0
 16 17  2  0  0  0
 17 18  1  0  0  0
 19 20  1  0  0  0
 21 22  1  0  0  0
 22 23  1  0  0  0
 22 31  2  0  0  0
 23 24  1  0  0  0
 24 25  1  0  0  0
 25 26  2  0  0  0
 25 30  1  0  0  0
 26 27  1  0  0  0
 27 28  2  0  0  0
 28 29  1  0  0  0
 29 30  2  0  0  0
 31 32  1  0  0  0
 32 33  2  0  0  0
 33 34  1  0  0  0
 34 35  1  0  0  0
M  END
> <Outcome>
Inactive

$$$$

                    3D
 Structure written by MMmdl.
 25 28  0  0  1  0            999 V2000
   -1.4599   -3.3119    0.0000 O   0  0  0  0  0  0
   -0.7454   -2.8994    0.0000 C   0  0  0  0  0  0
   -0.0309   -3.3119    0.0000 N   0  0  0  0  0  0
   -0.0309   -4.1369    0.0000 C   0  0  0  0  0  0
    0.3816   -4.8514    0.0000 C   0  0  0  0  0  0
   -0.4434   -4.8514    0.0000 C   0  0  0  0  0  0
   -0.7454   -2.0744    0.0000 C   0  0  0  0  0  0
   -1.4599   -1.6619    0.0000 C   0  0  0  0  0  0
   -1.4599   -0.8369    0.0000 C   0  0  0  0  0  0
   -0.7454   -0.4244    0.0000 C   0  0  0  0  0  0
   -0.7454    0.4006    0.0000 N   0  0  0  0  0  0
   -1.4599    0.8131    0.0000 C   0  0  0  0  0  0
   -1.4599    1.6381    0.0000 C   0  0  0  0  0  0
   -0.7454    2.0506    0.0000 C   0  0  0  0  0  0
   -0.7454    2.8756    0.0000 C   0  0  0  0  0  0
   -0.0309    3.2881    0.0000 C   0  0  0  0  0  0
   -0.0309    4.1131    0.0000 C   0  0  0  0  0  0
    0.6835    4.5256    0.0000 C   0  0  0  0  0  0
    1.3980    4.1131    0.0000 C   0  0  0  0  0  0
    1.3980    3.2881    0.0000 C   0  0  0  0  0  0
    0.6835    2.8756    0.0000 C   0  0  0  0  0  0
   -0.0309    1.6381    0.0000 C   0  0  0  0  0  0
   -0.0309    0.8131    0.0000 C   0  0  0  0  0  0
   -0.0309   -0.8369    0.0000 N   0  0  0  0  0  0
   -0.0309   -1.6619    0.0000 C   0  0  0  0  0  0
  1  2  2  0  0  0
  2  3  1  0  0  0
  2  7  1  0  0  0
  3  4  1  0  0  0
  4  5  1  0  0  0
  4  6  1  0  0  0
  5  6  1  0  0  0
  7  8  2  0  0  0
  7 25  1  0  0  0
  8  9  1  0  0  0
  9 10  2  0  0  0
 10 11  1  0  0  0
 10 24  1  0  0  0
 11 12  1  0  0  0
 11 23  1  0  0  0
 12 13  1  0  0  0
 13 14  1  0  0  0
 14 15  1  0  0  0
 14 22  1  0  0  0
 15 16  1  0  0  0
 16 17  2  0  0  0
 16 21  1  0  0  0
 17 18  1  0  0  0
 18 19  2  0  0  0
 19 20  1  0  0  0
 20 21  2  0  0  0
 22 23  1  0  0  0
 24 25  2  0  0  0
M  END
> <Outcome>
Inactive

$$$$

                    3D
 Structure written by MMmdl.
 47 52  0  0  1  0            999 V2000
    4.0822   -3.2674    0.0000 C   0  0  0  0  0  0
    3.3677   -3.6799    0.0000 O   0  0  0  0  0  0
    2.6532   -3.2674    0.0000 C   0  0  0  0  0  0
    1.9387   -3.6799    0.0000 C   0  0  0  0  0  0
    1.2243   -3.2674    0.0000 C   0  0  0  0  0  0
    1.2243   -2.4424    0.0000 C   0  0  0  0  0  0
    0.5098   -2.0299    0.0000 C   0  0  3  0  0  0
    0.5098   -1.2049    0.0000 C   0  0  0  0  0  0
   -0.2047   -0.7924    0.0000 O   0  0  0  0  0  0
    1.2243   -0.7924    0.0000 N   0  0  0  0  0  0
    1.2243    0.0326    0.0000 C   0  0  0  0  0  0
    0.5098    0.4451    0.0000 C   0  0  0  0  0  0
    0.5098    1.2701    0.0000 C   0  0  0  0  0  0
    1.2243    1.6826    0.0000 N   0  0  0  0  0  0
    1.2243    2.5076    0.0000 C   0  0  0  0  0  0
    1.9387    2.9201    0.0000 C   0  0  3  0  0  0
    2.6532    2.5076    0.0000 O   0  0  0  0  0  0
    1.9387    3.7451    0.0000 C   0  0  0  0  0  0
    1.2243    4.1576    0.0000 C   0  0  0  0  0  0
    1.2243    4.9826    0.0000 C   0  0  0  0  0  0
    1.9387    5.3951    0.0000 N   0  0  0  0  0  0
    2.6532    4.9826    0.0000 C   0  0  0  0  0  0
    3.3677    5.3951    0.0000 C   0  0  0  0  0  0
    4.0822    4.9826    0.0000 C   0  0  0  0  0  0
    4.0822    4.1576    0.0000 C   0  0  0  0  0  0
    4.7966    3.7451    0.0000 O   0  0  0  0  0  0
    5.5111    4.1576    0.0000 C   0  0  0  0  0  0
    3.3677    3.7451    0.0000 C   0  0  0  0  0  0
    2.6532    4.1576    0.0000 C   0  0  0  0  0  0
    1.9387    1.2701    0.0000 C   0  0  0  0  0  0
    1.9387    0.4451    0.0000 C   0  0  0  0  0  0
   -0.2047   -2.4424    0.0000 N   0  0  0  0  0  0
   -0.2047   -3.2674    0.0000 C   0  0  0  0  0  0
   -0.9191   -3.6799    0.0000 C   0  0  0  0  0  0
   -1.6336   -3.2674    0.0000 N   0  0  0  0  0  0
   -2.3481   -3.6799    0.0000 C   0  0  0  0  0  0
   -2.3481   -4.5049    0.0000 C   0  0  0  0  0  0
   -3.0626   -4.9174    0.0000 C   0  0  0  0  0  0
   -3.7770   -4.5049    0.0000 C   0  0  0  0  0  0
   -4.4915   -4.9174    0.0000 Cl  0  0  0  0  0  0
   -3.7770   -3.6799    0.0000 C   0  0  0  0  0  0
   -4.4915   -3.2674    0.0000 Cl  0  0  0  0  0  0
   -3.0626   -3.2674    0.0000 C   0  0  0  0  0  0
   -1.6336   -2.4424    0.0000 C   0  0  0  0  0  0
   -0.9191   -2.0299    0.0000 C   0  0  0  0  0  0
    1.9387   -2.0299    0.0000 C   0  0  0  0  0  0
    2.6532   -2.4424    0.0000 C   0  0  0  0  0  0
  1  2  1  0  0  0
  2  3  1  0  0  0
  3  4  2  0  0  0
  3 47  1  0  0  0
  4  5  1  0  0  0
  5  6  2  0  0  0
  6  7  1  0  0  0
  6 46  1  0  0  0
  7  8  1  0  0  0
  7 32  1  0  0  0
  8  9  2  0  0  0
  8 10  1  0  0  0
 10 11  1  0  0  0
 11 12  1  0  0  0
 11 31  1  0  0  0
 12 13  1  0  0  0
 13 14  1  0  0  0
 14 15  1  0  0  0
 14 30  1  0  0  0
 15 16  1  0  0  0
 16 17  1  0  0  0
 16 18  1  0  0  0
 18 19  2  0  0  0
 18 29  1  0  0  0
 19 20  1  0  0  0
 20 21  2  0  0  0
 21 22  1  0  0  0
 22 23  1  0  0  0
 22 29  2  0  0  0
 23 24  2  0  0  0
 24 25  1  0  0  0
 25 26  1  0  0  0
 25 28  2  0  0  0
 26 27  1  0  0  0
 28 29  1  0  0  0
 30 31  1  0  0  0
 32 33  1  0  0  0
 32 45  1  0  0  0
 33 34  1  0  0  0
 34 35  1  0  0  0
 35 36  1  0  0  0
 35 44  1  0  0  0
 36 37  2  0  0  0
 36 43  1  0  0  0
 37 38  1  0  0  0
 38 39  2  0  0  0
 39 40  1  0  0  0
 39 41  1  0  0  0
 41 42  1  0  0  0
 41 43  2  0  0  0
 44 45  1  0  0  0
 46 47  2  0  0  0
M  END
> <Outcome>
Inactive

$$$$

                    3D
 Structure written by MMmdl.
 34 38  0  0  1  0            999 V2000
    7.2046    2.4809    0.0000 C   0  0  0  0  0  0
    6.4902    2.8934    0.0000 O   0  0  0  0  0  0
    5.7757    2.4809    0.0000 C   0  0  0  0  0  0
    5.7757    1.6559    0.0000 C   0  0  0  0  0  0
    5.0612    1.2434    0.0000 C   0  0  0  0  0  0
    4.3468    1.6559    0.0000 C   0  0  0  0  0  0
    3.5621    1.4010    0.0000 N   0  0  0  0  0  0
    3.0772    2.0684    0.0000 C   0  0  0  0  0  0
    2.2522    2.0684    0.0000 C   0  0  0  0  0  0
    1.8397    1.3539    0.0000 C   0  0  0  0  0  0
    1.0147    1.3539    0.0000 C   0  0  0  0  0  0
    0.6022    0.6395    0.0000 C   0  0  0  0  0  0
    1.0147   -0.0750    0.0000 C   0  0  0  0  0  0
    0.6022   -0.7895    0.0000 C   0  0  0  0  0  0
   -0.2228   -0.7895    0.0000 C   0  0  0  0  0  0
   -0.6353   -1.5039    0.0000 N   0  0  0  0  0  0
   -1.4603   -1.5039    0.0000 C   0  0  0  0  0  0
   -1.8728   -0.7895    0.0000 O   0  0  0  0  0  0
   -1.8728   -2.2184    0.0000 C   0  0  0  0  0  0
   -2.6978   -2.2184    0.0000 N   0  0  0  0  0  0
   -3.1103   -2.9329    0.0000 C   0  0  0  0  0  0
   -3.9353   -2.9329    0.0000 C   0  0  0  0  0  0
   -4.3478   -2.2184    0.0000 O   0  0  0  0  0  0
   -3.9353   -1.5039    0.0000 C   0  0  0  0  0  0
   -3.1103   -1.5039    0.0000 C   0  0  0  0  0  0
   -0.6353   -0.0750    0.0000 C   0  0  0  0  0  0
   -0.2228    0.6395    0.0000 C   0  0  0  0  0  0
    0.6022    2.0684    0.0000 C   0  0  0  0  0  0
    1.0147    2.7829    0.0000 N   0  0  0  0  0  0
    1.8397    2.7829    0.0000 C   0  0  0  0  0  0
    2.2522    3.4974    0.0000 N   0  0  0  0  0  0
    3.5621    2.7359    0.0000 N   0  0  0  0  0  0
    4.3468    2.4809    0.0000 C   0  0  0  0  0  0
    5.0612    2.8934    0.0000 C   0  0  0  0  0  0
  1  2  1  0  0  0
  2  3  1  0  0  0
  3  4  2  0  0  0
  3 34  1  0  0  0
  4  5  1  0  0  0
  5  6  2  0  0  0
  6  7  1  0  0  0
  6 33  1  0  0  0
  7  8  2  0  0  0
  8  9  1  0  0  0
  8 32  1  0  0  0
  9 10  2  0  0  0
  9 30  1  0  0  0
 10 11  1  0  0  0
 11 12  1  0  0  0
 11 28  2  0  0  0
 12 13  2  0  0  0
 12 27  1  0  0  0
 13 14  1  0  0  0
 14 15  2  0  0  0
 15 16  1  0  0  0
 15 26  1  0  0  0
 16 17  1  0  0  0
 17 18  2  0  0  0
 17 19  1  0  0  0
 19 20  1  0  0  0
 20 21  1  0  0  0
 20 25  1  0  0  0
 21 22  1  0  0  0
 22 23  1  0  0  0
 23 24  1  0  0  0
 24 25  1  0  0  0
 26 27  2  0  0  0
 28 29  1  0  0  0
 29 30  2  0  0  0
 30 31  1  0  0  0
 32 33  1  0  0  0
 33 34  2  0  0  0
M  END
> <Outcome>
Inactive

$$$$

                    3D
 Structure written by MMmdl.
 40 45  0  0  1  0            999 V2000
  -10.7326   -1.2880    0.0000 N   0  0  0  0  0  0
   -9.9076   -1.2880    0.0000 C   0  0  0  0  0  0
   -9.0826   -1.2880    0.0000 C   0  0  0  0  0  0
   -8.6701   -0.5735    0.0000 C   0  0  0  0  0  0
   -7.8451   -0.5735    0.0000 C   0  0  0  0  0  0
   -7.4326   -1.2880    0.0000 C   0  0  0  0  0  0
   -6.6076   -1.2880    0.0000 N   0  0  0  0  0  0
   -6.1951   -0.5735    0.0000 C   0  0  0  0  0  0
   -5.3701   -0.5735    0.0000 C   0  0  0  0  0  0
   -4.9576   -1.2880    0.0000 N   0  0  0  0  0  0
   -4.1326   -1.2880    0.0000 C   0  0  0  0  0  0
   -3.7201   -0.5735    0.0000 C   0  0  0  0  0  0
   -4.1326    0.1410    0.0000 C   0  0  0  0  0  0
   -3.7201    0.8555    0.0000 C   0  0  0  0  0  0
   -2.8951    0.8555    0.0000 C   0  0  0  0  0  0
   -2.4826    0.1410    0.0000 C   0  0  0  0  0  0
   -1.6576    0.1410    0.0000 C   0  0  0  0  0  0
   -1.2451    0.8555    0.0000 C   0  0  0  0  0  0
   -0.4201    0.8555    0.0000 C   0  0  0  0  0  0
   -0.0076    0.1410    0.0000 C   0  0  0  0  0  0
    0.8174    0.1410    0.0000 C   0  0  0  0  0  0
    1.3023    0.8084    0.0000 N   0  0  0  0  0  0
    2.0869    0.5535    0.0000 C   0  0  0  0  0  0
    2.8014    0.9660    0.0000 C   0  0  0  0  0  0
    3.5159    0.5535    0.0000 C   0  0  0  0  0  0
    3.5159   -0.2715    0.0000 C   0  0  0  0  0  0
    4.2303   -0.6840    0.0000 C   0  0  0  0  0  0
    4.9448   -1.0965    0.0000 F   0  0  0  0  0  0
    3.8178   -1.3985    0.0000 F   0  0  0  0  0  0
    4.6428    0.0305    0.0000 F   0  0  0  0  0  0
    2.8014   -0.6840    0.0000 C   0  0  0  0  0  0
    2.0869   -0.2715    0.0000 C   0  0  0  0  0  0
    1.3023   -0.5265    0.0000 N   0  0  0  0  0  0
   -0.4201   -0.5735    0.0000 C   0  0  0  0  0  0
   -1.2451   -0.5735    0.0000 C   0  0  0  0  0  0
   -2.8951   -0.5735    0.0000 C   0  0  0  0  0  0
   -5.3701   -2.0024    0.0000 C   0  0  0  0  0  0
   -6.1951   -2.0024    0.0000 C   0  0  0  0  0  0
   -7.8451   -2.0024    0.0000 N   0  0  0  0  0  0
   -8.6701   -2.0024    0.0000 C   0  0  0  0  0  0
  1  2  3  0  0  0
  2  3  1  0  0  0
  3  4  2  0  0  0
  3 40  1  0  0  0
  4  5  1  0  0  0
  5  6  2  0  0  0
  6  7  1  0  0  0
  6 39  1  0  0  0
  7  8  1  0  0  0
  7 38  1  0  0  0
  8  9  1  0  0  0
  9 10  1  0  0  0
 10 11  1  0  0  0
 10 37  1  0  0  0
 11 12  1  0  0  0
 12 13  2  0  0  0
 12 36  1  0  0  0
 13 14  1  0  0  0
 14 15  2  0  0  0
 15 16  1  0  0  0
 16 17  1  0  0  0
 16 36  2  0  0  0
 17 18  2  0  0  0
 17 35  1  0  0  0
 18 19  1  0  0  0
 19 20  2  0  0  0
 20 21  1  0  0  0
 20 34  1  0  0  0
 21 22  2  0  0  0
 21 33  1  0  0  0
 22 23  1  0  0  0
 23 24  2  0  0  0
 23 32  1  0  0  0
 24 25  1  0  0  0
 25 26  2  0  0  0
 26 27  1  0  0  0
 26 31  1  0  0  0
 27 28  1  0  0  0
 27 29  1  0  0  0
 27 30  1  0  0  0
 31 32  1  0  0  0
 32 33  2  0  0  0
 34 35  2  0  0  0
 37 38  1  0  0  0
 39 40  2  0  0  0
M  END
> <Outcome>
Inactive

$$$$

                    3D
 Structure written by MMmdl.
 35 40  0  0  1  0            999 V2000
    1.4743   -0.8033    0.0000 C   0  0  0  0  0  0
    1.4743   -1.6283    0.0000 C   0  0  0  0  0  0
    2.1888   -2.0408    0.0000 C   0  0  0  0  0  0
    2.1888   -2.8658    0.0000 C   0  0  0  0  0  0
    1.4743   -3.2783    0.0000 C   0  0  0  0  0  0
    0.7598   -2.8658    0.0000 C   0  0  0  0  0  0
   -0.0248   -3.1208    0.0000 N   0  0  0  0  0  0
   -0.5097   -2.4533    0.0000 C   0  0  0  0  0  0
   -1.3347   -2.4533    0.0000 C   0  0  0  0  0  0
   -1.8196   -3.1208    0.0000 C   0  0  0  0  0  0
   -2.6043   -2.8658    0.0000 C   0  0  0  0  0  0
   -2.6043   -2.0408    0.0000 C   0  0  0  0  0  0
   -3.2717   -1.5559    0.0000 C   0  0  0  0  0  0
   -4.0254   -1.8915    0.0000 C   0  0  0  0  0  0
   -4.6928   -1.4065    0.0000 C   0  0  0  0  0  0
   -4.6066   -0.5861    0.0000 C   0  0  0  0  0  0
   -5.2740   -0.1011    0.0000 C   0  0  0  0  0  0
   -5.1878    0.7193    0.0000 N   0  0  0  0  0  0
   -5.8552    1.2043    0.0000 C   0  0  0  0  0  0
   -5.7690    2.0247    0.0000 C   0  0  0  0  0  0
   -5.0153    2.3603    0.0000 N   0  0  0  0  0  0
   -4.9291    3.1808    0.0000 C   0  0  0  0  0  0
   -5.5965    3.6657    0.0000 C   0  0  0  0  0  0
   -5.5103    4.4862    0.0000 C   0  0  0  0  0  0
   -4.7566    4.8217    0.0000 N   0  0  0  0  0  0
   -4.6704    5.6422    0.0000 C   0  0  0  0  0  0
   -4.0892    4.3368    0.0000 C   0  0  0  0  0  0
   -4.1754    3.5163    0.0000 C   0  0  0  0  0  0
   -4.3479    1.8754    0.0000 C   0  0  0  0  0  0
   -4.4341    1.0549    0.0000 C   0  0  0  0  0  0
   -3.8529   -0.2505    0.0000 C   0  0  0  0  0  0
   -3.1855   -0.7354    0.0000 C   0  0  0  0  0  0
   -1.8196   -1.7859    0.0000 S   0  0  0  0  0  0
   -0.0248   -1.7859    0.0000 N   0  0  0  0  0  0
    0.7598   -2.0408    0.0000 C   0  0  0  0  0  0
  1  2  1  0  0  0
  2  3  2  0  0  0
  2 35  1  0  0  0
  3  4  1  0  0  0
  4  5  2  0  0  0
  5  6  1  0  0  0
  6  7  1  0  0  0
  6 35  2  0  0  0
  7  8  2  0  0  0
  8  9  1  0  0  0
  8 34  1  0  0  0
  9 10  2  0  0  0
  9 33  1  0  0  0
 10 11  1  0  0  0
 11 12  2  0  0  0
 12 13  1  0  0  0
 12 33  1  0  0  0
 13 14  2  0  0  0
 13 32  1  0  0  0
 14 15  1  0  0  0
 15 16  2  0  0  0
 16 17  1  0  0  0
 16 31  1  0  0  0
 17 18  1  0  0  0
 18 19  1  0  0  0
 18 30  1  0  0  0
 19 20  1  0  0  0
 20 21  1  0  0  0
 21 22  1  0  0  0
 21 29  1  0  0  0
 22 23  1  0  0  0
 22 28  1  0  0  0
 23 24  1  0  0  0
 24 25  1  0  0  0
 25 26  1  0  0  0
 25 27  1  0  0  0
 27 28  1  0  0  0
 29 30  1  0  0  0
 31 32  2  0  0  0
 34 35  1  0  0  0
M  END
> <Outcome>
Inactive

$$$$

                    3D
 Structure written by MMmdl.
 53 59  0  0  1  0            999 V2000
   -6.5157   -1.2700    0.0000 C   0  0  0  0  0  0
   -5.7087   -1.0984    0.0000 S   0  0  0  0  0  0
   -5.5372   -1.9054    0.0000 O   0  0  0  0  0  0
   -5.8802   -0.2915    0.0000 O   0  0  0  0  0  0
   -4.9017   -0.9269    0.0000 C   0  0  0  0  0  0
   -4.6468   -0.1423    0.0000 C   0  0  0  0  0  0
   -3.8398    0.0292    0.0000 C   0  0  0  0  0  0
   -3.2878   -0.5839    0.0000 C   0  0  0  0  0  0
   -2.4808   -0.4123    0.0000 C   0  0  0  0  0  0
   -2.2259    0.3723    0.0000 C   0  0  0  0  0  0
   -1.4189    0.5438    0.0000 N   0  0  0  0  0  0
   -1.1640    1.3284    0.0000 C   0  0  0  0  0  0
   -0.3570    1.5000    0.0000 C   0  0  0  0  0  0
   -0.1021    2.2846    0.0000 C   0  0  0  0  0  0
    0.7049    2.4561    0.0000 C   0  0  0  0  0  0
    1.2569    1.8430    0.0000 C   0  0  0  0  0  0
    2.0639    2.0145    0.0000 C   0  0  0  0  0  0
    2.3188    2.7992    0.0000 C   0  0  0  0  0  0
    3.1258    2.9707    0.0000 C   0  0  0  0  0  0
    3.6779    2.3576    0.0000 C   0  0  0  0  0  0
    4.4848    2.5291    0.0000 C   0  0  0  0  0  0
    5.0369    1.9160    0.0000 N   0  0  0  0  0  0
    5.8438    2.0876    0.0000 C   0  0  0  0  0  0
    6.3959    1.4745    0.0000 O   0  0  0  0  0  0
    6.0988    2.8722    0.0000 C   0  0  3  0  0  0
    5.6138    3.5396    0.0000 C   0  0  0  0  0  0
    6.0988    4.2071    0.0000 C   0  0  0  0  0  0
    5.8438    4.9917    0.0000 O   0  0  0  0  0  0
    6.8834    3.9521    0.0000 C   0  0  0  0  0  0
    7.5979    4.3646    0.0000 C   0  0  0  0  0  0
    8.3123    3.9521    0.0000 C   0  0  0  0  0  0
    8.3123    3.1271    0.0000 C   0  0  0  0  0  0
    7.5979    2.7146    0.0000 C   0  0  0  0  0  0
    6.8834    3.1271    0.0000 C   0  0  0  0  0  0
    4.7819    1.1314    0.0000 C   0  0  0  0  0  0
    5.3339    0.5183    0.0000 C   0  0  0  0  0  0
    5.0790   -0.2663    0.0000 C   0  0  0  0  0  0
    4.2720   -0.4378    0.0000 N   0  0  0  0  0  0
    4.0171   -1.2225    0.0000 C   0  0  0  0  0  0
    4.5691   -1.8355    0.0000 C   0  0  0  0  0  0
    5.3761   -1.6640    0.0000 C   0  0  0  0  0  0
    5.9281   -2.2771    0.0000 C   0  0  0  0  0  0
    5.6732   -3.0617    0.0000 C   0  0  0  0  0  0
    4.8662   -3.2333    0.0000 C   0  0  0  0  0  0
    4.3142   -2.6202    0.0000 C   0  0  0  0  0  0
    3.7200    0.1753    0.0000 C   0  0  0  0  0  0
    3.9749    0.9599    0.0000 C   0  0  0  0  0  0
    3.4229    1.5730    0.0000 C   0  0  0  0  0  0
    2.6159    1.4015    0.0000 C   0  0  0  0  0  0
    1.0020    1.0584    0.0000 N   0  0  0  0  0  0
    0.1950    0.8869    0.0000 C   0  0  0  0  0  0
   -3.5427   -1.3685    0.0000 C   0  0  0  0  0  0
   -4.3497   -1.5400    0.0000 C   0  0  0  0  0  0
  1  2  1  0  0  0
  2  3  2  0  0  0
  2  4  2  0  0  0
  2  5  1  0  0  0
  5  6  2  0  0  0
  5 53  1  0  0  0
  6  7  1  0  0  0
  7  8  2  0  0  0
  8  9  1  0  0  0
  8 52  1  0  0  0
  9 10  1  0  0  0
 10 11  1  0  0  0
 11 12  1  0  0  0
 12 13  1  0  0  0
 13 14  2  0  0  0
 13 51  1  0  0  0
 14 15  1  0  0  0
 15 16  2  0  0  0
 16 17  1  0  0  0
 16 50  1  0  0  0
 17 18  2  0  0  0
 17 49  1  0  0  0
 18 19  1  0  0  0
 19 20  2  0  0  0
 20 21  1  0  0  0
 20 48  1  0  0  0
 21 22  1  0  0  0
 22 23  1  0  0  0
 22 35  1  0  0  0
 23 24  2  0  0  0
 23 25  1  0  0  0
 25 26  1  0  0  0
 25 34  1  0  0  0
 26 27  1  0  0  0
 27 28  2  0  0  0
 27 29  1  0  0  0
 29 30  2  0  0  0
 29 34  1  0  0  0
 30 31  1  0  0  0
 31 32  2  0  0  0
 32 33  1  0  0  0
 33 34  2  0  0  0
 35 36  1  0  0  0
 35 47  1  0  0  0
 36 37  1  0  0  0
 37 38  1  0  0  0
 38 39  1  0  0  0
 38 46  1  0  0  0
 39 40  1  0  0  0
 40 41  2  0  0  0
 40 45  1  0  0  0
 41 42  1  0  0  0
 42 43  2  0  0  0
 43 44  1  0  0  0
 44 45  2  0  0  0
 46 47  1  0  0  0
 48 49  2  0  0  0
 50 51  2  0  0  0
 52 53  2  0  0  0
M  END
> <Outcome>
Inactive

$$$$

                    3D
 Structure written by MMmdl.
 38 42  0  0  1  0            999 V2000
   -0.3069   -3.3507    0.0000 C   0  0  0  0  0  0
   -0.7194   -2.6362    0.0000 C   0  0  0  0  0  0
   -1.5444   -2.6362    0.0000 C   0  0  0  0  0  0
   -1.9569   -1.9217    0.0000 N   0  0  0  0  0  0
   -2.7819   -1.9217    0.0000 C   0  0  0  0  0  0
   -3.1944   -1.2073    0.0000 C   0  0  0  0  0  0
   -2.7819   -0.4928    0.0000 O   0  0  0  0  0  0
   -4.0194   -1.2073    0.0000 N   0  0  0  0  0  0
   -4.4319   -0.4928    0.0000 C   0  0  0  0  0  0
   -5.2569   -0.4928    0.0000 C   0  0  0  0  0  0
   -5.6694    0.2217    0.0000 C   0  0  0  0  0  0
   -5.2569    0.9362    0.0000 C   0  0  0  0  0  0
   -4.4319    0.9362    0.0000 C   0  0  0  0  0  0
   -4.0194    1.6506    0.0000 C   0  0  0  0  0  0
   -4.4319    2.3651    0.0000 C   0  0  0  0  0  0
   -4.0194    3.0796    0.0000 C   0  0  0  0  0  0
   -3.1944    3.0796    0.0000 C   0  0  0  0  0  0
   -2.7819    2.3651    0.0000 C   0  0  0  0  0  0
   -1.9569    2.3651    0.0000 C   0  0  0  0  0  0
   -1.4720    3.0325    0.0000 N   0  0  0  0  0  0
   -0.6873    2.7776    0.0000 C   0  0  0  0  0  0
    0.0271    3.1901    0.0000 C   0  0  0  0  0  0
    0.7416    2.7776    0.0000 C   0  0  0  0  0  0
    0.7416    1.9526    0.0000 C   0  0  0  0  0  0
    1.4561    1.5401    0.0000 C   0  0  0  0  0  0
    2.1705    1.1276    0.0000 F   0  0  0  0  0  0
    1.8686    2.2546    0.0000 F   0  0  0  0  0  0
    1.0436    0.8256    0.0000 F   0  0  0  0  0  0
    0.0271    1.5401    0.0000 C   0  0  0  0  0  0
   -0.6873    1.9526    0.0000 C   0  0  0  0  0  0
   -1.4720    1.6977    0.0000 N   0  0  0  0  0  0
   -3.1944    1.6506    0.0000 C   0  0  0  0  0  0
   -4.0194    0.2217    0.0000 C   0  0  0  0  0  0
   -1.5444   -1.2073    0.0000 C   0  0  0  0  0  0
   -1.9569   -0.4928    0.0000 O   0  0  0  0  0  0
   -0.7194   -1.2073    0.0000 N   0  0  0  0  0  0
   -0.3069   -1.9217    0.0000 C   0  0  0  0  0  0
    0.5181   -1.9217    0.0000 O   0  0  0  0  0  0
  1  2  1  0  0  0
  2  3  2  0  0  0
  2 37  1  0  0  0
  3  4  1  0  0  0
  4  5  1  0  0  0
  4 34  1  0  0  0
  5  6  1  0  0  0
  6  7  2  0  0  0
  6  8  1  0  0  0
  8  9  1  0  0  0
  9 10  2  0  0  0
  9 33  1  0  0  0
 10 11  1  0  0  0
 11 12  2  0  0  0
 12 13  1  0  0  0
 13 14  1  0  0  0
 13 33  2  0  0  0
 14 15  2  0  0  0
 14 32  1  0  0  0
 15 16  1  0  0  0
 16 17  2  0  0  0
 17 18  1  0  0  0
 18 19  1  0  0  0
 18 32  2  0  0  0
 19 20  2  0  0  0
 19 31  1  0  0  0
 20 21  1  0  0  0
 21 22  2  0  0  0
 21 30  1  0  0  0
 22 23  1  0  0  0
 23 24  2  0  0  0
 24 25  1  0  0  0
 24 29  1  0  0  0
 25 26  1  0  0  0
 25 27  1  0  0  0
 25 28  1  0  0  0
 29 30  1  0  0  0
 30 31  2  0  0  0
 34 35  2  0  0  0
 34 36  1  0  0  0
 36 37  1  0  0  0
 37 38  2  0  0  0
M  END
> <Outcome>
Inactive

$$$$

                    3D
 Structure written by MMmdl.
 36 41  0  0  1  0            999 V2000
    0.2593   -0.6328    0.0000 C   0  0  0  0  0  0
    0.2593   -1.4578    0.0000 C   0  0  0  0  0  0
    0.9738   -1.8703    0.0000 C   0  0  0  0  0  0
    0.9738   -2.6953    0.0000 C   0  0  0  0  0  0
    0.2593   -3.1078    0.0000 C   0  0  0  0  0  0
   -0.4552   -2.6953    0.0000 C   0  0  0  0  0  0
   -1.2398   -2.9502    0.0000 N   0  0  0  0  0  0
   -1.7247   -2.2828    0.0000 C   0  0  0  0  0  0
   -2.5497   -2.2828    0.0000 C   0  0  0  0  0  0
   -3.0346   -2.9502    0.0000 C   0  0  0  0  0  0
   -3.8192   -2.6953    0.0000 C   0  0  0  0  0  0
   -3.8192   -1.8703    0.0000 C   0  0  0  0  0  0
   -4.4867   -1.3854    0.0000 C   0  0  0  0  0  0
   -5.2404   -1.7209    0.0000 C   0  0  0  0  0  0
   -5.9078   -1.2360    0.0000 C   0  0  0  0  0  0
   -5.8216   -0.4155    0.0000 C   0  0  0  0  0  0
   -5.0679   -0.0800    0.0000 C   0  0  0  0  0  0
   -4.9817    0.7405    0.0000 C   0  0  0  0  0  0
   -4.2280    1.0761    0.0000 N   0  0  0  0  0  0
   -4.1417    1.8966    0.0000 C   0  0  0  0  0  0
   -3.3881    2.2321    0.0000 C   0  0  0  0  0  0
   -2.7206    1.7472    0.0000 N   0  0  0  0  0  0
   -1.9670    2.0828    0.0000 C   0  0  0  0  0  0
   -1.8807    2.9032    0.0000 C   0  0  0  0  0  0
   -1.1270    3.2388    0.0000 C   0  0  0  0  0  0
   -0.4596    2.7539    0.0000 C   0  0  0  0  0  0
    0.2941    3.0894    0.0000 C   0  0  0  0  0  0
    1.0477    3.4250    0.0000 N   0  0  0  0  0  0
   -0.5458    1.9334    0.0000 C   0  0  0  0  0  0
   -1.2995    1.5978    0.0000 N   0  0  0  0  0  0
   -2.8069    0.9267    0.0000 C   0  0  0  0  0  0
   -3.5605    0.5912    0.0000 C   0  0  0  0  0  0
   -4.4005   -0.5649    0.0000 C   0  0  0  0  0  0
   -3.0346   -1.6153    0.0000 S   0  0  0  0  0  0
   -1.2398   -1.6153    0.0000 N   0  0  0  0  0  0
   -0.4552   -1.8703    0.0000 C   0  0  0  0  0  0
  1  2  1  0  0  0
  2  3  2  0  0  0
  2 36  1  0  0  0
  3  4  1  0  0  0
  4  5  2  0  0  0
  5  6  1  0  0  0
  6  7  1  0  0  0
  6 36  2  0  0  0
  7  8  2  0  0  0
  8  9  1  0  0  0
  8 35  1  0  0  0
  9 10  2  0  0  0
  9 34  1  0  0  0
 10 11  1  0  0  0
 11 12  2  0  0  0
 12 13  1  0  0  0
 12 34  1  0  0  0
 13 14  2  0  0  0
 13 33  1  0  0  0
 14 15  1  0  0  0
 15 16  2  0  0  0
 16 17  1  0  0  0
 17 18  1  0  0  0
 17 33  2  0  0  0
 18 19  1  0  0  0
 19 20  1  0  0  0
 19 32  1  0  0  0
 20 21  1  0  0  0
 21 22  1  0  0  0
 22 23  1  0  0  0
 22 31  1  0  0  0
 23 24  2  0  0  0
 23 30  1  0  0  0
 24 25  1  0  0  0
 25 26  2  0  0  0
 26 27  1  0  0  0
 26 29  1  0  0  0
 27 28  3  0  0  0
 29 30  2  0  0  0
 31 32  1  0  0  0
 35 36  1  0  0  0
M  END
> <Outcome>
Inactive

$$$$

                    3D
 Structure written by MMmdl.
 32 36  0  0  1  0            999 V2000
    1.6262    0.3439    0.0000 C   0  0  0  0  0  0
    1.3712    1.1285    0.0000 N   0  0  0  0  0  0
    0.5866    1.3835    0.0000 C   0  0  0  0  0  0
    0.5866    2.2085    0.0000 C   0  0  0  0  0  0
    1.3712    2.4634    0.0000 N   0  0  0  0  0  0
    1.8561    1.7960    0.0000 C   0  0  0  0  0  0
    2.6811    1.7960    0.0000 C   0  0  0  0  0  0
    3.1661    2.4634    0.0000 N   0  0  0  0  0  0
    3.9507    2.2085    0.0000 C   0  0  0  0  0  0
    4.6652    2.6210    0.0000 C   0  0  0  0  0  0
    5.3796    2.2085    0.0000 C   0  0  0  0  0  0
    5.3796    1.3835    0.0000 C   0  0  0  0  0  0
    4.6652    0.9710    0.0000 C   0  0  0  0  0  0
    3.9507    1.3835    0.0000 N   0  0  0  0  0  0
    3.1661    1.1285    0.0000 C   0  0  0  0  0  0
    2.9111    0.3439    0.0000 N   0  0  0  0  0  0
    2.1042    0.1724    0.0000 C   0  0  0  0  0  0
    1.8492   -0.6122    0.0000 C   0  0  0  0  0  0
    2.4012   -1.2253    0.0000 O   0  0  0  0  0  0
    1.0422   -0.7838    0.0000 N   0  0  0  0  0  0
    0.7873   -1.5684    0.0000 C   0  0  0  0  0  0
    1.3393   -2.1815    0.0000 C   0  0  0  0  0  0
    1.0844   -2.9661    0.0000 C   0  0  0  0  0  0
    0.2774   -3.1376    0.0000 C   0  0  0  0  0  0
   -0.2746   -2.5245    0.0000 C   0  0  0  0  0  0
   -0.0197   -1.7399    0.0000 C   0  0  0  0  0  0
   -0.5717   -1.1268    0.0000 N   0  0  0  0  0  0
   -1.3787   -1.2983    0.0000 C   0  0  0  0  0  0
   -1.9307   -0.6852    0.0000 C   0  0  0  0  0  0
   -1.6758    0.0994    0.0000 C   0  0  0  0  0  0
   -0.8688    0.2709    0.0000 C   0  0  0  0  0  0
   -0.3168   -0.3422    0.0000 C   0  0  0  0  0  0
  1  2  1  0  0  0
  2  3  1  0  0  0
  2  6  1  0  0  0
  3  4  2  0  0  0
  4  5  1  0  0  0
  5  6  2  0  0  0
  6  7  1  0  0  0
  7  8  1  0  0  0
  7 15  2  0  0  0
  8  9  2  0  0  0
  9 10  1  0  0  0
  9 14  1  0  0  0
 10 11  2  0  0  0
 11 12  1  0  0  0
 12 13  2  0  0  0
 13 14  1  0  0  0
 14 15  1  0  0  0
 15 16  1  0  0  0
 16 17  1  0  0  0
 17 18  1  0  0  0
 18 19  2  0  0  0
 18 20  1  0  0  0
 20 21  1  0  0  0
 21 22  2  0  0  0
 21 26  1  0  0  0
 22 23  1  0  0  0
 23 24  2  0  0  0
 24 25  1  0  0  0
 25 26  2  0  0  0
 26 27  1  0  0  0
 27 28  1  0  0  0
 27 32  1  0  0  0
 28 29  1  0  0  0
 29 30  1  0  0  0
 30 31  1  0  0  0
 31 32  1  0  0  0
M  END
> <Outcome>
Inactive

$$$$

                    3D
 Structure written by MMmdl.
 26 29  0  0  1  0            999 V2000
   -1.9838   -5.1767    0.0000 C   0  0  0  0  0  0
   -1.6482   -4.4230    0.0000 C   0  0  0  0  0  0
   -2.1331   -3.7556    0.0000 C   0  0  0  0  0  0
   -1.7976   -3.0019    0.0000 C   0  0  0  0  0  0
   -0.9771   -2.9157    0.0000 C   0  0  0  0  0  0
   -0.6415   -2.1620    0.0000 N   0  0  0  0  0  0
   -1.1265   -1.4946    0.0000 C   0  0  0  0  0  0
   -1.9470   -1.5808    0.0000 O   0  0  0  0  0  0
   -0.7909   -0.7409    0.0000 N   0  0  0  0  0  0
   -1.2758   -0.0734    0.0000 C   0  0  3  0  0  0
   -2.1008   -0.0734    0.0000 C   0  0  0  0  0  0
   -2.3558    0.7112    0.0000 C   0  0  0  0  0  0
   -1.6883    1.1961    0.0000 N   0  0  0  0  0  0
   -1.6883    2.0211    0.0000 C   0  0  0  0  0  0
   -2.4028    2.4336    0.0000 C   0  0  0  0  0  0
   -2.4028    3.2586    0.0000 C   0  0  0  0  0  0
   -1.6883    3.6711    0.0000 N   0  0  0  0  0  0
   -0.9739    3.2586    0.0000 C   0  0  0  0  0  0
   -0.2594    3.6711    0.0000 C   0  0  0  0  0  0
    0.4551    3.2586    0.0000 C   0  0  0  0  0  0
    0.4551    2.4336    0.0000 C   0  0  0  0  0  0
   -0.2594    2.0211    0.0000 C   0  0  0  0  0  0
   -0.9739    2.4336    0.0000 C   0  0  0  0  0  0
   -1.0209    0.7112    0.0000 C   0  0  0  0  0  0
   -0.4922   -3.5831    0.0000 C   0  0  0  0  0  0
   -0.8277   -4.3368    0.0000 C   0  0  0  0  0  0
  1  2  1  0  0  0
  2  3  2  0  0  0
  2 26  1  0  0  0
  3  4  1  0  0  0
  4  5  2  0  0  0
  5  6  1  0  0  0
  5 25  1  0  0  0
  6  7  1  0  0  0
  7  8  2  0  0  0
  7  9  1  0  0  0
  9 10  1  0  0  0
 10 11  1  0  0  0
 10 24  1  0  0  0
 11 12  1  0  0  0
 12 13  1  0  0  0
 13 14  1  0  0  0
 13 24  1  0  0  0
 14 15  2  0  0  0
 14 23  1  0  0  0
 15 16  1  0  0  0
 16 17  2  0  0  0
 17 18  1  0  0  0
 18 19  1  0  0  0
 18 23  2  0  0  0
 19 20  2  0  0  0
 20 21  1  0  0  0
 21 22  2  0  0  0
 22 23  1  0  0  0
 25 26  2  0  0  0
M  END
> <Outcome>
Inactive

$$$$

                    3D
 Structure written by MMmdl.
 43 47  0  0  1  0            999 V2000
   -4.8219   -0.2547    0.0000 C   0  0  0  0  0  0
   -4.1074    0.1578    0.0000 O   0  0  0  0  0  0
   -3.3930   -0.2547    0.0000 C   0  0  0  0  0  0
   -2.6785    0.1578    0.0000 C   0  0  0  0  0  0
   -1.9640   -0.2547    0.0000 C   0  0  0  0  0  0
   -1.2495    0.1578    0.0000 N   0  0  0  0  0  0
   -0.5351   -0.2547    0.0000 C   0  0  0  0  0  0
    0.1794    0.1578    0.0000 N   0  0  0  0  0  0
    0.1794    0.9828    0.0000 C   0  0  0  0  0  0
    0.8939    1.3953    0.0000 C   0  0  0  0  0  0
    1.6083    0.9828    0.0000 C   0  0  0  0  0  0
    2.3228    1.3953    0.0000 C   0  0  0  0  0  0
    3.0373    0.9828    0.0000 N   0  0  0  0  0  0
    3.7518    1.3953    0.0000 C   0  0  0  0  0  0
    3.7518    2.2203    0.0000 O   0  0  0  0  0  0
    4.4662    0.9828    0.0000 C   0  0  0  0  0  0
    5.1807    1.3953    0.0000 C   0  0  0  0  0  0
    5.8952    0.9828    0.0000 C   0  0  0  0  0  0
    5.8952    0.1578    0.0000 C   0  0  0  0  0  0
    6.6096   -0.2547    0.0000 C   0  0  0  0  0  0
    7.3241    0.1578    0.0000 C   0  0  0  0  0  0
    8.0386   -0.2547    0.0000 C   0  0  0  0  0  0
    8.0386   -1.0797    0.0000 C   0  0  0  0  0  0
    8.7531   -1.4922    0.0000 C   0  0  0  0  0  0
    9.4675   -1.0797    0.0000 O   0  0  0  0  0  0
    8.7531   -2.3172    0.0000 N   0  0  0  0  0  0
    9.4675   -2.7297    0.0000 C   0  0  0  0  0  0
    8.0386   -2.7297    0.0000 C   0  0  0  0  0  0
    7.3241   -1.4922    0.0000 C   0  0  0  0  0  0
    6.6096   -1.0797    0.0000 C   0  0  0  0  0  0
    5.8952   -1.4922    0.0000 O   0  0  0  0  0  0
    5.1807   -0.2547    0.0000 C   0  0  0  0  0  0
    4.4662    0.1578    0.0000 C   0  0  0  0  0  0
    1.6083    0.1578    0.0000 C   0  0  0  0  0  0
    0.8939   -0.2547    0.0000 C   0  0  0  0  0  0
   -0.5351   -1.0797    0.0000 N   0  0  0  0  0  0
   -1.2495   -1.4922    0.0000 C   0  0  0  0  0  0
   -1.2495   -2.3172    0.0000 N   0  0  0  0  0  0
   -1.9640   -1.0797    0.0000 C   0  0  0  0  0  0
   -2.6785   -1.4922    0.0000 C   0  0  0  0  0  0
   -3.3930   -1.0797    0.0000 C   0  0  0  0  0  0
   -4.1074   -1.4922    0.0000 O   0  0  0  0  0  0
   -4.8219   -1.0797    0.0000 C   0  0  0  0  0  0
  1  2  1  0  0  0
  2  3  1  0  0  0
  3  4  2  0  0  0
  3 41  1  0  0  0
  4  5  1  0  0  0
  5  6  2  0  0  0
  5 39  1  0  0  0
  6  7  1  0  0  0
  7  8  1  0  0  0
  7 36  2  0  0  0
  8  9  1  0  0  0
  8 35  1  0  0  0
  9 10  1  0  0  0
 10 11  1  0  0  0
 11 12  1  0  0  0
 11 34  1  0  0  0
 12 13  1  0  0  0
 13 14  1  0  0  0
 14 15  2  0  0  0
 14 16  1  0  0  0
 16 17  2  0  0  0
 16 33  1  0  0  0
 17 18  1  0  0  0
 18 19  2  0  0  0
 19 20  1  0  0  0
 19 32  1  0  0  0
 20 21  2  0  0  0
 20 30  1  0  0  0
 21 22  1  0  0  0
 22 23  2  0  0  0
 23 24  1  0  0  0
 23 29  1  0  0  0
 24 25  2  0  0  0
 24 26  1  0  0  0
 26 27  1  0  0  0
 26 28  1  0  0  0
 29 30  2  0  0  0
 30 31  1  0  0  0
 32 33  2  0  0  0
 34 35  1  0  0  0
 36 37  1  0  0  0
 37 38  1  0  0  0
 37 39  2  0  0  0
 39 40  1  0  0  0
 40 41  2  0  0  0
 41 42  1  0  0  0
 42 43  1  0  0  0
M  END
> <Outcome>
Inactive

$$$$

                    3D
 Structure written by MMmdl.
 34 39  0  0  1  0            999 V2000
   -3.9531   -5.7669    0.0000 C   0  0  0  0  0  0
   -4.0393   -4.9465    0.0000 N   0  0  0  0  0  0
   -4.7930   -4.6109    0.0000 C   0  0  0  0  0  0
   -4.8792   -3.7904    0.0000 C   0  0  0  0  0  0
   -4.2118   -3.3055    0.0000 C   0  0  0  0  0  0
   -4.2980   -2.4850    0.0000 N   0  0  0  0  0  0
   -5.0517   -2.1495    0.0000 C   0  0  0  0  0  0
   -5.1379   -1.3290    0.0000 C   0  0  0  0  0  0
   -4.4705   -0.8441    0.0000 N   0  0  0  0  0  0
   -4.5567   -0.0236    0.0000 C   0  0  0  0  0  0
   -3.8893    0.4613    0.0000 C   0  0  0  0  0  0
   -3.9755    1.2818    0.0000 C   0  0  0  0  0  0
   -3.3081    1.7667    0.0000 C   0  0  0  0  0  0
   -2.5544    1.4312    0.0000 C   0  0  0  0  0  0
   -1.8870    1.9161    0.0000 C   0  0  0  0  0  0
   -1.8870    2.7411    0.0000 C   0  0  0  0  0  0
   -1.1023    2.9961    0.0000 C   0  0  0  0  0  0
   -0.6174    2.3286    0.0000 C   0  0  0  0  0  0
    0.2076    2.3286    0.0000 C   0  0  0  0  0  0
    0.6925    2.9961    0.0000 N   0  0  0  0  0  0
    1.4771    2.7411    0.0000 C   0  0  0  0  0  0
    2.1916    3.1536    0.0000 C   0  0  0  0  0  0
    2.9061    2.7411    0.0000 C   0  0  0  0  0  0
    2.9061    1.9161    0.0000 C   0  0  0  0  0  0
    2.1916    1.5036    0.0000 C   0  0  0  0  0  0
    1.4771    1.9161    0.0000 C   0  0  0  0  0  0
    0.6925    1.6612    0.0000 N   0  0  0  0  0  0
   -1.1023    1.6612    0.0000 S   0  0  0  0  0  0
   -2.4682    0.6107    0.0000 C   0  0  0  0  0  0
   -3.1356    0.1258    0.0000 C   0  0  0  0  0  0
   -3.7168   -1.1796    0.0000 C   0  0  0  0  0  0
   -3.6306   -2.0001    0.0000 C   0  0  0  0  0  0
   -3.4581   -3.6411    0.0000 C   0  0  0  0  0  0
   -3.3719   -4.4615    0.0000 C   0  0  0  0  0  0
  1  2  1  0  0  0
  2  3  1  0  0  0
  2 34  1  0  0  0
  3  4  1  0  0  0
  4  5  1  0  0  0
  5  6  1  0  0  0
  5 33  1  0  0  0
  6  7  1  0  0  0
  6 32  1  0  0  0
  7  8  1  0  0  0
  8  9  1  0  0  0
  9 10  1  0  0  0
  9 31  1  0  0  0
 10 11  1  0  0  0
 11 12  2  0  0  0
 11 30  1  0  0  0
 12 13  1  0  0  0
 13 14  2  0  0  0
 14 15  1  0  0  0
 14 29  1  0  0  0
 15 16  2  0  0  0
 15 28  1  0  0  0
 16 17  1  0  0  0
 17 18  2  0  0  0
 18 19  1  0  0  0
 18 28  1  0  0  0
 19 20  2  0  0  0
 19 27  1  0  0  0
 20 21  1  0  0  0
 21 22  2  0  0  0
 21 26  1  0  0  0
 22 23  1  0  0  0
 23 24  2  0  0  0
 24 25  1  0  0  0
 25 26  1  0  0  0
 26 27  2  0  0  0
 29 30  2  0  0  0
 31 32  1  0  0  0
 33 34  1  0  0  0
M  END
> <Outcome>
Inactive

$$$$

                    3D
 Structure written by MMmdl.
 43 47  0  0  1  0            999 V2000
   -1.2702   -1.0383    0.0000 C   0  0  0  0  0  0
   -0.4452   -1.0383    0.0000 C   0  0  0  0  0  0
    0.3798   -1.0383    0.0000 C   0  0  0  0  0  0
   -0.4452   -0.2133    0.0000 C   0  0  0  0  0  0
   -1.1597    0.1992    0.0000 N   0  0  0  0  0  0
   -1.1597    1.0242    0.0000 C   0  0  0  0  0  0
   -0.4452    1.4367    0.0000 O   0  0  0  0  0  0
   -1.8741    1.4367    0.0000 C   0  0  3  0  0  0
   -2.5886    1.0242    0.0000 C   0  0  0  0  0  0
   -3.3031    1.4367    0.0000 C   0  0  0  0  0  0
   -3.3031    2.2617    0.0000 C   0  0  0  0  0  0
   -2.5886    2.6742    0.0000 N   0  0  0  0  0  0
   -2.5886    3.4992    0.0000 C   0  0  0  0  0  0
   -3.3031    3.9117    0.0000 C   0  0  0  0  0  0
   -3.3031    4.7367    0.0000 O   0  0  0  0  0  0
   -4.0176    5.1492    0.0000 C   0  0  0  0  0  0
   -4.7320    4.7367    0.0000 C   0  0  0  0  0  0
   -5.4465    5.1492    0.0000 C   0  0  0  0  0  0
   -5.4465    5.9742    0.0000 C   0  0  0  0  0  0
   -6.1610    6.3867    0.0000 F   0  0  0  0  0  0
   -4.7320    6.3867    0.0000 C   0  0  0  0  0  0
   -4.7320    7.2117    0.0000 F   0  0  0  0  0  0
   -4.0176    5.9742    0.0000 C   0  0  0  0  0  0
   -1.8741    2.2617    0.0000 C   0  0  0  0  0  0
   -0.4452   -1.8633    0.0000 C   0  0  0  0  0  0
    0.2222   -2.3482    0.0000 N   0  0  0  0  0  0
   -0.0327   -3.1328    0.0000 C   0  0  3  0  0  0
    0.4522   -3.8003    0.0000 C   0  0  0  0  0  0
    1.2727   -3.7140    0.0000 C   0  0  0  0  0  0
    1.7576   -4.3815    0.0000 C   0  0  0  0  0  0
    1.4221   -5.1352    0.0000 C   0  0  0  0  0  0
    1.9070   -5.8026    0.0000 Cl  0  0  0  0  0  0
    0.6016   -5.2214    0.0000 C   0  0  0  0  0  0
    0.2660   -5.9751    0.0000 O   0  0  0  0  0  0
    0.1167   -4.5540    0.0000 C   0  0  0  0  0  0
   -0.8577   -3.1328    0.0000 C   0  0  0  0  0  0
   -1.3426   -3.8003    0.0000 C   0  0  0  0  0  0
   -1.0071   -4.5540    0.0000 C   0  0  0  0  0  0
   -1.4920   -5.2214    0.0000 C   0  0  0  0  0  0
   -2.3125   -5.1352    0.0000 N   0  0  0  0  0  0
   -2.6480   -4.3815    0.0000 C   0  0  0  0  0  0
   -2.1631   -3.7140    0.0000 C   0  0  0  0  0  0
   -1.1126   -2.3482    0.0000 N   0  0  0  0  0  0
  1  2  1  0  0  0
  2  3  1  0  0  0
  2  4  1  0  0  0
  2 25  1  0  0  0
  4  5  1  0  0  0
  5  6  1  0  0  0
  6  7  2  0  0  0
  6  8  1  0  0  0
  8  9  1  0  0  0
  8 24  1  0  0  0
  9 10  1  0  0  0
 10 11  1  0  0  0
 11 12  1  0  0  0
 12 13  1  0  0  0
 12 24  1  0  0  0
 13 14  1  0  0  0
 14 15  1  0  0  0
 15 16  1  0  0  0
 16 17  2  0  0  0
 16 23  1  0  0  0
 17 18  1  0  0  0
 18 19  2  0  0  0
 19 20  1  0  0  0
 19 21  1  0  0  0
 21 22  1  0  0  0
 21 23  2  0  0  0
 25 26  2  0  0  0
 25 43  1  0  0  0
 26 27  1  0  0  0
 27 28  1  0  0  0
 27 36  1  0  0  0
 28 29  2  0  0  0
 28 35  1  0  0  0
 29 30  1  0  0  0
 30 31  2  0  0  0
 31 32  1  0  0  0
 31 33  1  0  0  0
 33 34  1  0  0  0
 33 35  2  0  0  0
 36 37  1  0  0  0
 36 43  2  0  0  0
 37 38  2  0  0  0
 37 42  1  0  0  0
 38 39  1  0  0  0
 39 40  2  0  0  0
 40 41  1  0  0  0
 41 42  2  0  0  0
M  END
> <Outcome>
Inactive

$$$$

                    3D
 Structure written by MMmdl.
 33 36  0  0  1  0            999 V2000
   -2.2383   -2.9135    0.0000 C   0  0  0  0  0  0
   -2.9527   -2.5010    0.0000 C   0  0  0  0  0  0
   -3.6672   -2.9135    0.0000 C   0  0  0  0  0  0
   -4.3817   -2.5010    0.0000 C   0  0  0  0  0  0
   -4.3817   -1.6760    0.0000 C   0  0  0  0  0  0
   -3.6672   -1.2635    0.0000 C   0  0  0  0  0  0
   -3.6672   -0.4385    0.0000 O   0  0  0  0  0  0
   -2.9527   -0.0260    0.0000 C   0  0  0  0  0  0
   -2.9527    0.7990    0.0000 C   0  0  0  0  0  0
   -2.2383    1.2115    0.0000 C   0  0  0  0  0  0
   -1.5238    0.7990    0.0000 N   0  0  0  0  0  0
   -0.8093    1.2115    0.0000 C   0  0  0  0  0  0
   -0.8093    2.0365    0.0000 N   0  0  0  0  0  0
   -0.0949    2.4490    0.0000 C   0  0  0  0  0  0
    0.6196    2.0365    0.0000 C   0  0  0  0  0  0
    1.3341    2.4490    0.0000 C   0  0  0  0  0  0
    1.3341    3.2740    0.0000 O   0  0  0  0  0  0
    2.0486    2.0365    0.0000 N   0  0  0  0  0  0
    2.7630    2.4490    0.0000 C   0  0  0  0  0  0
    3.4775    2.0365    0.0000 C   0  0  0  0  0  0
    4.1920    2.4490    0.0000 C   0  0  0  0  0  0
    4.9064    2.0365    0.0000 N   0  0  0  0  0  0
    5.6601    2.3721    0.0000 C   0  0  0  0  0  0
    6.2121    1.7590    0.0000 C   0  0  0  0  0  0
    5.7996    1.0445    0.0000 C   0  0  0  0  0  0
    4.9927    1.2160    0.0000 C   0  0  0  0  0  0
    4.3796    0.6640    0.0000 O   0  0  0  0  0  0
    0.6196    1.2115    0.0000 C   0  0  0  0  0  0
   -0.0949    0.7990    0.0000 C   0  0  0  0  0  0
   -0.0949   -0.0260    0.0000 Cl  0  0  0  0  0  0
   -1.5238   -0.0260    0.0000 C   0  0  0  0  0  0
   -2.2383   -0.4385    0.0000 C   0  0  0  0  0  0
   -2.9527   -1.6760    0.0000 C   0  0  0  0  0  0
  1  2  1  0  0  0
  2  3  2  0  0  0
  2 33  1  0  0  0
  3  4  1  0  0  0
  4  5  2  0  0  0
  5  6  1  0  0  0
  6  7  1  0  0  0
  6 33  2  0  0  0
  7  8  1  0  0  0
  8  9  1  0  0  0
  8 32  1  0  0  0
  9 10  1  0  0  0
 10 11  1  0  0  0
 11 12  1  0  0  0
 11 31  1  0  0  0
 12 13  2  0  0  0
 12 29  1  0  0  0
 13 14  1  0  0  0
 14 15  2  0  0  0
 15 16  1  0  0  0
 15 28  1  0  0  0
 16 17  2  0  0  0
 16 18  1  0  0  0
 18 19  1  0  0  0
 19 20  1  0  0  0
 20 21  1  0  0  0
 21 22  1  0  0  0
 22 23  1  0  0  0
 22 26  1  0  0  0
 23 24  1  0  0  0
 24 25  1  0  0  0
 25 26  1  0  0  0
 26 27  2  0  0  0
 28 29  2  0  0  0
 29 30  1  0  0  0
 31 32  1  0  0  0
M  END
> <Outcome>
Inactive

$$$$

                    3D
 Structure written by MMmdl.
 31 34  0  0  1  0            999 V2000
    0.5092    2.7888    0.0000 C   0  0  0  0  0  0
    1.2237    2.3763    0.0000 O   0  0  0  0  0  0
    1.2237    1.5513    0.0000 C   0  0  0  0  0  0
    1.9381    1.1388    0.0000 C   0  0  0  0  0  0
    1.9381    0.3138    0.0000 C   0  0  0  0  0  0
    1.2237   -0.0987    0.0000 C   0  0  0  0  0  0
    1.2237   -0.9237    0.0000 C   0  0  0  0  0  0
    1.9381   -1.3362    0.0000 C   0  0  0  0  0  0
    1.9381   -2.1612    0.0000 N   0  0  0  0  0  0
    1.2237   -2.5737    0.0000 C   0  0  0  0  0  0
    1.2237   -3.3987    0.0000 N   0  0  0  0  0  0
    0.5092   -3.8112    0.0000 C   0  0  0  0  0  0
    0.5092   -4.6362    0.0000 C   0  0  0  0  0  0
    1.2237   -5.0487    0.0000 C   0  0  0  0  0  0
    1.2237   -5.8737    0.0000 C   0  0  0  0  0  0
    0.5092   -6.2862    0.0000 C   0  0  0  0  0  0
   -0.2053   -5.8737    0.0000 C   0  0  0  0  0  0
   -0.2053   -5.0487    0.0000 C   0  0  0  0  0  0
    0.5092   -2.1612    0.0000 N   0  0  0  0  0  0
    0.5092   -1.3362    0.0000 C   0  0  0  0  0  0
    0.5092    0.3138    0.0000 C   0  0  0  0  0  0
    0.5092    1.1388    0.0000 C   0  0  0  0  0  0
   -0.2053    1.5513    0.0000 C   0  0  0  0  0  0
   -0.9197    1.1388    0.0000 N   0  0  0  0  0  0
   -1.6342    1.5513    0.0000 C   0  0  0  0  0  0
   -2.3487    1.1388    0.0000 C   0  0  0  0  0  0
   -3.0632    1.5513    0.0000 C   0  0  0  0  0  0
   -3.0632    2.3763    0.0000 N   0  0  0  0  0  0
   -3.7776    2.7888    0.0000 C   0  0  0  0  0  0
   -2.3487    2.7888    0.0000 C   0  0  0  0  0  0
   -1.6342    2.3763    0.0000 C   0  0  0  0  0  0
  1  2  1  0  0  0
  2  3  1  0  0  0
  3  4  2  0  0  0
  3 22  1  0  0  0
  4  5  1  0  0  0
  5  6  2  0  0  0
  6  7  1  0  0  0
  6 21  1  0  0  0
  7  8  2  0  0  0
  7 20  1  0  0  0
  8  9  1  0  0  0
  9 10  2  0  0  0
 10 11  1  0  0  0
 10 19  1  0  0  0
 11 12  1  0  0  0
 12 13  1  0  0  0
 13 14  2  0  0  0
 13 18  1  0  0  0
 14 15  1  0  0  0
 15 16  2  0  0  0
 16 17  1  0  0  0
 17 18  2  0  0  0
 19 20  2  0  0  0
 21 22  2  0  0  0
 22 23  1  0  0  0
 23 24  1  0  0  0
 24 25  1  0  0  0
 25 26  1  0  0  0
 25 31  1  0  0  0
 26 27  1  0  0  0
 27 28  1  0  0  0
 28 29  1  0  0  0
 28 30  1  0  0  0
 30 31  1  0  0  0
M  END
> <Outcome>
Inactive

$$$$

                    3D
 Structure written by MMmdl.
 33 37  0  0  1  0            999 V2000
   -2.4356   -0.2797    0.0000 C   0  0  0  0  0  0
   -3.0487    0.2723    0.0000 N   0  0  0  0  0  0
   -3.8557    0.1008    0.0000 N   0  0  0  0  0  0
   -4.2682    0.8153    0.0000 C   0  0  0  0  0  0
   -3.7162    1.4284    0.0000 C   0  0  0  0  0  0
   -2.9625    1.0928    0.0000 C   0  0  0  0  0  0
   -2.2480    1.5053    0.0000 C   0  0  0  0  0  0
   -2.2480    2.3303    0.0000 O   0  0  0  0  0  0
   -1.5336    1.0928    0.0000 N   0  0  0  0  0  0
   -0.8191    1.5053    0.0000 C   0  0  0  0  0  0
   -0.1046    1.0928    0.0000 C   0  0  0  0  0  0
    0.6099    1.5053    0.0000 N   0  0  0  0  0  0
    1.3243    1.0928    0.0000 C   0  0  0  0  0  0
    2.0388    1.5053    0.0000 C   0  0  0  0  0  0
    2.0388    2.3303    0.0000 C   0  0  0  0  0  0
    2.7533    2.7428    0.0000 C   0  0  0  0  0  0
    3.4677    2.3303    0.0000 C   0  0  0  0  0  0
    3.4677    1.5053    0.0000 C   0  0  0  0  0  0
    4.1822    1.0928    0.0000 C   0  0  0  0  0  0
    4.9359    1.4284    0.0000 C   0  0  0  0  0  0
    5.4879    0.8153    0.0000 S   0  0  0  0  0  0
    5.0754    0.1008    0.0000 C   0  0  0  0  0  0
    5.4110   -0.6529    0.0000 C   0  0  0  0  0  0
    6.2179   -0.8244    0.0000 N   0  0  0  0  0  0
    6.3042   -1.6449    0.0000 C   0  0  0  0  0  0
    6.9716   -2.1298    0.0000 C   0  0  0  0  0  0
    6.8854   -2.9503    0.0000 C   0  0  0  0  0  0
    6.1317   -3.2858    0.0000 C   0  0  0  0  0  0
    5.4643   -2.8009    0.0000 C   0  0  0  0  0  0
    5.5505   -1.9804    0.0000 C   0  0  0  0  0  0
    4.9985   -1.3673    0.0000 N   0  0  0  0  0  0
    4.2684    0.2723    0.0000 C   0  0  0  0  0  0
    2.7533    1.0928    0.0000 C   0  0  0  0  0  0
  1  2  1  0  0  0
  2  3  1  0  0  0
  2  6  1  0  0  0
  3  4  2  0  0  0
  4  5  1  0  0  0
  5  6  2  0  0  0
  6  7  1  0  0  0
  7  8  2  0  0  0
  7  9  1  0  0  0
  9 10  1  0  0  0
 10 11  1  0  0  0
 11 12  1  0  0  0
 12 13  1  0  0  0
 13 14  1  0  0  0
 14 15  2  0  0  0
 14 33  1  0  0  0
 15 16  1  0  0  0
 16 17  2  0  0  0
 17 18  1  0  0  0
 18 19  1  0  0  0
 18 33  2  0  0  0
 19 20  2  0  0  0
 19 32  1  0  0  0
 20 21  1  0  0  0
 21 22  1  0  0  0
 22 23  1  0  0  0
 22 32  2  0  0  0
 23 24  2  0  0  0
 23 31  1  0  0  0
 24 25  1  0  0  0
 25 26  2  0  0  0
 25 30  1  0  0  0
 26 27  1  0  0  0
 27 28  2  0  0  0
 28 29  1  0  0  0
 29 30  1  0  0  0
 30 31  2  0  0  0
M  END
> <Outcome>
Inactive

$$$$

                    3D
 Structure written by MMmdl.
 28 30  0  0  1  0            999 V2000
    0.5031    2.0212    0.0000 C   0  0  0  0  0  0
    0.0906    1.3068    0.0000 C   0  0  0  0  0  0
    0.5031    0.5923    0.0000 N   0  0  0  0  0  0
    1.3281    0.5923    0.0000 C   0  0  0  0  0  0
    1.7406    1.3068    0.0000 C   0  0  0  0  0  0
    2.5656    1.3068    0.0000 C   0  0  0  0  0  0
    2.9781    2.0212    0.0000 N   0  0  0  0  0  0
    2.5656    2.7357    0.0000 C   0  0  0  0  0  0
    2.9781    3.4502    0.0000 C   0  0  0  0  0  0
    3.8031    3.4502    0.0000 C   0  0  0  0  0  0
    4.2156    2.7357    0.0000 C   0  0  0  0  0  0
    3.8031    2.0212    0.0000 C   0  0  0  0  0  0
    0.0906   -0.1222    0.0000 C   0  0  0  0  0  0
    0.5031   -0.8366    0.0000 C   0  0  0  0  0  0
    0.0906   -1.5511    0.0000 C   0  0  0  0  0  0
    0.5031   -2.2656    0.0000 C   0  0  0  0  0  0
   -0.7344   -1.5511    0.0000 N   0  0  0  0  0  0
   -1.1469   -0.8366    0.0000 C   0  0  0  0  0  0
   -1.9719   -0.8366    0.0000 N   0  0  0  0  0  0
   -2.3844   -1.5511    0.0000 C   0  0  0  0  0  0
   -1.9719   -2.2656    0.0000 C   0  0  0  0  0  0
   -2.3844   -2.9800    0.0000 C   0  0  0  0  0  0
   -3.2094   -2.9800    0.0000 C   0  0  0  0  0  0
   -3.6219   -3.6945    0.0000 C   0  0  0  0  0  0
   -3.6219   -2.2656    0.0000 C   0  0  0  0  0  0
   -4.4469   -2.2656    0.0000 F   0  0  0  0  0  0
   -3.2094   -1.5511    0.0000 C   0  0  0  0  0  0
   -0.7344   -0.1222    0.0000 N   0  0  0  0  0  0
  1  2  1  0  0  0
  2  3  1  0  0  0
  3  4  1  0  0  0
  3 13  1  0  0  0
  4  5  1  0  0  0
  5  6  1  0  0  0
  6  7  1  0  0  0
  7  8  1  0  0  0
  7 12  1  0  0  0
  8  9  1  0  0  0
  9 10  1  0  0  0
 10 11  1  0  0  0
 11 12  1  0  0  0
 13 14  2  0  0  0
 13 28  1  0  0  0
 14 15  1  0  0  0
 15 16  1  0  0  0
 15 17  2  0  0  0
 17 18  1  0  0  0
 18 19  1  0  0  0
 18 28  2  0  0  0
 19 20  1  0  0  0
 20 21  2  0  0  0
 20 27  1  0  0  0
 21 22  1  0  0  0
 22 23  2  0  0  0
 23 24  1  0  0  0
 23 25  1  0  0  0
 25 26  1  0  0  0
 25 27  2  0  0  0
M  END
> <Outcome>
Inactive

$$$$

                    3D
 Structure written by MMmdl.
 38 42  0  0  1  0            999 V2000
    1.7610   -0.9117    0.0000 C   0  0  0  0  0  0
    2.0159   -0.1271    0.0000 N   0  0  0  0  0  0
    1.5310    0.5403    0.0000 C   0  0  0  0  0  0
    0.7060    0.5403    0.0000 N   0  0  0  0  0  0
    0.2935   -0.1741    0.0000 C   0  0  0  0  0  0
    0.7060   -0.8886    0.0000 O   0  0  0  0  0  0
   -0.5315   -0.1741    0.0000 C   0  0  3  0  0  0
   -0.9440   -0.8886    0.0000 C   0  0  0  0  0  0
   -1.7690   -0.8886    0.0000 C   0  0  0  0  0  0
   -2.1815   -0.1741    0.0000 C   0  0  3  0  0  0
   -3.0065   -0.1741    0.0000 C   0  0  0  0  0  0
   -3.4190    0.5403    0.0000 N   0  0  0  0  0  0
   -4.2440    0.5403    0.0000 C   0  0  0  0  0  0
   -4.6565    1.2548    0.0000 O   0  0  0  0  0  0
   -4.6565   -0.1741    0.0000 C   0  0  0  0  0  0
   -4.2440   -0.8886    0.0000 C   0  0  0  0  0  0
   -4.6565   -1.6031    0.0000 C   0  0  0  0  0  0
   -5.4815   -1.6031    0.0000 C   0  0  0  0  0  0
   -5.8940   -2.3176    0.0000 O   0  0  0  0  0  0
   -5.8940   -0.8886    0.0000 C   0  0  0  0  0  0
   -6.7190   -0.8886    0.0000 C   0  0  0  0  0  0
   -7.1315   -1.6031    0.0000 C   0  0  0  0  0  0
   -7.9565   -1.6031    0.0000 C   0  0  0  0  0  0
   -8.3690   -0.8886    0.0000 C   0  0  0  0  0  0
   -9.1940   -0.8886    0.0000 Cl  0  0  0  0  0  0
   -7.9565   -0.1741    0.0000 C   0  0  0  0  0  0
   -8.3690    0.5403    0.0000 Cl  0  0  0  0  0  0
   -7.1315   -0.1741    0.0000 C   0  0  0  0  0  0
   -5.4815   -0.1741    0.0000 C   0  0  0  0  0  0
   -1.7690    0.5403    0.0000 C   0  0  0  0  0  0
   -0.9440    0.5403    0.0000 C   0  0  0  0  0  0
    2.0159    1.2078    0.0000 N   0  0  0  0  0  0
    2.8005    0.9528    0.0000 C   0  0  0  0  0  0
    3.5150    1.3653    0.0000 C   0  0  0  0  0  0
    4.2295    0.9528    0.0000 C   0  0  0  0  0  0
    4.2295    0.1278    0.0000 C   0  0  0  0  0  0
    3.5150   -0.2847    0.0000 C   0  0  0  0  0  0
    2.8005    0.1278    0.0000 C   0  0  0  0  0  0
  1  2  1  0  0  0
  2  3  1  0  0  0
  2 38  1  0  0  0
  3  4  1  0  0  0
  3 32  2  0  0  0
  4  5  1  0  0  0
  5  6  2  0  0  0
  5  7  1  0  0  0
  7  8  1  0  0  0
  7 31  1  0  0  0
  8  9  1  0  0  0
  9 10  1  0  0  0
 10 11  1  0  0  0
 10 30  1  0  0  0
 11 12  1  0  0  0
 12 13  1  0  0  0
 13 14  2  0  0  0
 13 15  1  0  0  0
 15 16  2  0  0  0
 15 29  1  0  0  0
 16 17  1  0  0  0
 17 18  2  0  0  0
 18 19  1  0  0  0
 18 20  1  0  0  0
 20 21  1  0  0  0
 20 29  2  0  0  0
 21 22  2  0  0  0
 21 28  1  0  0  0
 22 23  1  0  0  0
 23 24  2  0  0  0
 24 25  1  0  0  0
 24 26  1  0  0  0
 26 27  1  0  0  0
 26 28  2  0  0  0
 30 31  1  0  0  0
 32 33  1  0  0  0
 33 34  2  0  0  0
 33 38  1  0  0  0
 34 35  1  0  0  0
 35 36  2  0  0  0
 36 37  1  0  0  0
 37 38  2  0  0  0
M  END
> <Outcome>
Inactive

$$$$

                    3D
 Structure written by MMmdl.
 40 44  0  0  1  0            999 V2000
   -1.6463    3.9029    0.0000 C   0  0  0  0  0  0
   -0.9318    3.4904    0.0000 O   0  0  0  0  0  0
   -0.9318    2.6654    0.0000 C   0  0  0  0  0  0
   -1.6463    2.2529    0.0000 C   0  0  0  0  0  0
   -1.6463    1.4279    0.0000 C   0  0  0  0  0  0
   -0.9318    1.0154    0.0000 C   0  0  0  0  0  0
   -0.9318    0.1904    0.0000 N   0  0  0  0  0  0
   -0.2173   -0.2221    0.0000 C   0  0  0  0  0  0
    0.4971    0.1904    0.0000 O   0  0  0  0  0  0
   -0.2173   -1.0471    0.0000 N   0  0  0  0  0  0
    0.4971   -1.4596    0.0000 C   0  0  0  0  0  0
    1.2116   -1.0471    0.0000 C   0  0  0  0  0  0
    1.9261   -1.4596    0.0000 C   0  0  0  0  0  0
    1.9261   -2.2846    0.0000 C   0  0  0  0  0  0
    2.6405   -2.6971    0.0000 C   0  0  0  0  0  0
    3.3550   -2.2846    0.0000 C   0  0  0  0  0  0
    4.0695   -2.6971    0.0000 C   0  0  0  0  0  0
    4.0695   -3.5221    0.0000 C   0  0  0  0  0  0
    3.3550   -3.9346    0.0000 C   0  0  0  0  0  0
    2.6405   -3.5221    0.0000 C   0  0  0  0  0  0
    1.2116   -2.6971    0.0000 C   0  0  0  0  0  0
    0.4971   -2.2846    0.0000 C   0  0  0  0  0  0
   -0.2173    1.4279    0.0000 C   0  0  0  0  0  0
   -0.2173    2.2529    0.0000 C   0  0  0  0  0  0
    0.4971    2.6654    0.0000 C   0  0  0  0  0  0
    1.2116    2.2529    0.0000 N   0  0  0  0  0  0
    1.9261    2.6654    0.0000 N   0  0  0  0  0  0
    2.6405    2.2529    0.0000 C   0  0  0  0  0  0
    3.3550    2.6654    0.0000 Cl  0  0  0  0  0  0
    2.6405    1.4279    0.0000 C   0  0  0  0  0  0
    3.3550    1.0154    0.0000 N   0  0  0  0  0  0
    4.0367    1.4801    0.0000 C   0  0  0  0  0  0
    4.8250    1.2370    0.0000 C   0  0  0  0  0  0
    5.1264    0.4690    0.0000 C   0  0  0  0  0  0
    4.7139   -0.2455    0.0000 N   0  0  0  0  0  0
    3.8981   -0.3684    0.0000 C   0  0  0  0  0  0
    3.2934    0.1927    0.0000 C   0  0  0  0  0  0
    1.9261    1.0154    0.0000 C   0  0  0  0  0  0
    1.2116    1.4279    0.0000 C   0  0  0  0  0  0
    0.4971    1.0154    0.0000 O   0  0  0  0  0  0
  1  2  1  0  0  0
  2  3  1  0  0  0
  3  4  2  0  0  0
  3 24  1  0  0  0
  4  5  1  0  0  0
  5  6  2  0  0  0
  6  7  1  0  0  0
  6 23  1  0  0  0
  7  8  1  0  0  0
  8  9  2  0  0  0
  8 10  1  0  0  0
 10 11  1  0  0  0
 11 12  2  0  0  0
 11 22  1  0  0  0
 12 13  1  0  0  0
 13 14  2  0  0  0
 14 15  1  0  0  0
 14 21  1  0  0  0
 15 16  2  0  0  0
 15 20  1  0  0  0
 16 17  1  0  0  0
 17 18  2  0  0  0
 18 19  1  0  0  0
 19 20  2  0  0  0
 21 22  2  0  0  0
 23 24  2  0  0  0
 24 25  1  0  0  0
 25 26  1  0  0  0
 26 27  1  0  0  0
 26 39  1  0  0  0
 27 28  2  0  0  0
 28 29  1  0  0  0
 28 30  1  0  0  0
 30 31  1  0  0  0
 30 38  2  0  0  0
 31 32  1  0  0  0
 31 37  1  0  0  0
 32 33  1  0  0  0
 33 34  1  0  0  0
 34 35  1  0  0  0
 35 36  1  0  0  0
 36 37  1  0  0  0
 38 39  1  0  0  0
 39 40  2  0  0  0
M  END
> <Outcome>
Inactive

$$$$

                    3D
 Structure written by MMmdl.
 38 42  0  0  1  0            999 V2000
   -1.5424   -0.2991    0.0000 C   0  0  0  0  0  0
   -2.3674   -0.2991    0.0000 C   0  0  0  0  0  0
   -3.1924   -0.2991    0.0000 C   0  0  0  0  0  0
   -2.3674   -1.1241    0.0000 C   0  0  0  0  0  0
   -1.6530   -1.5366    0.0000 N   0  0  0  0  0  0
   -1.6530   -2.3616    0.0000 C   0  0  0  0  0  0
   -2.3674   -2.7741    0.0000 O   0  0  0  0  0  0
   -0.9385   -2.7741    0.0000 C   0  0  0  0  0  0
   -0.2240   -2.3616    0.0000 C   0  0  0  0  0  0
    0.4905   -2.7741    0.0000 C   0  0  0  0  0  0
    0.4905   -3.5991    0.0000 N   0  0  0  0  0  0
    1.2049   -4.0116    0.0000 C   0  0  0  0  0  0
    1.2049   -4.8366    0.0000 C   0  0  0  0  0  0
    1.8724   -5.3215    0.0000 C   0  0  0  0  0  0
    1.6174   -6.1061    0.0000 C   0  0  0  0  0  0
    0.7924   -6.1061    0.0000 O   0  0  0  0  0  0
    0.5375   -5.3215    0.0000 C   0  0  0  0  0  0
   -0.2240   -4.0116    0.0000 C   0  0  0  0  0  0
   -0.9385   -3.5991    0.0000 C   0  0  0  0  0  0
   -2.3674    0.5259    0.0000 C   0  0  0  0  0  0
   -3.0349    1.0108    0.0000 N   0  0  0  0  0  0
   -2.7799    1.7955    0.0000 C   0  0  3  0  0  0
   -3.2648    2.4629    0.0000 C   0  0  0  0  0  0
   -4.0853    2.3767    0.0000 C   0  0  0  0  0  0
   -4.5702    3.0441    0.0000 C   0  0  0  0  0  0
   -4.2347    3.7978    0.0000 C   0  0  0  0  0  0
   -4.7196    4.4652    0.0000 Cl  0  0  0  0  0  0
   -3.4142    3.8840    0.0000 C   0  0  0  0  0  0
   -3.0787    4.6377    0.0000 O   0  0  0  0  0  0
   -2.9293    3.2166    0.0000 C   0  0  0  0  0  0
   -1.9549    1.7955    0.0000 C   0  0  0  0  0  0
   -1.4700    2.4629    0.0000 C   0  0  0  0  0  0
   -1.8056    3.2166    0.0000 C   0  0  0  0  0  0
   -1.3206    3.8840    0.0000 C   0  0  0  0  0  0
   -0.5002    3.7978    0.0000 N   0  0  0  0  0  0
   -0.1646    3.0441    0.0000 C   0  0  0  0  0  0
   -0.6495    2.3767    0.0000 C   0  0  0  0  0  0
   -1.7000    1.0108    0.0000 N   0  0  0  0  0  0
  1  2  1  0  0  0
  2  3  1  0  0  0
  2  4  1  0  0  0
  2 20  1  0  0  0
  4  5  1  0  0  0
  5  6  1  0  0  0
  6  7  2  0  0  0
  6  8  1  0  0  0
  8  9  1  0  0  0
  8 19  1  0  0  0
  9 10  1  0  0  0
 10 11  1  0  0  0
 11 12  1  0  0  0
 11 18  1  0  0  0
 12 13  1  0  0  0
 13 14  1  0  0  0
 13 17  2  0  0  0
 14 15  2  0  0  0
 15 16  1  0  0  0
 16 17  1  0  0  0
 18 19  1  0  0  0
 20 21  2  0  0  0
 20 38  1  0  0  0
 21 22  1  0  0  0
 22 23  1  0  0  0
 22 31  1  0  0  0
 23 24  2  0  0  0
 23 30  1  0  0  0
 24 25  1  0  0  0
 25 26  2  0  0  0
 26 27  1  0  0  0
 26 28  1  0  0  0
 28 29  1  0  0  0
 28 30  2  0  0  0
 31 32  1  0  0  0
 31 38  2  0  0  0
 32 33  2  0  0  0
 32 37  1  0  0  0
 33 34  1  0  0  0
 34 35  2  0  0  0
 35 36  1  0  0  0
 36 37  2  0  0  0
M  END
> <Outcome>
Inactive

$$$$

                    3D
 Structure written by MMmdl.
 35 39  0  0  1  0            999 V2000
   -3.7268   -0.3113    0.0000 C   0  0  0  0  0  0
   -3.0124    0.1012    0.0000 C   0  0  0  0  0  0
   -3.0124    0.9262    0.0000 C   0  0  0  0  0  0
   -2.2979    1.3387    0.0000 C   0  0  0  0  0  0
   -1.5834    0.9262    0.0000 C   0  0  0  0  0  0
   -0.8690    1.3387    0.0000 N   0  0  0  0  0  0
   -0.8690    2.1637    0.0000 C   0  0  0  0  0  0
   -1.5834    2.5762    0.0000 O   0  0  0  0  0  0
   -0.1545    2.5762    0.0000 C   0  0  0  0  0  0
   -0.1545    3.4012    0.0000 C   0  0  0  0  0  0
    0.5600    3.8137    0.0000 C   0  0  0  0  0  0
    1.2744    3.4012    0.0000 C   0  0  0  0  0  0
    1.9889    3.8137    0.0000 N   0  0  0  0  0  0
    2.7034    3.4012    0.0000 C   0  0  0  0  0  0
    2.7034    2.5762    0.0000 C   0  0  0  0  0  0
    1.9889    2.1637    0.0000 N   0  0  0  0  0  0
    1.2744    2.5762    0.0000 C   0  0  0  0  0  0
    0.5600    2.1637    0.0000 C   0  0  0  0  0  0
   -1.5834    0.1012    0.0000 C   0  0  0  0  0  0
   -2.2979   -0.3113    0.0000 C   0  0  0  0  0  0
   -2.2979   -1.1363    0.0000 O   0  0  0  0  0  0
   -3.0124   -1.5488    0.0000 C   0  0  0  0  0  0
   -3.0124   -2.3738    0.0000 C   0  0  0  0  0  0
   -3.7268   -2.7863    0.0000 C   0  0  0  0  0  0
   -4.4413   -2.3738    0.0000 N   0  0  0  0  0  0
   -5.1558   -2.7863    0.0000 C   0  0  0  0  0  0
   -5.8703   -2.3738    0.0000 C   0  0  0  0  0  0
   -6.5847   -2.7863    0.0000 C   0  0  0  0  0  0
   -7.2992   -2.3738    0.0000 C   0  0  0  0  0  0
   -7.2992   -1.5488    0.0000 C   0  0  0  0  0  0
   -8.0137   -1.1363    0.0000 F   0  0  0  0  0  0
   -6.5847   -1.1363    0.0000 C   0  0  0  0  0  0
   -5.8703   -1.5488    0.0000 C   0  0  0  0  0  0
   -4.4413   -1.5488    0.0000 C   0  0  0  0  0  0
   -3.7268   -1.1363    0.0000 C   0  0  0  0  0  0
  1  2  1  0  0  0
  2  3  2  0  0  0
  2 20  1  0  0  0
  3  4  1  0  0  0
  4  5  2  0  0  0
  5  6  1  0  0  0
  5 19  1  0  0  0
  6  7  1  0  0  0
  7  8  2  0  0  0
  7  9  1  0  0  0
  9 10  2  0  0  0
  9 18  1  0  0  0
 10 11  1  0  0  0
 11 12  2  0  0  0
 12 13  1  0  0  0
 12 17  1  0  0  0
 13 14  2  0  0  0
 14 15  1  0  0  0
 15 16  2  0  0  0
 16 17  1  0  0  0
 17 18  2  0  0  0
 19 20  2  0  0  0
 20 21  1  0  0  0
 21 22  1  0  0  0
 22 23  1  0  0  0
 22 35  1  0  0  0
 23 24  1  0  0  0
 24 25  1  0  0  0
 25 26  1  0  0  0
 25 34  1  0  0  0
 26 27  1  0  0  0
 27 28  2  0  0  0
 27 33  1  0  0  0
 28 29  1  0  0  0
 29 30  2  0  0  0
 30 31  1  0  0  0
 30 32  1  0  0  0
 32 33  2  0  0  0
 34 35  1  0  0  0
M  END
> <Outcome>
Inactive

$$$$

                    3D
 Structure written by MMmdl.
 34 38  0  0  1  0            999 V2000
    5.4439    2.1358    0.0000 C   0  0  0  0  0  0
    5.0314    1.4213    0.0000 C   0  0  0  0  0  0
    4.2064    1.4213    0.0000 C   0  0  0  0  0  0
    3.7939    0.7068    0.0000 C   0  0  0  0  0  0
    2.9689    0.7068    0.0000 N   0  0  0  0  0  0
    2.4840    1.3743    0.0000 C   0  0  0  0  0  0
    1.6994    1.1193    0.0000 C   0  0  0  0  0  0
    1.6994    0.2943    0.0000 C   0  0  0  0  0  0
    0.9849   -0.1182    0.0000 N   0  0  0  0  0  0
    0.9849   -0.9432    0.0000 C   0  0  0  0  0  0
    0.2704   -1.3557    0.0000 C   0  0  0  0  0  0
   -0.4440   -0.9432    0.0000 O   0  0  0  0  0  0
    0.2704   -2.1807    0.0000 N   0  0  0  0  0  0
   -0.4440   -2.5932    0.0000 C   0  0  0  0  0  0
   -0.4440   -3.4182    0.0000 C   0  0  0  0  0  0
   -1.1585   -3.8307    0.0000 C   0  0  0  0  0  0
   -1.8730   -3.4182    0.0000 C   0  0  0  0  0  0
   -1.8730   -2.5932    0.0000 C   0  0  0  0  0  0
   -1.1585   -2.1807    0.0000 C   0  0  0  0  0  0
    0.2704    0.2943    0.0000 C   0  0  0  0  0  0
   -0.5142    0.0394    0.0000 C   0  0  0  0  0  0
   -0.9991    0.7068    0.0000 C   0  0  0  0  0  0
   -1.8241    0.7068    0.0000 C   0  0  0  0  0  0
   -2.2366   -0.0077    0.0000 C   0  0  0  0  0  0
   -3.0616   -0.0077    0.0000 C   0  0  0  0  0  0
   -3.4741    0.7068    0.0000 C   0  0  0  0  0  0
   -3.0616    1.4213    0.0000 C   0  0  0  0  0  0
   -2.2366    1.4213    0.0000 C   0  0  0  0  0  0
   -0.5142    1.3743    0.0000 N   0  0  0  0  0  0
    0.2704    1.1193    0.0000 N   0  0  0  0  0  0
    0.9849    1.5318    0.0000 C   0  0  0  0  0  0
    0.9849    2.3568    0.0000 O   0  0  0  0  0  0
    2.4840    0.0394    0.0000 C   0  0  0  0  0  0
    2.7389   -0.7452    0.0000 O   0  0  0  0  0  0
  1  2  1  0  0  0
  2  3  1  0  0  0
  3  4  1  0  0  0
  4  5  1  0  0  0
  5  6  1  0  0  0
  5 33  1  0  0  0
  6  7  1  0  0  0
  7  8  2  0  0  0
  7 31  1  0  0  0
  8  9  1  0  0  0
  8 33  1  0  0  0
  9 10  1  0  0  0
  9 20  1  0  0  0
 10 11  1  0  0  0
 11 12  2  0  0  0
 11 13  1  0  0  0
 13 14  1  0  0  0
 14 15  2  0  0  0
 14 19  1  0  0  0
 15 16  1  0  0  0
 16 17  2  0  0  0
 17 18  1  0  0  0
 18 19  2  0  0  0
 20 21  2  0  0  0
 20 30  1  0  0  0
 21 22  1  0  0  0
 22 23  1  0  0  0
 22 29  2  0  0  0
 23 24  2  0  0  0
 23 28  1  0  0  0
 24 25  1  0  0  0
 25 26  2  0  0  0
 26 27  1  0  0  0
 27 28  2  0  0  0
 29 30  1  0  0  0
 30 31  1  0  0  0
 31 32  2  0  0  0
 33 34  2  0  0  0
M  END
> <Outcome>
Inactive

$$$$

                    3D
 Structure written by MMmdl.
 33 38  0  0  1  0            999 V2000
    2.0671   -0.6023    0.0000 C   0  0  0  0  0  0
    1.3135   -0.2667    0.0000 C   0  0  0  0  0  0
    1.2272    0.5537    0.0000 C   0  0  0  0  0  0
    0.4735    0.8893    0.0000 C   0  0  0  0  0  0
   -0.1939    0.4044    0.0000 N   0  0  0  0  0  0
   -0.1077   -0.4161    0.0000 C   0  0  0  0  0  0
   -0.7751   -0.9010    0.0000 C   0  0  0  0  0  0
   -1.5288   -0.5655    0.0000 N   0  0  0  0  0  0
   -2.1962   -1.0504    0.0000 C   0  0  0  0  0  0
   -2.1100   -1.8709    0.0000 C   0  0  0  0  0  0
   -2.7774   -2.3558    0.0000 C   0  0  0  0  0  0
   -3.5311   -2.0202    0.0000 N   0  0  0  0  0  0
   -3.6173   -1.1998    0.0000 C   0  0  0  0  0  0
   -2.9499   -0.7148    0.0000 C   0  0  0  0  0  0
   -1.6150    0.2550    0.0000 C   0  0  0  0  0  0
   -0.9476    0.7399    0.0000 C   0  0  0  0  0  0
    1.8947    1.0387    0.0000 C   0  0  0  0  0  0
    2.6483    0.7031    0.0000 C   0  0  0  0  0  0
    3.3158    1.1880    0.0000 C   0  0  0  0  0  0
    3.3158    2.0130    0.0000 C   0  0  0  0  0  0
    4.1004    2.2680    0.0000 C   0  0  0  0  0  0
    4.5853    1.6005    0.0000 C   0  0  0  0  0  0
    5.4103    1.6005    0.0000 C   0  0  0  0  0  0
    5.8952    2.2680    0.0000 N   0  0  0  0  0  0
    6.6799    2.0130    0.0000 C   0  0  0  0  0  0
    7.3943    2.4255    0.0000 C   0  0  0  0  0  0
    8.1088    2.0130    0.0000 C   0  0  0  0  0  0
    8.1088    1.1880    0.0000 C   0  0  0  0  0  0
    7.3943    0.7755    0.0000 C   0  0  0  0  0  0
    6.6799    1.1880    0.0000 C   0  0  0  0  0  0
    5.8952    0.9331    0.0000 N   0  0  0  0  0  0
    4.1004    0.9331    0.0000 S   0  0  0  0  0  0
    2.7346   -0.1174    0.0000 C   0  0  0  0  0  0
  1  2  2  0  0  0
  1 33  1  0  0  0
  2  3  1  0  0  0
  3  4  1  0  0  0
  3 17  2  0  0  0
  4  5  1  0  0  0
  5  6  1  0  0  0
  5 16  1  0  0  0
  6  7  1  0  0  0
  7  8  1  0  0  0
  8  9  1  0  0  0
  8 15  1  0  0  0
  9 10  2  0  0  0
  9 14  1  0  0  0
 10 11  1  0  0  0
 11 12  2  0  0  0
 12 13  1  0  0  0
 13 14  2  0  0  0
 15 16  1  0  0  0
 17 18  1  0  0  0
 18 19  1  0  0  0
 18 33  2  0  0  0
 19 20  2  0  0  0
 19 32  1  0  0  0
 20 21  1  0  0  0
 21 22  2  0  0  0
 22 23  1  0  0  0
 22 32  1  0  0  0
 23 24  2  0  0  0
 23 31  1  0  0  0
 24 25  1  0  0  0
 25 26  2  0  0  0
 25 30  1  0  0  0
 26 27  1  0  0  0
 27 28  2  0  0  0
 28 29  1  0  0  0
 29 30  1  0  0  0
 30 31  2  0  0  0
M  END
> <Outcome>
Inactive

$$$$

                    3D
 Structure written by MMmdl.
 35 38  0  0  1  0            999 V2000
   -4.9379   -0.2102    0.0000 C   0  0  0  0  0  0
   -4.5254   -0.9247    0.0000 O   0  0  0  0  0  0
   -3.7004   -0.9247    0.0000 C   0  0  0  0  0  0
   -3.2879   -0.2102    0.0000 O   0  0  0  0  0  0
   -3.2879   -1.6391    0.0000 C   0  0  3  0  0  0
   -3.7004   -2.3536    0.0000 C   0  0  0  0  0  0
   -4.5254   -2.3536    0.0000 C   0  0  0  0  0  0
   -4.9379   -3.0681    0.0000 C   0  0  0  0  0  0
   -5.7629   -3.0681    0.0000 C   0  0  0  0  0  0
   -6.1754   -2.3536    0.0000 C   0  0  0  0  0  0
   -5.7629   -1.6391    0.0000 C   0  0  0  0  0  0
   -4.9379   -1.6391    0.0000 C   0  0  0  0  0  0
   -2.4629   -1.6391    0.0000 N   0  0  0  0  0  0
   -2.0504   -0.9247    0.0000 C   0  0  0  0  0  0
   -2.4629   -0.2102    0.0000 O   0  0  0  0  0  0
   -1.2254   -0.9247    0.0000 N   0  0  0  0  0  0
   -0.8129   -0.2102    0.0000 C   0  0  3  0  0  0
   -1.1484    0.5435    0.0000 C   0  0  0  0  0  0
   -0.5353    1.0955    0.0000 C   0  0  0  0  0  0
    0.1791    0.6830    0.0000 N   0  0  0  0  0  0
    0.9328    1.0186    0.0000 C   0  0  0  0  0  0
    1.0190    1.8391    0.0000 C   0  0  0  0  0  0
    1.7727    2.1746    0.0000 C   0  0  0  0  0  0
    2.4402    1.6897    0.0000 N   0  0  0  0  0  0
    2.3539    0.8692    0.0000 C   0  0  0  0  0  0
    3.0214    0.3843    0.0000 N   0  0  0  0  0  0
    3.7750    0.7198    0.0000 C   0  0  0  0  0  0
    3.8613    1.5403    0.0000 C   0  0  0  0  0  0
    4.6149    1.8759    0.0000 C   0  0  0  0  0  0
    5.2824    1.3910    0.0000 C   0  0  0  0  0  0
    6.0361    1.7265    0.0000 F   0  0  0  0  0  0
    5.1961    0.5705    0.0000 C   0  0  0  0  0  0
    4.4425    0.2349    0.0000 C   0  0  0  0  0  0
    1.6002    0.5336    0.0000 N   0  0  0  0  0  0
    0.0076   -0.1240    0.0000 C   0  0  0  0  0  0
  1  2  1  0  0  0
  2  3  1  0  0  0
  3  4  2  0  0  0
  3  5  1  0  0  0
  5  6  1  0  0  0
  5 13  1  0  0  0
  6  7  1  0  0  0
  7  8  2  0  0  0
  7 12  1  0  0  0
  8  9  1  0  0  0
  9 10  2  0  0  0
 10 11  1  0  0  0
 11 12  2  0  0  0
 13 14  1  0  0  0
 14 15  2  0  0  0
 14 16  1  0  0  0
 16 17  1  0  0  0
 17 18  1  0  0  0
 17 35  1  0  0  0
 18 19  1  0  0  0
 19 20  1  0  0  0
 20 21  1  0  0  0
 20 35  1  0  0  0
 21 22  2  0  0  0
 21 34  1  0  0  0
 22 23  1  0  0  0
 23 24  2  0  0  0
 24 25  1  0  0  0
 25 26  1  0  0  0
 25 34  2  0  0  0
 26 27  1  0  0  0
 27 28  2  0  0  0
 27 33  1  0  0  0
 28 29  1  0  0  0
 29 30  2  0  0  0
 30 31  1  0  0  0
 30 32  1  0  0  0
 32 33  2  0  0  0
M  END
> <Outcome>
Inactive

$$$$

                    3D
 Structure written by MMmdl.
 32 35  0  0  1  0            999 V2000
    2.9226    2.2971    0.0000 C   0  0  0  0  0  0
    2.2081    1.8846    0.0000 O   0  0  0  0  0  0
    2.2081    1.0596    0.0000 C   0  0  0  0  0  0
    2.9226    0.6471    0.0000 C   0  0  0  0  0  0
    2.9226   -0.1779    0.0000 C   0  0  0  0  0  0
    2.2081   -0.5904    0.0000 C   0  0  0  0  0  0
    1.4936   -0.1779    0.0000 C   0  0  0  0  0  0
    0.7792   -0.5904    0.0000 C   0  0  0  0  0  0
    0.7792   -1.4154    0.0000 C   0  0  0  0  0  0
    0.0647   -1.8279    0.0000 C   0  0  0  0  0  0
    0.0647   -2.6529    0.0000 C   0  0  0  0  0  0
    0.0647   -3.4779    0.0000 F   0  0  0  0  0  0
   -0.7603   -2.6529    0.0000 F   0  0  0  0  0  0
    0.8897   -2.6529    0.0000 F   0  0  0  0  0  0
   -0.6498   -1.4154    0.0000 N   0  0  0  0  0  0
   -1.4344   -1.6703    0.0000 N   0  0  0  0  0  0
   -1.9193   -1.0029    0.0000 C   0  0  0  0  0  0
   -1.4344   -0.3355    0.0000 C   0  0  0  0  0  0
   -1.6893    0.4492    0.0000 C   0  0  0  0  0  0
   -1.1373    1.0623    0.0000 O   0  0  0  0  0  0
   -2.4963    0.6207    0.0000 N   0  0  0  0  0  0
   -2.7512    1.4053    0.0000 C   0  0  0  0  0  0
   -3.5582    1.5768    0.0000 C   0  0  0  0  0  0
   -3.8131    2.3615    0.0000 C   0  0  0  0  0  0
   -4.6201    2.5330    0.0000 C   0  0  0  0  0  0
   -3.2611    2.9746    0.0000 C   0  0  0  0  0  0
   -2.4541    2.8030    0.0000 C   0  0  0  0  0  0
   -2.1992    2.0184    0.0000 C   0  0  0  0  0  0
   -1.3922    1.8469    0.0000 O   0  0  0  0  0  0
   -0.6498   -0.5904    0.0000 C   0  0  0  0  0  0
    0.0647   -0.1779    0.0000 N   0  0  0  0  0  0
    1.4936    0.6471    0.0000 C   0  0  0  0  0  0
  1  2  1  0  0  0
  2  3  1  0  0  0
  3  4  2  0  0  0
  3 32  1  0  0  0
  4  5  1  0  0  0
  5  6  2  0  0  0
  6  7  1  0  0  0
  7  8  1  0  0  0
  7 32  2  0  0  0
  8  9  1  0  0  0
  8 31  2  0  0  0
  9 10  2  0  0  0
 10 11  1  0  0  0
 10 15  1  0  0  0
 11 12  1  0  0  0
 11 13  1  0  0  0
 11 14  1  0  0  0
 15 16  1  0  0  0
 15 30  1  0  0  0
 16 17  2  0  0  0
 17 18  1  0  0  0
 18 19  1  0  0  0
 18 30  2  0  0  0
 19 20  2  0  0  0
 19 21  1  0  0  0
 21 22  1  0  0  0
 22 23  2  0  0  0
 22 28  1  0  0  0
 23 24  1  0  0  0
 24 25  1  0  0  0
 24 26  2  0  0  0
 26 27  1  0  0  0
 27 28  2  0  0  0
 28 29  1  0  0  0
 30 31  1  0  0  0
M  END
> <Outcome>
Inactive

$$$$

                    3D
 Structure written by MMmdl.
 34 39  0  0  1  0            999 V2000
    1.6153   -0.8289    0.0000 N   0  0  0  0  0  0
    1.2253   -0.1019    0.0000 C   0  0  0  0  0  0
    0.8353    0.6251    0.0000 C   0  0  0  0  0  0
    0.0107    0.6508    0.0000 C   0  0  0  0  0  0
   -0.4239   -0.0504    0.0000 N   0  0  0  0  0  0
   -0.0339   -0.7774    0.0000 C   0  0  0  0  0  0
   -0.4685   -1.4787    0.0000 C   0  0  0  0  0  0
   -1.2931   -1.4529    0.0000 N   0  0  0  0  0  0
   -1.7277   -2.1541    0.0000 C   0  0  0  0  0  0
   -1.3378   -2.8811    0.0000 C   0  0  0  0  0  0
   -1.7724   -3.5824    0.0000 C   0  0  0  0  0  0
   -2.5970   -3.5566    0.0000 C   0  0  0  0  0  0
   -3.0316   -4.2579    0.0000 F   0  0  0  0  0  0
   -2.9870   -2.8296    0.0000 C   0  0  0  0  0  0
   -2.5523   -2.1284    0.0000 C   0  0  0  0  0  0
   -1.6831   -0.7259    0.0000 C   0  0  0  0  0  0
   -1.2485   -0.0246    0.0000 C   0  0  0  0  0  0
   -0.3793    1.3778    0.0000 N   0  0  0  0  0  0
    0.0553    2.0791    0.0000 C   0  0  0  0  0  0
   -0.3347    2.8061    0.0000 N   0  0  0  0  0  0
    0.8799    2.0533    0.0000 C   0  0  0  0  0  0
    1.3145    2.7546    0.0000 C   0  0  0  0  0  0
    0.9245    3.4816    0.0000 N   0  0  0  0  0  0
    2.1391    2.7288    0.0000 N   0  0  0  0  0  0
    2.5291    2.0018    0.0000 C   0  0  0  0  0  0
    2.0945    1.3006    0.0000 C   0  0  0  0  0  0
    1.2699    1.3263    0.0000 C   0  0  0  0  0  0
    2.6271    0.6705    0.0000 C   0  0  0  0  0  0
    3.3909    0.9824    0.0000 C   0  0  0  0  0  0
    4.0921    0.5478    0.0000 O   0  0  0  0  0  0
    3.3303    1.8051    0.0000 N   0  0  0  0  0  0
    3.9604    2.3378    0.0000 C   0  0  0  0  0  0
    4.2397    3.1140    0.0000 C   0  0  0  0  0  0
    4.7723    2.4840    0.0000 C   0  0  0  0  0  0
  1  2  3  0  0  0
  2  3  1  0  0  0
  3  4  2  0  0  0
  3 27  1  0  0  0
  4  5  1  0  0  0
  4 18  1  0  0  0
  5  6  1  0  0  0
  5 17  1  0  0  0
  6  7  1  0  0  0
  7  8  1  0  0  0
  8  9  1  0  0  0
  8 16  1  0  0  0
  9 10  2  0  0  0
  9 15  1  0  0  0
 10 11  1  0  0  0
 11 12  2  0  0  0
 12 13  1  0  0  0
 12 14  1  0  0  0
 14 15  2  0  0  0
 16 17  1  0  0  0
 18 19  2  0  0  0
 19 20  1  0  0  0
 19 21  1  0  0  0
 21 22  1  0  0  0
 21 27  2  0  0  0
 22 23  1  0  0  0
 22 24  2  0  0  0
 24 25  1  0  0  0
 25 26  2  0  0  0
 25 31  1  0  0  0
 26 27  1  0  0  0
 26 28  1  0  0  0
 28 29  1  0  0  0
 29 30  2  0  0  0
 29 31  1  0  0  0
 31 32  1  0  0  0
 32 33  1  0  0  0
 32 34  1  0  0  0
 33 34  1  0  0  0
M  END
> <Outcome>
Inactive

$$$$

                    3D
 Structure written by MMmdl.
 35 39  0  0  1  0            999 V2000
   -1.7103    1.6472    0.0000 O   0  0  0  0  0  0
   -0.8853    1.6472    0.0000 C   0  0  0  0  0  0
   -0.4004    2.3146    0.0000 N   0  0  0  0  0  0
   -0.6554    3.0992    0.0000 C   0  0  0  0  0  0
   -1.4623    3.2708    0.0000 C   0  0  0  0  0  0
   -2.0144    2.6577    0.0000 C   0  0  0  0  0  0
   -2.8213    2.8292    0.0000 C   0  0  0  0  0  0
   -3.0763    3.6138    0.0000 C   0  0  0  0  0  0
   -2.5242    4.2269    0.0000 C   0  0  0  0  0  0
   -1.7173    4.0554    0.0000 C   0  0  0  0  0  0
    0.3842    2.0597    0.0000 C   0  0  0  0  0  0
    1.0987    2.4722    0.0000 C   0  0  0  0  0  0
    1.8131    2.0597    0.0000 C   0  0  0  0  0  0
    2.5276    2.4722    0.0000 Cl  0  0  0  0  0  0
    1.8131    1.2347    0.0000 C   0  0  0  0  0  0
    1.0987    0.8222    0.0000 C   0  0  0  0  0  0
    1.0987   -0.0028    0.0000 O   0  0  0  0  0  0
    1.8131   -0.4153    0.0000 C   0  0  0  0  0  0
    1.8131   -1.2403    0.0000 C   0  0  0  0  0  0
    2.5276   -1.6528    0.0000 N   0  0  0  0  0  0
    2.5276   -2.4778    0.0000 C   0  0  0  0  0  0
    3.2421   -2.8903    0.0000 C   0  0  0  0  0  0
    3.2421   -3.7153    0.0000 C   0  0  0  0  0  0
    2.5276   -4.1278    0.0000 N   0  0  0  0  0  0
    1.8131   -3.7153    0.0000 C   0  0  0  0  0  0
    1.8131   -2.8903    0.0000 C   0  0  0  0  0  0
    0.3842    1.2347    0.0000 C   0  0  0  0  0  0
   -0.4004    0.9797    0.0000 N   0  0  0  0  0  0
   -0.6554    0.1951    0.0000 C   0  0  0  0  0  0
   -0.1033   -0.4180    0.0000 C   0  0  0  0  0  0
    0.7036   -0.2464    0.0000 C   0  0  0  0  0  0
    1.2557   -0.8595    0.0000 C   0  0  0  0  0  0
    1.0007   -1.6442    0.0000 C   0  0  0  0  0  0
    0.1938   -1.8157    0.0000 C   0  0  0  0  0  0
   -0.3583   -1.2026    0.0000 C   0  0  0  0  0  0
  1  2  2  0  0  0
  2  3  1  0  0  0
  2 28  1  0  0  0
  3  4  1  0  0  0
  3 11  1  0  0  0
  4  5  1  0  0  0
  5  6  1  0  0  0
  5 10  1  0  0  0
  6  7  1  0  0  0
  7  8  1  0  0  0
  8  9  1  0  0  0
  9 10  1  0  0  0
 11 12  2  0  0  0
 11 27  1  0  0  0
 12 13  1  0  0  0
 13 14  1  0  0  0
 13 15  2  0  0  0
 15 16  1  0  0  0
 16 17  1  0  0  0
 16 27  2  0  0  0
 17 18  1  0  0  0
 18 19  1  0  0  0
 19 20  1  0  0  0
 20 21  1  0  0  0
 21 22  2  0  0  0
 21 26  1  0  0  0
 22 23  1  0  0  0
 23 24  2  0  0  0
 24 25  1  0  0  0
 25 26  2  0  0  0
 27 28  1  0  0  0
 28 29  1  0  0  0
 29 30  1  0  0  0
 30 31  1  0  0  0
 30 35  1  0  0  0
 31 32  1  0  0  0
 32 33  1  0  0  0
 33 34  1  0  0  0
 34 35  1  0  0  0
M  END
> <Outcome>
Inactive

$$$$

                    3D
 Structure written by MMmdl.
 35 39  0  0  1  0            999 V2000
   -6.6925   -0.7801    0.0000 C   0  0  0  0  0  0
   -5.8675   -0.7801    0.0000 N   0  0  0  0  0  0
   -5.4550   -0.0656    0.0000 C   0  0  0  0  0  0
   -4.6300   -0.0656    0.0000 C   0  0  0  0  0  0
   -4.2175   -0.7801    0.0000 N   0  0  0  0  0  0
   -3.3925   -0.7801    0.0000 C   0  0  0  0  0  0
   -2.9800   -0.0656    0.0000 C   0  0  0  0  0  0
   -2.1550   -0.0656    0.0000 C   0  0  0  0  0  0
   -1.7425   -0.7801    0.0000 C   0  0  0  0  0  0
   -0.9175   -0.7801    0.0000 C   0  0  0  0  0  0
   -0.4326   -0.1127    0.0000 N   0  0  0  0  0  0
    0.3520   -0.3676    0.0000 C   0  0  0  0  0  0
    1.0665    0.0449    0.0000 C   0  0  0  0  0  0
    1.0665    0.8699    0.0000 C   0  0  0  0  0  0
    1.7810    1.2824    0.0000 N   0  0  0  0  0  0
    0.3520    1.2824    0.0000 O   0  0  0  0  0  0
    1.7810   -0.3676    0.0000 C   0  0  0  0  0  0
    2.4954    0.0449    0.0000 O   0  0  0  0  0  0
    2.4954    0.8699    0.0000 C   0  0  0  0  0  0
    3.2099    1.2824    0.0000 C   0  0  0  0  0  0
    3.2099    2.1074    0.0000 C   0  0  0  0  0  0
    3.9244    2.5199    0.0000 C   0  0  0  0  0  0
    3.9244    3.3449    0.0000 Cl  0  0  0  0  0  0
    4.6388    2.1074    0.0000 C   0  0  0  0  0  0
    4.6388    1.2824    0.0000 C   0  0  0  0  0  0
    5.3533    0.8699    0.0000 Cl  0  0  0  0  0  0
    3.9244    0.8699    0.0000 C   0  0  0  0  0  0
    1.7810   -1.1926    0.0000 C   0  0  0  0  0  0
    1.0665   -1.6051    0.0000 C   0  0  0  0  0  0
    0.3520   -1.1926    0.0000 C   0  0  0  0  0  0
   -0.4326   -1.4475    0.0000 N   0  0  0  0  0  0
   -2.1550   -1.4946    0.0000 C   0  0  0  0  0  0
   -2.9800   -1.4946    0.0000 C   0  0  0  0  0  0
   -4.6300   -1.4946    0.0000 C   0  0  0  0  0  0
   -5.4550   -1.4946    0.0000 C   0  0  0  0  0  0
  1  2  1  0  0  0
  2  3  1  0  0  0
  2 35  1  0  0  0
  3  4  1  0  0  0
  4  5  1  0  0  0
  5  6  1  0  0  0
  5 34  1  0  0  0
  6  7  2  0  0  0
  6 33  1  0  0  0
  7  8  1  0  0  0
  8  9  2  0  0  0
  9 10  1  0  0  0
  9 32  1  0  0  0
 10 11  2  0  0  0
 10 31  1  0  0  0
 11 12  1  0  0  0
 12 13  2  0  0  0
 12 30  1  0  0  0
 13 14  1  0  0  0
 13 17  1  0  0  0
 14 15  1  0  0  0
 14 16  2  0  0  0
 17 18  1  0  0  0
 17 28  2  0  0  0
 18 19  1  0  0  0
 19 20  1  0  0  0
 20 21  2  0  0  0
 20 27  1  0  0  0
 21 22  1  0  0  0
 22 23  1  0  0  0
 22 24  2  0  0  0
 24 25  1  0  0  0
 25 26  1  0  0  0
 25 27  2  0  0  0
 28 29  1  0  0  0
 29 30  1  0  0  0
 30 31  2  0  0  0
 32 33  2  0  0  0
 34 35  1  0  0  0
M  END
> <Outcome>
Inactive

$$$$

                    3D
 Structure written by MMmdl.
 27 30  0  0  1  0            999 V2000
    0.4299   -1.4544    0.0000 O   0  0  0  0  0  0
    1.2503   -1.3682    0.0000 C   0  0  0  0  0  0
    1.7353   -2.0356    0.0000 N   0  0  0  0  0  0
    1.3997   -2.7893    0.0000 C   0  0  0  0  0  0
    1.8846   -3.4567    0.0000 C   0  0  0  0  0  0
    2.7051   -3.3705    0.0000 C   0  0  0  0  0  0
    3.1900   -4.0379    0.0000 C   0  0  0  0  0  0
    2.8545   -4.7916    0.0000 C   0  0  0  0  0  0
    2.0340   -4.8778    0.0000 C   0  0  0  0  0  0
    1.5491   -4.2104    0.0000 C   0  0  0  0  0  0
    1.5859   -0.6145    0.0000 N   0  0  0  0  0  0
    1.1010    0.0530    0.0000 C   0  0  3  0  0  0
    0.2760    0.0530    0.0000 C   0  0  0  0  0  0
    0.0210    0.8376    0.0000 C   0  0  0  0  0  0
    0.6885    1.3225    0.0000 N   0  0  0  0  0  0
    0.6885    2.1475    0.0000 C   0  0  0  0  0  0
   -0.0260    2.5600    0.0000 C   0  0  0  0  0  0
   -0.0260    3.3850    0.0000 C   0  0  0  0  0  0
    0.6885    3.7975    0.0000 N   0  0  0  0  0  0
    1.4029    3.3850    0.0000 C   0  0  0  0  0  0
    2.1174    3.7975    0.0000 C   0  0  0  0  0  0
    2.8319    3.3850    0.0000 C   0  0  0  0  0  0
    3.5464    3.7975    0.0000 Cl  0  0  0  0  0  0
    2.8319    2.5600    0.0000 C   0  0  0  0  0  0
    2.1174    2.1475    0.0000 C   0  0  0  0  0  0
    1.4029    2.5600    0.0000 C   0  0  0  0  0  0
    1.3559    0.8376    0.0000 C   0  0  0  0  0  0
  1  2  2  0  0  0
  2  3  1  0  0  0
  2 11  1  0  0  0
  3  4  1  0  0  0
  4  5  1  0  0  0
  5  6  2  0  0  0
  5 10  1  0  0  0
  6  7  1  0  0  0
  7  8  2  0  0  0
  8  9  1  0  0  0
  9 10  2  0  0  0
 11 12  1  0  0  0
 12 13  1  0  0  0
 12 27  1  0  0  0
 13 14  1  0  0  0
 14 15  1  0  0  0
 15 16  1  0  0  0
 15 27  1  0  0  0
 16 17  2  0  0  0
 16 26  1  0  0  0
 17 18  1  0  0  0
 18 19  2  0  0  0
 19 20  1  0  0  0
 20 21  1  0  0  0
 20 26  2  0  0  0
 21 22  2  0  0  0
 22 23  1  0  0  0
 22 24  1  0  0  0
 24 25  2  0  0  0
 25 26  1  0  0  0
M  END
> <Outcome>
Inactive

$$$$

                    3D
 Structure written by MMmdl.
 41 46  0  0  1  0            999 V2000
   -1.3740   -3.1970    0.0000 C   0  0  0  0  0  0
   -0.5670   -3.0254    0.0000 C   0  0  0  0  0  0
   -0.3121   -2.2408    0.0000 N   0  0  0  0  0  0
   -0.7970   -1.5734    0.0000 C   0  0  0  0  0  0
   -1.6220   -1.5734    0.0000 C   0  0  0  0  0  0
   -2.1069   -2.2408    0.0000 N   0  0  0  0  0  0
   -2.8915   -1.9859    0.0000 O   0  0  0  0  0  0
   -2.8915   -1.1609    0.0000 N   0  0  0  0  0  0
   -2.1069   -0.9059    0.0000 C   0  0  0  0  0  0
   -1.8520   -0.1213    0.0000 N   0  0  0  0  0  0
   -0.3121   -0.9059    0.0000 N   0  0  0  0  0  0
    0.4725   -1.1609    0.0000 C   0  0  0  0  0  0
    1.1870   -0.7484    0.0000 C   0  0  0  0  0  0
    1.1870    0.0766    0.0000 C   0  0  0  0  0  0
    0.4725    0.4891    0.0000 C   0  0  0  0  0  0
    0.4725    1.3141    0.0000 C   0  0  0  0  0  0
    1.1870    1.7266    0.0000 C   0  0  0  0  0  0
    1.9015    1.3141    0.0000 C   0  0  0  0  0  0
    2.6160    1.7266    0.0000 N   0  0  0  0  0  0
    2.6160    2.5516    0.0000 C   0  0  0  0  0  0
    1.9015    2.9641    0.0000 O   0  0  0  0  0  0
    3.3304    2.9641    0.0000 N   0  0  0  0  0  0
    3.3304    3.7891    0.0000 C   0  0  0  0  0  0
    2.6160    4.2016    0.0000 C   0  0  0  0  0  0
    2.6160    5.0266    0.0000 C   0  0  0  0  0  0
    3.3304    5.4391    0.0000 C   0  0  0  0  0  0
    4.0449    5.0266    0.0000 C   0  0  0  0  0  0
    4.6580    5.5786    0.0000 C   0  0  0  0  0  0
    4.3224    6.3323    0.0000 C   0  0  0  0  0  0
    3.5020    6.2461    0.0000 C   0  0  0  0  0  0
    4.0449    4.2016    0.0000 C   0  0  0  0  0  0
    1.9015    0.4891    0.0000 C   0  0  0  0  0  0
    1.9015   -1.1609    0.0000 N   0  0  0  0  0  0
    1.9015   -1.9859    0.0000 C   0  0  0  0  0  0
    1.1870   -2.3984    0.0000 C   0  0  0  0  0  0
    1.1870   -3.2234    0.0000 O   0  0  0  0  0  0
    0.4725   -3.6359    0.0000 C   0  0  0  0  0  0
    0.4725   -4.4609    0.0000 C   0  0  0  0  0  0
   -0.2419   -4.8734    0.0000 C   0  0  0  0  0  0
   -0.2419   -5.6984    0.0000 N   0  0  0  0  0  0
    0.4725   -1.9859    0.0000 C   0  0  0  0  0  0
  1  2  1  0  0  0
  2  3  1  0  0  0
  3  4  1  0  0  0
  3 41  1  0  0  0
  4  5  1  0  0  0
  4 11  2  0  0  0
  5  6  2  0  0  0
  5  9  1  0  0  0
  6  7  1  0  0  0
  7  8  1  0  0  0
  8  9  2  0  0  0
  9 10  1  0  0  0
 11 12  1  0  0  0
 12 13  2  0  0  0
 12 41  1  0  0  0
 13 14  1  0  0  0
 13 33  1  0  0  0
 14 15  2  0  0  0
 14 32  1  0  0  0
 15 16  1  0  0  0
 16 17  2  0  0  0
 17 18  1  0  0  0
 18 19  1  0  0  0
 18 32  2  0  0  0
 19 20  1  0  0  0
 20 21  2  0  0  0
 20 22  1  0  0  0
 22 23  1  0  0  0
 23 24  2  0  0  0
 23 31  1  0  0  0
 24 25  1  0  0  0
 25 26  2  0  0  0
 26 27  1  0  0  0
 26 30  1  0  0  0
 27 28  1  0  0  0
 27 31  2  0  0  0
 28 29  1  0  0  0
 29 30  1  0  0  0
 33 34  2  0  0  0
 34 35  1  0  0  0
 35 36  1  0  0  0
 35 41  2  0  0  0
 36 37  1  0  0  0
 37 38  1  0  0  0
 38 39  1  0  0  0
 39 40  1  0  0  0
M  END
> <Outcome>
Inactive

$$$$

                    3D
 Structure written by MMmdl.
 33 37  0  0  1  0            999 V2000
   -1.8110   -0.9855    0.0000 O   0  0  0  0  0  0
   -2.2235   -0.2710    0.0000 C   0  0  0  0  0  0
   -1.8110    0.4434    0.0000 N   0  0  0  0  0  0
   -0.9860    0.4434    0.0000 C   0  0  0  0  0  0
   -0.5735    1.1579    0.0000 C   0  0  0  0  0  0
    0.2515    1.1579    0.0000 C   0  0  0  0  0  0
    0.6640    0.4434    0.0000 C   0  0  0  0  0  0
    1.4890    0.4434    0.0000 C   0  0  0  0  0  0
    1.9739    1.1109    0.0000 N   0  0  0  0  0  0
    2.7586    0.8559    0.0000 C   0  0  0  0  0  0
    3.4730    1.2684    0.0000 C   0  0  0  0  0  0
    4.1875    0.8559    0.0000 C   0  0  0  0  0  0
    4.1875    0.0309    0.0000 C   0  0  0  0  0  0
    3.4730   -0.3816    0.0000 C   0  0  0  0  0  0
    2.7586    0.0309    0.0000 C   0  0  0  0  0  0
    1.9739   -0.2240    0.0000 N   0  0  0  0  0  0
    0.2515   -0.2710    0.0000 C   0  0  0  0  0  0
   -0.5735   -0.2710    0.0000 C   0  0  0  0  0  0
   -3.0485   -0.2710    0.0000 C   0  0  0  0  0  0
   -3.4610   -0.9855    0.0000 C   0  0  0  0  0  0
   -4.2860   -0.9855    0.0000 C   0  0  0  0  0  0
   -4.6985   -0.2710    0.0000 N   0  0  0  0  0  0
   -5.5235   -0.2710    0.0000 C   0  0  0  0  0  0
   -5.9360    0.4434    0.0000 C   0  0  0  0  0  0
   -6.7610    0.4434    0.0000 C   0  0  0  0  0  0
   -7.1735    1.1579    0.0000 C   0  0  0  0  0  0
   -6.7610    1.8724    0.0000 C   0  0  0  0  0  0
   -5.9360    1.8724    0.0000 C   0  0  0  0  0  0
   -5.5235    2.5868    0.0000 F   0  0  0  0  0  0
   -5.5235    1.1579    0.0000 C   0  0  0  0  0  0
   -4.6985    1.1579    0.0000 F   0  0  0  0  0  0
   -4.2860    0.4434    0.0000 C   0  0  0  0  0  0
   -3.4610    0.4434    0.0000 C   0  0  0  0  0  0
  1  2  2  0  0  0
  2  3  1  0  0  0
  2 19  1  0  0  0
  3  4  1  0  0  0
  4  5  2  0  0  0
  4 18  1  0  0  0
  5  6  1  0  0  0
  6  7  2  0  0  0
  7  8  1  0  0  0
  7 17  1  0  0  0
  8  9  2  0  0  0
  8 16  1  0  0  0
  9 10  1  0  0  0
 10 11  2  0  0  0
 10 15  1  0  0  0
 11 12  1  0  0  0
 12 13  2  0  0  0
 13 14  1  0  0  0
 14 15  1  0  0  0
 15 16  2  0  0  0
 17 18  2  0  0  0
 19 20  1  0  0  0
 19 33  1  0  0  0
 20 21  1  0  0  0
 21 22  1  0  0  0
 22 23  1  0  0  0
 22 32  1  0  0  0
 23 24  1  0  0  0
 24 25  2  0  0  0
 24 30  1  0  0  0
 25 26  1  0  0  0
 26 27  2  0  0  0
 27 28  1  0  0  0
 28 29  1  0  0  0
 28 30  2  0  0  0
 30 31  1  0  0  0
 32 33  1  0  0  0
M  END
> <Outcome>
Inactive

$$$$

                    3D
 Structure written by MMmdl.
 39 43  0  0  1  0            999 V2000
   -1.9366    7.2496    0.0000 C   0  0  0  0  0  0
   -1.2221    6.8371    0.0000 O   0  0  0  0  0  0
   -1.2221    6.0121    0.0000 C   0  0  0  0  0  0
   -0.5077    5.5996    0.0000 C   0  0  0  0  0  0
   -0.5077    4.7746    0.0000 C   0  0  0  0  0  0
    0.2068    4.3621    0.0000 C   0  0  0  0  0  0
    0.2068    3.5371    0.0000 C   0  0  0  0  0  0
    0.9213    3.1246    0.0000 N   0  0  0  0  0  0
    0.9213    2.2996    0.0000 C   0  0  0  0  0  0
    1.6357    1.8871    0.0000 N   0  0  0  0  0  0
    1.6357    1.0621    0.0000 C   0  0  0  0  0  0
    2.3502    0.6496    0.0000 N   0  0  0  0  0  0
    2.3502   -0.1754    0.0000 C   0  0  0  0  0  0
    3.0647   -0.5879    0.0000 C   0  0  0  0  0  0
    3.7792   -0.1754    0.0000 C   0  0  0  0  0  0
    4.4936   -0.5879    0.0000 C   0  0  0  0  0  0
    4.4936   -1.4129    0.0000 C   0  0  0  0  0  0
    3.7792   -1.8254    0.0000 C   0  0  0  0  0  0
    3.0647   -1.4129    0.0000 C   0  0  0  0  0  0
    2.3502   -1.8254    0.0000 C   0  0  0  0  0  0
    2.3502   -2.6504    0.0000 C   0  0  0  0  0  0
    1.6357   -3.0629    0.0000 C   0  0  0  0  0  0
    0.9213   -2.6504    0.0000 C   0  0  0  0  0  0
    0.9213   -1.8254    0.0000 C   0  0  0  0  0  0
    1.6357   -1.4129    0.0000 C   0  0  0  0  0  0
    0.9213    0.6496    0.0000 N   0  0  0  0  0  0
    0.2068    1.0621    0.0000 C   0  0  0  0  0  0
   -0.5077    0.6496    0.0000 N   0  0  0  0  0  0
   -0.5077   -0.1754    0.0000 C   0  0  0  0  0  0
   -1.2221   -0.5879    0.0000 C   0  0  0  0  0  0
   -1.9366   -0.1754    0.0000 C   0  0  0  0  0  0
   -2.6511   -0.5879    0.0000 N   0  0  0  0  0  0
   -1.9366    0.6496    0.0000 C   0  0  0  0  0  0
   -1.2221    1.0621    0.0000 C   0  0  0  0  0  0
    0.2068    1.8871    0.0000 N   0  0  0  0  0  0
   -1.2221    4.3621    0.0000 C   0  0  0  0  0  0
   -1.9366    4.7746    0.0000 C   0  0  0  0  0  0
   -1.9366    5.5996    0.0000 C   0  0  0  0  0  0
   -2.6511    6.0121    0.0000 O   0  0  0  0  0  0
  1  2  1  0  0  0
  2  3  1  0  0  0
  3  4  2  0  0  0
  3 38  1  0  0  0
  4  5  1  0  0  0
  5  6  1  0  0  0
  5 36  2  0  0  0
  6  7  1  0  0  0
  7  8  1  0  0  0
  8  9  1  0  0  0
  9 10  2  0  0  0
  9 35  1  0  0  0
 10 11  1  0  0  0
 11 12  1  0  0  0
 11 26  2  0  0  0
 12 13  1  0  0  0
 13 14  1  0  0  0
 14 15  2  0  0  0
 14 19  1  0  0  0
 15 16  1  0  0  0
 16 17  2  0  0  0
 17 18  1  0  0  0
 18 19  2  0  0  0
 19 20  1  0  0  0
 20 21  2  0  0  0
 20 25  1  0  0  0
 21 22  1  0  0  0
 22 23  2  0  0  0
 23 24  1  0  0  0
 24 25  2  0  0  0
 26 27  1  0  0  0
 27 28  1  0  0  0
 27 35  2  0  0  0
 28 29  1  0  0  0
 28 34  1  0  0  0
 29 30  1  0  0  0
 30 31  1  0  0  0
 31 32  1  0  0  0
 31 33  1  0  0  0
 33 34  1  0  0  0
 36 37  1  0  0  0
 37 38  2  0  0  0
 38 39  1  0  0  0
M  END
> <Outcome>
Inactive

$$$$

                    3D
 Structure written by MMmdl.
 31 34  0  0  1  0            999 V2000
    2.8451    2.9561    0.0000 C   0  0  0  0  0  0
    2.1307    2.5436    0.0000 O   0  0  0  0  0  0
    2.1307    1.7186    0.0000 C   0  0  0  0  0  0
    2.8451    1.3061    0.0000 C   0  0  0  0  0  0
    2.8451    0.4811    0.0000 C   0  0  0  0  0  0
    2.1307    0.0686    0.0000 C   0  0  0  0  0  0
    2.1307   -0.7564    0.0000 C   0  0  0  0  0  0
    2.8451   -1.1689    0.0000 C   0  0  0  0  0  0
    2.8451   -1.9939    0.0000 C   0  0  0  0  0  0
    2.1307   -2.4064    0.0000 C   0  0  0  0  0  0
    1.4162   -1.9939    0.0000 C   0  0  0  0  0  0
    0.7017   -2.4064    0.0000 N   0  0  0  0  0  0
    0.7017   -3.2314    0.0000 C   0  0  0  0  0  0
    1.4162   -3.6439    0.0000 O   0  0  0  0  0  0
   -0.0127   -3.6439    0.0000 C   0  0  0  0  0  0
   -0.0127   -4.4689    0.0000 C   0  0  0  0  0  0
   -0.7272   -4.8814    0.0000 C   0  0  0  0  0  0
   -1.4417   -4.4689    0.0000 C   0  0  0  0  0  0
   -2.1562   -4.8814    0.0000 Cl  0  0  0  0  0  0
   -1.4417   -3.6439    0.0000 C   0  0  0  0  0  0
   -0.7272   -3.2314    0.0000 C   0  0  0  0  0  0
    1.4162   -1.1689    0.0000 C   0  0  0  0  0  0
    1.4162    0.4811    0.0000 C   0  0  0  0  0  0
    1.4162    1.3061    0.0000 C   0  0  0  0  0  0
    0.7017    1.7186    0.0000 C   0  0  0  0  0  0
    0.7017    2.5436    0.0000 N   0  0  0  0  0  0
   -0.0127    2.9561    0.0000 C   0  0  0  0  0  0
   -0.0127    3.7811    0.0000 C   0  0  0  0  0  0
    0.7017    4.1936    0.0000 N   0  0  0  0  0  0
    1.4162    3.7811    0.0000 C   0  0  0  0  0  0
    1.4162    2.9561    0.0000 C   0  0  0  0  0  0
  1  2  1  0  0  0
  2  3  1  0  0  0
  3  4  2  0  0  0
  3 24  1  0  0  0
  4  5  1  0  0  0
  5  6  2  0  0  0
  6  7  1  0  0  0
  6 23  1  0  0  0
  7  8  2  0  0  0
  7 22  1  0  0  0
  8  9  1  0  0  0
  9 10  2  0  0  0
 10 11  1  0  0  0
 11 12  1  0  0  0
 11 22  2  0  0  0
 12 13  1  0  0  0
 13 14  2  0  0  0
 13 15  1  0  0  0
 15 16  2  0  0  0
 15 21  1  0  0  0
 16 17  1  0  0  0
 17 18  2  0  0  0
 18 19  1  0  0  0
 18 20  1  0  0  0
 20 21  2  0  0  0
 23 24  2  0  0  0
 24 25  1  0  0  0
 25 26  1  0  0  0
 26 27  1  0  0  0
 26 31  1  0  0  0
 27 28  1  0  0  0
 28 29  1  0  0  0
 29 30  1  0  0  0
 30 31  1  0  0  0
M  END
> <Outcome>
Inactive

$$$$

                    3D
 Structure written by MMmdl.
 34 38  0  0  1  0            999 V2000
   -4.3373    3.7606    0.0000 C   0  0  0  0  0  0
   -3.6228    3.3481    0.0000 O   0  0  0  0  0  0
   -2.9084    3.7606    0.0000 C   0  0  0  0  0  0
   -2.9084    4.5856    0.0000 C   0  0  0  0  0  0
   -2.1939    4.9981    0.0000 C   0  0  0  0  0  0
   -1.4794    4.5856    0.0000 C   0  0  0  0  0  0
   -0.7650    4.9981    0.0000 N   0  0  0  0  0  0
   -0.0505    4.5856    0.0000 C   0  0  0  0  0  0
   -0.0505    3.7606    0.0000 C   0  0  0  0  0  0
   -0.7650    3.3481    0.0000 C   0  0  0  0  0  0
   -0.7650    2.5231    0.0000 N   0  0  0  0  0  0
   -0.0505    2.1106    0.0000 C   0  0  0  0  0  0
   -0.0505    1.2856    0.0000 C   0  0  0  0  0  0
   -0.7650    0.8731    0.0000 C   0  0  0  0  0  0
   -0.2347    0.2411    0.0000 O   0  0  0  0  0  0
   -1.2953    0.2411    0.0000 C   0  0  0  0  0  0
   -1.0131   -0.5341    0.0000 C   0  0  0  0  0  0
   -1.5434   -1.1661    0.0000 N   0  0  0  0  0  0
   -1.2612   -1.9414    0.0000 C   0  0  0  0  0  0
   -1.7915   -2.5734    0.0000 C   0  0  0  0  0  0
   -2.6040   -2.4301    0.0000 C   0  0  0  0  0  0
   -3.1343   -3.0621    0.0000 C   0  0  0  0  0  0
   -2.8521   -3.8373    0.0000 C   0  0  0  0  0  0
   -2.0397   -3.9806    0.0000 C   0  0  0  0  0  0
   -1.7575   -4.7558    0.0000 N   0  0  0  0  0  0
   -2.2878   -5.3878    0.0000 C   0  0  0  0  0  0
   -2.0056   -6.1631    0.0000 O   0  0  0  0  0  0
   -3.1003   -5.2446    0.0000 C   0  0  0  0  0  0
   -3.3824   -4.4693    0.0000 O   0  0  0  0  0  0
   -1.5094   -3.3486    0.0000 N   0  0  0  0  0  0
   -1.4794    1.2856    0.0000 C   0  0  0  0  0  0
   -1.4794    2.1106    0.0000 C   0  0  0  0  0  0
   -1.4794    3.7606    0.0000 C   0  0  0  0  0  0
   -2.1939    3.3481    0.0000 N   0  0  0  0  0  0
  1  2  1  0  0  0
  2  3  1  0  0  0
  3  4  2  0  0  0
  3 34  1  0  0  0
  4  5  1  0  0  0
  5  6  2  0  0  0
  6  7  1  0  0  0
  6 33  1  0  0  0
  7  8  2  0  0  0
  8  9  1  0  0  0
  9 10  2  0  0  0
 10 11  1  0  0  0
 10 33  1  0  0  0
 11 12  1  0  0  0
 11 32  1  0  0  0
 12 13  1  0  0  0
 13 14  1  0  0  0
 14 15  1  0  0  0
 14 16  1  0  0  0
 14 31  1  0  0  0
 16 17  1  0  0  0
 17 18  1  0  0  0
 18 19  1  0  0  0
 19 20  1  0  0  0
 20 21  2  0  0  0
 20 30  1  0  0  0
 21 22  1  0  0  0
 22 23  2  0  0  0
 23 24  1  0  0  0
 23 29  1  0  0  0
 24 25  1  0  0  0
 24 30  2  0  0  0
 25 26  1  0  0  0
 26 27  2  0  0  0
 26 28  1  0  0  0
 28 29  1  0  0  0
 31 32  1  0  0  0
 33 34  2  0  0  0
M  END
> <Outcome>
Inactive

$$$$

                    3D
 Structure written by MMmdl.
 33 37  0  0  1  0            999 V2000
   -2.5398   -5.3516    0.0000 C   0  0  0  0  0  0
   -2.9523   -4.6371    0.0000 N   0  0  0  0  0  0
   -3.7773   -4.6371    0.0000 C   0  0  0  0  0  0
   -4.1898   -3.9227    0.0000 C   0  0  0  0  0  0
   -3.7773   -3.2082    0.0000 N   0  0  0  0  0  0
   -4.1898   -2.4937    0.0000 C   0  0  0  0  0  0
   -3.7773   -1.7793    0.0000 C   0  0  0  0  0  0
   -2.9523   -1.7793    0.0000 O   0  0  0  0  0  0
   -4.1898   -1.0648    0.0000 N   0  0  0  0  0  0
   -3.7773   -0.3503    0.0000 C   0  0  0  0  0  0
   -4.1898    0.3642    0.0000 C   0  0  0  0  0  0
   -3.7773    1.0786    0.0000 C   0  0  0  0  0  0
   -2.9523    1.0786    0.0000 C   0  0  0  0  0  0
   -2.5398    1.7931    0.0000 C   0  0  0  0  0  0
   -2.9523    2.5076    0.0000 C   0  0  0  0  0  0
   -2.5398    3.2220    0.0000 C   0  0  0  0  0  0
   -1.7148    3.2220    0.0000 C   0  0  0  0  0  0
   -1.3023    2.5076    0.0000 C   0  0  0  0  0  0
   -0.4773    2.5076    0.0000 C   0  0  0  0  0  0
    0.0076    3.1750    0.0000 N   0  0  0  0  0  0
    0.7922    2.9201    0.0000 C   0  0  0  0  0  0
    1.5067    3.3326    0.0000 C   0  0  0  0  0  0
    2.2212    2.9201    0.0000 C   0  0  0  0  0  0
    2.2212    2.0951    0.0000 C   0  0  0  0  0  0
    2.9357    1.6826    0.0000 F   0  0  0  0  0  0
    1.5067    1.6826    0.0000 C   0  0  0  0  0  0
    0.7922    2.0951    0.0000 C   0  0  0  0  0  0
    0.0076    1.8401    0.0000 N   0  0  0  0  0  0
   -1.7148    1.7931    0.0000 C   0  0  0  0  0  0
   -2.5398    0.3642    0.0000 C   0  0  0  0  0  0
   -2.9523   -0.3503    0.0000 C   0  0  0  0  0  0
   -2.9523   -3.2082    0.0000 C   0  0  0  0  0  0
   -2.5398   -3.9227    0.0000 C   0  0  0  0  0  0
  1  2  1  0  0  0
  2  3  1  0  0  0
  2 33  1  0  0  0
  3  4  1  0  0  0
  4  5  1  0  0  0
  5  6  1  0  0  0
  5 32  1  0  0  0
  6  7  1  0  0  0
  7  8  2  0  0  0
  7  9  1  0  0  0
  9 10  1  0  0  0
 10 11  2  0  0  0
 10 31  1  0  0  0
 11 12  1  0  0  0
 12 13  2  0  0  0
 13 14  1  0  0  0
 13 30  1  0  0  0
 14 15  2  0  0  0
 14 29  1  0  0  0
 15 16  1  0  0  0
 16 17  2  0  0  0
 17 18  1  0  0  0
 18 19  1  0  0  0
 18 29  2  0  0  0
 19 20  2  0  0  0
 19 28  1  0  0  0
 20 21  1  0  0  0
 21 22  2  0  0  0
 21 27  1  0  0  0
 22 23  1  0  0  0
 23 24  2  0  0  0
 24 25  1  0  0  0
 24 26  1  0  0  0
 26 27  1  0  0  0
 27 28  2  0  0  0
 30 31  2  0  0  0
 32 33  1  0  0  0
M  END
> <Outcome>
Inactive

$$$$

                    3D
 Structure written by MMmdl.
 39 45  0  0  1  0            999 V2000
    1.3806    1.2698    0.0000 C   0  0  0  0  0  0
    1.1257    0.4852    0.0000 N   0  0  0  0  0  0
    1.6777   -0.1279    0.0000 C   0  0  0  0  0  0
    1.4228   -0.9125    0.0000 C   0  0  0  0  0  0
    0.6158   -1.0840    0.0000 N   0  0  0  0  0  0
    0.3609   -1.8687    0.0000 C   0  0  0  0  0  0
    0.9129   -2.4818    0.0000 C   0  0  0  0  0  0
    0.6580   -3.2664    0.0000 C   0  0  0  0  0  0
   -0.1490   -3.4379    0.0000 N   0  0  0  0  0  0
   -0.7010   -2.8248    0.0000 C   0  0  0  0  0  0
   -1.5080   -2.9963    0.0000 C   0  0  0  0  0  0
   -2.0600   -2.3832    0.0000 C   0  0  0  0  0  0
   -1.8051   -1.5986    0.0000 C   0  0  0  0  0  0
   -0.9981   -1.4271    0.0000 C   0  0  0  0  0  0
   -0.4461   -2.0402    0.0000 C   0  0  0  0  0  0
   -2.4725   -1.1137    0.0000 N   0  0  0  0  0  0
   -2.4725   -0.2887    0.0000 C   0  0  0  0  0  0
   -1.7581    0.1238    0.0000 O   0  0  0  0  0  0
   -3.1870    0.1238    0.0000 N   0  0  0  0  0  0
   -3.1870    0.9488    0.0000 C   0  0  0  0  0  0
   -3.9015    1.3613    0.0000 C   0  0  0  0  0  0
   -3.9015    2.1863    0.0000 C   0  0  0  0  0  0
   -3.1870    2.5988    0.0000 C   0  0  0  0  0  0
   -3.1870    3.4238    0.0000 C   0  0  0  0  0  0
   -3.9015    3.8363    0.0000 C   0  0  0  0  0  0
   -3.9015    4.6613    0.0000 C   0  0  0  0  0  0
   -3.1870    5.0738    0.0000 N   0  0  0  0  0  0
   -2.4725    4.6613    0.0000 C   0  0  0  0  0  0
   -2.4725    3.8363    0.0000 C   0  0  0  0  0  0
   -2.4725    2.1863    0.0000 C   0  0  0  0  0  0
   -1.7581    2.5988    0.0000 C   0  0  0  0  0  0
   -1.0436    2.1863    0.0000 C   0  0  0  0  0  0
   -1.0436    1.3613    0.0000 C   0  0  0  0  0  0
   -1.7581    0.9488    0.0000 C   0  0  0  0  0  0
   -2.4725    1.3613    0.0000 C   0  0  0  0  0  0
   -3.1400   -1.5986    0.0000 C   0  0  0  0  0  0
   -2.8850   -2.3832    0.0000 C   0  0  0  0  0  0
    0.0638   -0.4709    0.0000 C   0  0  0  0  0  0
    0.3187    0.3137    0.0000 C   0  0  0  0  0  0
  1  2  1  0  0  0
  2  3  1  0  0  0
  2 39  1  0  0  0
  3  4  1  0  0  0
  4  5  1  0  0  0
  5  6  1  0  0  0
  5 38  1  0  0  0
  6  7  2  0  0  0
  6 15  1  0  0  0
  7  8  1  0  0  0
  8  9  2  0  0  0
  9 10  1  0  0  0
 10 11  1  0  0  0
 10 15  2  0  0  0
 11 12  2  0  0  0
 12 13  1  0  0  0
 12 37  1  0  0  0
 13 14  2  0  0  0
 13 16  1  0  0  0
 14 15  1  0  0  0
 16 17  1  0  0  0
 16 36  1  0  0  0
 17 18  2  0  0  0
 17 19  1  0  0  0
 19 20  1  0  0  0
 20 21  2  0  0  0
 20 35  1  0  0  0
 21 22  1  0  0  0
 22 23  2  0  0  0
 23 24  1  0  0  0
 23 30  1  0  0  0
 24 25  2  0  0  0
 24 29  1  0  0  0
 25 26  1  0  0  0
 26 27  2  0  0  0
 27 28  1  0  0  0
 28 29  2  0  0  0
 30 31  1  0  0  0
 30 35  2  0  0  0
 31 32  2  0  0  0
 32 33  1  0  0  0
 33 34  2  0  0  0
 34 35  1  0  0  0
 36 37  1  0  0  0
 38 39  1  0  0  0
M  END
> <Outcome>
Inactive

$$$$

                    3D
 Structure written by MMmdl.
 39 42  0  0  1  0            999 V2000
   -6.6346   -1.0404    0.0000 C   0  0  0  0  0  0
   -6.2221   -0.3259    0.0000 O   0  0  0  0  0  0
   -6.6346    0.3886    0.0000 C   0  0  0  0  0  0
   -7.4596    0.3886    0.0000 C   0  0  0  0  0  0
   -7.8721    1.1030    0.0000 C   0  0  0  0  0  0
   -7.4596    1.8175    0.0000 C   0  0  0  0  0  0
   -6.6346    1.8175    0.0000 C   0  0  0  0  0  0
   -6.2221    1.1030    0.0000 C   0  0  0  0  0  0
   -5.3971    1.1030    0.0000 N   0  0  0  0  0  0
   -4.9846    1.8175    0.0000 C   0  0  0  0  0  0
   -4.1596    1.8175    0.0000 C   0  0  0  0  0  0
   -3.7471    1.1030    0.0000 N   0  0  0  0  0  0
   -2.9221    1.1030    0.0000 C   0  0  0  0  0  0
   -2.5096    0.3886    0.0000 C   0  0  0  0  0  0
   -1.6846    0.3886    0.0000 C   0  0  0  0  0  0
   -1.2721   -0.3259    0.0000 C   0  0  0  0  0  0
   -0.4471   -0.3259    0.0000 N   0  0  0  0  0  0
   -0.0346   -1.0404    0.0000 C   0  0  0  0  0  0
   -0.4471   -1.7548    0.0000 O   0  0  0  0  0  0
    0.7904   -1.0404    0.0000 N   0  0  0  0  0  0
    1.2029   -1.7548    0.0000 C   0  0  0  0  0  0
    2.0279   -1.7548    0.0000 C   0  0  0  0  0  0
    2.4404   -2.4693    0.0000 C   0  0  0  0  0  0
    2.0279   -3.1838    0.0000 C   0  0  0  0  0  0
    1.2029   -3.1838    0.0000 C   0  0  0  0  0  0
    0.7904   -3.8983    0.0000 Cl  0  0  0  0  0  0
    0.7904   -2.4693    0.0000 C   0  0  0  0  0  0
   -0.0346    0.3886    0.0000 C   0  0  0  0  0  0
    0.7904    0.3886    0.0000 O   0  0  0  0  0  0
   -0.4471    1.1030    0.0000 N   0  0  0  0  0  0
   -0.0346    1.8175    0.0000 C   0  0  0  0  0  0
   -0.4471    2.5320    0.0000 C   0  0  0  0  0  0
   -0.0346    3.2465    0.0000 C   0  0  0  0  0  0
    0.7904    3.2465    0.0000 C   0  0  0  0  0  0
    1.2029    2.5320    0.0000 C   0  0  0  0  0  0
    2.0279    2.5320    0.0000 Cl  0  0  0  0  0  0
    0.7904    1.8175    0.0000 C   0  0  0  0  0  0
   -4.1596    0.3886    0.0000 C   0  0  0  0  0  0
   -4.9846    0.3886    0.0000 C   0  0  0  0  0  0
  1  2  1  0  0  0
  2  3  1  0  0  0
  3  4  2  0  0  0
  3  8  1  0  0  0
  4  5  1  0  0  0
  5  6  2  0  0  0
  6  7  1  0  0  0
  7  8  2  0  0  0
  8  9  1  0  0  0
  9 10  1  0  0  0
  9 39  1  0  0  0
 10 11  1  0  0  0
 11 12  1  0  0  0
 12 13  1  0  0  0
 12 38  1  0  0  0
 13 14  1  0  0  0
 14 15  1  0  0  0
 15 16  1  0  0  0
 16 17  1  0  0  0
 17 18  1  0  0  0
 17 28  1  0  0  0
 18 19  2  0  0  0
 18 20  1  0  0  0
 20 21  1  0  0  0
 21 22  2  0  0  0
 21 27  1  0  0  0
 22 23  1  0  0  0
 23 24  2  0  0  0
 24 25  1  0  0  0
 25 26  1  0  0  0
 25 27  2  0  0  0
 28 29  2  0  0  0
 28 30  1  0  0  0
 30 31  1  0  0  0
 31 32  2  0  0  0
 31 37  1  0  0  0
 32 33  1  0  0  0
 33 34  2  0  0  0
 34 35  1  0  0  0
 35 36  1  0  0  0
 35 37  2  0  0  0
 38 39  1  0  0  0
M  END
> <Outcome>
Inactive

$$$$

                    3D
 Structure written by MMmdl.
 34 38  0  0  1  0            999 V2000
    1.1301    1.1872    0.0000 O   0  0  0  0  0  0
    1.5426    0.4727    0.0000 C   0  0  0  0  0  0
    1.1301   -0.2418    0.0000 N   0  0  0  0  0  0
    0.3051   -0.2418    0.0000 C   0  0  0  0  0  0
   -0.1074   -0.9562    0.0000 C   0  0  0  0  0  0
   -0.9324   -0.9562    0.0000 C   0  0  0  0  0  0
   -1.3449   -0.2418    0.0000 N   0  0  0  0  0  0
   -2.1699   -0.2418    0.0000 C   0  0  0  0  0  0
   -2.5824    0.4727    0.0000 C   0  0  0  0  0  0
   -3.4074    0.4727    0.0000 C   0  0  0  0  0  0
   -3.8199    1.1872    0.0000 C   0  0  0  0  0  0
   -3.4074    1.9017    0.0000 C   0  0  0  0  0  0
   -2.5824    1.9017    0.0000 C   0  0  0  0  0  0
   -2.1699    1.1872    0.0000 C   0  0  0  0  0  0
   -0.9324    0.4727    0.0000 C   0  0  0  0  0  0
   -0.1074    0.4727    0.0000 C   0  0  0  0  0  0
    2.3676    0.4727    0.0000 C   0  0  0  0  0  0
    2.7801    1.1872    0.0000 C   0  0  0  0  0  0
    3.6051    1.1872    0.0000 C   0  0  0  0  0  0
    4.0176    0.4727    0.0000 C   0  0  0  0  0  0
    4.8426    0.4727    0.0000 C   0  0  0  0  0  0
    5.3275    1.1401    0.0000 N   0  0  0  0  0  0
    6.1121    0.8852    0.0000 C   0  0  0  0  0  0
    6.8266    1.2977    0.0000 C   0  0  0  0  0  0
    7.5411    0.8852    0.0000 C   0  0  0  0  0  0
    8.2555    1.2977    0.0000 Cl  0  0  0  0  0  0
    7.5411    0.0602    0.0000 C   0  0  0  0  0  0
    8.2555   -0.3523    0.0000 Cl  0  0  0  0  0  0
    6.8266   -0.3523    0.0000 C   0  0  0  0  0  0
    6.1121    0.0602    0.0000 C   0  0  0  0  0  0
    5.3275   -0.1947    0.0000 N   0  0  0  0  0  0
    3.6051   -0.2418    0.0000 C   0  0  0  0  0  0
    4.0176   -0.9562    0.0000 F   0  0  0  0  0  0
    2.7801   -0.2418    0.0000 C   0  0  0  0  0  0
  1  2  2  0  0  0
  2  3  1  0  0  0
  2 17  1  0  0  0
  3  4  1  0  0  0
  4  5  1  0  0  0
  4 16  1  0  0  0
  5  6  1  0  0  0
  6  7  1  0  0  0
  7  8  1  0  0  0
  7 15  1  0  0  0
  8  9  1  0  0  0
  9 10  2  0  0  0
  9 14  1  0  0  0
 10 11  1  0  0  0
 11 12  2  0  0  0
 12 13  1  0  0  0
 13 14  2  0  0  0
 15 16  1  0  0  0
 17 18  2  0  0  0
 17 34  1  0  0  0
 18 19  1  0  0  0
 19 20  2  0  0  0
 20 21  1  0  0  0
 20 32  1  0  0  0
 21 22  2  0  0  0
 21 31  1  0  0  0
 22 23  1  0  0  0
 23 24  2  0  0  0
 23 30  1  0  0  0
 24 25  1  0  0  0
 25 26  1  0  0  0
 25 27  2  0  0  0
 27 28  1  0  0  0
 27 29  1  0  0  0
 29 30  1  0  0  0
 30 31  2  0  0  0
 32 33  1  0  0  0
 32 34  2  0  0  0
M  END
> <Outcome>
Inactive

$$$$

                    3D
 Structure written by MMmdl.
 49 54  0  0  1  0            999 V2000
   -1.8217   -2.9559    0.0000 C   0  0  0  0  0  0
   -1.1072   -2.5434    0.0000 N   0  0  0  0  0  0
   -1.1072   -1.7184    0.0000 C   0  0  0  0  0  0
   -0.3927   -1.3059    0.0000 C   0  0  0  0  0  0
    0.3217   -1.7184    0.0000 C   0  0  0  0  0  0
    1.0362   -1.3059    0.0000 N   0  0  0  0  0  0
    1.7507   -1.7184    0.0000 C   0  0  0  0  0  0
    2.4652   -1.3059    0.0000 C   0  0  0  0  0  0
    2.4652   -0.4809    0.0000 C   0  0  0  0  0  0
    3.1796   -0.0684    0.0000 C   0  0  0  0  0  0
    3.8941   -0.4809    0.0000 C   0  0  0  0  0  0
    4.6086   -0.0684    0.0000 C   0  0  0  0  0  0
    4.6086    0.7566    0.0000 C   0  0  0  0  0  0
    5.3230    1.1691    0.0000 C   0  0  0  0  0  0
    6.0375    0.7566    0.0000 C   0  0  0  0  0  0
    6.7520    1.1691    0.0000 C   0  0  0  0  0  0
    7.4665    1.5816    0.0000 F   0  0  0  0  0  0
    6.3395    1.8836    0.0000 F   0  0  0  0  0  0
    7.1645    0.4546    0.0000 F   0  0  0  0  0  0
    6.0375   -0.0684    0.0000 C   0  0  0  0  0  0
    5.3230   -0.4809    0.0000 C   0  0  0  0  0  0
    3.8941   -1.3059    0.0000 N   0  0  0  0  0  0
    3.1796   -1.7184    0.0000 C   0  0  0  0  0  0
    1.0362   -0.4809    0.0000 C   0  0  0  0  0  0
    1.7507   -0.0684    0.0000 O   0  0  0  0  0  0
    0.3217   -0.0684    0.0000 C   0  0  0  0  0  0
    0.3217    0.7566    0.0000 N   0  0  0  0  0  0
   -0.3927    1.1691    0.0000 C   0  0  0  0  0  0
   -1.1072    0.7566    0.0000 C   0  0  0  0  0  0
   -1.8217    1.1691    0.0000 C   0  0  0  0  0  0
   -1.8217    1.9941    0.0000 C   0  0  0  0  0  0
   -1.1072    2.4066    0.0000 C   0  0  0  0  0  0
   -1.1072    3.2316    0.0000 C   0  0  0  0  0  0
   -1.8217    3.6441    0.0000 C   0  0  0  0  0  0
   -2.5361    3.2316    0.0000 C   0  0  0  0  0  0
   -3.2506    3.6441    0.0000 F   0  0  0  0  0  0
   -2.5361    2.4066    0.0000 C   0  0  0  0  0  0
   -3.2506    1.9941    0.0000 F   0  0  0  0  0  0
   -0.3927    1.9941    0.0000 C   0  0  0  0  0  0
    0.3217    2.4066    0.0000 C   0  0  0  0  0  0
    0.3217    3.2316    0.0000 O   0  0  0  0  0  0
    1.0362    1.9941    0.0000 C   0  0  0  0  0  0
    1.7507    2.4066    0.0000 C   0  0  0  0  0  0
    2.4652    1.9941    0.0000 C   0  0  0  0  0  0
    2.4652    1.1691    0.0000 C   0  0  0  0  0  0
    1.7507    0.7566    0.0000 C   0  0  0  0  0  0
    1.0362    1.1691    0.0000 C   0  0  0  0  0  0
    0.3217   -2.5434    0.0000 C   0  0  0  0  0  0
   -0.3927   -2.9559    0.0000 C   0  0  0  0  0  0
  1  2  1  0  0  0
  2  3  1  0  0  0
  2 49  1  0  0  0
  3  4  1  0  0  0
  4  5  1  0  0  0
  5  6  1  0  0  0
  5 48  1  0  0  0
  6  7  1  0  0  0
  6 24  1  0  0  0
  7  8  1  0  0  0
  8  9  2  0  0  0
  8 23  1  0  0  0
  9 10  1  0  0  0
 10 11  2  0  0  0
 11 12  1  0  0  0
 11 22  1  0  0  0
 12 13  2  0  0  0
 12 21  1  0  0  0
 13 14  1  0  0  0
 14 15  2  0  0  0
 15 16  1  0  0  0
 15 20  1  0  0  0
 16 17  1  0  0  0
 16 18  1  0  0  0
 16 19  1  0  0  0
 20 21  2  0  0  0
 22 23  2  0  0  0
 24 25  2  0  0  0
 24 26  1  0  0  0
 26 27  1  0  0  0
 27 28  1  0  0  0
 27 47  1  0  0  0
 28 29  1  0  0  0
 28 39  2  0  0  0
 29 30  1  0  0  0
 30 31  1  0  0  0
 31 32  2  0  0  0
 31 37  1  0  0  0
 32 33  1  0  0  0
 33 34  2  0  0  0
 34 35  1  0  0  0
 35 36  1  0  0  0
 35 37  2  0  0  0
 37 38  1  0  0  0
 39 40  1  0  0  0
 40 41  2  0  0  0
 40 42  1  0  0  0
 42 43  2  0  0  0
 42 47  1  0  0  0
 43 44  1  0  0  0
 44 45  2  0  0  0
 45 46  1  0  0  0
 46 47  2  0  0  0
 48 49  1  0  0  0
M  END
> <Outcome>
Inactive

$$$$

                    3D
 Structure written by MMmdl.
 41 45  0  0  1  0            999 V2000
   -1.3754    2.4779    0.0000 C   0  0  0  0  0  0
   -0.5504    2.4779    0.0000 C   0  0  0  0  0  0
   -0.0655    3.1453    0.0000 N   0  0  0  0  0  0
    0.7191    2.8904    0.0000 C   0  0  0  0  0  0
    1.4336    3.3029    0.0000 C   0  0  0  0  0  0
    1.4336    4.1279    0.0000 C   0  0  0  0  0  0
    2.1481    2.8904    0.0000 C   0  0  0  0  0  0
    2.1481    2.0654    0.0000 C   0  0  0  0  0  0
    2.8625    1.6529    0.0000 N   0  0  0  0  0  0
    3.5770    2.0654    0.0000 S   0  0  0  0  0  0
    4.2915    2.4779    0.0000 C   0  0  0  0  0  0
    3.1645    2.7798    0.0000 O   0  0  0  0  0  0
    3.9895    1.3509    0.0000 O   0  0  0  0  0  0
    1.4336    1.6529    0.0000 C   0  0  0  0  0  0
    0.7191    2.0654    0.0000 C   0  0  0  0  0  0
   -0.0655    1.8104    0.0000 C   0  0  0  0  0  0
   -0.3204    1.0258    0.0000 C   0  0  0  0  0  0
    0.2316    0.4127    0.0000 C   0  0  0  0  0  0
   -0.0233   -0.3719    0.0000 C   0  0  0  0  0  0
   -0.8303   -0.5434    0.0000 N   0  0  0  0  0  0
   -1.0852   -1.3280    0.0000 C   0  0  0  0  0  0
   -1.8922   -1.4996    0.0000 C   0  0  0  0  0  0
   -2.1472   -2.2842    0.0000 C   0  0  0  0  0  0
   -2.9541   -2.4557    0.0000 C   0  0  0  0  0  0
   -3.5062   -1.8426    0.0000 N   0  0  0  0  0  0
   -4.3131   -2.0142    0.0000 C   0  0  0  0  0  0
   -4.5681   -2.7988    0.0000 O   0  0  0  0  0  0
   -4.8652   -1.4011    0.0000 C   0  0  0  0  0  0
   -5.6721   -1.5726    0.0000 C   0  0  0  0  0  0
   -6.2242   -0.9595    0.0000 C   0  0  0  0  0  0
   -7.0311   -1.1310    0.0000 C   0  0  0  0  0  0
   -7.5832   -0.5179    0.0000 C   0  0  0  0  0  0
   -7.3282    0.2667    0.0000 C   0  0  0  0  0  0
   -7.8803    0.8798    0.0000 Cl  0  0  0  0  0  0
   -6.5213    0.4382    0.0000 C   0  0  0  0  0  0
   -6.2663    1.2228    0.0000 Cl  0  0  0  0  0  0
   -5.9692   -0.1749    0.0000 C   0  0  0  0  0  0
   -3.2512   -1.0580    0.0000 C   0  0  0  0  0  0
   -2.4443   -0.8865    0.0000 C   0  0  0  0  0  0
   -1.3823    0.0697    0.0000 C   0  0  0  0  0  0
   -1.1274    0.8543    0.0000 C   0  0  0  0  0  0
  1  2  1  0  0  0
  2  3  2  0  0  0
  2 16  1  0  0  0
  3  4  1  0  0  0
  4  5  2  0  0  0
  4 15  1  0  0  0
  5  6  1  0  0  0
  5  7  1  0  0  0
  7  8  2  0  0  0
  8  9  1  0  0  0
  8 14  1  0  0  0
  9 10  1  0  0  0
 10 11  1  0  0  0
 10 12  2  0  0  0
 10 13  2  0  0  0
 14 15  1  0  0  0
 15 16  2  0  0  0
 16 17  1  0  0  0
 17 18  1  0  0  0
 17 41  1  0  0  0
 18 19  1  0  0  0
 19 20  1  0  0  0
 20 21  1  0  0  0
 20 40  1  0  0  0
 21 22  1  0  0  0
 22 23  1  0  0  0
 22 39  1  0  0  0
 23 24  1  0  0  0
 24 25  1  0  0  0
 25 26  1  0  0  0
 25 38  1  0  0  0
 26 27  2  0  0  0
 26 28  1  0  0  0
 28 29  2  0  0  0
 29 30  1  0  0  0
 30 31  2  0  0  0
 30 37  1  0  0  0
 31 32  1  0  0  0
 32 33  2  0  0  0
 33 34  1  0  0  0
 33 35  1  0  0  0
 35 36  1  0  0  0
 35 37  2  0  0  0
 38 39  1  0  0  0
 40 41  1  0  0  0
M  END
> <Outcome>
Inactive

$$$$

                    3D
 Structure written by MMmdl.
 30 33  0  0  1  0            999 V2000
   -0.2448   -1.8239    0.0000 O   0  0  0  0  0  0
    0.4697   -1.4114    0.0000 C   0  0  0  0  0  0
    1.1842   -1.8239    0.0000 N   0  0  0  0  0  0
    1.1842   -2.6489    0.0000 C   0  0  0  0  0  0
    1.8986   -3.0614    0.0000 C   0  0  0  0  0  0
    1.8986   -3.8864    0.0000 C   0  0  0  0  0  0
    2.6131   -4.2989    0.0000 C   0  0  0  0  0  0
    2.6131   -5.1239    0.0000 C   0  0  0  0  0  0
    1.8986   -5.5364    0.0000 C   0  0  0  0  0  0
    1.1842   -5.1239    0.0000 C   0  0  0  0  0  0
    1.1842   -4.2989    0.0000 C   0  0  0  0  0  0
    0.4697   -3.8864    0.0000 F   0  0  0  0  0  0
    0.4697   -0.5864    0.0000 C   0  0  0  0  0  0
   -0.2448   -0.1739    0.0000 C   0  0  0  0  0  0
   -0.2448    0.6511    0.0000 C   0  0  0  0  0  0
    0.4697    1.0636    0.0000 C   0  0  0  0  0  0
    0.4697    1.8886    0.0000 N   0  0  0  0  0  0
   -0.2448    2.3011    0.0000 C   0  0  0  0  0  0
   -0.2448    3.1261    0.0000 C   0  0  0  0  0  0
    0.4697    3.5386    0.0000 N   0  0  0  0  0  0
    0.4697    4.3636    0.0000 C   0  0  0  0  0  0
   -0.2448    4.7761    0.0000 C   0  0  0  0  0  0
   -0.2448    5.6011    0.0000 C   0  0  0  0  0  0
    0.4697    6.0136    0.0000 N   0  0  0  0  0  0
    1.1842    5.6011    0.0000 C   0  0  0  0  0  0
    1.1842    4.7761    0.0000 C   0  0  0  0  0  0
    1.1842    3.1261    0.0000 C   0  0  0  0  0  0
    1.1842    2.3011    0.0000 C   0  0  0  0  0  0
    1.1842    0.6511    0.0000 C   0  0  0  0  0  0
    1.1842   -0.1739    0.0000 N   0  0  0  0  0  0
  1  2  2  0  0  0
  2  3  1  0  0  0
  2 13  1  0  0  0
  3  4  1  0  0  0
  4  5  1  0  0  0
  5  6  1  0  0  0
  6  7  2  0  0  0
  6 11  1  0  0  0
  7  8  1  0  0  0
  8  9  2  0  0  0
  9 10  1  0  0  0
 10 11  2  0  0  0
 11 12  1  0  0  0
 13 14  2  0  0  0
 13 30  1  0  0  0
 14 15  1  0  0  0
 15 16  2  0  0  0
 16 17  1  0  0  0
 16 29  1  0  0  0
 17 18  1  0  0  0
 17 28  1  0  0  0
 18 19  1  0  0  0
 19 20  1  0  0  0
 20 21  1  0  0  0
 20 27  1  0  0  0
 21 22  2  0  0  0
 21 26  1  0  0  0
 22 23  1  0  0  0
 23 24  2  0  0  0
 24 25  1  0  0  0
 25 26  2  0  0  0
 27 28  1  0  0  0
 29 30  2  0  0  0
M  END
> <Outcome>
Inactive

$$$$

                    3D
 Structure written by MMmdl.
 29 32  0  0  1  0            999 V2000
   -2.7122   -0.2961    0.0000 C   0  0  0  0  0  0
   -2.7122    0.5289    0.0000 C   0  0  0  0  0  0
   -3.4267    0.9414    0.0000 C   0  0  0  0  0  0
   -3.4267    1.7664    0.0000 C   0  0  0  0  0  0
   -4.1412    2.1789    0.0000 Cl  0  0  0  0  0  0
   -2.7122    2.1789    0.0000 C   0  0  0  0  0  0
   -1.9978    1.7664    0.0000 C   0  0  0  0  0  0
   -1.9978    0.9414    0.0000 C   0  0  0  0  0  0
   -1.2833    0.5289    0.0000 N   0  0  0  0  0  0
   -0.5688    0.9414    0.0000 C   0  0  0  0  0  0
   -0.5688    1.7664    0.0000 O   0  0  0  0  0  0
    0.1457    0.5289    0.0000 N   0  0  0  0  0  0
    0.8601    0.9414    0.0000 C   0  0  0  0  0  0
    0.8601    1.7664    0.0000 C   0  0  0  0  0  0
    1.5746    2.1789    0.0000 C   0  0  0  0  0  0
    2.2891    1.7664    0.0000 C   0  0  0  0  0  0
    3.0035    2.1789    0.0000 N   0  0  0  0  0  0
    3.7180    1.7664    0.0000 C   0  0  0  0  0  0
    3.7180    0.9414    0.0000 C   0  0  0  0  0  0
    3.0035    0.5289    0.0000 C   0  0  0  0  0  0
    3.0035   -0.2961    0.0000 N   0  0  0  0  0  0
    3.7180   -0.7086    0.0000 C   0  0  0  0  0  0
    3.7180   -1.5336    0.0000 C   0  0  0  0  0  0
    3.0035   -1.9461    0.0000 N   0  0  0  0  0  0
    3.0035   -2.7711    0.0000 C   0  0  0  0  0  0
    2.2891   -1.5336    0.0000 C   0  0  0  0  0  0
    2.2891   -0.7086    0.0000 C   0  0  0  0  0  0
    2.2891    0.9414    0.0000 C   0  0  0  0  0  0
    1.5746    0.5289    0.0000 C   0  0  0  0  0  0
  1  2  1  0  0  0
  2  3  2  0  0  0
  2  8  1  0  0  0
  3  4  1  0  0  0
  4  5  1  0  0  0
  4  6  2  0  0  0
  6  7  1  0  0  0
  7  8  2  0  0  0
  8  9  1  0  0  0
  9 10  1  0  0  0
 10 11  2  0  0  0
 10 12  1  0  0  0
 12 13  1  0  0  0
 13 14  2  0  0  0
 13 29  1  0  0  0
 14 15  1  0  0  0
 15 16  2  0  0  0
 16 17  1  0  0  0
 16 28  1  0  0  0
 17 18  2  0  0  0
 18 19  1  0  0  0
 19 20  2  0  0  0
 20 21  1  0  0  0
 20 28  1  0  0  0
 21 22  1  0  0  0
 21 27  1  0  0  0
 22 23  1  0  0  0
 23 24  1  0  0  0
 24 25  1  0  0  0
 24 26  1  0  0  0
 26 27  1  0  0  0
 28 29  2  0  0  0
M  END
> <Outcome>
Inactive

$$$$

                    3D
 Structure written by MMmdl.
 31 34  0  0  1  0            999 V2000
    1.2039   -4.8438    0.0000 C   0  0  0  0  0  0
    1.5395   -4.0901    0.0000 C   0  0  0  0  0  0
    2.3599   -4.0039    0.0000 C   0  0  0  0  0  0
    1.0545   -3.4227    0.0000 C   0  0  0  0  0  0
    1.3901   -2.6690    0.0000 C   0  0  0  0  0  0
    0.9052   -2.0016    0.0000 N   0  0  0  0  0  0
    0.0802   -2.0016    0.0000 C   0  0  0  0  0  0
   -0.1748   -1.2169    0.0000 C   0  0  0  0  0  0
    0.4927   -0.7320    0.0000 C   0  0  3  0  0  0
    0.4927    0.0930    0.0000 O   0  0  0  0  0  0
    1.2071    0.5055    0.0000 C   0  0  0  0  0  0
    1.2071    1.3305    0.0000 C   0  0  0  0  0  0
    1.9216    1.7430    0.0000 C   0  0  0  0  0  0
    2.6361    1.3305    0.0000 C   0  0  0  0  0  0
    3.3506    1.7430    0.0000 N   0  0  0  0  0  0
    3.3506    2.5680    0.0000 C   0  0  0  0  0  0
    2.6361    2.9805    0.0000 O   0  0  0  0  0  0
    4.0650    2.9805    0.0000 C   0  0  0  0  0  0
    4.0650    3.8055    0.0000 C   0  0  0  0  0  0
    4.7795    4.2180    0.0000 C   0  0  0  0  0  0
    5.4940    3.8055    0.0000 C   0  0  0  0  0  0
    6.2084    4.2180    0.0000 N   0  0  0  0  0  0
    6.9229    3.8055    0.0000 C   0  0  0  0  0  0
    6.9229    2.9805    0.0000 C   0  0  0  0  0  0
    6.2084    2.5680    0.0000 C   0  0  0  0  0  0
    5.4940    2.9805    0.0000 C   0  0  0  0  0  0
    4.7795    2.5680    0.0000 C   0  0  0  0  0  0
    2.6361    0.5055    0.0000 C   0  0  0  0  0  0
    1.9216    0.0930    0.0000 C   0  0  0  0  0  0
    1.9216   -0.7320    0.0000 Cl  0  0  0  0  0  0
    1.1601   -1.2169    0.0000 C   0  0  0  0  0  0
  1  2  1  0  0  0
  2  3  1  0  0  0
  2  4  1  0  0  0
  4  5  1  0  0  0
  5  6  1  0  0  0
  6  7  1  0  0  0
  6 31  1  0  0  0
  7  8  1  0  0  0
  8  9  1  0  0  0
  9 10  1  0  0  0
  9 31  1  0  0  0
 10 11  1  0  0  0
 11 12  2  0  0  0
 11 29  1  0  0  0
 12 13  1  0  0  0
 13 14  2  0  0  0
 14 15  1  0  0  0
 14 28  1  0  0  0
 15 16  1  0  0  0
 16 17  2  0  0  0
 16 18  1  0  0  0
 18 19  2  0  0  0
 18 27  1  0  0  0
 19 20  1  0  0  0
 20 21  2  0  0  0
 21 22  1  0  0  0
 21 26  1  0  0  0
 22 23  2  0  0  0
 23 24  1  0  0  0
 24 25  2  0  0  0
 25 26  1  0  0  0
 26 27  2  0  0  0
 28 29  2  0  0  0
 29 30  1  0  0  0
M  END
> <Outcome>
Inactive

$$$$

                    3D
 Structure written by MMmdl.
 26 29  0  0  1  0            999 V2000
   -0.2874   -0.5518    0.0000 O   0  0  0  0  0  0
   -0.6230   -1.3055    0.0000 C   0  0  0  0  0  0
   -1.4435   -1.3917    0.0000 N   0  0  0  0  0  0
   -1.9284   -0.7243    0.0000 C   0  0  3  0  0  0
   -2.7534   -0.7243    0.0000 C   0  0  0  0  0  0
   -3.0083    0.0604    0.0000 C   0  0  0  0  0  0
   -2.3409    0.5453    0.0000 N   0  0  0  0  0  0
   -2.3409    1.3703    0.0000 C   0  0  0  0  0  0
   -3.0554    1.7828    0.0000 C   0  0  0  0  0  0
   -3.0554    2.6078    0.0000 C   0  0  0  0  0  0
   -2.3409    3.0203    0.0000 N   0  0  0  0  0  0
   -1.6264    2.6078    0.0000 C   0  0  0  0  0  0
   -0.9119    3.0203    0.0000 C   0  0  0  0  0  0
   -0.1975    2.6078    0.0000 C   0  0  0  0  0  0
    0.5170    3.0203    0.0000 Cl  0  0  0  0  0  0
   -0.1975    1.7828    0.0000 C   0  0  0  0  0  0
   -0.9119    1.3703    0.0000 C   0  0  0  0  0  0
   -1.6264    1.7828    0.0000 C   0  0  0  0  0  0
   -1.6734    0.0604    0.0000 C   0  0  0  0  0  0
   -0.1381   -1.9729    0.0000 C   0  0  0  0  0  0
    0.6824   -1.8867    0.0000 C   0  0  0  0  0  0
    1.1673   -2.5541    0.0000 C   0  0  0  0  0  0
    0.8318   -3.3078    0.0000 C   0  0  0  0  0  0
    1.3167   -3.9752    0.0000 F   0  0  0  0  0  0
    0.0113   -3.3940    0.0000 C   0  0  0  0  0  0
   -0.4736   -2.7266    0.0000 C   0  0  0  0  0  0
  1  2  2  0  0  0
  2  3  1  0  0  0
  2 20  1  0  0  0
  3  4  1  0  0  0
  4  5  1  0  0  0
  4 19  1  0  0  0
  5  6  1  0  0  0
  6  7  1  0  0  0
  7  8  1  0  0  0
  7 19  1  0  0  0
  8  9  2  0  0  0
  8 18  1  0  0  0
  9 10  1  0  0  0
 10 11  2  0  0  0
 11 12  1  0  0  0
 12 13  1  0  0  0
 12 18  2  0  0  0
 13 14  2  0  0  0
 14 15  1  0  0  0
 14 16  1  0  0  0
 16 17  2  0  0  0
 17 18  1  0  0  0
 20 21  2  0  0  0
 20 26  1  0  0  0
 21 22  1  0  0  0
 22 23  2  0  0  0
 23 24  1  0  0  0
 23 25  1  0  0  0
 25 26  2  0  0  0
M  END
> <Outcome>
Inactive

$$$$

                    3D
 Structure written by MMmdl.
 38 43  0  0  1  0            999 V2000
   -6.3249    1.3632    0.0000 C   0  0  0  0  0  0
   -5.6104    1.7757    0.0000 N   0  0  0  0  0  0
   -5.6104    2.6007    0.0000 C   0  0  0  0  0  0
   -4.8959    3.0132    0.0000 C   0  0  0  0  0  0
   -4.1814    2.6007    0.0000 N   0  0  0  0  0  0
   -3.4670    3.0132    0.0000 C   0  0  0  0  0  0
   -3.4670    3.8382    0.0000 C   0  0  0  0  0  0
   -2.7525    4.2507    0.0000 C   0  0  0  0  0  0
   -2.0380    3.8382    0.0000 C   0  0  0  0  0  0
   -1.3236    4.2507    0.0000 N   0  0  0  0  0  0
   -0.6091    3.8382    0.0000 C   0  0  0  0  0  0
   -0.6091    3.0132    0.0000 C   0  0  0  0  0  0
   -1.3236    2.6007    0.0000 C   0  0  0  0  0  0
   -1.3236    1.7757    0.0000 C   0  0  0  0  0  0
   -0.6091    1.3632    0.0000 C   0  0  0  0  0  0
   -0.6091    0.5382    0.0000 N   0  0  0  0  0  0
    0.1054    0.1257    0.0000 C   0  0  0  0  0  0
    0.1054   -0.6993    0.0000 C   0  0  0  0  0  0
   -0.6091   -1.1118    0.0000 C   0  0  0  0  0  0
   -0.6091   -1.9368    0.0000 N   0  0  0  0  0  0
    0.1054   -2.3493    0.0000 C   0  0  0  0  0  0
    0.1054   -3.1743    0.0000 C   0  0  0  0  0  0
   -0.6091   -3.5868    0.0000 C   0  0  0  0  0  0
   -0.6091   -4.4118    0.0000 C   0  0  0  0  0  0
    0.1054   -4.8243    0.0000 C   0  0  0  0  0  0
    0.8199   -4.4118    0.0000 C   0  0  0  0  0  0
    1.5343   -4.8243    0.0000 N   0  0  0  0  0  0
    1.5343   -5.6493    0.0000 C   0  0  0  0  0  0
    2.2488   -6.0618    0.0000 O   0  0  0  0  0  0
    0.8199   -6.0618    0.0000 C   0  0  0  0  0  0
    0.1054   -5.6493    0.0000 O   0  0  0  0  0  0
    0.8199   -3.5868    0.0000 N   0  0  0  0  0  0
   -1.3236   -0.6993    0.0000 C   0  0  0  0  0  0
   -1.3236    0.1257    0.0000 C   0  0  0  0  0  0
   -2.0380    3.0132    0.0000 C   0  0  0  0  0  0
   -2.7525    2.6007    0.0000 N   0  0  0  0  0  0
   -4.1814    1.7757    0.0000 C   0  0  0  0  0  0
   -4.8959    1.3632    0.0000 C   0  0  0  0  0  0
  1  2  1  0  0  0
  2  3  1  0  0  0
  2 38  1  0  0  0
  3  4  1  0  0  0
  4  5  1  0  0  0
  5  6  1  0  0  0
  5 37  1  0  0  0
  6  7  2  0  0  0
  6 36  1  0  0  0
  7  8  1  0  0  0
  8  9  2  0  0  0
  9 10  1  0  0  0
  9 35  1  0  0  0
 10 11  2  0  0  0
 11 12  1  0  0  0
 12 13  2  0  0  0
 13 14  1  0  0  0
 13 35  1  0  0  0
 14 15  1  0  0  0
 15 16  1  0  0  0
 16 17  1  0  0  0
 16 34  1  0  0  0
 17 18  1  0  0  0
 18 19  1  0  0  0
 19 20  1  0  0  0
 19 33  1  0  0  0
 20 21  1  0  0  0
 21 22  1  0  0  0
 22 23  2  0  0  0
 22 32  1  0  0  0
 23 24  1  0  0  0
 24 25  2  0  0  0
 25 26  1  0  0  0
 25 31  1  0  0  0
 26 27  1  0  0  0
 26 32  2  0  0  0
 27 28  1  0  0  0
 28 29  2  0  0  0
 28 30  1  0  0  0
 30 31  1  0  0  0
 33 34  1  0  0  0
 35 36  2  0  0  0
 37 38  1  0  0  0
M  END
> <Outcome>
Inactive

$$$$

                    3D
 Structure written by MMmdl.
 31 34  0  0  1  0            999 V2000
   -3.5631    0.3545    0.0000 C   0  0  0  0  0  0
   -2.8487    0.7670    0.0000 O   0  0  0  0  0  0
   -2.1342    0.3545    0.0000 C   0  0  0  0  0  0
   -1.4197    0.7670    0.0000 C   0  0  0  0  0  0
   -0.7052    0.3545    0.0000 C   0  0  0  0  0  0
    0.0092    0.7670    0.0000 N   0  0  0  0  0  0
    0.7237    0.3545    0.0000 C   0  0  0  0  0  0
    1.4382    0.7670    0.0000 N   0  0  0  0  0  0
    1.4382    1.5920    0.0000 C   0  0  0  0  0  0
    2.1526    2.0045    0.0000 C   0  0  0  0  0  0
    2.8671    1.5920    0.0000 C   0  0  0  0  0  0
    3.5816    2.0045    0.0000 C   0  0  0  0  0  0
    4.2961    1.5920    0.0000 N   0  0  0  0  0  0
    3.5816    2.8295    0.0000 O   0  0  0  0  0  0
    2.8671    0.7670    0.0000 C   0  0  0  0  0  0
    2.1526    0.3545    0.0000 C   0  0  0  0  0  0
    0.7237   -0.4705    0.0000 N   0  0  0  0  0  0
    0.0092   -0.8830    0.0000 C   0  0  0  0  0  0
    0.0092   -1.7080    0.0000 N   0  0  0  0  0  0
    0.7237   -2.1205    0.0000 C   0  0  0  0  0  0
    0.7237   -2.9455    0.0000 C   0  0  0  0  0  0
    1.4382   -3.3580    0.0000 C   0  0  0  0  0  0
    1.4382   -4.1830    0.0000 C   0  0  0  0  0  0
    0.7237   -4.5955    0.0000 C   0  0  0  0  0  0
    0.0092   -4.1830    0.0000 C   0  0  0  0  0  0
    0.0092   -3.3580    0.0000 C   0  0  0  0  0  0
   -0.7052   -0.4705    0.0000 C   0  0  0  0  0  0
   -1.4197   -0.8830    0.0000 C   0  0  0  0  0  0
   -2.1342   -0.4705    0.0000 C   0  0  0  0  0  0
   -2.8487   -0.8830    0.0000 O   0  0  0  0  0  0
   -2.8487   -1.7080    0.0000 C   0  0  0  0  0  0
  1  2  1  0  0  0
  2  3  1  0  0  0
  3  4  2  0  0  0
  3 29  1  0  0  0
  4  5  1  0  0  0
  5  6  2  0  0  0
  5 27  1  0  0  0
  6  7  1  0  0  0
  7  8  1  0  0  0
  7 17  2  0  0  0
  8  9  1  0  0  0
  8 16  1  0  0  0
  9 10  1  0  0  0
 10 11  1  0  0  0
 11 12  1  0  0  0
 11 15  1  0  0  0
 12 13  1  0  0  0
 12 14  2  0  0  0
 15 16  1  0  0  0
 17 18  1  0  0  0
 18 19  1  0  0  0
 18 27  2  0  0  0
 19 20  1  0  0  0
 20 21  1  0  0  0
 21 22  2  0  0  0
 21 26  1  0  0  0
 22 23  1  0  0  0
 23 24  2  0  0  0
 24 25  1  0  0  0
 25 26  2  0  0  0
 27 28  1  0  0  0
 28 29  2  0  0  0
 29 30  1  0  0  0
 30 31  1  0  0  0
M  END
> <Outcome>
Inactive

$$$$

                    3D
 Structure written by MMmdl.
 34 38  0  0  1  0            999 V2000
   -4.9999   -2.6873    0.0000 C   0  0  0  0  0  0
   -4.1929   -2.5158    0.0000 C   0  0  0  0  0  0
   -3.9379   -1.7312    0.0000 C   0  0  0  0  0  0
   -3.1310   -1.5597    0.0000 C   0  0  0  0  0  0
   -2.8760   -0.7750    0.0000 C   0  0  0  0  0  0
   -3.4281   -0.1619    0.0000 C   0  0  0  0  0  0
   -3.1731    0.6227    0.0000 C   0  0  0  0  0  0
   -2.3662    0.7942    0.0000 C   0  0  0  0  0  0
   -2.1112    1.5788    0.0000 N   0  0  0  0  0  0
   -1.3042    1.7504    0.0000 C   0  0  0  0  0  0
   -0.7522    1.1373    0.0000 O   0  0  0  0  0  0
   -1.0493    2.5350    0.0000 N   0  0  0  0  0  0
   -1.5342    3.2024    0.0000 C   0  0  0  0  0  0
   -1.0493    3.8699    0.0000 C   0  0  0  0  0  0
   -0.2647    3.6149    0.0000 C   0  0  0  0  0  0
    0.4498    4.0274    0.0000 C   0  0  0  0  0  0
    1.1643    3.6149    0.0000 C   0  0  0  0  0  0
    1.8787    4.0274    0.0000 Br  0  0  0  0  0  0
    1.1643    2.7899    0.0000 C   0  0  0  0  0  0
    1.8787    2.3774    0.0000 N   0  0  0  0  0  0
    2.5932    2.7899    0.0000 C   0  0  0  0  0  0
    3.3077    2.3774    0.0000 C   0  0  0  0  0  0
    3.3077    1.5524    0.0000 N   0  0  0  0  0  0
    4.0221    1.1399    0.0000 C   0  0  0  0  0  0
    2.5932    1.1399    0.0000 C   0  0  0  0  0  0
    1.8787    1.5524    0.0000 C   0  0  0  0  0  0
    0.4498    2.3774    0.0000 C   0  0  0  0  0  0
   -0.2647    2.7899    0.0000 C   0  0  0  0  0  0
   -1.8141    0.1811    0.0000 C   0  0  0  0  0  0
   -2.0691   -0.6035    0.0000 C   0  0  0  0  0  0
   -2.5789   -2.1727    0.0000 C   0  0  0  0  0  0
   -2.8339   -2.9574    0.0000 C   0  0  0  0  0  0
   -2.2818   -3.5705    0.0000 C   0  0  0  0  0  0
   -3.6408   -3.1289    0.0000 N   0  0  0  0  0  0
  1  2  1  0  0  0
  2  3  2  0  0  0
  2 34  1  0  0  0
  3  4  1  0  0  0
  4  5  1  0  0  0
  4 31  2  0  0  0
  5  6  2  0  0  0
  5 30  1  0  0  0
  6  7  1  0  0  0
  7  8  2  0  0  0
  8  9  1  0  0  0
  8 29  1  0  0  0
  9 10  1  0  0  0
 10 11  2  0  0  0
 10 12  1  0  0  0
 12 13  1  0  0  0
 12 28  1  0  0  0
 13 14  1  0  0  0
 14 15  1  0  0  0
 15 16  2  0  0  0
 15 28  1  0  0  0
 16 17  1  0  0  0
 17 18  1  0  0  0
 17 19  2  0  0  0
 19 20  1  0  0  0
 19 27  1  0  0  0
 20 21  1  0  0  0
 20 26  1  0  0  0
 21 22  1  0  0  0
 22 23  1  0  0  0
 23 24  1  0  0  0
 23 25  1  0  0  0
 25 26  1  0  0  0
 27 28  2  0  0  0
 29 30  2  0  0  0
 31 32  1  0  0  0
 32 33  1  0  0  0
 32 34  2  0  0  0
M  END
> <Outcome>
Inactive

$$$$

                    3D
 Structure written by MMmdl.
 36 41  0  0  1  0            999 V2000
   -1.9194    3.6651    0.0000 C   0  0  0  0  0  0
   -1.2520    3.1802    0.0000 C   0  0  0  0  0  0
   -0.4674    3.4351    0.0000 C   0  0  0  0  0  0
    0.0175    2.7677    0.0000 C   0  0  0  0  0  0
    0.8425    2.7677    0.0000 C   0  0  0  0  0  0
    1.3275    3.4351    0.0000 N   0  0  0  0  0  0
    2.1121    3.1802    0.0000 C   0  0  0  0  0  0
    2.8266    3.5927    0.0000 C   0  0  0  0  0  0
    3.5410    3.1802    0.0000 N   0  0  0  0  0  0
    3.5410    2.3552    0.0000 C   0  0  0  0  0  0
    2.8266    1.9427    0.0000 C   0  0  0  0  0  0
    2.8266    1.1177    0.0000 C   0  0  0  0  0  0
    3.5410    0.7052    0.0000 C   0  0  0  0  0  0
    3.5410   -0.1198    0.0000 C   0  0  0  0  0  0
    2.8266   -0.5323    0.0000 C   0  0  0  0  0  0
    2.1121   -0.1198    0.0000 C   0  0  0  0  0  0
    1.3976   -0.5323    0.0000 C   0  0  0  0  0  0
    1.3976   -1.3573    0.0000 N   0  0  0  0  0  0
    2.0651   -1.8422    0.0000 C   0  0  0  0  0  0
    1.8101   -2.6269    0.0000 C   0  0  0  0  0  0
    0.9851   -2.6269    0.0000 C   0  0  0  0  0  0
    0.7302   -1.8422    0.0000 C   0  0  3  0  0  0
   -0.0544   -1.5873    0.0000 C   0  0  0  0  0  0
   -0.2260   -0.7803    0.0000 C   0  0  0  0  0  0
   -1.0106   -0.5254    0.0000 C   0  0  0  0  0  0
   -1.1821    0.2816    0.0000 C   0  0  0  0  0  0
   -0.5690    0.8336    0.0000 C   0  0  0  0  0  0
    0.2156    0.5787    0.0000 N   0  0  0  0  0  0
    0.3871   -0.2283    0.0000 C   0  0  0  0  0  0
    2.1121    0.7052    0.0000 C   0  0  0  0  0  0
    2.1121    2.3552    0.0000 C   0  0  0  0  0  0
    1.3275    2.1003    0.0000 N   0  0  0  0  0  0
    1.0725    1.3156    0.0000 C   0  0  0  0  0  0
   -0.4674    2.1003    0.0000 N   0  0  0  0  0  0
   -1.2520    2.3552    0.0000 N   0  0  0  0  0  0
   -1.9194    1.8703    0.0000 C   0  0  0  0  0  0
  1  2  1  0  0  0
  2  3  2  0  0  0
  2 35  1  0  0  0
  3  4  1  0  0  0
  4  5  1  0  0  0
  4 34  2  0  0  0
  5  6  2  0  0  0
  5 32  1  0  0  0
  6  7  1  0  0  0
  7  8  2  0  0  0
  7 31  1  0  0  0
  8  9  1  0  0  0
  9 10  2  0  0  0
 10 11  1  0  0  0
 11 12  1  0  0  0
 11 31  2  0  0  0
 12 13  2  0  0  0
 12 30  1  0  0  0
 13 14  1  0  0  0
 14 15  2  0  0  0
 15 16  1  0  0  0
 16 17  1  0  0  0
 16 30  2  0  0  0
 17 18  1  0  0  0
 18 19  1  0  0  0
 18 22  1  0  0  0
 19 20  1  0  0  0
 20 21  1  0  0  0
 21 22  1  0  0  0
 22 23  1  0  0  0
 23 24  1  0  0  0
 24 25  2  0  0  0
 24 29  1  0  0  0
 25 26  1  0  0  0
 26 27  2  0  0  0
 27 28  1  0  0  0
 28 29  2  0  0  0
 31 32  1  0  0  0
 32 33  1  0  0  0
 34 35  1  0  0  0
 35 36  1  0  0  0
M  END
> <Outcome>
Inactive

$$$$

                    3D
 Structure written by MMmdl.
 28 30  0  0  1  0            999 V2000
    0.5301    1.9218    0.0000 C   0  0  0  0  0  0
    0.1176    1.2074    0.0000 C   0  0  0  0  0  0
    0.5301    0.4929    0.0000 N   0  0  0  0  0  0
    1.3551    0.4929    0.0000 C   0  0  0  0  0  0
    1.7676    1.2074    0.0000 C   0  0  0  0  0  0
    2.5926    1.2074    0.0000 C   0  0  0  0  0  0
    3.0051    1.9218    0.0000 N   0  0  0  0  0  0
    2.5926    2.6363    0.0000 C   0  0  0  0  0  0
    3.0051    3.3508    0.0000 C   0  0  0  0  0  0
    3.8301    3.3508    0.0000 C   0  0  0  0  0  0
    4.2426    2.6363    0.0000 C   0  0  0  0  0  0
    3.8301    1.9218    0.0000 C   0  0  0  0  0  0
    0.1176   -0.2216    0.0000 C   0  0  0  0  0  0
    0.5301   -0.9361    0.0000 C   0  0  0  0  0  0
    0.1176   -1.6505    0.0000 C   0  0  0  0  0  0
    0.5301   -2.3650    0.0000 C   0  0  0  0  0  0
   -0.7074   -1.6505    0.0000 N   0  0  0  0  0  0
   -1.1199   -0.9361    0.0000 C   0  0  0  0  0  0
   -1.9449   -0.9361    0.0000 N   0  0  0  0  0  0
   -2.3574   -1.6505    0.0000 C   0  0  0  0  0  0
   -1.9449   -2.3650    0.0000 C   0  0  0  0  0  0
   -2.3574   -3.0795    0.0000 C   0  0  0  0  0  0
   -3.1824   -3.0795    0.0000 C   0  0  0  0  0  0
   -3.5949   -3.7939    0.0000 Br  0  0  0  0  0  0
   -3.5949   -2.3650    0.0000 C   0  0  0  0  0  0
   -3.1824   -1.6505    0.0000 C   0  0  0  0  0  0
   -3.5949   -0.9361    0.0000 F   0  0  0  0  0  0
   -0.7074   -0.2216    0.0000 N   0  0  0  0  0  0
  1  2  1  0  0  0
  2  3  1  0  0  0
  3  4  1  0  0  0
  3 13  1  0  0  0
  4  5  1  0  0  0
  5  6  1  0  0  0
  6  7  1  0  0  0
  7  8  1  0  0  0
  7 12  1  0  0  0
  8  9  1  0  0  0
  9 10  1  0  0  0
 10 11  1  0  0  0
 11 12  1  0  0  0
 13 14  2  0  0  0
 13 28  1  0  0  0
 14 15  1  0  0  0
 15 16  1  0  0  0
 15 17  2  0  0  0
 17 18  1  0  0  0
 18 19  1  0  0  0
 18 28  2  0  0  0
 19 20  1  0  0  0
 20 21  2  0  0  0
 20 26  1  0  0  0
 21 22  1  0  0  0
 22 23  2  0  0  0
 23 24  1  0  0  0
 23 25  1  0  0  0
 25 26  2  0  0  0
 26 27  1  0  0  0
M  END
> <Outcome>
Inactive

$$$$

                    3D
 Structure written by MMmdl.
 48 52  0  0  1  0            999 V2000
   -4.6842   -0.0733    0.0000 C   0  0  0  0  0  0
   -3.9697    0.3392    0.0000 O   0  0  0  0  0  0
   -3.2552   -0.0733    0.0000 C   0  0  0  0  0  0
   -2.5408    0.3392    0.0000 C   0  0  0  0  0  0
   -1.8263   -0.0733    0.0000 C   0  0  0  0  0  0
   -1.1118    0.3392    0.0000 N   0  0  0  0  0  0
   -0.3974   -0.0733    0.0000 C   0  0  0  0  0  0
    0.3171    0.3392    0.0000 N   0  0  0  0  0  0
    0.3171    1.1642    0.0000 C   0  0  0  0  0  0
    1.0316    1.5767    0.0000 C   0  0  0  0  0  0
    1.7461    1.1642    0.0000 C   0  0  0  0  0  0
    2.4605    1.5767    0.0000 C   0  0  0  0  0  0
    3.1750    1.1642    0.0000 N   0  0  0  0  0  0
    3.8895    1.5767    0.0000 C   0  0  0  0  0  0
    3.8895    2.4017    0.0000 O   0  0  0  0  0  0
    4.6039    1.1642    0.0000 C   0  0  0  0  0  0
    5.3184    1.5767    0.0000 C   0  0  0  0  0  0
    6.0329    1.1642    0.0000 C   0  0  0  0  0  0
    6.0329    0.3392    0.0000 C   0  0  0  0  0  0
    6.7473   -0.0733    0.0000 C   0  0  0  0  0  0
    7.4618    0.3392    0.0000 C   0  0  0  0  0  0
    8.1763   -0.0733    0.0000 C   0  0  0  0  0  0
    8.1763   -0.8983    0.0000 C   0  0  0  0  0  0
    8.8908   -1.3108    0.0000 C   0  0  0  0  0  0
    9.6052   -0.8983    0.0000 O   0  0  0  0  0  0
    8.8908   -2.1358    0.0000 N   0  0  0  0  0  0
    9.6052   -2.5483    0.0000 C   0  0  0  0  0  0
    8.1763   -2.5483    0.0000 C   0  0  0  0  0  0
    7.4618   -1.3108    0.0000 C   0  0  0  0  0  0
    6.7473   -0.8983    0.0000 C   0  0  0  0  0  0
    6.0329   -1.3108    0.0000 O   0  0  0  0  0  0
    6.0329   -2.1358    0.0000 C   0  0  0  0  0  0
    5.3184   -2.5483    0.0000 C   0  0  0  0  0  0
    5.3184   -3.3733    0.0000 N   0  0  0  0  0  0
    6.0329   -3.7858    0.0000 C   0  0  0  0  0  0
    4.6039   -3.7858    0.0000 C   0  0  0  0  0  0
    5.3184   -0.0733    0.0000 C   0  0  0  0  0  0
    4.6039    0.3392    0.0000 C   0  0  0  0  0  0
    1.7461    0.3392    0.0000 C   0  0  0  0  0  0
    1.0316   -0.0733    0.0000 C   0  0  0  0  0  0
   -0.3974   -0.8983    0.0000 N   0  0  0  0  0  0
   -1.1118   -1.3108    0.0000 C   0  0  0  0  0  0
   -1.1118   -2.1358    0.0000 N   0  0  0  0  0  0
   -1.8263   -0.8983    0.0000 C   0  0  0  0  0  0
   -2.5408   -1.3108    0.0000 C   0  0  0  0  0  0
   -3.2552   -0.8983    0.0000 C   0  0  0  0  0  0
   -3.9697   -1.3108    0.0000 O   0  0  0  0  0  0
   -4.6842   -0.8983    0.0000 C   0  0  0  0  0  0
  1  2  1  0  0  0
  2  3  1  0  0  0
  3  4  2  0  0  0
  3 46  1  0  0  0
  4  5  1  0  0  0
  5  6  2  0  0  0
  5 44  1  0  0  0
  6  7  1  0  0  0
  7  8  1  0  0  0
  7 41  2  0  0  0
  8  9  1  0  0  0
  8 40  1  0  0  0
  9 10  1  0  0  0
 10 11  1  0  0  0
 11 12  1  0  0  0
 11 39  1  0  0  0
 12 13  1  0  0  0
 13 14  1  0  0  0
 14 15  2  0  0  0
 14 16  1  0  0  0
 16 17  2  0  0  0
 16 38  1  0  0  0
 17 18  1  0  0  0
 18 19  2  0  0  0
 19 20  1  0  0  0
 19 37  1  0  0  0
 20 21  2  0  0  0
 20 30  1  0  0  0
 21 22  1  0  0  0
 22 23  2  0  0  0
 23 24  1  0  0  0
 23 29  1  0  0  0
 24 25  2  0  0  0
 24 26  1  0  0  0
 26 27  1  0  0  0
 26 28  1  0  0  0
 29 30  2  0  0  0
 30 31  1  0  0  0
 31 32  1  0  0  0
 32 33  1  0  0  0
 33 34  1  0  0  0
 34 35  1  0  0  0
 34 36  1  0  0  0
 37 38  2  0  0  0
 39 40  1  0  0  0
 41 42  1  0  0  0
 42 43  1  0  0  0
 42 44  2  0  0  0
 44 45  1  0  0  0
 45 46  2  0  0  0
 46 47  1  0  0  0
 47 48  1  0  0  0
M  END
> <Outcome>
Inactive

$$$$

                    3D
 Structure written by MMmdl.
 26 28  0  0  1  0            999 V2000
   -0.2570   -1.5510    0.0000 C   0  0  0  0  0  0
   -0.9715   -1.1385    0.0000 C   0  0  0  0  0  0
   -1.6860   -1.5510    0.0000 C   0  0  0  0  0  0
   -2.4005   -1.1385    0.0000 N   0  0  0  0  0  0
   -2.4005   -0.3135    0.0000 C   0  0  0  0  0  0
   -3.1149    0.0990    0.0000 N   0  0  0  0  0  0
   -3.8294   -0.3135    0.0000 C   0  0  0  0  0  0
   -3.8294   -1.1385    0.0000 C   0  0  0  0  0  0
   -4.5439   -1.5510    0.0000 C   0  0  0  0  0  0
   -5.2583   -1.1385    0.0000 C   0  0  0  0  0  0
   -5.2583   -0.3135    0.0000 C   0  0  0  0  0  0
   -4.5439    0.0990    0.0000 C   0  0  0  0  0  0
   -1.6860    0.0990    0.0000 N   0  0  0  0  0  0
   -0.9715   -0.3135    0.0000 C   0  0  0  0  0  0
   -0.2570    0.0990    0.0000 N   0  0  0  0  0  0
    0.4574   -0.3135    0.0000 C   0  0  0  0  0  0
    1.1719    0.0990    0.0000 C   0  0  0  0  0  0
    1.8864   -0.3135    0.0000 C   0  0  0  0  0  0
    1.8864   -1.1385    0.0000 O   0  0  0  0  0  0
    2.6008    0.0990    0.0000 N   0  0  0  0  0  0
    3.3153   -0.3135    0.0000 C   0  0  0  0  0  0
    4.0298    0.0990    0.0000 C   0  0  0  0  0  0
    4.7443   -0.3135    0.0000 C   0  0  0  0  0  0
    4.7443   -1.1385    0.0000 C   0  0  0  0  0  0
    4.0298   -1.5510    0.0000 C   0  0  0  0  0  0
    3.3153   -1.1385    0.0000 C   0  0  0  0  0  0
  1  2  1  0  0  0
  2  3  2  0  0  0
  2 14  1  0  0  0
  3  4  1  0  0  0
  4  5  2  0  0  0
  5  6  1  0  0  0
  5 13  1  0  0  0
  6  7  1  0  0  0
  7  8  2  0  0  0
  7 12  1  0  0  0
  8  9  1  0  0  0
  9 10  2  0  0  0
 10 11  1  0  0  0
 11 12  2  0  0  0
 13 14  2  0  0  0
 14 15  1  0  0  0
 15 16  1  0  0  0
 16 17  1  0  0  0
 17 18  1  0  0  0
 18 19  2  0  0  0
 18 20  1  0  0  0
 20 21  1  0  0  0
 21 22  2  0  0  0
 21 26  1  0  0  0
 22 23  1  0  0  0
 23 24  2  0  0  0
 24 25  1  0  0  0
 25 26  2  0  0  0
M  END
> <Outcome>
Inactive

$$$$

                    3D
 Structure written by MMmdl.
 38 42  0  0  1  0            999 V2000
    2.5389    0.2120    0.0000 C   0  0  0  0  0  0
    2.1264   -0.5025    0.0000 O   0  0  0  0  0  0
    1.3014   -0.5025    0.0000 C   0  0  0  0  0  0
    0.8889   -1.2169    0.0000 C   0  0  0  0  0  0
    0.0639   -1.2169    0.0000 C   0  0  0  0  0  0
   -0.3486   -0.5025    0.0000 C   0  0  0  0  0  0
   -1.1736   -0.5025    0.0000 N   0  0  0  0  0  0
   -1.5861   -1.2169    0.0000 C   0  0  0  0  0  0
   -1.1736   -1.9314    0.0000 O   0  0  0  0  0  0
   -2.4111   -1.2169    0.0000 C   0  0  0  0  0  0
   -2.8236   -1.9314    0.0000 C   0  0  0  0  0  0
   -3.6486   -1.9314    0.0000 C   0  0  0  0  0  0
   -4.0611   -2.6459    0.0000 C   0  0  0  0  0  0
   -4.8861   -2.6459    0.0000 C   0  0  0  0  0  0
   -5.2986   -1.9314    0.0000 C   0  0  0  0  0  0
   -4.8861   -1.2169    0.0000 C   0  0  0  0  0  0
   -4.0611   -1.2169    0.0000 C   0  0  0  0  0  0
   -3.6486   -0.5025    0.0000 Cl  0  0  0  0  0  0
    0.0639    0.2120    0.0000 C   0  0  0  0  0  0
    0.8889    0.2120    0.0000 C   0  0  0  0  0  0
    1.3014    0.9265    0.0000 O   0  0  0  0  0  0
    2.1264    0.9265    0.0000 C   0  0  0  0  0  0
    2.5389    1.6409    0.0000 C   0  0  0  0  0  0
    3.3639    1.6409    0.0000 N   0  0  0  0  0  0
    3.7764    2.3554    0.0000 C   0  0  0  0  0  0
    4.6014    2.3554    0.0000 C   0  0  0  0  0  0
    5.0139    1.6409    0.0000 C   0  0  0  0  0  0
    5.8389    1.6409    0.0000 C   0  0  0  0  0  0
    6.3238    2.3084    0.0000 N   0  0  0  0  0  0
    7.1084    2.0534    0.0000 C   0  0  0  0  0  0
    7.8229    2.4659    0.0000 C   0  0  0  0  0  0
    8.5374    2.0534    0.0000 C   0  0  0  0  0  0
    8.5374    1.2284    0.0000 C   0  0  0  0  0  0
    7.8229    0.8159    0.0000 C   0  0  0  0  0  0
    7.1084    1.2284    0.0000 C   0  0  0  0  0  0
    6.3238    0.9735    0.0000 N   0  0  0  0  0  0
    4.6014    0.9265    0.0000 C   0  0  0  0  0  0
    3.7764    0.9265    0.0000 C   0  0  0  0  0  0
  1  2  1  0  0  0
  2  3  1  0  0  0
  3  4  2  0  0  0
  3 20  1  0  0  0
  4  5  1  0  0  0
  5  6  2  0  0  0
  6  7  1  0  0  0
  6 19  1  0  0  0
  7  8  1  0  0  0
  8  9  2  0  0  0
  8 10  1  0  0  0
 10 11  2  0  0  0
 11 12  1  0  0  0
 12 13  2  0  0  0
 12 17  1  0  0  0
 13 14  1  0  0  0
 14 15  2  0  0  0
 15 16  1  0  0  0
 16 17  2  0  0  0
 17 18  1  0  0  0
 19 20  2  0  0  0
 20 21  1  0  0  0
 21 22  1  0  0  0
 22 23  1  0  0  0
 23 24  1  0  0  0
 24 25  1  0  0  0
 24 38  1  0  0  0
 25 26  1  0  0  0
 26 27  1  0  0  0
 27 28  1  0  0  0
 27 37  1  0  0  0
 28 29  2  0  0  0
 28 36  1  0  0  0
 29 30  1  0  0  0
 30 31  2  0  0  0
 30 35  1  0  0  0
 31 32  1  0  0  0
 32 33  2  0  0  0
 33 34  1  0  0  0
 34 35  1  0  0  0
 35 36  2  0  0  0
 37 38  1  0  0  0
M  END
> <Outcome>
Inactive

$$$$

                    3D
 Structure written by MMmdl.
 37 42  0  0  1  0            999 V2000
   -3.2507   -2.9027    0.0000 C   0  0  0  0  0  0
   -3.4473   -2.1015    0.0000 C   0  0  0  0  0  0
   -4.2111   -1.7896    0.0000 N   0  0  0  0  0  0
   -4.1505   -0.9668    0.0000 N   0  0  0  0  0  0
   -3.3493   -0.7702    0.0000 C   0  0  0  0  0  0
   -2.9593   -0.0432    0.0000 C   0  0  0  0  0  0
   -3.3939    0.6581    0.0000 N   0  0  0  0  0  0
   -4.2185    0.6323    0.0000 C   0  0  0  0  0  0
   -4.6085   -0.0947    0.0000 O   0  0  0  0  0  0
   -4.6531    1.3335    0.0000 N   0  0  0  0  0  0
   -5.4777    1.3078    0.0000 C   0  0  0  0  0  0
   -5.9416    0.6255    0.0000 C   0  0  0  0  0  0
   -6.7338    0.8558    0.0000 C   0  0  0  0  0  0
   -6.7595    1.6804    0.0000 C   0  0  0  0  0  0
   -5.9833    1.9597    0.0000 C   0  0  0  0  0  0
   -2.1347   -0.0174    0.0000 C   0  0  0  0  0  0
   -1.7001   -0.7187    0.0000 C   0  0  0  0  0  0
   -0.8755   -0.6929    0.0000 C   0  0  0  0  0  0
   -0.4409   -1.3941    0.0000 C   0  0  0  0  0  0
    0.3837   -1.3684    0.0000 C   0  0  0  0  0  0
    0.7737   -0.6414    0.0000 C   0  0  0  0  0  0
    1.5983   -0.6156    0.0000 C   0  0  0  0  0  0
    2.0329   -1.3169    0.0000 C   0  0  0  0  0  0
    2.8575   -1.2911    0.0000 C   0  0  0  0  0  0
    3.2921   -1.9923    0.0000 N   0  0  0  0  0  0
    4.1167   -1.9666    0.0000 C   0  0  0  0  0  0
    4.5513   -2.6678    0.0000 C   0  0  0  0  0  0
    4.1613   -3.3948    0.0000 N   0  0  0  0  0  0
    4.5959   -4.0961    0.0000 C   0  0  0  0  0  0
    3.3367   -3.4206    0.0000 C   0  0  0  0  0  0
    2.9021   -2.7193    0.0000 C   0  0  0  0  0  0
    1.6429   -2.0439    0.0000 C   0  0  0  0  0  0
    0.8183   -2.0696    0.0000 C   0  0  0  0  0  0
   -0.8309   -2.1211    0.0000 C   0  0  0  0  0  0
   -1.6555   -2.1469    0.0000 C   0  0  0  0  0  0
   -2.0901   -1.4457    0.0000 C   0  0  0  0  0  0
   -2.9147   -1.4714    0.0000 N   0  0  0  0  0  0
  1  2  1  0  0  0
  2  3  2  0  0  0
  2 37  1  0  0  0
  3  4  1  0  0  0
  4  5  2  0  0  0
  5  6  1  0  0  0
  5 37  1  0  0  0
  6  7  1  0  0  0
  6 16  2  0  0  0
  7  8  1  0  0  0
  8  9  2  0  0  0
  8 10  1  0  0  0
 10 11  1  0  0  0
 11 12  1  0  0  0
 11 15  1  0  0  0
 12 13  1  0  0  0
 13 14  1  0  0  0
 14 15  1  0  0  0
 16 17  1  0  0  0
 17 18  2  0  0  0
 17 36  1  0  0  0
 18 19  1  0  0  0
 19 20  1  0  0  0
 19 34  2  0  0  0
 20 21  2  0  0  0
 20 33  1  0  0  0
 21 22  1  0  0  0
 22 23  2  0  0  0
 23 24  1  0  0  0
 23 32  1  0  0  0
 24 25  1  0  0  0
 25 26  1  0  0  0
 25 31  1  0  0  0
 26 27  1  0  0  0
 27 28  1  0  0  0
 28 29  1  0  0  0
 28 30  1  0  0  0
 30 31  1  0  0  0
 32 33  2  0  0  0
 34 35  1  0  0  0
 35 36  2  0  0  0
 36 37  1  0  0  0
M  END
> <Outcome>
Inactive

$$$$

                    3D
 Structure written by MMmdl.
 56 61  0  0  1  0            999 V2000
   -0.4671    8.5122    0.0000 C   0  0  0  0  0  0
    0.2473    8.0997    0.0000 O   0  0  0  0  0  0
    0.2473    7.2747    0.0000 C   0  0  0  0  0  0
    0.9618    6.8622    0.0000 C   0  0  0  0  0  0
    0.9618    6.0372    0.0000 C   0  0  0  0  0  0
    0.2473    5.6247    0.0000 C   0  0  0  0  0  0
    0.2473    4.7997    0.0000 C   0  0  0  0  0  0
   -0.4671    4.3872    0.0000 O   0  0  0  0  0  0
    0.9618    4.3872    0.0000 C   0  0  0  0  0  0
    0.9618    3.5622    0.0000 C   0  0  0  0  0  0
    1.6763    3.1497    0.0000 C   0  0  0  0  0  0
    2.3907    3.5622    0.0000 O   0  0  0  0  0  0
    1.6763    2.3247    0.0000 N   0  0  0  0  0  0
    2.3907    1.9122    0.0000 C   0  0  0  0  0  0
    2.3907    1.0872    0.0000 C   0  0  0  0  0  0
    3.1052    0.6747    0.0000 C   0  0  0  0  0  0
    3.1052   -0.1503    0.0000 C   0  0  0  0  0  0
    2.3907   -0.5628    0.0000 C   0  0  0  0  0  0
    2.3907   -1.3878    0.0000 C   0  0  0  0  0  0
    3.1052   -1.8003    0.0000 C   0  0  0  0  0  0
    3.1052   -2.6253    0.0000 C   0  0  0  0  0  0
    2.3907   -3.0378    0.0000 C   0  0  0  0  0  0
    2.3907   -3.8628    0.0000 C   0  0  0  0  0  0
    3.1052   -4.2753    0.0000 N   0  0  0  0  0  0
    3.1052   -5.1003    0.0000 C   0  0  0  0  0  0
    3.8197   -5.5128    0.0000 C   0  0  0  0  0  0
    3.8197   -6.3378    0.0000 C   0  0  0  0  0  0
    4.5342   -6.7503    0.0000 C   0  0  0  0  0  0
    4.5342   -7.5753    0.0000 C   0  0  0  0  0  0
    3.8197   -7.9878    0.0000 C   0  0  0  0  0  0
    3.8197   -8.8128    0.0000 S   0  0  0  0  0  0
    3.8197   -9.6378    0.0000 C   0  0  0  0  0  0
    2.9947   -8.8128    0.0000 O   0  0  0  0  0  0
    4.6447   -8.8128    0.0000 O   0  0  0  0  0  0
    3.1052   -7.5753    0.0000 C   0  0  0  0  0  0
    3.1052   -6.7503    0.0000 C   0  0  0  0  0  0
    1.6763   -2.6253    0.0000 C   0  0  0  0  0  0
    1.6763   -1.8003    0.0000 N   0  0  0  0  0  0
    1.6763   -0.1503    0.0000 C   0  0  0  0  0  0
    1.6763    0.6747    0.0000 C   0  0  0  0  0  0
    0.9618    1.9122    0.0000 C   0  0  0  0  0  0
    0.9618    1.0872    0.0000 C   0  0  0  0  0  0
    0.2473    0.6747    0.0000 C   0  0  0  0  0  0
   -0.4671    1.0872    0.0000 N   0  0  0  0  0  0
   -1.1816    0.6747    0.0000 C   0  0  0  0  0  0
   -1.8961    1.0872    0.0000 C   0  0  0  0  0  0
   -2.6106    0.6747    0.0000 C   0  0  0  0  0  0
   -3.3250    1.0872    0.0000 C   0  0  0  0  0  0
   -3.3250    1.9122    0.0000 C   0  0  0  0  0  0
   -2.6106    2.3247    0.0000 C   0  0  0  0  0  0
   -1.8961    1.9122    0.0000 C   0  0  0  0  0  0
   -0.4671    1.9122    0.0000 C   0  0  0  0  0  0
    0.2473    2.3247    0.0000 C   0  0  0  0  0  0
   -0.4671    6.0372    0.0000 C   0  0  0  0  0  0
   -0.4671    6.8622    0.0000 C   0  0  0  0  0  0
   -1.1816    7.2747    0.0000 F   0  0  0  0  0  0
  1  2  1  0  0  0
  2  3  1  0  0  0
  3  4  2  0  0  0
  3 55  1  0  0  0
  4  5  1  0  0  0
  5  6  2  0  0  0
  6  7  1  0  0  0
  6 54  1  0  0  0
  7  8  2  0  0  0
  7  9  1  0  0  0
  9 10  1  0  0  0
 10 11  1  0  0  0
 11 12  2  0  0  0
 11 13  1  0  0  0
 13 14  1  0  0  0
 13 41  1  0  0  0
 14 15  1  0  0  0
 15 16  2  0  0  0
 15 40  1  0  0  0
 16 17  1  0  0  0
 17 18  2  0  0  0
 18 19  1  0  0  0
 18 39  1  0  0  0
 19 20  2  0  0  0
 19 38  1  0  0  0
 20 21  1  0  0  0
 21 22  2  0  0  0
 22 23  1  0  0  0
 22 37  1  0  0  0
 23 24  1  0  0  0
 24 25  1  0  0  0
 25 26  1  0  0  0
 26 27  1  0  0  0
 27 28  2  0  0  0
 27 36  1  0  0  0
 28 29  1  0  0  0
 29 30  2  0  0  0
 30 31  1  0  0  0
 30 35  1  0  0  0
 31 32  1  0  0  0
 31 33  2  0  0  0
 31 34  2  0  0  0
 35 36  2  0  0  0
 37 38  2  0  0  0
 39 40  2  0  0  0
 41 42  1  0  0  0
 41 53  1  0  0  0
 42 43  1  0  0  0
 43 44  1  0  0  0
 44 45  1  0  0  0
 44 52  1  0  0  0
 45 46  1  0  0  0
 46 47  2  0  0  0
 46 51  1  0  0  0
 47 48  1  0  0  0
 48 49  2  0  0  0
 49 50  1  0  0  0
 50 51  2  0  0  0
 52 53  1  0  0  0
 54 55  2  0  0  0
 55 56  1  0  0  0
M  END
> <Outcome>
Inactive

$$$$

                    3D
 Structure written by MMmdl.
 46 51  0  0  1  0            999 V2000
    0.3300   -3.5110    0.0000 N   0  0  0  0  0  0
   -0.4770   -3.6825    0.0000 C   0  0  0  0  0  0
   -1.2840   -3.8540    0.0000 C   0  0  0  0  0  0
   -1.5389   -4.6387    0.0000 C   0  0  0  0  0  0
   -2.3459   -4.8102    0.0000 C   0  0  0  0  0  0
   -2.8979   -4.1971    0.0000 C   0  0  0  0  0  0
   -2.6430   -3.4125    0.0000 C   0  0  0  0  0  0
   -3.1950   -2.7994    0.0000 N   0  0  0  0  0  0
   -2.9401   -2.0148    0.0000 C   0  0  0  0  0  0
   -2.1331   -1.8432    0.0000 O   0  0  0  0  0  0
   -3.4921   -1.4017    0.0000 N   0  0  0  0  0  0
   -3.2372   -0.6170    0.0000 C   0  0  0  0  0  0
   -3.7892   -0.0039    0.0000 C   0  0  0  0  0  0
   -3.5343    0.7807    0.0000 C   0  0  0  0  0  0
   -2.7273    0.9522    0.0000 C   0  0  0  0  0  0
   -2.4724    1.7368    0.0000 C   0  0  0  0  0  0
   -1.6654    1.9084    0.0000 C   0  0  0  0  0  0
   -1.1134    1.2953    0.0000 O   0  0  0  0  0  0
   -1.4105    2.6930    0.0000 N   0  0  0  0  0  0
   -1.8954    3.3604    0.0000 C   0  0  0  0  0  0
   -1.4105    4.0279    0.0000 C   0  0  0  0  0  0
   -0.6258    3.7729    0.0000 C   0  0  0  0  0  0
    0.0886    4.1854    0.0000 C   0  0  0  0  0  0
    0.8031    3.7729    0.0000 C   0  0  0  0  0  0
    1.5176    4.1854    0.0000 Cl  0  0  0  0  0  0
    0.8031    2.9479    0.0000 C   0  0  0  0  0  0
    1.5176    2.5354    0.0000 N   0  0  0  0  0  0
    2.2321    2.9479    0.0000 C   0  0  0  0  0  0
    2.9465    2.5354    0.0000 C   0  0  0  0  0  0
    2.9465    1.7104    0.0000 N   0  0  0  0  0  0
    3.6610    1.2979    0.0000 C   0  0  0  0  0  0
    4.3755    1.7104    0.0000 C   0  0  0  0  0  0
    4.3755    2.5354    0.0000 C   0  0  0  0  0  0
    5.0899    2.9479    0.0000 C   0  0  0  0  0  0
    5.0899    3.7729    0.0000 C   0  0  0  0  0  0
    5.8044    4.1854    0.0000 C   0  0  0  0  0  0
    6.5189    3.7729    0.0000 C   0  0  0  0  0  0
    6.5189    2.9479    0.0000 C   0  0  0  0  0  0
    5.8044    2.5354    0.0000 C   0  0  0  0  0  0
    2.2321    1.2979    0.0000 C   0  0  0  0  0  0
    1.5176    1.7104    0.0000 C   0  0  0  0  0  0
    0.0886    2.5354    0.0000 C   0  0  0  0  0  0
   -0.6258    2.9479    0.0000 C   0  0  0  0  0  0
   -2.1753    0.3391    0.0000 C   0  0  0  0  0  0
   -2.4302   -0.4455    0.0000 C   0  0  0  0  0  0
   -1.8360   -3.2409    0.0000 C   0  0  0  0  0  0
  1  2  3  0  0  0
  2  3  1  0  0  0
  3  4  2  0  0  0
  3 46  1  0  0  0
  4  5  1  0  0  0
  5  6  2  0  0  0
  6  7  1  0  0  0
  7  8  1  0  0  0
  7 46  2  0  0  0
  8  9  1  0  0  0
  9 10  2  0  0  0
  9 11  1  0  0  0
 11 12  1  0  0  0
 12 13  2  0  0  0
 12 45  1  0  0  0
 13 14  1  0  0  0
 14 15  2  0  0  0
 15 16  1  0  0  0
 15 44  1  0  0  0
 16 17  1  0  0  0
 17 18  2  0  0  0
 17 19  1  0  0  0
 19 20  1  0  0  0
 19 43  1  0  0  0
 20 21  1  0  0  0
 21 22  1  0  0  0
 22 23  2  0  0  0
 22 43  1  0  0  0
 23 24  1  0  0  0
 24 25  1  0  0  0
 24 26  2  0  0  0
 26 27  1  0  0  0
 26 42  1  0  0  0
 27 28  1  0  0  0
 27 41  1  0  0  0
 28 29  1  0  0  0
 29 30  1  0  0  0
 30 31  1  0  0  0
 30 40  1  0  0  0
 31 32  1  0  0  0
 32 33  2  0  0  0
 33 34  1  0  0  0
 34 35  2  0  0  0
 34 39  1  0  0  0
 35 36  1  0  0  0
 36 37  2  0  0  0
 37 38  1  0  0  0
 38 39  2  0  0  0
 40 41  1  0  0  0
 42 43  2  0  0  0
 44 45  2  0  0  0
M  END
> <Outcome>
Inactive

$$$$

                    3D
 Structure written by MMmdl.
 35 38  0  0  1  0            999 V2000
   -3.2722    3.8165    0.0000 C   0  0  0  0  0  0
   -2.5577    3.4040    0.0000 O   0  0  0  0  0  0
   -2.5577    2.5790    0.0000 C   0  0  0  0  0  0
   -1.8433    2.1665    0.0000 C   0  0  0  0  0  0
   -1.8433    1.3415    0.0000 C   0  0  0  0  0  0
   -2.5577    0.9290    0.0000 C   0  0  0  0  0  0
   -2.5577    0.1040    0.0000 N   0  0  0  0  0  0
   -1.8433   -0.3085    0.0000 C   0  0  0  0  0  0
   -1.1288    0.1040    0.0000 O   0  0  0  0  0  0
   -1.8433   -1.1335    0.0000 N   0  0  0  0  0  0
   -1.1288   -1.5460    0.0000 C   0  0  0  0  0  0
   -0.4143   -1.1335    0.0000 C   0  0  0  0  0  0
    0.3002   -1.5460    0.0000 C   0  0  0  0  0  0
    0.3002   -2.3710    0.0000 C   0  0  0  0  0  0
    1.0146   -2.7835    0.0000 C   0  0  0  0  0  0
    1.7291   -2.3710    0.0000 C   0  0  0  0  0  0
    2.4436   -2.7835    0.0000 C   0  0  0  0  0  0
    2.4436   -3.6085    0.0000 N   0  0  0  0  0  0
    1.7291   -4.0210    0.0000 C   0  0  0  0  0  0
    1.0146   -3.6085    0.0000 C   0  0  0  0  0  0
   -0.4143   -2.7835    0.0000 C   0  0  0  0  0  0
   -0.4143   -3.6085    0.0000 C   0  0  0  0  0  0
   -0.4143   -4.4335    0.0000 F   0  0  0  0  0  0
   -1.2393   -3.6085    0.0000 F   0  0  0  0  0  0
    0.4107   -3.6085    0.0000 F   0  0  0  0  0  0
   -1.1288   -2.3710    0.0000 C   0  0  0  0  0  0
   -3.2722    1.3415    0.0000 C   0  0  0  0  0  0
   -3.2722    2.1665    0.0000 C   0  0  0  0  0  0
   -3.9867    2.5790    0.0000 N   0  0  0  0  0  0
   -4.7011    2.1665    0.0000 C   0  0  0  0  0  0
   -5.4156    2.5790    0.0000 C   0  0  0  0  0  0
   -5.4156    3.4040    0.0000 N   0  0  0  0  0  0
   -6.1301    3.8165    0.0000 C   0  0  0  0  0  0
   -4.7011    3.8165    0.0000 C   0  0  0  0  0  0
   -3.9867    3.4040    0.0000 C   0  0  0  0  0  0
  1  2  1  0  0  0
  2  3  1  0  0  0
  3  4  2  0  0  0
  3 28  1  0  0  0
  4  5  1  0  0  0
  5  6  2  0  0  0
  6  7  1  0  0  0
  6 27  1  0  0  0
  7  8  1  0  0  0
  8  9  2  0  0  0
  8 10  1  0  0  0
 10 11  1  0  0  0
 11 12  2  0  0  0
 11 26  1  0  0  0
 12 13  1  0  0  0
 13 14  2  0  0  0
 14 15  1  0  0  0
 14 21  1  0  0  0
 15 16  2  0  0  0
 15 20  1  0  0  0
 16 17  1  0  0  0
 17 18  2  0  0  0
 18 19  1  0  0  0
 19 20  2  0  0  0
 21 22  1  0  0  0
 21 26  2  0  0  0
 22 23  1  0  0  0
 22 24  1  0  0  0
 22 25  1  0  0  0
 27 28  2  0  0  0
 28 29  1  0  0  0
 29 30  1  0  0  0
 29 35  1  0  0  0
 30 31  1  0  0  0
 31 32  1  0  0  0
 32 33  1  0  0  0
 32 34  1  0  0  0
 34 35  1  0  0  0
M  END
> <Outcome>
Inactive

$$$$

                    3D
 Structure written by MMmdl.
 35 38  0  0  1  0            999 V2000
    4.0594    2.2278    0.0000 C   0  0  0  0  0  0
    4.0594    1.4028    0.0000 O   0  0  0  0  0  0
    3.3450    0.9903    0.0000 C   0  0  0  0  0  0
    2.6305    1.4028    0.0000 O   0  0  0  0  0  0
    3.3450    0.1653    0.0000 C   0  0  0  0  0  0
    4.0594   -0.2472    0.0000 C   0  0  0  0  0  0
    4.0594   -1.0722    0.0000 C   0  0  0  0  0  0
    3.3450   -1.4847    0.0000 C   0  0  0  0  0  0
    2.6305   -1.0722    0.0000 C   0  0  0  0  0  0
    1.9160   -1.4847    0.0000 N   0  0  0  0  0  0
    1.2015   -1.0722    0.0000 C   0  0  0  0  0  0
    1.2015   -0.2472    0.0000 O   0  0  0  0  0  0
    0.4871   -1.4847    0.0000 N   0  0  0  0  0  0
   -0.2274   -1.0722    0.0000 C   0  0  0  0  0  0
   -0.9419   -1.4847    0.0000 C   0  0  0  0  0  0
   -1.6563   -1.0722    0.0000 C   0  0  0  0  0  0
   -1.6563   -0.2472    0.0000 N   0  0  0  0  0  0
   -2.3708    0.1653    0.0000 C   0  0  0  0  0  0
   -3.0853   -0.2472    0.0000 C   0  0  0  0  0  0
   -3.7998    0.1653    0.0000 C   0  0  0  0  0  0
   -3.7998    0.9903    0.0000 N   0  0  0  0  0  0
   -3.0853    1.4028    0.0000 C   0  0  0  0  0  0
   -3.0853    2.2278    0.0000 N   0  0  0  0  0  0
   -3.7998    2.6403    0.0000 C   0  0  0  0  0  0
   -4.5142    2.2278    0.0000 C   0  0  0  0  0  0
   -4.5142    1.4028    0.0000 C   0  0  0  0  0  0
   -5.2287    0.9903    0.0000 C   0  0  0  0  0  0
   -5.9432    1.4028    0.0000 C   0  0  0  0  0  0
   -6.6576    0.9903    0.0000 F   0  0  0  0  0  0
   -5.9432    2.2278    0.0000 C   0  0  0  0  0  0
   -5.2287    2.6403    0.0000 C   0  0  0  0  0  0
   -2.3708    0.9903    0.0000 N   0  0  0  0  0  0
   -0.9419    0.1653    0.0000 C   0  0  0  0  0  0
   -0.2274   -0.2472    0.0000 C   0  0  0  0  0  0
    2.6305   -0.2472    0.0000 C   0  0  0  0  0  0
  1  2  1  0  0  0
  2  3  1  0  0  0
  3  4  2  0  0  0
  3  5  1  0  0  0
  5  6  2  0  0  0
  5 35  1  0  0  0
  6  7  1  0  0  0
  7  8  2  0  0  0
  8  9  1  0  0  0
  9 10  1  0  0  0
  9 35  2  0  0  0
 10 11  1  0  0  0
 11 12  2  0  0  0
 11 13  1  0  0  0
 13 14  1  0  0  0
 14 15  1  0  0  0
 14 34  1  0  0  0
 15 16  1  0  0  0
 16 17  1  0  0  0
 17 18  1  0  0  0
 17 33  1  0  0  0
 18 19  2  0  0  0
 18 32  1  0  0  0
 19 20  1  0  0  0
 20 21  2  0  0  0
 21 22  1  0  0  0
 22 23  1  0  0  0
 22 32  2  0  0  0
 23 24  1  0  0  0
 24 25  1  0  0  0
 25 26  2  0  0  0
 25 31  1  0  0  0
 26 27  1  0  0  0
 27 28  2  0  0  0
 28 29  1  0  0  0
 28 30  1  0  0  0
 30 31  2  0  0  0
 33 34  1  0  0  0
M  END
> <Outcome>
Inactive

$$$$

                    3D
 Structure written by MMmdl.
 33 37  0  0  1  0            999 V2000
   -1.0314    1.7876    0.0000 O   0  0  0  0  0  0
   -1.7459    1.3751    0.0000 C   0  0  0  0  0  0
   -2.4603    1.7876    0.0000 N   0  0  0  0  0  0
   -2.4603    2.6126    0.0000 C   0  0  0  0  0  0
   -3.1748    3.0251    0.0000 C   0  0  0  0  0  0
   -3.1748    3.8501    0.0000 N   0  0  0  0  0  0
   -3.8893    4.2626    0.0000 C   0  0  0  0  0  0
   -3.8893    5.0876    0.0000 C   0  0  0  0  0  0
   -3.1748    5.5001    0.0000 C   0  0  0  0  0  0
   -2.4603    5.0876    0.0000 C   0  0  0  0  0  0
   -1.7459    5.5001    0.0000 C   0  0  0  0  0  0
   -1.0314    5.0876    0.0000 C   0  0  0  0  0  0
   -1.0314    4.2626    0.0000 C   0  0  0  0  0  0
   -1.7459    3.8501    0.0000 C   0  0  0  0  0  0
   -2.4603    4.2626    0.0000 C   0  0  0  0  0  0
   -1.7459    0.5501    0.0000 C   0  0  0  0  0  0
   -1.0314    0.1376    0.0000 C   0  0  0  0  0  0
   -1.0314   -0.6874    0.0000 C   0  0  0  0  0  0
   -1.7459   -1.0999    0.0000 N   0  0  0  0  0  0
   -1.7459   -1.9249    0.0000 C   0  0  0  0  0  0
   -1.0784   -2.4098    0.0000 N   0  0  0  0  0  0
   -1.3334   -3.1944    0.0000 C   0  0  0  0  0  0
   -0.8484   -3.8619    0.0000 C   0  0  0  0  0  0
   -0.0280   -3.7756    0.0000 C   0  0  0  0  0  0
    0.4570   -4.4431    0.0000 C   0  0  0  0  0  0
    0.1214   -5.1968    0.0000 C   0  0  0  0  0  0
    0.6063   -5.8642    0.0000 Cl  0  0  0  0  0  0
   -0.6991   -5.2830    0.0000 C   0  0  0  0  0  0
   -1.1840   -4.6156    0.0000 C   0  0  0  0  0  0
   -2.1584   -3.1944    0.0000 N   0  0  0  0  0  0
   -2.4133   -2.4098    0.0000 O   0  0  0  0  0  0
   -2.4603   -0.6874    0.0000 C   0  0  0  0  0  0
   -2.4603    0.1376    0.0000 C   0  0  0  0  0  0
  1  2  2  0  0  0
  2  3  1  0  0  0
  2 16  1  0  0  0
  3  4  1  0  0  0
  4  5  1  0  0  0
  5  6  1  0  0  0
  6  7  1  0  0  0
  6 15  1  0  0  0
  7  8  1  0  0  0
  8  9  1  0  0  0
  9 10  1  0  0  0
 10 11  2  0  0  0
 10 15  1  0  0  0
 11 12  1  0  0  0
 12 13  2  0  0  0
 13 14  1  0  0  0
 14 15  2  0  0  0
 16 17  1  0  0  0
 16 33  1  0  0  0
 17 18  1  0  0  0
 18 19  1  0  0  0
 19 20  1  0  0  0
 19 32  1  0  0  0
 20 21  2  0  0  0
 20 31  1  0  0  0
 21 22  1  0  0  0
 22 23  1  0  0  0
 22 30  2  0  0  0
 23 24  2  0  0  0
 23 29  1  0  0  0
 24 25  1  0  0  0
 25 26  2  0  0  0
 26 27  1  0  0  0
 26 28  1  0  0  0
 28 29  2  0  0  0
 30 31  1  0  0  0
 32 33  1  0  0  0
M  END
> <Outcome>
Inactive

$$$$

                    3D
 Structure written by MMmdl.
 33 38  0  0  1  0            999 V2000
   -0.7573   -4.6175    0.0000 C   0  0  0  0  0  0
   -1.3094   -4.0044    0.0000 C   0  0  0  0  0  0
   -1.0544   -3.2198    0.0000 C   0  0  0  0  0  0
   -0.2474   -3.0483    0.0000 C   0  0  0  0  0  0
    0.0075   -2.2636    0.0000 C   0  0  0  0  0  0
   -0.5445   -1.6505    0.0000 N   0  0  0  0  0  0
   -0.2896   -0.8659    0.0000 C   0  0  0  0  0  0
   -0.8416   -0.2528    0.0000 C   0  0  0  0  0  0
   -0.5867    0.5318    0.0000 N   0  0  0  0  0  0
   -1.0716    1.1992    0.0000 C   0  0  0  0  0  0
   -1.8966    1.1992    0.0000 C   0  0  0  0  0  0
   -2.3091    0.4848    0.0000 C   0  0  0  0  0  0
   -3.1341    0.4848    0.0000 C   0  0  0  0  0  0
   -3.5466    1.1992    0.0000 C   0  0  0  0  0  0
   -3.1341    1.9137    0.0000 C   0  0  0  0  0  0
   -3.6862    2.5268    0.0000 C   0  0  0  0  0  0
   -4.4398    2.1912    0.0000 C   0  0  0  0  0  0
   -4.3536    1.3708    0.0000 O   0  0  0  0  0  0
   -2.3091    1.9137    0.0000 C   0  0  0  0  0  0
   -0.5867    1.8667    0.0000 N   0  0  0  0  0  0
    0.1979    1.6117    0.0000 C   0  0  0  0  0  0
    0.9124    2.0242    0.0000 C   0  0  0  0  0  0
    0.9124    2.8492    0.0000 N   0  0  0  0  0  0
    0.2450    3.3342    0.0000 C   0  0  0  0  0  0
    0.4999    4.1188    0.0000 C   0  0  0  0  0  0
    1.3249    4.1188    0.0000 C   0  0  0  0  0  0
    1.5798    3.3342    0.0000 C   0  0  0  0  0  0
    1.6269    1.6117    0.0000 C   0  0  0  0  0  0
    1.6269    0.7867    0.0000 C   0  0  0  0  0  0
    0.9124    0.3742    0.0000 C   0  0  0  0  0  0
    0.1979    0.7867    0.0000 C   0  0  0  0  0  0
    0.3046   -3.6613    0.0000 C   0  0  0  0  0  0
    0.0496   -4.4460    0.0000 C   0  0  0  0  0  0
  1  2  2  0  0  0
  1 33  1  0  0  0
  2  3  1  0  0  0
  3  4  2  0  0  0
  4  5  1  0  0  0
  4 32  1  0  0  0
  5  6  1  0  0  0
  6  7  1  0  0  0
  7  8  1  0  0  0
  8  9  1  0  0  0
  9 10  1  0  0  0
  9 31  1  0  0  0
 10 11  1  0  0  0
 10 20  2  0  0  0
 11 12  2  0  0  0
 11 19  1  0  0  0
 12 13  1  0  0  0
 13 14  2  0  0  0
 14 15  1  0  0  0
 14 18  1  0  0  0
 15 16  1  0  0  0
 15 19  2  0  0  0
 16 17  1  0  0  0
 17 18  1  0  0  0
 20 21  1  0  0  0
 21 22  2  0  0  0
 21 31  1  0  0  0
 22 23  1  0  0  0
 22 28  1  0  0  0
 23 24  1  0  0  0
 23 27  1  0  0  0
 24 25  1  0  0  0
 25 26  1  0  0  0
 26 27  1  0  0  0
 28 29  2  0  0  0
 29 30  1  0  0  0
 30 31  2  0  0  0
 32 33  2  0  0  0
M  END
> <Outcome>
Inactive

$$$$

                    3D
 Structure written by MMmdl.
 43 48  0  0  1  0            999 V2000
    1.1024   -1.8756    0.0000 O   0  0  0  0  0  0
    1.8560   -1.5401    0.0000 C   0  0  0  0  0  0
    2.5235   -2.0250    0.0000 N   0  0  0  0  0  0
    2.4372   -2.8455    0.0000 C   0  0  0  0  0  0
    3.1047   -3.3304    0.0000 C   0  0  0  0  0  0
    3.8584   -2.9948    0.0000 C   0  0  0  0  0  0
    4.5258   -3.4798    0.0000 C   0  0  0  0  0  0
    4.4396   -4.3002    0.0000 C   0  0  0  0  0  0
    3.6859   -4.6358    0.0000 C   0  0  0  0  0  0
    3.0184   -4.1509    0.0000 C   0  0  0  0  0  0
    1.9423   -0.7196    0.0000 C   0  0  0  0  0  0
    1.3292   -0.1676    0.0000 N   0  0  0  0  0  0
    1.6647    0.5861    0.0000 N   0  0  0  0  0  0
    1.2522    1.3006    0.0000 C   0  0  0  0  0  0
    1.6647    2.0151    0.0000 C   0  0  0  0  0  0
    1.2522    2.7295    0.0000 C   0  0  0  0  0  0
    0.4272    2.7295    0.0000 N   0  0  0  0  0  0
    0.0147    2.0151    0.0000 C   0  0  0  0  0  0
   -0.8103    2.0151    0.0000 C   0  0  0  0  0  0
   -1.2228    2.7295    0.0000 C   0  0  0  0  0  0
   -1.7077    2.0621    0.0000 C   0  0  0  0  0  0
   -1.4527    1.2775    0.0000 O   0  0  0  0  0  0
   -2.4923    2.3170    0.0000 N   0  0  0  0  0  0
   -2.4923    3.1420    0.0000 C   0  0  0  0  0  0
   -1.7077    3.3970    0.0000 N   0  0  0  0  0  0
   -1.4527    4.1816    0.0000 C   0  0  0  0  0  0
   -2.0048    4.7947    0.0000 C   0  0  0  0  0  0
   -1.7498    5.5793    0.0000 C   0  0  0  0  0  0
   -0.9429    5.7508    0.0000 C   0  0  0  0  0  0
   -0.3908    5.1377    0.0000 C   0  0  0  0  0  0
   -0.6458    4.3531    0.0000 C   0  0  0  0  0  0
   -0.8103    3.4440    0.0000 C   0  0  0  0  0  0
    0.0147    3.4440    0.0000 C   0  0  0  0  0  0
    2.4852    0.4999    0.0000 C   0  0  0  0  0  0
    2.6567   -0.3071    0.0000 C   0  0  0  0  0  0
    3.4104   -0.6426    0.0000 C   0  0  0  0  0  0
    4.0779   -0.1577    0.0000 C   0  0  0  0  0  0
    4.8315   -0.4933    0.0000 C   0  0  0  0  0  0
    4.9178   -1.3138    0.0000 C   0  0  0  0  0  0
    5.6714   -1.6493    0.0000 Cl  0  0  0  0  0  0
    4.2503   -1.7987    0.0000 C   0  0  0  0  0  0
    4.3366   -2.6192    0.0000 Cl  0  0  0  0  0  0
    3.4967   -1.4631    0.0000 C   0  0  0  0  0  0
  1  2  2  0  0  0
  2  3  1  0  0  0
  2 11  1  0  0  0
  3  4  1  0  0  0
  4  5  1  0  0  0
  5  6  2  0  0  0
  5 10  1  0  0  0
  6  7  1  0  0  0
  7  8  2  0  0  0
  8  9  1  0  0  0
  9 10  2  0  0  0
 11 12  2  0  0  0
 11 35  1  0  0  0
 12 13  1  0  0  0
 13 14  1  0  0  0
 13 34  1  0  0  0
 14 15  1  0  0  0
 15 16  1  0  0  0
 16 17  1  0  0  0
 17 18  1  0  0  0
 17 33  1  0  0  0
 18 19  1  0  0  0
 19 20  1  0  0  0
 20 21  1  0  0  0
 20 25  1  0  0  0
 20 32  1  0  0  0
 21 22  2  0  0  0
 21 23  1  0  0  0
 23 24  1  0  0  0
 24 25  1  0  0  0
 25 26  1  0  0  0
 26 27  2  0  0  0
 26 31  1  0  0  0
 27 28  1  0  0  0
 28 29  2  0  0  0
 29 30  1  0  0  0
 30 31  2  0  0  0
 32 33  1  0  0  0
 34 35  2  0  0  0
 35 36  1  0  0  0
 36 37  2  0  0  0
 36 43  1  0  0  0
 37 38  1  0  0  0
 38 39  2  0  0  0
 39 40  1  0  0  0
 39 41  1  0  0  0
 41 42  1  0  0  0
 41 43  2  0  0  0
M  END
> <Outcome>
Inactive

$$$$

                    3D
 Structure written by MMmdl.
 34 38  0  0  1  0            999 V2000
   -1.7882   -4.2958    0.0000 C   0  0  0  0  0  0
   -1.0737   -3.8833    0.0000 C   0  0  0  0  0  0
   -0.3593   -4.2958    0.0000 O   0  0  0  0  0  0
   -1.0737   -3.0583    0.0000 C   0  0  0  0  0  0
   -1.7882   -2.6458    0.0000 C   0  0  0  0  0  0
   -1.7882   -1.8208    0.0000 C   0  0  0  0  0  0
   -1.0737   -1.4083    0.0000 C   0  0  0  0  0  0
   -0.3593   -1.8208    0.0000 C   0  0  0  0  0  0
    0.3552   -1.4083    0.0000 C   0  0  0  0  0  0
    0.3552   -0.5833    0.0000 N   0  0  0  0  0  0
   -0.3593   -0.1708    0.0000 C   0  0  0  0  0  0
   -1.0737   -0.5833    0.0000 O   0  0  0  0  0  0
   -0.3593    0.6542    0.0000 N   0  0  0  0  0  0
   -1.0737    1.0667    0.0000 C   0  0  0  0  0  0
   -1.7882    0.6542    0.0000 C   0  0  0  0  0  0
   -2.5027    1.0667    0.0000 C   0  0  0  0  0  0
   -2.5027    1.8917    0.0000 C   0  0  0  0  0  0
   -3.2172    2.3042    0.0000 N   0  0  0  0  0  0
   -3.2172    3.1292    0.0000 C   0  0  0  0  0  0
   -2.5027    3.5417    0.0000 C   0  0  0  0  0  0
   -1.7882    3.1292    0.0000 C   0  0  0  0  0  0
   -1.0737    3.5417    0.0000 N   0  0  0  0  0  0
   -1.0737    4.3667    0.0000 C   0  0  0  0  0  0
   -0.3593    4.7792    0.0000 C   0  0  0  0  0  0
    0.3552    4.3667    0.0000 N   0  0  0  0  0  0
    1.0697    4.7792    0.0000 C   0  0  0  0  0  0
    0.3552    3.5417    0.0000 C   0  0  0  0  0  0
   -0.3593    3.1292    0.0000 C   0  0  0  0  0  0
   -1.7882    2.3042    0.0000 C   0  0  0  0  0  0
   -1.0737    1.8917    0.0000 C   0  0  0  0  0  0
    1.0697   -1.8208    0.0000 C   0  0  0  0  0  0
    1.0697   -2.6458    0.0000 C   0  0  0  0  0  0
    0.3552   -3.0583    0.0000 C   0  0  0  0  0  0
   -0.3593   -2.6458    0.0000 C   0  0  0  0  0  0
  1  2  1  0  0  0
  2  3  2  0  0  0
  2  4  1  0  0  0
  4  5  2  0  0  0
  4 34  1  0  0  0
  5  6  1  0  0  0
  6  7  2  0  0  0
  7  8  1  0  0  0
  8  9  1  0  0  0
  8 34  2  0  0  0
  9 10  1  0  0  0
  9 31  2  0  0  0
 10 11  1  0  0  0
 11 12  2  0  0  0
 11 13  1  0  0  0
 13 14  1  0  0  0
 14 15  2  0  0  0
 14 30  1  0  0  0
 15 16  1  0  0  0
 16 17  2  0  0  0
 17 18  1  0  0  0
 17 29  1  0  0  0
 18 19  2  0  0  0
 19 20  1  0  0  0
 20 21  2  0  0  0
 21 22  1  0  0  0
 21 29  1  0  0  0
 22 23  1  0  0  0
 22 28  1  0  0  0
 23 24  1  0  0  0
 24 25  1  0  0  0
 25 26  1  0  0  0
 25 27  1  0  0  0
 27 28  1  0  0  0
 29 30  2  0  0  0
 31 32  1  0  0  0
 32 33  2  0  0  0
 33 34  1  0  0  0
M  END
> <Outcome>
Inactive

$$$$

                    3D
 Structure written by MMmdl.
 36 41  0  0  1  0            999 V2000
   -5.5735   -0.3441    0.0000 O   0  0  0  0  0  0
   -4.9060   -0.8291    0.0000 C   0  0  0  0  0  0
   -4.9923   -1.6495    0.0000 C   0  0  0  0  0  0
   -4.3248   -2.1345    0.0000 C   0  0  0  0  0  0
   -3.5712   -1.7989    0.0000 C   0  0  0  0  0  0
   -2.6450   -2.1345    0.0000 C   0  0  0  0  0  0
   -1.9776   -1.6495    0.0000 C   0  0  0  0  0  0
   -2.0638   -0.8291    0.0000 C   0  0  0  0  0  0
   -1.3964   -0.3441    0.0000 F   0  0  0  0  0  0
   -2.8175   -0.4935    0.0000 C   0  0  0  0  0  0
   -3.4849   -0.9784    0.0000 C   0  0  0  0  0  0
   -4.1524   -0.4935    0.0000 N   0  0  0  0  0  0
   -3.8974    0.2911    0.0000 C   0  0  0  0  0  0
   -3.0724    0.2911    0.0000 C   0  0  3  0  0  0
   -2.5875    0.9586    0.0000 C   0  0  0  0  0  0
   -1.7670    0.8723    0.0000 N   0  0  0  0  0  0
   -1.2821    1.5398    0.0000 C   0  0  0  0  0  0
   -0.4616    1.4535    0.0000 C   0  0  0  0  0  0
   -0.1261    0.6998    0.0000 C   0  0  0  0  0  0
    0.6944    0.6136    0.0000 N   0  0  0  0  0  0
    1.1793    1.2810    0.0000 C   0  0  0  0  0  0
    1.9998    1.1948    0.0000 C   0  0  0  0  0  0
    2.4848    1.8622    0.0000 C   0  0  0  0  0  0
    3.3052    1.7760    0.0000 C   0  0  0  0  0  0
    3.6408    1.0223    0.0000 C   0  0  0  0  0  0
    4.4613    0.9361    0.0000 C   0  0  0  0  0  0
    4.9462    1.6035    0.0000 C   0  0  0  0  0  0
    5.7667    1.5173    0.0000 C   0  0  0  0  0  0
    6.1022    0.7636    0.0000 C   0  0  0  0  0  0
    5.6173    0.0962    0.0000 C   0  0  0  0  0  0
    5.9529   -0.6575    0.0000 Cl  0  0  0  0  0  0
    4.7968    0.1824    0.0000 C   0  0  0  0  0  0
    3.1559    0.3549    0.0000 N   0  0  0  0  0  0
    2.3354    0.4411    0.0000 C   0  0  0  0  0  0
   -0.6110    0.0324    0.0000 C   0  0  0  0  0  0
   -1.4315    0.1186    0.0000 C   0  0  0  0  0  0
  1  2  2  0  0  0
  2  3  1  0  0  0
  2 12  1  0  0  0
  3  4  2  0  0  0
  4  5  1  0  0  0
  5  6  2  0  0  0
  5 11  1  0  0  0
  6  7  1  0  0  0
  7  8  2  0  0  0
  8  9  1  0  0  0
  8 10  1  0  0  0
 10 11  2  0  0  0
 10 14  1  0  0  0
 11 12  1  0  0  0
 12 13  1  0  0  0
 13 14  1  0  0  0
 14 15  1  0  0  0
 15 16  1  0  0  0
 16 17  1  0  0  0
 16 36  1  0  0  0
 17 18  1  0  0  0
 18 19  1  0  0  0
 19 20  1  0  0  0
 19 35  1  0  0  0
 20 21  1  0  0  0
 21 22  1  0  0  0
 22 23  2  0  0  0
 22 34  1  0  0  0
 23 24  1  0  0  0
 24 25  2  0  0  0
 25 26  1  0  0  0
 25 33  1  0  0  0
 26 27  2  0  0  0
 26 32  1  0  0  0
 27 28  1  0  0  0
 28 29  2  0  0  0
 29 30  1  0  0  0
 30 31  1  0  0  0
 30 32  2  0  0  0
 33 34  2  0  0  0
 35 36  1  0  0  0
M  END
> <Outcome>
Inactive

$$$$

                    3D
 Structure written by MMmdl.
 36 40  0  0  1  0            999 V2000
   -5.6376    5.7317    0.0000 C   0  0  0  0  0  0
   -4.8126    5.7317    0.0000 O   0  0  0  0  0  0
   -4.4001    5.0172    0.0000 C   0  0  0  0  0  0
   -3.5751    5.0172    0.0000 C   0  0  0  0  0  0
   -3.1626    4.3027    0.0000 C   0  0  0  0  0  0
   -3.5751    3.5883    0.0000 C   0  0  0  0  0  0
   -3.1626    2.8738    0.0000 C   0  0  0  0  0  0
   -2.3376    2.8738    0.0000 C   0  0  0  0  0  0
   -1.9251    2.1593    0.0000 N   0  0  0  0  0  0
   -1.1001    2.1593    0.0000 C   0  0  0  0  0  0
   -0.6876    1.4449    0.0000 C   0  0  0  0  0  0
   -1.1001    0.7304    0.0000 C   0  0  0  0  0  0
   -0.6876    0.0159    0.0000 N   0  0  0  0  0  0
    0.1374    0.0159    0.0000 C   0  0  0  0  0  0
    0.6223    0.6833    0.0000 N   0  0  0  0  0  0
    1.4069    0.4284    0.0000 C   0  0  0  0  0  0
    2.1214    0.8409    0.0000 C   0  0  0  0  0  0
    2.8359    0.4284    0.0000 C   0  0  0  0  0  0
    2.8359   -0.3966    0.0000 C   0  0  0  0  0  0
    2.1214   -0.8091    0.0000 C   0  0  0  0  0  0
    1.4069   -0.3966    0.0000 C   0  0  0  0  0  0
    0.6223   -0.6515    0.0000 N   0  0  0  0  0  0
    0.3674   -1.4362    0.0000 C   0  0  0  0  0  0
    0.9194   -2.0492    0.0000 C   0  0  0  0  0  0
    0.6645   -2.8339    0.0000 C   0  0  0  0  0  0
    1.2165   -3.4470    0.0000 C   0  0  0  0  0  0
    0.9616   -4.2316    0.0000 C   0  0  0  0  0  0
    0.1546   -4.4031    0.0000 C   0  0  0  0  0  0
   -0.1004   -5.1877    0.0000 O   0  0  0  0  0  0
    0.4517   -5.8008    0.0000 C   0  0  0  0  0  0
   -0.3975   -3.7900    0.0000 C   0  0  0  0  0  0
   -0.1425   -3.0054    0.0000 C   0  0  0  0  0  0
   -1.9251    0.7304    0.0000 C   0  0  0  0  0  0
   -2.3376    1.4449    0.0000 C   0  0  0  0  0  0
   -4.4001    3.5883    0.0000 C   0  0  0  0  0  0
   -4.8126    4.3027    0.0000 C   0  0  0  0  0  0
  1  2  1  0  0  0
  2  3  1  0  0  0
  3  4  2  0  0  0
  3 36  1  0  0  0
  4  5  1  0  0  0
  5  6  2  0  0  0
  6  7  1  0  0  0
  6 35  1  0  0  0
  7  8  1  0  0  0
  8  9  1  0  0  0
  9 10  1  0  0  0
  9 34  1  0  0  0
 10 11  1  0  0  0
 11 12  1  0  0  0
 12 13  1  0  0  0
 12 33  1  0  0  0
 13 14  1  0  0  0
 14 15  2  0  0  0
 14 22  1  0  0  0
 15 16  1  0  0  0
 16 17  2  0  0  0
 16 21  1  0  0  0
 17 18  1  0  0  0
 18 19  2  0  0  0
 19 20  1  0  0  0
 20 21  2  0  0  0
 21 22  1  0  0  0
 22 23  1  0  0  0
 23 24  1  0  0  0
 24 25  1  0  0  0
 25 26  2  0  0  0
 25 32  1  0  0  0
 26 27  1  0  0  0
 27 28  2  0  0  0
 28 29  1  0  0  0
 28 31  1  0  0  0
 29 30  1  0  0  0
 31 32  2  0  0  0
 33 34  1  0  0  0
 35 36  2  0  0  0
M  END
> <Outcome>
Inactive

$$$$

                    3D
 Structure written by MMmdl.
 32 35  0  0  1  0            999 V2000
    1.7017    1.9851    0.0000 O   0  0  0  0  0  0
    2.4162    2.3976    0.0000 C   0  0  0  0  0  0
    3.1306    1.9851    0.0000 N   0  0  0  0  0  0
    3.1306    1.1601    0.0000 C   0  0  0  0  0  0
    3.8451    0.7476    0.0000 C   0  0  0  0  0  0
    3.8451   -0.0774    0.0000 C   0  0  0  0  0  0
    3.1306   -0.4899    0.0000 C   0  0  0  0  0  0
    2.4162   -0.0774    0.0000 C   0  0  0  0  0  0
    1.7017   -0.4899    0.0000 C   0  0  0  0  0  0
    1.7017   -1.3149    0.0000 N   0  0  0  0  0  0
    2.4450   -1.6729    0.0000 C   0  0  0  0  0  0
    2.6286   -2.4772    0.0000 C   0  0  0  0  0  0
    2.1142   -3.1222    0.0000 C   0  0  0  0  0  0
    1.2892   -3.1222    0.0000 N   0  0  0  0  0  0
    0.9312   -3.8655    0.0000 C   0  0  0  0  0  0
    1.3960   -4.5471    0.0000 C   0  0  0  0  0  0
    2.2187   -4.4855    0.0000 C   0  0  0  0  0  0
    2.6834   -5.1671    0.0000 C   0  0  0  0  0  0
    2.3255   -5.9104    0.0000 C   0  0  0  0  0  0
    1.5028   -5.9721    0.0000 N   0  0  0  0  0  0
    1.0380   -5.2904    0.0000 C   0  0  0  0  0  0
    0.7748   -2.4772    0.0000 C   0  0  0  0  0  0
    0.9584   -1.6729    0.0000 C   0  0  0  0  0  0
    2.4162    0.7476    0.0000 C   0  0  0  0  0  0
    2.4162    3.2226    0.0000 C   0  0  0  0  0  0
    1.7017    3.6351    0.0000 C   0  0  0  0  0  0
    1.7017    4.4601    0.0000 C   0  0  0  0  0  0
    2.4162    4.8726    0.0000 C   0  0  0  0  0  0
    2.4162    5.6976    0.0000 Cl  0  0  0  0  0  0
    3.1306    4.4601    0.0000 C   0  0  0  0  0  0
    3.8451    4.8726    0.0000 Cl  0  0  0  0  0  0
    3.1306    3.6351    0.0000 C   0  0  0  0  0  0
  1  2  2  0  0  0
  2  3  1  0  0  0
  2 25  1  0  0  0
  3  4  1  0  0  0
  4  5  2  0  0  0
  4 24  1  0  0  0
  5  6  1  0  0  0
  6  7  2  0  0  0
  7  8  1  0  0  0
  8  9  1  0  0  0
  8 24  2  0  0  0
  9 10  1  0  0  0
 10 11  1  0  0  0
 10 23  1  0  0  0
 11 12  1  0  0  0
 12 13  1  0  0  0
 13 14  1  0  0  0
 14 15  1  0  0  0
 14 22  1  0  0  0
 15 16  1  0  0  0
 16 17  2  0  0  0
 16 21  1  0  0  0
 17 18  1  0  0  0
 18 19  2  0  0  0
 19 20  1  0  0  0
 20 21  2  0  0  0
 22 23  1  0  0  0
 25 26  2  0  0  0
 25 32  1  0  0  0
 26 27  1  0  0  0
 27 28  2  0  0  0
 28 29  1  0  0  0
 28 30  1  0  0  0
 30 31  1  0  0  0
 30 32  2  0  0  0
M  END
> <Outcome>
Inactive

$$$$

                    3D
 Structure written by MMmdl.
 31 34  0  0  1  0            999 V2000
   -0.8852    5.9787    0.0000 C   0  0  0  0  0  0
   -0.8852    5.1537    0.0000 C   0  0  0  0  0  0
   -1.5997    4.7412    0.0000 C   0  0  0  0  0  0
   -0.1708    4.7412    0.0000 C   0  0  0  0  0  0
   -0.1708    3.9162    0.0000 N   0  0  0  0  0  0
    0.5437    3.5037    0.0000 C   0  0  0  0  0  0
    1.2582    3.9162    0.0000 O   0  0  0  0  0  0
    0.5437    2.6787    0.0000 C   0  0  0  0  0  0
    1.2582    2.2662    0.0000 C   0  0  0  0  0  0
    1.2582    1.4412    0.0000 C   0  0  0  0  0  0
    0.5437    1.0287    0.0000 C   0  0  0  0  0  0
    0.5437    0.2037    0.0000 C   0  0  0  0  0  0
    1.2582   -0.2088    0.0000 C   0  0  0  0  0  0
    1.2582   -1.0338    0.0000 C   0  0  0  0  0  0
    0.5437   -1.4463    0.0000 C   0  0  0  0  0  0
   -0.1708   -1.0338    0.0000 C   0  0  0  0  0  0
   -0.8852   -1.4463    0.0000 C   0  0  0  0  0  0
   -0.8852   -2.2713    0.0000 N   0  0  0  0  0  0
   -0.1708   -2.6838    0.0000 C   0  0  0  0  0  0
   -0.1708   -3.5088    0.0000 C   0  0  0  0  0  0
   -0.8852   -3.9213    0.0000 C   0  0  0  0  0  0
   -0.8852   -4.7463    0.0000 N   0  0  0  0  0  0
   -0.2178   -5.2312    0.0000 C   0  0  0  0  0  0
   -0.4727   -6.0158    0.0000 C   0  0  0  0  0  0
   -1.2977   -6.0158    0.0000 C   0  0  0  0  0  0
   -1.5527   -5.2312    0.0000 C   0  0  0  0  0  0
   -1.5997   -3.5088    0.0000 C   0  0  0  0  0  0
   -1.5997   -2.6838    0.0000 C   0  0  0  0  0  0
   -0.1708   -0.2088    0.0000 C   0  0  0  0  0  0
   -0.1708    1.4412    0.0000 N   0  0  0  0  0  0
   -0.1708    2.2662    0.0000 C   0  0  0  0  0  0
  1  2  1  0  0  0
  2  3  1  0  0  0
  2  4  1  0  0  0
  4  5  1  0  0  0
  5  6  1  0  0  0
  6  7  2  0  0  0
  6  8  1  0  0  0
  8  9  2  0  0  0
  8 31  1  0  0  0
  9 10  1  0  0  0
 10 11  2  0  0  0
 11 12  1  0  0  0
 11 30  1  0  0  0
 12 13  2  0  0  0
 12 29  1  0  0  0
 13 14  1  0  0  0
 14 15  2  0  0  0
 15 16  1  0  0  0
 16 17  1  0  0  0
 16 29  2  0  0  0
 17 18  1  0  0  0
 18 19  1  0  0  0
 18 28  1  0  0  0
 19 20  1  0  0  0
 20 21  1  0  0  0
 21 22  1  0  0  0
 21 27  1  0  0  0
 22 23  1  0  0  0
 22 26  1  0  0  0
 23 24  1  0  0  0
 24 25  1  0  0  0
 25 26  1  0  0  0
 27 28  1  0  0  0
 30 31  2  0  0  0
M  END
> <Outcome>
Inactive

$$$$

                    3D
 Structure written by MMmdl.
 33 36  0  0  1  0            999 V2000
   -2.1564    3.7224    0.0000 C   0  0  0  0  0  0
   -1.4420    3.3099    0.0000 O   0  0  0  0  0  0
   -0.7275    3.7224    0.0000 C   0  0  0  0  0  0
   -0.7275    4.5474    0.0000 C   0  0  0  0  0  0
   -0.0130    4.9599    0.0000 C   0  0  0  0  0  0
    0.7015    4.5474    0.0000 C   0  0  0  0  0  0
    1.4159    4.9599    0.0000 N   0  0  0  0  0  0
    2.1304    4.5474    0.0000 C   0  0  0  0  0  0
    2.1304    3.7224    0.0000 C   0  0  0  0  0  0
    1.4159    3.3099    0.0000 C   0  0  0  0  0  0
    1.4159    2.4849    0.0000 N   0  0  0  0  0  0
    2.1304    2.0724    0.0000 C   0  0  0  0  0  0
    2.8449    2.4849    0.0000 O   0  0  0  0  0  0
    2.1304    1.2474    0.0000 N   0  0  0  0  0  0
    2.8449    0.8349    0.0000 C   0  0  0  0  0  0
    2.8449    0.0099    0.0000 C   0  0  0  0  0  0
    2.1304   -0.4026    0.0000 C   0  0  0  0  0  0
    2.1304   -1.2276    0.0000 N   0  0  0  0  0  0
    2.8449   -1.6401    0.0000 C   0  0  0  0  0  0
    2.8449   -2.4651    0.0000 C   0  0  0  0  0  0
    3.5593   -2.8776    0.0000 O   0  0  0  0  0  0
    3.5593   -3.7026    0.0000 C   0  0  0  0  0  0
    4.2738   -4.1151    0.0000 C   0  0  0  0  0  0
    4.2738   -4.9401    0.0000 C   0  0  0  0  0  0
    4.9883   -5.3526    0.0000 F   0  0  0  0  0  0
    3.5593   -5.3526    0.0000 C   0  0  0  0  0  0
    2.8449   -4.9401    0.0000 C   0  0  0  0  0  0
    2.1304   -5.3526    0.0000 F   0  0  0  0  0  0
    2.8449   -4.1151    0.0000 C   0  0  0  0  0  0
    1.4159    0.0099    0.0000 C   0  0  0  0  0  0
    1.4159    0.8349    0.0000 C   0  0  0  0  0  0
    0.7015    3.7224    0.0000 C   0  0  0  0  0  0
   -0.0130    3.3099    0.0000 N   0  0  0  0  0  0
  1  2  1  0  0  0
  2  3  1  0  0  0
  3  4  2  0  0  0
  3 33  1  0  0  0
  4  5  1  0  0  0
  5  6  2  0  0  0
  6  7  1  0  0  0
  6 32  1  0  0  0
  7  8  2  0  0  0
  8  9  1  0  0  0
  9 10  2  0  0  0
 10 11  1  0  0  0
 10 32  1  0  0  0
 11 12  1  0  0  0
 12 13  2  0  0  0
 12 14  1  0  0  0
 14 15  1  0  0  0
 14 31  1  0  0  0
 15 16  1  0  0  0
 16 17  1  0  0  0
 17 18  1  0  0  0
 17 30  1  0  0  0
 18 19  1  0  0  0
 19 20  1  0  0  0
 20 21  1  0  0  0
 21 22  1  0  0  0
 22 23  2  0  0  0
 22 29  1  0  0  0
 23 24  1  0  0  0
 24 25  1  0  0  0
 24 26  2  0  0  0
 26 27  1  0  0  0
 27 28  1  0  0  0
 27 29  2  0  0  0
 30 31  1  0  0  0
 32 33  2  0  0  0
M  END
> <Outcome>
Inactive

$$$$

                    3D
 Structure written by MMmdl.
 34 38  0  0  1  0            999 V2000
    4.1810   -2.9035    0.0000 C   0  0  0  0  0  0
    3.3605   -2.9898    0.0000 N   0  0  0  0  0  0
    2.9480   -3.7042    0.0000 C   0  0  0  0  0  0
    2.1410   -3.5327    0.0000 C   0  0  0  0  0  0
    2.0548   -2.7122    0.0000 C   0  0  3  0  0  0
    1.3403   -2.2997    0.0000 O   0  0  0  0  0  0
    1.3403   -1.4747    0.0000 C   0  0  0  0  0  0
    0.6258   -1.0622    0.0000 C   0  0  0  0  0  0
    0.6258   -0.2372    0.0000 C   0  0  0  0  0  0
    1.3403    0.1753    0.0000 C   0  0  0  0  0  0
    1.3403    1.0003    0.0000 C   0  0  0  0  0  0
    0.6258    1.4128    0.0000 N   0  0  0  0  0  0
   -0.1279    1.0772    0.0000 C   0  0  0  0  0  0
   -0.6799    1.6903    0.0000 C   0  0  0  0  0  0
   -0.2674    2.4048    0.0000 C   0  0  3  0  0  0
   -0.6029    3.1585    0.0000 N   0  0  0  0  0  0
   -1.4234    3.2447    0.0000 C   0  0  0  0  0  0
   -1.9083    2.5773    0.0000 O   0  0  0  0  0  0
   -1.7590    3.9984    0.0000 C   0  0  0  0  0  0
   -2.5795    4.0846    0.0000 C   0  0  0  0  0  0
   -2.9150    4.8383    0.0000 C   0  0  0  0  0  0
   -2.4301    5.5057    0.0000 C   0  0  0  0  0  0
   -2.7657    6.2594    0.0000 Cl  0  0  0  0  0  0
   -1.6096    5.4195    0.0000 C   0  0  0  0  0  0
   -1.1247    6.0869    0.0000 F   0  0  0  0  0  0
   -1.2741    4.6658    0.0000 C   0  0  0  0  0  0
    0.5396    2.2333    0.0000 C   0  0  0  0  0  0
    2.0548   -0.2372    0.0000 C   0  0  0  0  0  0
    2.7692    0.1753    0.0000 C   0  0  0  0  0  0
    3.4837   -0.2372    0.0000 C   0  0  0  0  0  0
    3.4837   -1.0622    0.0000 C   0  0  0  0  0  0
    2.7692   -1.4747    0.0000 C   0  0  0  0  0  0
    2.0548   -1.0622    0.0000 C   0  0  0  0  0  0
    2.8084   -2.3767    0.0000 C   0  0  0  0  0  0
  1  2  1  0  0  0
  2  3  1  0  0  0
  2 34  1  0  0  0
  3  4  1  0  0  0
  4  5  1  0  0  0
  5  6  1  0  0  0
  5 34  1  0  0  0
  6  7  1  0  0  0
  7  8  2  0  0  0
  7 33  1  0  0  0
  8  9  1  0  0  0
  9 10  2  0  0  0
 10 11  1  0  0  0
 10 28  1  0  0  0
 11 12  1  0  0  0
 12 13  1  0  0  0
 12 27  1  0  0  0
 13 14  1  0  0  0
 14 15  1  0  0  0
 15 16  1  0  0  0
 15 27  1  0  0  0
 16 17  1  0  0  0
 17 18  2  0  0  0
 17 19  1  0  0  0
 19 20  2  0  0  0
 19 26  1  0  0  0
 20 21  1  0  0  0
 21 22  2  0  0  0
 22 23  1  0  0  0
 22 24  1  0  0  0
 24 25  1  0  0  0
 24 26  2  0  0  0
 28 29  1  0  0  0
 28 33  2  0  0  0
 29 30  2  0  0  0
 30 31  1  0  0  0
 31 32  2  0  0  0
 32 33  1  0  0  0
M  END
> <Outcome>
Inactive

$$$$

                    3D
 Structure written by MMmdl.
 32 35  0  0  1  0            999 V2000
    3.0130    1.0668    0.0000 C   0  0  0  0  0  0
    2.2985    0.6543    0.0000 C   0  0  0  0  0  0
    2.2985   -0.1707    0.0000 C   0  0  0  0  0  0
    1.5840   -0.5832    0.0000 C   0  0  0  0  0  0
    1.5840   -1.4082    0.0000 C   0  0  0  0  0  0
    1.5840   -2.2332    0.0000 F   0  0  0  0  0  0
    0.7590   -1.4082    0.0000 F   0  0  0  0  0  0
    2.4090   -1.4082    0.0000 F   0  0  0  0  0  0
    0.8695   -0.1707    0.0000 N   0  0  0  0  0  0
    0.0849   -0.4256    0.0000 N   0  0  0  0  0  0
   -0.4000    0.2418    0.0000 C   0  0  0  0  0  0
   -1.2250    0.2418    0.0000 C   0  0  0  0  0  0
   -1.6375    0.9563    0.0000 O   0  0  0  0  0  0
   -1.6375   -0.4727    0.0000 N   0  0  0  0  0  0
   -1.2250   -1.1871    0.0000 C   0  0  0  0  0  0
   -2.4625   -0.4727    0.0000 C   0  0  0  0  0  0
   -2.8750   -1.1871    0.0000 C   0  0  0  0  0  0
   -2.5394   -1.9408    0.0000 C   0  0  0  0  0  0
   -3.1525   -2.4929    0.0000 N   0  0  0  0  0  0
   -3.8670   -2.0804    0.0000 C   0  0  0  0  0  0
   -3.6955   -1.2734    0.0000 N   0  0  0  0  0  0
   -4.2475   -0.6603    0.0000 C   0  0  0  0  0  0
   -3.9926    0.1243    0.0000 C   0  0  0  0  0  0
   -4.5446    0.7374    0.0000 C   0  0  0  0  0  0
   -4.2897    1.5221    0.0000 C   0  0  0  0  0  0
   -3.4827    1.6936    0.0000 C   0  0  0  0  0  0
   -3.2278    2.4782    0.0000 F   0  0  0  0  0  0
   -2.9307    1.0805    0.0000 C   0  0  0  0  0  0
   -3.1856    0.2959    0.0000 C   0  0  0  0  0  0
    0.0849    0.9092    0.0000 C   0  0  0  0  0  0
    0.8695    0.6543    0.0000 C   0  0  0  0  0  0
    1.5840    1.0668    0.0000 N   0  0  0  0  0  0
  1  2  1  0  0  0
  2  3  1  0  0  0
  2 32  2  0  0  0
  3  4  2  0  0  0
  4  5  1  0  0  0
  4  9  1  0  0  0
  5  6  1  0  0  0
  5  7  1  0  0  0
  5  8  1  0  0  0
  9 10  1  0  0  0
  9 31  1  0  0  0
 10 11  2  0  0  0
 11 12  1  0  0  0
 11 30  1  0  0  0
 12 13  2  0  0  0
 12 14  1  0  0  0
 14 15  1  0  0  0
 14 16  1  0  0  0
 16 17  1  0  0  0
 17 18  2  0  0  0
 17 21  1  0  0  0
 18 19  1  0  0  0
 19 20  2  0  0  0
 20 21  1  0  0  0
 21 22  1  0  0  0
 22 23  1  0  0  0
 23 24  2  0  0  0
 23 29  1  0  0  0
 24 25  1  0  0  0
 25 26  2  0  0  0
 26 27  1  0  0  0
 26 28  1  0  0  0
 28 29  2  0  0  0
 30 31  2  0  0  0
 31 32  1  0  0  0
M  END
> <Outcome>
Inactive

$$$$

                    3D
 Structure written by MMmdl.
 39 43  0  0  1  0            999 V2000
   -9.2212   -0.0592    0.0000 C   0  0  0  0  0  0
   -8.8087   -0.7737    0.0000 O   0  0  0  0  0  0
   -7.9837   -0.7737    0.0000 C   0  0  0  0  0  0
   -7.5712   -1.4881    0.0000 C   0  0  0  0  0  0
   -6.7462   -1.4881    0.0000 C   0  0  0  0  0  0
   -6.3337   -0.7737    0.0000 C   0  0  0  0  0  0
   -5.5087   -0.7737    0.0000 C   0  0  0  0  0  0
   -5.0962   -1.4881    0.0000 N   0  0  0  0  0  0
   -4.2712   -1.4881    0.0000 C   0  0  0  0  0  0
   -3.8587   -0.7737    0.0000 C   0  0  0  0  0  0
   -3.0337   -0.7737    0.0000 C   0  0  0  0  0  0
   -2.6212   -0.0592    0.0000 C   0  0  0  0  0  0
   -1.7962   -0.0592    0.0000 C   0  0  0  0  0  0
   -1.3837   -0.7737    0.0000 C   0  0  0  0  0  0
   -0.5587   -0.7737    0.0000 N   0  0  0  0  0  0
   -0.1462   -0.0592    0.0000 C   0  0  0  0  0  0
   -0.5587    0.6553    0.0000 O   0  0  0  0  0  0
    0.6788   -0.0592    0.0000 C   0  0  0  0  0  0
    1.1637    0.6082    0.0000 C   0  0  0  0  0  0
    1.9484    0.3533    0.0000 C   0  0  0  0  0  0
    2.6628    0.7658    0.0000 C   0  0  0  0  0  0
    3.3773    0.3533    0.0000 C   0  0  0  0  0  0
    4.0918    0.7658    0.0000 O   0  0  0  0  0  0
    4.0918    1.5908    0.0000 C   0  0  0  0  0  0
    4.0918    2.4158    0.0000 F   0  0  0  0  0  0
    4.9168    1.5908    0.0000 F   0  0  0  0  0  0
    3.2668    1.5908    0.0000 F   0  0  0  0  0  0
    3.3773   -0.4717    0.0000 C   0  0  0  0  0  0
    2.6628   -0.8842    0.0000 C   0  0  0  0  0  0
    1.9484   -0.4717    0.0000 C   0  0  0  0  0  0
    1.1637   -0.7266    0.0000 N   0  0  0  0  0  0
   -1.7962   -1.4881    0.0000 C   0  0  0  0  0  0
   -2.6212   -1.4881    0.0000 C   0  0  0  0  0  0
   -5.5087   -2.2026    0.0000 C   0  0  0  0  0  0
   -6.3337   -2.2026    0.0000 C   0  0  0  0  0  0
   -6.7462   -0.0592    0.0000 C   0  0  0  0  0  0
   -7.5712   -0.0592    0.0000 C   0  0  0  0  0  0
   -7.9837    0.6553    0.0000 O   0  0  0  0  0  0
   -7.5712    1.3697    0.0000 C   0  0  0  0  0  0
  1  2  1  0  0  0
  2  3  1  0  0  0
  3  4  2  0  0  0
  3 37  1  0  0  0
  4  5  1  0  0  0
  5  6  2  0  0  0
  5 35  1  0  0  0
  6  7  1  0  0  0
  6 36  1  0  0  0
  7  8  1  0  0  0
  8  9  1  0  0  0
  8 34  1  0  0  0
  9 10  1  0  0  0
 10 11  1  0  0  0
 11 12  2  0  0  0
 11 33  1  0  0  0
 12 13  1  0  0  0
 13 14  2  0  0  0
 14 15  1  0  0  0
 14 32  1  0  0  0
 15 16  1  0  0  0
 16 17  2  0  0  0
 16 18  1  0  0  0
 18 19  2  0  0  0
 18 31  1  0  0  0
 19 20  1  0  0  0
 20 21  2  0  0  0
 20 30  1  0  0  0
 21 22  1  0  0  0
 22 23  1  0  0  0
 22 28  2  0  0  0
 23 24  1  0  0  0
 24 25  1  0  0  0
 24 26  1  0  0  0
 24 27  1  0  0  0
 28 29  1  0  0  0
 29 30  1  0  0  0
 30 31  2  0  0  0
 32 33  2  0  0  0
 34 35  1  0  0  0
 36 37  2  0  0  0
 37 38  1  0  0  0
 38 39  1  0  0  0
M  END
> <Outcome>
Inactive

$$$$

                    3D
 Structure written by MMmdl.
 29 31  0  0  1  0            999 V2000
   -0.6277    0.5412    0.0000 O   0  0  0  0  0  0
   -1.3422    0.9537    0.0000 C   0  0  0  0  0  0
   -2.0567    0.5412    0.0000 N   0  0  0  0  0  0
   -2.0567   -0.2838    0.0000 C   0  0  0  0  0  0
   -1.3422   -0.6963    0.0000 C   0  0  0  0  0  0
   -1.3422   -1.5213    0.0000 C   0  0  0  0  0  0
   -2.0567   -1.9338    0.0000 C   0  0  0  0  0  0
   -2.0567   -2.7588    0.0000 C   0  0  0  0  0  0
   -2.0567   -3.5838    0.0000 F   0  0  0  0  0  0
   -1.2317   -2.7588    0.0000 F   0  0  0  0  0  0
   -2.8817   -2.7588    0.0000 F   0  0  0  0  0  0
   -2.7712   -1.5213    0.0000 C   0  0  0  0  0  0
   -2.7712   -0.6963    0.0000 C   0  0  0  0  0  0
   -1.3422    1.7787    0.0000 C   0  0  0  0  0  0
   -2.0567    2.1912    0.0000 C   0  0  0  0  0  0
   -2.0567    3.0162    0.0000 C   0  0  0  0  0  0
   -2.7712    3.4287    0.0000 Br  0  0  0  0  0  0
   -1.3422    3.4287    0.0000 C   0  0  0  0  0  0
   -0.6277    3.0162    0.0000 N   0  0  0  0  0  0
   -0.6277    2.1912    0.0000 C   0  0  0  0  0  0
    0.0867    1.7787    0.0000 N   0  0  0  0  0  0
    0.8012    2.1912    0.0000 C   0  0  0  0  0  0
    1.5157    1.7787    0.0000 C   0  0  0  0  0  0
    2.2301    2.1912    0.0000 C   0  0  0  0  0  0
    2.9446    1.7787    0.0000 N   0  0  0  0  0  0
    3.6983    2.1143    0.0000 C   0  0  0  0  0  0
    4.2503    1.5012    0.0000 C   0  0  0  0  0  0
    3.8378    0.7867    0.0000 N   0  0  0  0  0  0
    3.0308    0.9582    0.0000 C   0  0  0  0  0  0
  1  2  2  0  0  0
  2  3  1  0  0  0
  2 14  1  0  0  0
  3  4  1  0  0  0
  4  5  2  0  0  0
  4 13  1  0  0  0
  5  6  1  0  0  0
  6  7  2  0  0  0
  7  8  1  0  0  0
  7 12  1  0  0  0
  8  9  1  0  0  0
  8 10  1  0  0  0
  8 11  1  0  0  0
 12 13  2  0  0  0
 14 15  2  0  0  0
 14 20  1  0  0  0
 15 16  1  0  0  0
 16 17  1  0  0  0
 16 18  2  0  0  0
 18 19  1  0  0  0
 19 20  2  0  0  0
 20 21  1  0  0  0
 21 22  1  0  0  0
 22 23  1  0  0  0
 23 24  1  0  0  0
 24 25  1  0  0  0
 25 26  1  0  0  0
 25 29  1  0  0  0
 26 27  2  0  0  0
 27 28  1  0  0  0
 28 29  2  0  0  0
M  END
> <Outcome>
Inactive

$$$$

                    3D
 Structure written by MMmdl.
 33 37  0  0  1  0            999 V2000
   -2.3448   -2.4351    0.0000 O   0  0  0  0  0  0
   -2.5997   -1.6504    0.0000 C   0  0  0  0  0  0
   -3.3844   -1.3955    0.0000 C   0  0  0  0  0  0
   -3.3844   -0.5705    0.0000 C   0  0  0  0  0  0
   -2.5997   -0.3156    0.0000 C   0  0  0  0  0  0
   -2.1148   -0.9830    0.0000 N   0  0  0  0  0  0
   -1.2898   -0.9830    0.0000 C   0  0  0  0  0  0
   -0.8773   -1.6975    0.0000 C   0  0  0  0  0  0
[truncated: 5,395,156 more chars]
