# Supplementary material for: Integrative Multi-Kinase Approach for the Identification of Potent Antiplasmodial Hits
Source: Front Chem. 2019 Nov 21;7:773. doi: 10.3389/fchem.2019.00773 (PMC6881481; doi:10.3389/fchem.2019.00773)
Supplement: Supplementary file 2 [file Data_Sheet_2.zip › Supp Files/W2-curated-balanced.sdf]

  Mrv17100 11051912003D          
 Structure written by MMmdl.
 24 26  0  0  1  0            999 V2000
    1.4289    3.3000    0.0000 Cl  0  0  0  0  0  0  0  0  0  0  0  0
   -0.7145   -5.3625    0.0000 F   0  0  0  0  0  0  0  0  0  0  0  0
    0.7145   -0.4125    0.0000 O   0  0  0  0  0  0  0  0  0  0  0  0
    2.1434   -1.2375    0.0000 N   0  0  0  0  0  0  0  0  0  0  0  0
    1.4289    0.8250    0.0000 C   0  0  0  0  0  0  0  0  0  0  0  0
    1.4289    0.0000    0.0000 C   0  0  0  0  0  0  0  0  0  0  0  0
    2.1434   -2.8875    0.0000 C   0  0  0  0  0  0  0  0  0  0  0  0
    2.1434   -0.4125    0.0000 C   0  0  0  0  0  0  0  0  0  0  0  0
    1.4289   -4.1250    0.0000 C   0  0  0  0  0  0  0  0  0  0  0  0
    2.8579   -1.6500    0.0000 C   0  0  0  0  0  0  0  0  0  0  0  0
    1.4289   -1.6500    0.0000 C   0  0  0  0  0  0  0  0  0  0  0  0
    0.7145    1.2375    0.0000 C   0  0  0  0  0  0  0  0  0  0  0  0
    2.1434    1.2375    0.0000 C   0  0  0  0  0  0  0  0  0  0  0  0
    2.1434   -3.7125    0.0000 C   0  0  0  0  0  0  0  0  0  0  0  0
    2.8579   -2.4750    0.0000 C   0  0  0  0  0  0  0  0  0  0  0  0
    1.4289   -2.4750    0.0000 C   0  0  0  0  0  0  0  0  0  0  0  0
    1.4289    2.4750    0.0000 C   0  0  0  0  0  0  0  0  0  0  0  0
    0.7145    2.0625    0.0000 C   0  0  0  0  0  0  0  0  0  0  0  0
    2.1434    2.0625    0.0000 C   0  0  0  0  0  0  0  0  0  0  0  0
    1.4289   -4.9500    0.0000 C   0  0  0  0  0  0  0  0  0  0  0  0
    0.7145   -3.7125    0.0000 C   0  0  0  0  0  0  0  0  0  0  0  0
    0.0000   -4.9500    0.0000 C   0  0  0  0  0  0  0  0  0  0  0  0
    0.7145   -5.3625    0.0000 C   0  0  0  0  0  0  0  0  0  0  0  0
    0.0000   -4.1250    0.0000 C   0  0  0  0  0  0  0  0  0  0  0  0
  1 17  1  0  0  0  0
  2 22  1  0  0  0  0
  3  6  1  0  0  0  0
  4  8  1  0  0  0  0
  4 10  1  0  0  0  0
  4 11  1  0  0  0  0
  5  6  1  0  0  0  0
  5 12  2  0  0  0  0
  5 13  1  0  0  0  0
  6  8  1  0  0  0  0
  7 14  1  0  0  0  0
  7 15  1  0  0  0  0
  7 16  1  0  0  0  0
  9 14  1  0  0  0  0
  9 20  2  0  0  0  0
  9 21  1  0  0  0  0
 10 15  1  0  0  0  0
 11 16  1  0  0  0  0
 12 18  1  0  0  0  0
 13 19  2  0  0  0  0
 17 18  2  0  0  0  0
 17 19  1  0  0  0  0
 20 23  1  0  0  0  0
 21 24  2  0  0  0  0
 22 23  2  0  0  0  0
 22 24  1  0  0  0  0
M  END
>  <Outcome>
Active

$$$$

  Mrv17100 11051912003D          
 Structure written by MMmdl.
 28 31  0  0  1  0            999 V2000
    6.5390    1.5303    0.0000 F   0  0  0  0  0  0  0  0  0  0  0  0
    1.5890    4.3882    0.0000 F   0  0  0  0  0  0  0  0  0  0  0  0
    2.8265    0.8158    0.0000 O   0  0  0  0  0  0  0  0  0  0  0  0
    0.6075    0.8158    0.0000 N   0  0  0  0  0  0  0  0  0  0  0  0
    0.8393   -0.1110    0.0000 C   0  0  0  0  0  0  0  0  0  0  0  0
    0.8393    1.7427    0.0000 C   0  0  0  0  0  0  0  0  0  0  0  0
    2.0015    0.8158    0.0000 C   0  0  0  0  0  0  0  0  0  0  0  0
    3.2390    1.5303    0.0000 C   0  0  0  0  0  0  0  0  0  0  0  0
    1.6436    0.0725    0.0000 C   0  0  0  0  0  0  0  0  0  0  0  0
    1.6436    1.5591    0.0000 C   0  0  0  0  0  0  0  0  0  0  0  0
    4.0640    1.5303    0.0000 C   0  0  0  0  0  0  0  0  0  0  0  0
    2.8265    2.2448    0.0000 C   0  0  0  0  0  0  0  0  0  0  0  0
    0.1942    0.4033    0.0000 C   0  0  0  0  0  0  0  0  0  0  0  0
    0.1942    1.2283    0.0000 C   0  0  0  0  0  0  0  0  0  0  0  0
   -0.2175    0.8158    0.0000 C   0  0  0  0  0  0  0  0  0  0  0  0
    4.4765    2.2448    0.0000 C   0  0  0  0  0  0  0  0  0  0  0  0
    2.0015    2.2448    0.0000 C   0  0  0  0  0  0  0  0  0  0  0  0
    4.4765    0.8158    0.0000 C   0  0  0  0  0  0  0  0  0  0  0  0
    3.2390    2.9593    0.0000 C   0  0  0  0  0  0  0  0  0  0  0  0
    5.7140    1.5303    0.0000 C   0  0  0  0  0  0  0  0  0  0  0  0
    2.0015    3.6737    0.0000 C   0  0  0  0  0  0  0  0  0  0  0  0
    5.3015    2.2448    0.0000 C   0  0  0  0  0  0  0  0  0  0  0  0
    1.5890    2.9593    0.0000 C   0  0  0  0  0  0  0  0  0  0  0  0
    5.3015    0.8158    0.0000 C   0  0  0  0  0  0  0  0  0  0  0  0
    2.8265    3.6737    0.0000 C   0  0  0  0  0  0  0  0  0  0  0  0
   -0.6300    0.1014    0.0000 C   0  0  0  0  0  0  0  0  0  0  0  0
   -1.4550    0.1014    0.0000 C   0  0  0  0  0  0  0  0  0  0  0  0
   -1.8675   -0.6131    0.0000 C   0  0  0  0  0  0  0  0  0  0  0  0
  1 20  1  0  0  0  0
  2 21  1  0  0  0  0
  3  7  1  0  0  0  0
  3  8  1  0  0  0  0
  4  5  1  0  0  0  0
  4  6  1  0  0  0  0
  4 15  1  0  0  0  0
  5  9  1  0  0  0  0
  5 13  1  0  0  0  0
  6 10  1  0  0  0  0
  6 14  1  0  0  0  0
  7  9  1  0  0  0  0
  7 10  1  0  0  0  0
  8 11  1  0  0  0  0
  8 12  1  0  0  0  0
 11 16  2  0  0  0  0
 11 18  1  0  0  0  0
 12 17  2  0  0  0  0
 12 19  1  0  0  0  0
 13 14  1  0  0  0  0
 15 26  1  0  0  0  0
 16 22  1  0  0  0  0
 17 23  1  0  0  0  0
 18 24  2  0  0  0  0
 19 25  2  0  0  0  0
 20 22  2  0  0  0  0
 20 24  1  0  0  0  0
 21 23  2  0  0  0  0
 21 25  1  0  0  0  0
 26 27  1  0  0  0  0
 27 28  1  0  0  0  0
M  END
>  <Outcome>
Active

$$$$

  Mrv17100 11051912003D          
 Structure written by MMmdl.
 26 30  0  0  1  0            999 V2000
    2.5343    0.9210    0.0000 N   0  0  0  0  0  0  0  0  0  0  0  0
    2.5343    2.2558    0.0000 N   0  0  0  0  0  0  0  0  0  0  0  0
   -0.5651    0.2608    0.0000 N   0  0  0  0  0  0  0  0  0  0  0  0
   -1.2326    1.4169    0.0000 N   0  0  0  0  0  0  0  0  0  0  0  0
    5.4623    0.7634    0.0000 N   0  0  0  0  0  0  0  0  0  0  0  0
   -4.1767   -1.0536    0.0000 N   0  0  0  0  0  0  0  0  0  0  0  0
   -0.0131    0.8739    0.0000 C   0  0  0  0  0  0  0  0  0  0  0  0
    2.0494    1.5884    0.0000 C   0  0  0  0  0  0  0  0  0  0  0  0
    1.2244    1.5884    0.0000 C   0  0  0  0  0  0  0  0  0  0  0  0
   -0.4256    1.5884    0.0000 C   0  0  0  0  0  0  0  0  0  0  0  0
    3.3189    1.1759    0.0000 C   0  0  0  0  0  0  0  0  0  0  0  0
    3.3189    2.0009    0.0000 C   0  0  0  0  0  0  0  0  0  0  0  0
   -1.3188    0.5964    0.0000 C   0  0  0  0  0  0  0  0  0  0  0  0
    0.8119    0.8739    0.0000 C   0  0  0  0  0  0  0  0  0  0  0  0
    0.8119    2.3029    0.0000 C   0  0  0  0  0  0  0  0  0  0  0  0
   -0.0131    2.3029    0.0000 C   0  0  0  0  0  0  0  0  0  0  0  0
   -2.0333    0.1839    0.0000 C   0  0  0  0  0  0  0  0  0  0  0  0
    4.0334    0.7634    0.0000 C   0  0  0  0  0  0  0  0  0  0  0  0
    4.0334    2.4134    0.0000 C   0  0  0  0  0  0  0  0  0  0  0  0
    4.7479    1.1759    0.0000 C   0  0  0  0  0  0  0  0  0  0  0  0
    4.7479    2.0009    0.0000 C   0  0  0  0  0  0  0  0  0  0  0  0
   -2.0333   -0.6411    0.0000 C   0  0  0  0  0  0  0  0  0  0  0  0
   -2.7478    0.5964    0.0000 C   0  0  0  0  0  0  0  0  0  0  0  0
   -2.7478   -1.0536    0.0000 C   0  0  0  0  0  0  0  0  0  0  0  0
   -3.4622    0.1839    0.0000 C   0  0  0  0  0  0  0  0  0  0  0  0
   -3.4622   -0.6411    0.0000 C   0  0  0  0  0  0  0  0  0  0  0  0
  1  8  2  0  0  0  0
  1 11  1  0  0  0  0
  2  8  1  0  0  0  0
  2 12  1  0  0  0  0
  3  7  2  0  0  0  0
  3 13  1  0  0  0  0
  4 10  1  0  0  0  0
  4 13  2  0  0  0  0
  5 20  1  0  0  0  0
  6 26  1  0  0  0  0
  7 10  1  0  0  0  0
  7 14  1  0  0  0  0
  8  9  1  0  0  0  0
  9 14  2  0  0  0  0
  9 15  1  0  0  0  0
 10 16  2  0  0  0  0
 11 12  2  0  0  0  0
 11 18  1  0  0  0  0
 12 19  1  0  0  0  0
 13 17  1  0  0  0  0
 15 16  1  0  0  0  0
 17 22  2  0  0  0  0
 17 23  1  0  0  0  0
 18 20  2  0  0  0  0
 19 21  2  0  0  0  0
 20 21  1  0  0  0  0
 22 24  1  0  0  0  0
 23 25  2  0  0  0  0
 24 26  2  0  0  0  0
 25 26  1  0  0  0  0
M  END
>  <Outcome>
Active

$$$$

  Mrv17100 11051912003D          
 Structure written by MMmdl.
 19 22  0  0  1  0            999 V2000
    1.7990   -0.8190    0.0000 N   0  0  0  0  0  0  0  0  0  0  0  0
    5.1571    0.9577    0.0000 N   0  0  0  0  0  0  0  0  0  0  0  0
    2.3553    0.3944    0.0000 C   0  0  0  0  0  0  0  0  0  0  0  0
    2.5180   -0.4144    0.0000 C   0  0  0  0  0  0  0  0  0  0  0  0
    1.5359    0.4897    0.0000 C   0  0  0  0  0  0  0  0  0  0  0  0
    2.9745    0.9396    0.0000 C   0  0  0  0  0  0  0  0  0  0  0  0
    3.2997   -0.6780    0.0000 C   0  0  0  0  0  0  0  0  0  0  0  0
    3.7562    0.6761    0.0000 C   0  0  0  0  0  0  0  0  0  0  0  0
    3.9189   -0.1327    0.0000 C   0  0  0  0  0  0  0  0  0  0  0  0
    1.1920   -0.2602    0.0000 C   0  0  0  0  0  0  0  0  0  0  0  0
    1.0583    1.1624    0.0000 C   0  0  0  0  0  0  0  0  0  0  0  0
    4.3754    1.2213    0.0000 C   0  0  0  0  0  0  0  0  0  0  0  0
    4.7006   -0.3963    0.0000 C   0  0  0  0  0  0  0  0  0  0  0  0
    0.3706   -0.3374    0.0000 C   0  0  0  0  0  0  0  0  0  0  0  0
    2.8119    1.7485    0.0000 C   0  0  0  0  0  0  0  0  0  0  0  0
    3.4623   -1.4868    0.0000 C   0  0  0  0  0  0  0  0  0  0  0  0
    0.2369    1.0852    0.0000 C   0  0  0  0  0  0  0  0  0  0  0  0
   -0.1069    0.3353    0.0000 C   0  0  0  0  0  0  0  0  0  0  0  0
    5.3198    0.1489    0.0000 C   0  0  0  0  0  0  0  0  0  0  0  0
  1  4  2  0  0  0  0
  1 10  1  0  0  0  0
  2 12  2  0  0  0  0
  2 19  1  0  0  0  0
  3  4  1  0  0  0  0
  3  5  1  0  0  0  0
  3  6  2  0  0  0  0
  4  7  1  0  0  0  0
  5 10  2  0  0  0  0
  5 11  1  0  0  0  0
  6  8  1  0  0  0  0
  6 15  1  0  0  0  0
  7  9  2  0  0  0  0
  7 16  1  0  0  0  0
  8  9  1  0  0  0  0
  8 12  1  0  0  0  0
  9 13  1  0  0  0  0
 10 14  1  0  0  0  0
 11 17  2  0  0  0  0
 13 19  2  0  0  0  0
 14 18  2  0  0  0  0
 17 18  1  0  0  0  0
M  END
>  <Outcome>
Active

$$$$

  Mrv17100 11051912003D          
 Structure written by MMmdl.
 19 20  0  0  1  0            999 V2000
   -5.9883    5.1963    0.0000 F   0  0  0  0  0  0  0  0  0  0  0  0
   -5.4586    4.1567    0.0000 F   0  0  0  0  0  0  0  0  0  0  0  0
   -4.9487    5.7259    0.0000 F   0  0  0  0  0  0  0  0  0  0  0  0
    0.6674    4.2187    0.0000 O   0  0  0  0  0  0  0  0  0  0  0  0
   -1.6236    5.2806    0.0000 O   0  0  0  0  0  0  0  0  0  0  0  0
   -2.0652    3.9216    0.0000 N   0  0  0  0  0  0  0  0  0  0  0  0
    0.4125    3.4340    0.0000 N   0  0  0  0  0  0  0  0  0  0  0  0
   -0.6674    4.2187    0.0000 C   0  0  0  0  0  0  0  0  0  0  0  0
   -4.4190    4.6864    0.0000 C   0  0  0  0  0  0  0  0  0  0  0  0
   -5.2036    4.9413    0.0000 C   0  0  0  0  0  0  0  0  0  0  0  0
   -1.4521    4.4736    0.0000 C   0  0  0  0  0  0  0  0  0  0  0  0
   -2.8498    4.1765    0.0000 C   0  0  0  0  0  0  0  0  0  0  0  0
    0.0000    4.7036    0.0000 C   0  0  0  0  0  0  0  0  0  0  0  0
   -3.8059    5.2384    0.0000 C   0  0  0  0  0  0  0  0  0  0  0  0
   -4.2475    3.8794    0.0000 C   0  0  0  0  0  0  0  0  0  0  0  0
   -3.0213    4.9835    0.0000 C   0  0  0  0  0  0  0  0  0  0  0  0
   -3.4629    3.6245    0.0000 C   0  0  0  0  0  0  0  0  0  0  0  0
   -0.4125    3.4340    0.0000 C   0  0  0  0  0  0  0  0  0  0  0  0
    0.0000    5.5286    0.0000 C   0  0  0  0  0  0  0  0  0  0  0  0
  1 10  1  0  0  0  0
  2 10  1  0  0  0  0
  3 10  1  0  0  0  0
  4  7  1  0  0  0  0
  4 13  1  0  0  0  0
  5 11  2  0  0  0  0
  6 11  1  0  0  0  0
  6 12  1  0  0  0  0
  7 18  2  0  0  0  0
  8 11  1  0  0  0  0
  8 13  2  0  0  0  0
  8 18  1  0  0  0  0
  9 10  1  0  0  0  0
  9 14  2  0  0  0  0
  9 15  1  0  0  0  0
 12 16  2  0  0  0  0
 12 17  1  0  0  0  0
 13 19  1  0  0  0  0
 14 16  1  0  0  0  0
 15 17  2  0  0  0  0
M  END
>  <Outcome>
Active

$$$$

  Mrv17100 11051912003D          
 Structure written by MMmdl.
  9  9  0  0  1  0            999 V2000
    1.4289    2.4750    0.0000 O   0  0  0  0  0  0  0  0  0  0  0  0
    0.0000    2.4750    0.0000 O   0  0  0  0  0  0  0  0  0  0  0  0
    0.0000    0.0000    0.0000 N   0  0  0  0  0  0  0  0  0  0  0  0
    0.7145    1.2375    0.0000 C   0  0  0  0  0  0  0  0  0  0  0  0
    0.7145    2.0625    0.0000 C   0  0  0  0  0  0  0  0  0  0  0  0
    0.0000    0.8250    0.0000 C   0  0  0  0  0  0  0  0  0  0  0  0
    1.4289    0.8250    0.0000 C   0  0  0  0  0  0  0  0  0  0  0  0
    1.4289    0.0000    0.0000 C   0  0  0  0  0  0  0  0  0  0  0  0
    0.7145   -0.4125    0.0000 C   0  0  0  0  0  0  0  0  0  0  0  0
  1  5  2  0  0  0  0
  2  5  1  0  0  0  0
  3  6  1  0  0  0  0
  3  9  1  0  0  0  0
  4  5  1  0  0  0  0
  4  6  1  0  0  0  0
  4  7  1  0  0  0  0
  7  8  1  0  0  0  0
  8  9  1  0  0  0  0
M  END
>  <Outcome>
Active

$$$$

  Mrv17100 11051912003D          
 Structure written by MMmdl.
 26 30  0  0  1  0            999 V2000
    6.6784    0.2410    0.0000 O   0  0  0  0  0  0  0  0  0  0  0  0
    5.9255    1.9620    0.0000 O   0  0  0  0  0  0  0  0  0  0  0  0
    5.0223   -1.5983    0.0000 O   0  0  0  0  0  0  0  0  0  0  0  0
    6.9755    1.6387    0.0000 O   0  0  0  0  0  0  0  0  0  0  0  0
    3.9604   -0.6422    0.0000 N   0  0  0  0  0  0  0  0  0  0  0  0
    2.3284    0.7556    0.0000 N   0  0  0  0  0  0  0  0  0  0  0  0
    5.0645    0.5840    0.0000 C   0  0  0  0  0  0  0  0  0  0  0  0
    3.7054    0.1425    0.0000 C   0  0  0  0  0  0  0  0  0  0  0  0
    5.6165    1.1971    0.0000 C   0  0  0  0  0  0  0  0  0  0  0  0
    5.3194   -0.2006    0.0000 C   0  0  0  0  0  0  0  0  0  0  0  0
    2.8804    0.1425    0.0000 C   0  0  0  0  0  0  0  0  0  0  0  0
    4.7674   -0.8137    0.0000 C   0  0  0  0  0  0  0  0  0  0  0  0
    4.2575    0.7556    0.0000 C   0  0  0  0  0  0  0  0  0  0  0  0
    2.6255   -0.6422    0.0000 C   0  0  0  0  0  0  0  0  0  0  0  0
    3.2929   -1.1271    0.0000 C   0  0  0  0  0  0  0  0  0  0  0  0
    6.4235    1.0256    0.0000 C   0  0  0  0  0  0  0  0  0  0  0  0
    6.1264   -0.3721    0.0000 C   0  0  0  0  0  0  0  0  0  0  0  0
    1.8185   -0.8137    0.0000 C   0  0  0  0  0  0  0  0  0  0  0  0
    1.5214    0.5840    0.0000 C   0  0  0  0  0  0  0  0  0  0  0  0
    1.2665   -0.2006    0.0000 C   0  0  0  0  0  0  0  0  0  0  0  0
    4.9168    1.6343    0.0000 C   0  0  0  0  0  0  0  0  0  0  0  0
    0.9694    1.1971    0.0000 C   0  0  0  0  0  0  0  0  0  0  0  0
    0.4595   -0.3721    0.0000 C   0  0  0  0  0  0  0  0  0  0  0  0
    4.9456    2.4588    0.0000 C   0  0  0  0  0  0  0  0  0  0  0  0
    0.1624    1.0256    0.0000 C   0  0  0  0  0  0  0  0  0  0  0  0
   -0.0925    0.2410    0.0000 C   0  0  0  0  0  0  0  0  0  0  0  0
  1 16  1  0  0  0  0
  1 17  1  0  0  0  0
  2  9  1  0  0  0  0
  3 12  2  0  0  0  0
  4 16  2  0  0  0  0
  5  8  1  0  0  0  0
  5 12  1  0  0  0  0
  5 15  1  0  0  0  0
  6 11  2  0  0  0  0
  6 19  1  0  0  0  0
  7  9  1  0  0  0  0
  7 10  2  0  0  0  0
  7 13  1  0  0  0  0
  8 11  1  0  0  0  0
  8 13  2  0  0  0  0
  9 16  1  0  0  0  0
  9 21  1  0  0  0  0
 10 12  1  0  0  0  0
 10 17  1  0  0  0  0
 11 14  1  0  0  0  0
 14 15  1  0  0  0  0
 14 18  2  0  0  0  0
 18 20  1  0  0  0  0
 19 20  2  0  0  0  0
 19 22  1  0  0  0  0
 20 23  1  0  0  0  0
 21 24  1  0  0  0  0
 22 25  2  0  0  0  0
 23 26  2  0  0  0  0
 25 26  1  0  0  0  0
M  END
>  <Outcome>
Active

$$$$

  Mrv17100 11051912003D          
 Structure written by MMmdl.
 38 42  0  0  1  0            999 V2000
   -0.1236    2.4943    0.0000 O   0  0  0  0  0  0  0  0  0  0  0  0
    0.7014    1.0654    0.0000 O   0  0  0  0  0  0  0  0  0  0  0  0
    3.2488    1.0183    0.0000 O   0  0  0  0  0  0  0  0  0  0  0  0
   -2.5986    2.4943    0.0000 O   0  0  0  0  0  0  0  0  0  0  0  0
    5.4623   -1.7116    0.0000 O   0  0  0  0  0  0  0  0  0  0  0  0
    4.0334   -1.7116    0.0000 O   0  0  0  0  0  0  0  0  0  0  0  0
    3.2488   -0.3165    0.0000 N   0  0  0  0  0  0  0  0  0  0  0  0
    6.1768   -0.4741    0.0000 N   0  0  0  0  0  0  0  0  0  0  0  0
   -2.2631    4.6769    0.0000 N   0  0  0  0  0  0  0  0  0  0  0  0
    0.2889    1.7798    0.0000 C   0  0  0  0  0  0  0  0  0  0  0  0
   -0.9486    2.4943    0.0000 C   0  0  0  0  0  0  0  0  0  0  0  0
   -0.1236    1.0654    0.0000 C   0  0  0  0  0  0  0  0  0  0  0  0
   -1.3611    1.7798    0.0000 C   0  0  0  0  0  0  0  0  0  0  0  0
   -1.3611    3.2088    0.0000 C   0  0  0  0  0  0  0  0  0  0  0  0
    1.5264    1.0654    0.0000 C   0  0  0  0  0  0  0  0  0  0  0  0
    0.7014    2.4943    0.0000 C   0  0  0  0  0  0  0  0  0  0  0  0
   -0.9486    1.0654    0.0000 C   0  0  0  0  0  0  0  0  0  0  0  0
    4.0334   -0.0616    0.0000 C   0  0  0  0  0  0  0  0  0  0  0  0
    1.9389    1.7798    0.0000 C   0  0  0  0  0  0  0  0  0  0  0  0
    2.7639    0.3509    0.0000 C   0  0  0  0  0  0  0  0  0  0  0  0
    4.0334    0.7634    0.0000 C   0  0  0  0  0  0  0  0  0  0  0  0
   -2.1861    3.2088    0.0000 C   0  0  0  0  0  0  0  0  0  0  0  0
    4.7479   -0.4741    0.0000 C   0  0  0  0  0  0  0  0  0  0  0  0
    1.9389    0.3509    0.0000 C   0  0  0  0  0  0  0  0  0  0  0  0
    1.5264    2.4943    0.0000 C   0  0  0  0  0  0  0  0  0  0  0  0
    5.4623   -0.0616    0.0000 C   0  0  0  0  0  0  0  0  0  0  0  0
    0.2889    0.3509    0.0000 C   0  0  0  0  0  0  0  0  0  0  0  0
   -2.5986    3.9232    0.0000 C   0  0  0  0  0  0  0  0  0  0  0  0
   -2.1861    1.7798    0.0000 C   0  0  0  0  0  0  0  0  0  0  0  0
    4.7479    1.1759    0.0000 C   0  0  0  0  0  0  0  0  0  0  0  0
   -0.9486    3.9232    0.0000 C   0  0  0  0  0  0  0  0  0  0  0  0
    4.7479   -1.2991    0.0000 C   0  0  0  0  0  0  0  0  0  0  0  0
    5.4623    0.7634    0.0000 C   0  0  0  0  0  0  0  0  0  0  0  0
    2.7639    1.7798    0.0000 C   0  0  0  0  0  0  0  0  0  0  0  0
   -3.4191    4.0095    0.0000 C   0  0  0  0  0  0  0  0  0  0  0  0
   -2.8762    5.2290    0.0000 C   0  0  0  0  0  0  0  0  0  0  0  0
   -3.5906    4.8165    0.0000 C   0  0  0  0  0  0  0  0  0  0  0  0
    6.8913   -0.0616    0.0000 C   0  0  0  0  0  0  0  0  0  0  0  0
  1 10  1  0  0  0  0
  1 11  1  0  0  0  0
  2 10  1  0  0  0  0
  2 15  1  0  0  0  0
  3 20  1  0  0  0  0
  3 21  1  0  0  0  0
  4 22  2  0  0  0  0
  5 32  2  0  0  0  0
  6 32  1  0  0  0  0
  7 18  1  0  0  0  0
  7 20  2  0  0  0  0
  8 26  1  0  0  0  0
  8 38  1  0  0  0  0
  9 28  2  0  0  0  0
  9 36  1  0  0  0  0
 10 12  1  0  0  0  0
 10 16  1  0  0  0  0
 11 13  1  0  0  0  0
 11 14  1  0  0  0  0
 12 17  1  0  0  0  0
 12 27  1  0  0  0  0
 13 17  1  0  0  0  0
 13 29  1  0  0  0  0
 14 22  1  0  0  0  0
 14 31  1  0  0  0  0
 15 19  1  0  0  0  0
 15 24  1  0  0  0  0
 16 25  1  0  0  0  0
 18 21  2  0  0  0  0
 18 23  1  0  0  0  0
 19 25  1  0  0  0  0
 19 34  1  0  0  0  0
 20 24  1  0  0  0  0
 21 30  1  0  0  0  0
 22 28  1  0  0  0  0
 23 26  2  0  0  0  0
 23 32  1  0  0  0  0
 26 33  1  0  0  0  0
 28 35  1  0  0  0  0
 30 33  2  0  0  0  0
 35 37  1  0  0  0  0
 36 37  2  0  0  0  0
M  END
>  <Outcome>
Active

$$$$

  Mrv17100 11051912003D          
 Structure written by MMmdl.
 21 24  0  0  1  0            999 V2000
   -1.4534   -0.6979    0.0000 O   0  0  0  0  0  0  0  0  0  0  0  0
   -2.6042   -2.2556    0.0000 O   0  0  0  0  0  0  0  0  0  0  0  0
    0.0865   -2.8174    0.0000 N   0  0  0  0  0  0  0  0  0  0  0  0
   -0.1435   -0.0305    0.0000 N   0  0  0  0  0  0  0  0  0  0  0  0
   -1.8505   -1.9200    0.0000 N   0  0  0  0  0  0  0  0  0  0  0  0
   -0.1435   -1.3654    0.0000 C   0  0  0  0  0  0  0  0  0  0  0  0
   -0.3984   -2.1500    0.0000 C   0  0  0  0  0  0  0  0  0  0  0  0
   -1.1831   -2.4049    0.0000 C   0  0  0  0  0  0  0  0  0  0  0  0
    0.6411   -1.1104    0.0000 C   0  0  0  0  0  0  0  0  0  0  0  0
   -1.1831   -3.2299    0.0000 C   0  0  0  0  0  0  0  0  0  0  0  0
   -0.6284   -0.6979    0.0000 C   0  0  0  0  0  0  0  0  0  0  0  0
   -0.3984   -3.4849    0.0000 C   0  0  0  0  0  0  0  0  0  0  0  0
    0.6411   -0.2854    0.0000 C   0  0  0  0  0  0  0  0  0  0  0  0
    1.3556   -1.5229    0.0000 C   0  0  0  0  0  0  0  0  0  0  0  0
   -1.7962   -3.7820    0.0000 C   0  0  0  0  0  0  0  0  0  0  0  0
   -0.2269   -4.2919    0.0000 C   0  0  0  0  0  0  0  0  0  0  0  0
    1.3556    0.1271    0.0000 C   0  0  0  0  0  0  0  0  0  0  0  0
    2.0701   -1.1104    0.0000 C   0  0  0  0  0  0  0  0  0  0  0  0
   -1.6246   -4.5889    0.0000 C   0  0  0  0  0  0  0  0  0  0  0  0
   -0.8400   -4.8439    0.0000 C   0  0  0  0  0  0  0  0  0  0  0  0
    2.0701   -0.2854    0.0000 C   0  0  0  0  0  0  0  0  0  0  0  0
  1 11  2  0  0  0  0
  2  5  1  0  0  0  0
  3  7  1  0  0  0  0
  3 12  1  0  0  0  0
  4 11  1  0  0  0  0
  4 13  1  0  0  0  0
  5  8  2  0  0  0  0
  6  7  2  0  0  0  0
  6  9  1  0  0  0  0
  6 11  1  0  0  0  0
  7  8  1  0  0  0  0
  8 10  1  0  0  0  0
  9 13  2  0  0  0  0
  9 14  1  0  0  0  0
 10 12  2  0  0  0  0
 10 15  1  0  0  0  0
 12 16  1  0  0  0  0
 13 17  1  0  0  0  0
 14 18  2  0  0  0  0
 15 19  2  0  0  0  0
 16 20  2  0  0  0  0
 17 21  2  0  0  0  0
 18 21  1  0  0  0  0
 19 20  1  0  0  0  0
M  END
>  <Outcome>
Active

$$$$

  Mrv17100 11051912003D          
 Structure written by MMmdl.
 45 52  0  0  1  0            999 V2000
    5.7579    1.7213    0.0000 O   0  0  0  0  0  0  0  0  0  0  0  0
    6.3234    1.0229    0.0000 O   0  0  0  0  0  0  0  0  0  0  0  0
    5.9492    3.8475    0.0000 O   0  0  0  0  0  0  0  0  0  0  0  0
    8.9322    2.5724    0.0000 O   0  0  0  0  0  0  0  0  0  0  0  0
    5.4223    0.8250    0.0000 O   0  0  0  0  0  0  0  0  0  0  0  0
    6.7499    2.6145    0.0000 N   0  0  0  0  0  0  0  0  0  0  0  0
    7.9761    1.5105    0.0000 N   0  0  0  0  0  0  0  0  0  0  0  0
    4.7079    2.0625    0.0000 N   0  0  0  0  0  0  0  0  0  0  0  0
    3.2789   -0.4125    0.0000 N   0  0  0  0  0  0  0  0  0  0  0  0
   -0.1340    0.4125    0.0000 N   0  0  0  0  0  0  0  0  0  0  0  0
    6.5784    1.8076    0.0000 C   0  0  0  0  0  0  0  0  0  0  0  0
    7.1915    1.2555    0.0000 C   0  0  0  0  0  0  0  0  0  0  0  0
    7.5345    2.8695    0.0000 C   0  0  0  0  0  0  0  0  0  0  0  0
    5.4223    2.4750    0.0000 C   0  0  0  0  0  0  0  0  0  0  0  0
    6.0354    3.0270    0.0000 C   0  0  0  0  0  0  0  0  0  0  0  0
    8.1476    2.3174    0.0000 C   0  0  0  0  0  0  0  0  0  0  0  0
    7.1915    0.4305    0.0000 C   0  0  0  0  0  0  0  0  0  0  0  0
    4.9374    3.1424    0.0000 C   0  0  0  0  0  0  0  0  0  0  0  0
    2.5645    0.8250    0.0000 C   0  0  0  0  0  0  0  0  0  0  0  0
    7.7061    3.6764    0.0000 C   0  0  0  0  0  0  0  0  0  0  0  0
    8.4610    0.8430    0.0000 C   0  0  0  0  0  0  0  0  0  0  0  0
    2.5645    0.0000    0.0000 C   0  0  0  0  0  0  0  0  0  0  0  0
    3.9934    0.8250    0.0000 C   0  0  0  0  0  0  0  0  0  0  0  0
    4.7079    1.2375    0.0000 C   0  0  0  0  0  0  0  0  0  0  0  0
    7.9761    0.1756    0.0000 C   0  0  0  0  0  0  0  0  0  0  0  0
    1.8500    1.2375    0.0000 C   0  0  0  0  0  0  0  0  0  0  0  0
    3.2789    1.2375    0.0000 C   0  0  0  0  0  0  0  0  0  0  0  0
    1.1355    0.8250    0.0000 C   0  0  0  0  0  0  0  0  0  0  0  0
    3.9934    0.0000    0.0000 C   0  0  0  0  0  0  0  0  0  0  0  0
    1.8500   -0.4125    0.0000 C   0  0  0  0  0  0  0  0  0  0  0  0
    1.1355    0.0000    0.0000 C   0  0  0  0  0  0  0  0  0  0  0  0
    8.4907    3.9314    0.0000 C   0  0  0  0  0  0  0  0  0  0  0  0
    0.3509    1.0799    0.0000 C   0  0  0  0  0  0  0  0  0  0  0  0
    4.1169    3.0562    0.0000 C   0  0  0  0  0  0  0  0  0  0  0  0
    5.2730    3.8961    0.0000 C   0  0  0  0  0  0  0  0  0  0  0  0
    1.5771    2.1840    0.0000 C   0  0  0  0  0  0  0  0  0  0  0  0
    0.3509   -0.2549    0.0000 C   0  0  0  0  0  0  0  0  0  0  0  0
    3.2789   -1.2375    0.0000 C   0  0  0  0  0  0  0  0  0  0  0  0
    0.1794    1.8869    0.0000 C   0  0  0  0  0  0  0  0  0  0  0  0
    8.6622    4.7384    0.0000 C   0  0  0  0  0  0  0  0  0  0  0  0
    9.1038    3.3793    0.0000 C   0  0  0  0  0  0  0  0  0  0  0  0
    0.7925    2.4389    0.0000 C   0  0  0  0  0  0  0  0  0  0  0  0
    9.4468    4.9933    0.0000 C   0  0  0  0  0  0  0  0  0  0  0  0
    9.8884    3.6343    0.0000 C   0  0  0  0  0  0  0  0  0  0  0  0
   10.0599    4.4413    0.0000 C   0  0  0  0  0  0  0  0  0  0  0  0
  1 11  1  0  0  0  0
  1 14  1  0  0  0  0
  2 11  1  0  0  0  0
  3 15  2  0  0  0  0
  4 16  2  0  0  0  0
  5 24  2  0  0  0  0
  6 11  1  0  0  0  0
  6 13  1  0  0  0  0
  6 15  1  0  0  0  0
  7 12  1  0  0  0  0
  7 16  1  0  0  0  0
  7 21  1  0  0  0  0
  8 14  1  0  0  0  0
  8 24  1  0  0  0  0
  9 22  1  0  0  0  0
  9 29  1  0  0  0  0
  9 38  1  0  0  0  0
 10 33  2  0  0  0  0
 10 37  1  0  0  0  0
 11 12  1  0  0  0  0
 12 17  1  0  0  0  0
 13 16  1  0  0  0  0
 13 20  1  0  0  0  0
 14 15  1  0  0  0  0
 14 18  1  0  0  0  0
 17 25  1  0  0  0  0
 18 34  1  0  0  0  0
 18 35  1  0  0  0  0
 19 22  1  0  0  0  0
 19 26  1  0  0  0  0
 19 27  1  0  0  0  0
 20 32  1  0  0  0  0
 21 25  1  0  0  0  0
 22 30  1  0  0  0  0
 23 24  1  0  0  0  0
 23 27  1  0  0  0  0
 23 29  1  0  0  0  0
 26 28  2  0  0  0  0
 26 36  1  0  0  0  0
 28 31  1  0  0  0  0
 28 33  1  0  0  0  0
 30 31  1  0  0  0  0
 31 37  2  0  0  0  0
 32 40  2  0  0  0  0
 32 41  1  0  0  0  0
 33 39  1  0  0  0  0
 36 42  2  0  0  0  0
 39 42  1  0  0  0  0
 40 43  1  0  0  0  0
 41 44  2  0  0  0  0
 43 45  2  0  0  0  0
 44 45  1  0  0  0  0
M  END
>  <Outcome>
Active

$$$$

  Mrv17100 11051912003D          
 Structure written by MMmdl.
 14 16  0  0  1  0            999 V2000
    1.3480   -0.3020    0.0000 N   0  0  0  0  0  0  0  0  0  0  0  0
   -0.3020   -0.3020    0.0000 N   0  0  0  0  0  0  0  0  0  0  0  0
    0.9355    0.4125    0.0000 C   0  0  0  0  0  0  0  0  0  0  0  0
    0.1105    0.4125    0.0000 C   0  0  0  0  0  0  0  0  0  0  0  0
    1.3480    1.1270    0.0000 C   0  0  0  0  0  0  0  0  0  0  0  0
   -0.3020    1.1270    0.0000 C   0  0  0  0  0  0  0  0  0  0  0  0
    0.9355    1.8414    0.0000 C   0  0  0  0  0  0  0  0  0  0  0  0
    0.1105    1.8414    0.0000 C   0  0  0  0  0  0  0  0  0  0  0  0
    2.1730    1.1270    0.0000 C   0  0  0  0  0  0  0  0  0  0  0  0
   -1.1270    1.1270    0.0000 C   0  0  0  0  0  0  0  0  0  0  0  0
    2.1730   -0.3020    0.0000 C   0  0  0  0  0  0  0  0  0  0  0  0
   -1.1270   -0.3020    0.0000 C   0  0  0  0  0  0  0  0  0  0  0  0
    2.5855    0.4125    0.0000 C   0  0  0  0  0  0  0  0  0  0  0  0
   -1.5395    0.4125    0.0000 C   0  0  0  0  0  0  0  0  0  0  0  0
  1  3  2  0  0  0  0
  1 11  1  0  0  0  0
  2  4  2  0  0  0  0
  2 12  1  0  0  0  0
  3  4  1  0  0  0  0
  3  5  1  0  0  0  0
  4  6  1  0  0  0  0
  5  7  1  0  0  0  0
  5  9  2  0  0  0  0
  6  8  1  0  0  0  0
  6 10  2  0  0  0  0
  7  8  2  0  0  0  0
  9 13  1  0  0  0  0
 10 14  1  0  0  0  0
 11 13  2  0  0  0  0
 12 14  2  0  0  0  0
M  END
>  <Outcome>
Active

$$$$

  Mrv17100 11051912003D          
 Structure written by MMmdl.
 44 49  0  0  1  0            999 V2000
    7.2829    0.7200    0.0000 O   0  0  0  0  0  0  0  0  0  0  0  0
    6.7386   -0.8377    0.0000 O   0  0  0  0  0  0  0  0  0  0  0  0
    5.6559   -1.7702    0.0000 O   0  0  0  0  0  0  0  0  0  0  0  0
    4.3069   -1.2989    0.0000 O   0  0  0  0  0  0  0  0  0  0  0  0
   -0.6414   -0.5277    0.0000 O   0  0  0  0  0  0  0  0  0  0  0  0
    7.0166    2.1239    0.0000 O   0  0  0  0  0  0  0  0  0  0  0  0
   10.7972    2.1137    0.0000 O   0  0  0  0  0  0  0  0  0  0  0  0
    9.7204    3.3639    0.0000 O   0  0  0  0  0  0  0  0  0  0  0  0
   10.2529    0.5560    0.0000 O   0  0  0  0  0  0  0  0  0  0  0  0
    3.7744    1.5090    0.0000 N   0  0  0  0  0  0  0  0  0  0  0  0
    2.2636   -0.1288    0.0000 N   0  0  0  0  0  0  0  0  0  0  0  0
    3.5023    0.7301    0.0000 C   0  0  0  0  0  0  0  0  0  0  0  0
    2.6917    0.5764    0.0000 C   0  0  0  0  0  0  0  0  0  0  0  0
    4.8512    0.2588    0.0000 C   0  0  0  0  0  0  0  0  0  0  0  0
    2.1533    1.2015    0.0000 C   0  0  0  0  0  0  0  0  0  0  0  0
    5.1234    1.0376    0.0000 C   0  0  0  0  0  0  0  0  0  0  0  0
    5.3896   -0.3663    0.0000 C   0  0  0  0  0  0  0  0  0  0  0  0
    1.3924    0.8826    0.0000 C   0  0  0  0  0  0  0  0  0  0  0  0
    4.0407    0.1050    0.0000 C   0  0  0  0  0  0  0  0  0  0  0  0
    1.4606    0.0604    0.0000 C   0  0  0  0  0  0  0  0  0  0  0  0
    6.2002   -0.2126    0.0000 C   0  0  0  0  0  0  0  0  0  0  0  0
    4.5850    1.6627    0.0000 C   0  0  0  0  0  0  0  0  0  0  0  0
    6.4723    0.5662    0.0000 C   0  0  0  0  0  0  0  0  0  0  0  0
    5.9339    1.1913    0.0000 C   0  0  0  0  0  0  0  0  0  0  0  0
    2.4254    1.9803    0.0000 C   0  0  0  0  0  0  0  0  0  0  0  0
    3.2360    2.1341    0.0000 C   0  0  0  0  0  0  0  0  0  0  0  0
    5.1175   -1.1451    0.0000 C   0  0  0  0  0  0  0  0  0  0  0  0
    0.6463    1.2347    0.0000 C   0  0  0  0  0  0  0  0  0  0  0  0
    0.7826   -0.4097    0.0000 C   0  0  0  0  0  0  0  0  0  0  0  0
    0.0365   -0.0576    0.0000 C   0  0  0  0  0  0  0  0  0  0  0  0
   -0.0316    0.7646    0.0000 C   0  0  0  0  0  0  0  0  0  0  0  0
    7.5550    1.4988    0.0000 C   0  0  0  0  0  0  0  0  0  0  0  0
    8.3656    1.6525    0.0000 C   0  0  0  0  0  0  0  0  0  0  0  0
    9.9867    1.9600    0.0000 C   0  0  0  0  0  0  0  0  0  0  0  0
    9.4483    2.5851    0.0000 C   0  0  0  0  0  0  0  0  0  0  0  0
    9.7145    1.1811    0.0000 C   0  0  0  0  0  0  0  0  0  0  0  0
    8.6377    2.4313    0.0000 C   0  0  0  0  0  0  0  0  0  0  0  0
    8.9040    1.0274    0.0000 C   0  0  0  0  0  0  0  0  0  0  0  0
    7.5491   -0.6840    0.0000 C   0  0  0  0  0  0  0  0  0  0  0  0
    5.3837   -2.5491    0.0000 C   0  0  0  0  0  0  0  0  0  0  0  0
   -1.3875   -0.1757    0.0000 C   0  0  0  0  0  0  0  0  0  0  0  0
   11.0694    2.8925    0.0000 C   0  0  0  0  0  0  0  0  0  0  0  0
    9.1820    3.9890    0.0000 C   0  0  0  0  0  0  0  0  0  0  0  0
    9.9808   -0.2228    0.0000 C   0  0  0  0  0  0  0  0  0  0  0  0
  1 23  1  0  0  0  0
  1 32  1  0  0  0  0
  2 21  1  0  0  0  0
  2 39  1  0  0  0  0
  3 27  1  0  0  0  0
  3 40  1  0  0  0  0
  4 27  2  0  0  0  0
  5 30  1  0  0  0  0
  5 41  1  0  0  0  0
  6 32  2  0  0  0  0
  7 34  1  0  0  0  0
  7 42  1  0  0  0  0
  8 35  1  0  0  0  0
  8 43  1  0  0  0  0
  9 36  1  0  0  0  0
  9 44  1  0  0  0  0
 10 12  1  0  0  0  0
 10 22  1  0  0  0  0
 10 26  1  0  0  0  0
 11 13  2  0  0  0  0
 11 20  1  0  0  0  0
 12 13  1  0  0  0  0
 12 19  1  0  0  0  0
 13 15  1  0  0  0  0
 14 16  1  0  0  0  0
 14 17  1  0  0  0  0
 14 19  1  0  0  0  0
 15 18  1  0  0  0  0
 15 25  1  0  0  0  0
 16 22  1  0  0  0  0
 16 24  1  0  0  0  0
 17 21  1  0  0  0  0
 17 27  1  0  0  0  0
 18 20  2  0  0  0  0
 18 28  1  0  0  0  0
 20 29  1  0  0  0  0
 21 23  1  0  0  0  0
 23 24  1  0  0  0  0
 25 26  1  0  0  0  0
 28 31  2  0  0  0  0
 29 30  2  0  0  0  0
 30 31  1  0  0  0  0
 32 33  1  0  0  0  0
 33 37  2  0  0  0  0
 33 38  1  0  0  0  0
 34 35  2  0  0  0  0
 34 36  1  0  0  0  0
 35 37  1  0  0  0  0
 36 38  2  0  0  0  0
M  END
>  <Outcome>
Active

$$$$

  Mrv17100 11051912003D          
 Structure written by MMmdl.
 29 31  0  0  1  0            999 V2000
   -2.1434   -2.8875    0.0000 F   0  0  0  0  0  0  0  0  0  0  0  0
    0.7145    2.0625    0.0000 F   0  0  0  0  0  0  0  0  0  0  0  0
    6.4302   -0.4125    0.0000 O   0  0  0  0  0  0  0  0  0  0  0  0
    5.0013   -0.4125    0.0000 N   0  0  0  0  0  0  0  0  0  0  0  0
    3.5724   -1.2375    0.0000 N   0  0  0  0  0  0  0  0  0  0  0  0
    5.7158    0.8250    0.0000 N   0  0  0  0  0  0  0  0  0  0  0  0
    0.7145   -1.2375    0.0000 C   0  0  0  0  0  0  0  0  0  0  0  0
    0.0000   -1.6500    0.0000 C   0  0  0  0  0  0  0  0  0  0  0  0
    0.7145   -0.4125    0.0000 C   0  0  0  0  0  0  0  0  0  0  0  0
    1.4289   -1.6500    0.0000 C   0  0  0  0  0  0  0  0  0  0  0  0
    0.0000   -2.4750    0.0000 C   0  0  0  0  0  0  0  0  0  0  0  0
    0.0000    0.0000    0.0000 C   0  0  0  0  0  0  0  0  0  0  0  0
   -0.7145   -1.2375    0.0000 C   0  0  0  0  0  0  0  0  0  0  0  0
    1.4289    0.0000    0.0000 C   0  0  0  0  0  0  0  0  0  0  0  0
    5.7158    0.0000    0.0000 C   0  0  0  0  0  0  0  0  0  0  0  0
    2.1434   -1.2375    0.0000 C   0  0  0  0  0  0  0  0  0  0  0  0
    5.0013   -1.2375    0.0000 C   0  0  0  0  0  0  0  0  0  0  0  0
    4.2868    0.0000    0.0000 C   0  0  0  0  0  0  0  0  0  0  0  0
    4.2868   -1.6500    0.0000 C   0  0  0  0  0  0  0  0  0  0  0  0
    3.5724   -0.4125    0.0000 C   0  0  0  0  0  0  0  0  0  0  0  0
    2.8579   -1.6500    0.0000 C   0  0  0  0  0  0  0  0  0  0  0  0
   -1.4289   -2.4750    0.0000 C   0  0  0  0  0  0  0  0  0  0  0  0
    0.7145    1.2375    0.0000 C   0  0  0  0  0  0  0  0  0  0  0  0
   -0.7145   -2.8875    0.0000 C   0  0  0  0  0  0  0  0  0  0  0  0
    0.0000    0.8250    0.0000 C   0  0  0  0  0  0  0  0  0  0  0  0
   -1.4289   -1.6500    0.0000 C   0  0  0  0  0  0  0  0  0  0  0  0
    1.4289    0.8250    0.0000 C   0  0  0  0  0  0  0  0  0  0  0  0
    6.4302    1.2375    0.0000 C   0  0  0  0  0  0  0  0  0  0  0  0
    6.4302    2.0625    0.0000 C   0  0  0  0  0  0  0  0  0  0  0  0
  1 22  1  0  0  0  0
  2 23  1  0  0  0  0
  3 15  2  0  0  0  0
  4 15  1  0  0  0  0
  4 17  1  0  0  0  0
  4 18  1  0  0  0  0
  5 19  1  0  0  0  0
  5 20  1  0  0  0  0
  5 21  1  0  0  0  0
  6 15  1  0  0  0  0
  6 28  1  0  0  0  0
  7  8  1  0  0  0  0
  7  9  1  0  0  0  0
  7 10  1  0  0  0  0
  8 11  2  0  0  0  0
  8 13  1  0  0  0  0
  9 12  2  0  0  0  0
  9 14  1  0  0  0  0
 10 16  1  0  0  0  0
 11 24  1  0  0  0  0
 12 25  1  0  0  0  0
 13 26  2  0  0  0  0
 14 27  2  0  0  0  0
 16 21  1  0  0  0  0
 17 19  1  0  0  0  0
 18 20  1  0  0  0  0
 22 24  2  0  0  0  0
 22 26  1  0  0  0  0
 23 25  2  0  0  0  0
 23 27  1  0  0  0  0
 28 29  1  0  0  0  0
M  END
>  <Outcome>
Active

$$$$

  Mrv17100 11051912003D          
 Structure written by MMmdl.
 30 31  0  0  1  0            999 V2000
    4.2868   -1.6500    0.0000 O   0  0  0  0  0  0  0  0  0  0  0  0
    4.2868   -4.1250    0.0000 N   0  3  0  0  0  0  0  0  0  0  0  0
    6.4302   -0.4125    0.0000 N   0  3  0  0  0  0  0  0  0  0  0  0
    4.2868   -4.9500    0.0000 C   0  0  0  0  0  0  0  0  0  0  0  0
    7.1447    0.0000    0.0000 C   0  0  0  0  0  0  0  0  0  0  0  0
    4.2868   -3.3000    0.0000 C   0  0  0  0  0  0  0  0  0  0  0  0
    5.7158   -0.8250    0.0000 C   0  0  0  0  0  0  0  0  0  0  0  0
    5.0013   -5.3625    0.0000 C   0  0  0  0  0  0  0  0  0  0  0  0
    7.1447    0.8250    0.0000 C   0  0  0  0  0  0  0  0  0  0  0  0
    3.5724   -5.3625    0.0000 C   0  0  0  0  0  0  0  0  0  0  0  0
    7.8592   -0.4125    0.0000 C   0  0  0  0  0  0  0  0  0  0  0  0
    4.2868   -6.6000    0.0000 C   0  0  0  0  0  0  0  0  0  0  0  0
    8.5737    0.8250    0.0000 C   0  0  0  0  0  0  0  0  0  0  0  0
    5.0013   -2.0625    0.0000 C   0  0  0  0  0  0  0  0  0  0  0  0
    5.0013   -2.8875    0.0000 C   0  0  0  0  0  0  0  0  0  0  0  0
    5.7158   -1.6500    0.0000 C   0  0  0  0  0  0  0  0  0  0  0  0
    5.0013   -6.1875    0.0000 C   0  0  0  0  0  0  0  0  0  0  0  0
    7.8592    1.2375    0.0000 C   0  0  0  0  0  0  0  0  0  0  0  0
    3.5724   -6.1875    0.0000 C   0  0  0  0  0  0  0  0  0  0  0  0
    8.5737    0.0000    0.0000 C   0  0  0  0  0  0  0  0  0  0  0  0
    5.1118   -4.1250    0.0000 C   0  0  0  0  0  0  0  0  0  0  0  0
    3.4618   -4.1250    0.0000 C   0  0  0  0  0  0  0  0  0  0  0  0
    6.8427   -1.1270    0.0000 C   0  0  0  0  0  0  0  0  0  0  0  0
    6.0177    0.3020    0.0000 C   0  0  0  0  0  0  0  0  0  0  0  0
    4.2868   -7.4250    0.0000 C   0  0  0  0  0  0  0  0  0  0  0  0
    9.2881    1.2375    0.0000 C   0  0  0  0  0  0  0  0  0  0  0  0
    3.5724   -7.8375    0.0000 C   0  0  0  0  0  0  0  0  0  0  0  0
   10.0026    0.8250    0.0000 C   0  0  0  0  0  0  0  0  0  0  0  0
    3.5724   -8.6625    0.0000 C   0  0  0  0  0  0  0  0  0  0  0  0
   10.7171    1.2375    0.0000 C   0  0  0  0  0  0  0  0  0  0  0  0
  1 14  2  0  0  0  0
  2  4  1  0  0  0  0
  2  6  1  0  0  0  0
  2 21  1  0  0  0  0
  2 22  1  0  0  0  0
  3  5  1  0  0  0  0
  3  7  1  0  0  0  0
  3 23  1  0  0  0  0
  3 24  1  0  0  0  0
  4  8  2  0  0  0  0
  4 10  1  0  0  0  0
  5  9  2  0  0  0  0
  5 11  1  0  0  0  0
  6 15  1  0  0  0  0
  7 16  1  0  0  0  0
  8 17  1  0  0  0  0
  9 18  1  0  0  0  0
 10 19  2  0  0  0  0
 11 20  2  0  0  0  0
 12 17  2  0  0  0  0
 12 19  1  0  0  0  0
 12 25  1  0  0  0  0
 13 18  2  0  0  0  0
 13 20  1  0  0  0  0
 13 26  1  0  0  0  0
 14 15  1  0  0  0  0
 14 16  1  0  0  0  0
 25 27  1  0  0  0  0
 26 28  1  0  0  0  0
 27 29  2  0  0  0  0
 28 30  2  0  0  0  0
M  CHG  2   2   1   3   1
M  END
>  <Outcome>
Active

$$$$

  Mrv17100 11051912003D          
 Structure written by MMmdl.
 16 16  0  0  1  0            999 V2000
    1.2352    0.6294    0.0000 O   0  0  0  0  0  0  0  0  0  0  0  0
   -0.3297   -0.8227    0.0000 O   0  0  0  0  0  0  0  0  0  0  0  0
   -2.8951    0.0352    0.0000 O   0  0  0  0  0  0  0  0  0  0  0  0
   -2.4535    1.3942    0.0000 O   0  0  0  0  0  0  0  0  0  0  0  0
    0.9803   -0.1553    0.0000 N   0  0  0  0  0  0  0  0  0  0  0  0
   -1.3259   -0.4747    0.0000 N   0  0  0  0  0  0  0  0  0  0  0  0
    0.5678    1.1143    0.0000 C   0  0  0  0  0  0  0  0  0  0  0  0
   -0.0997    0.6294    0.0000 C   0  0  0  0  0  0  0  0  0  0  0  0
    0.5678    1.9393    0.0000 C   0  0  0  0  0  0  0  0  0  0  0  0
    0.1553   -0.1553    0.0000 C   0  0  0  0  0  0  0  0  0  0  0  0
   -0.8843    0.8843    0.0000 C   0  0  0  0  0  0  0  0  0  0  0  0
   -1.4974    0.3323    0.0000 C   0  0  0  0  0  0  0  0  0  0  0  0
    0.5678    2.7643    0.0000 C   0  0  0  0  0  0  0  0  0  0  0  0
    1.3928    1.9393    0.0000 C   0  0  0  0  0  0  0  0  0  0  0  0
   -0.2572    1.9393    0.0000 C   0  0  0  0  0  0  0  0  0  0  0  0
   -2.2820    0.5872    0.0000 C   0  0  0  0  0  0  0  0  0  0  0  0
  1  5  1  0  0  0  0
  1  7  1  0  0  0  0
  2 10  2  0  0  0  0
  3 16  1  0  0  0  0
  4 16  2  0  0  0  0
  5 10  1  0  0  0  0
  6 12  1  0  0  0  0
  7  8  2  0  0  0  0
  7  9  1  0  0  0  0
  8 10  1  0  0  0  0
  8 11  1  0  0  0  0
  9 13  1  0  0  0  0
  9 14  1  0  0  0  0
  9 15  1  0  0  0  0
 11 12  1  0  0  0  0
 12 16  1  0  0  0  0
M  END
>  <Outcome>
Active

$$$$

  Mrv17100 11051912003D          
 Structure written by MMmdl.
 19 20  0  0  1  0            999 V2000
    5.7158   -4.1250    0.0000 Br  0  0  0  0  0  0  0  0  0  0  0  0
    3.5724   -1.2375    0.0000 N   0  0  0  0  0  0  0  0  0  0  0  0
    0.7145   -2.8875    0.0000 N   0  0  0  0  0  0  0  0  0  0  0  0
    2.8579   -2.4750    0.0000 C   0  0  0  0  0  0  0  0  0  0  0  0
    3.5724   -2.8875    0.0000 C   0  0  0  0  0  0  0  0  0  0  0  0
    2.8579   -1.6500    0.0000 C   0  0  0  0  0  0  0  0  0  0  0  0
    4.2868   -2.4750    0.0000 C   0  0  0  0  0  0  0  0  0  0  0  0
    3.5724   -3.7125    0.0000 C   0  0  0  0  0  0  0  0  0  0  0  0
    2.1434   -2.8875    0.0000 C   0  0  0  0  0  0  0  0  0  0  0  0
    2.1434   -1.2375    0.0000 C   0  0  0  0  0  0  0  0  0  0  0  0
    5.0013   -3.7125    0.0000 C   0  0  0  0  0  0  0  0  0  0  0  0
    5.0013   -2.8875    0.0000 C   0  0  0  0  0  0  0  0  0  0  0  0
    4.2868   -4.1250    0.0000 C   0  0  0  0  0  0  0  0  0  0  0  0
    1.4289   -2.4750    0.0000 C   0  0  0  0  0  0  0  0  0  0  0  0
    3.5724   -0.4125    0.0000 C   0  0  0  0  0  0  0  0  0  0  0  0
    2.1434   -0.4125    0.0000 C   0  0  0  0  0  0  0  0  0  0  0  0
    2.8579    0.0000    0.0000 C   0  0  0  0  0  0  0  0  0  0  0  0
    0.7145   -3.7125    0.0000 C   0  0  0  0  0  0  0  0  0  0  0  0
    0.0000   -2.4750    0.0000 C   0  0  0  0  0  0  0  0  0  0  0  0
  1 11  1  0  0  0  0
  2  6  2  0  0  0  0
  2 15  1  0  0  0  0
  3 14  1  0  0  0  0
  3 18  1  0  0  0  0
  3 19  1  0  0  0  0
  4  5  1  0  0  0  0
  4  6  1  0  0  0  0
  4  9  1  0  0  0  0
  5  7  2  0  0  0  0
  5  8  1  0  0  0  0
  6 10  1  0  0  0  0
  7 12  1  0  0  0  0
  8 13  2  0  0  0  0
  9 14  1  0  0  0  0
 10 16  2  0  0  0  0
 11 12  2  0  0  0  0
 11 13  1  0  0  0  0
 15 17  2  0  0  0  0
 16 17  1  0  0  0  0
M  END
>  <Outcome>
Active

$$$$

  Mrv17100 11051912003D          
 Structure written by MMmdl.
 30 31  0  0  1  0            999 V2000
    8.8454    1.2732    0.0000 Br  0  0  0  0  0  0  0  0  0  0  0  0
    0.7145   -1.2375    0.0000 O   0  0  0  0  0  0  0  0  0  0  0  0
    7.7848    0.0092    0.0000 O   0  0  0  0  0  0  0  0  0  0  0  0
    2.1434   -2.0625    0.0000 O   0  0  0  0  0  0  0  0  0  0  0  0
    3.5724   -1.2375    0.0000 N   0  0  0  0  0  0  0  0  0  0  0  0
    6.6902    0.9277    0.0000 N   0  0  0  0  0  0  0  0  0  0  0  0
    4.2868   -0.8250    0.0000 C   0  0  0  0  0  0  0  0  0  0  0  0
    5.6296   -0.3363    0.0000 C   0  0  0  0  0  0  0  0  0  0  0  0
    6.1599    0.2957    0.0000 C   0  0  0  0  0  0  0  0  0  0  0  0
    4.8171   -0.1930    0.0000 C   0  0  0  0  0  0  0  0  0  0  0  0
    4.5690   -1.6002    0.0000 C   0  0  0  0  0  0  0  0  0  0  0  0
    5.9118   -1.1115    0.0000 C   0  0  0  0  0  0  0  0  0  0  0  0
    5.3815   -1.7435    0.0000 C   0  0  0  0  0  0  0  0  0  0  0  0
    3.7565   -0.1930    0.0000 C   0  0  0  0  0  0  0  0  0  0  0  0
    5.5279    0.8260    0.0000 C   0  0  0  0  0  0  0  0  0  0  0  0
    6.7919   -0.2346    0.0000 C   0  0  0  0  0  0  0  0  0  0  0  0
    7.5027    0.7844    0.0000 C   0  0  0  0  0  0  0  0  0  0  0  0
    2.8579   -0.8250    0.0000 C   0  0  0  0  0  0  0  0  0  0  0  0
    0.0000   -0.8250    0.0000 C   0  0  0  0  0  0  0  0  0  0  0  0
    2.1434   -1.2375    0.0000 C   0  0  0  0  0  0  0  0  0  0  0  0
   -0.7145   -1.2375    0.0000 C   0  0  0  0  0  0  0  0  0  0  0  0
    1.4289   -0.8250    0.0000 C   0  0  0  0  0  0  0  0  0  0  0  0
    0.0000    0.0000    0.0000 C   0  0  0  0  0  0  0  0  0  0  0  0
    8.0330    1.4164    0.0000 C   0  0  0  0  0  0  0  0  0  0  0  0
   -1.4289   -0.8250    0.0000 C   0  0  0  0  0  0  0  0  0  0  0  0
   -0.7145   -2.0625    0.0000 C   0  0  0  0  0  0  0  0  0  0  0  0
   -0.7145    0.4125    0.0000 C   0  0  0  0  0  0  0  0  0  0  0  0
   -1.4289    0.0000    0.0000 C   0  0  0  0  0  0  0  0  0  0  0  0
   -1.4289   -2.4750    0.0000 C   0  0  0  0  0  0  0  0  0  0  0  0
   -1.4289   -3.3000    0.0000 C   0  0  0  0  0  0  0  0  0  0  0  0
  1 24  1  0  0  0  0
  2 19  1  0  0  0  0
  2 22  1  0  0  0  0
  3 17  2  0  0  0  0
  4 20  1  0  0  0  0
  5  7  1  0  0  0  0
  5 18  1  0  0  0  0
  6  9  1  0  0  0  0
  6 17  1  0  0  0  0
  7 10  1  0  0  0  0
  7 11  1  0  0  0  0
  7 14  1  0  0  0  0
  8  9  1  0  0  0  0
  8 10  1  0  0  0  0
  8 12  1  0  0  0  0
  9 15  1  0  0  0  0
  9 16  1  0  0  0  0
 11 13  1  0  0  0  0
 12 13  1  0  0  0  0
 17 24  1  0  0  0  0
 18 20  1  0  0  0  0
 19 21  2  0  0  0  0
 19 23  1  0  0  0  0
 20 22  1  0  0  0  0
 21 25  1  0  0  0  0
 21 26  1  0  0  0  0
 23 27  2  0  0  0  0
 25 28  2  0  0  0  0
 26 29  1  0  0  0  0
 27 28  1  0  0  0  0
 29 30  2  0  0  0  0
M  END
>  <Outcome>
Active

$$$$

  Mrv17100 11051912003D          
 Structure written by MMmdl.
 85 85  0  0  1  0            999 V2000
    1.2375   -0.7145    0.0000 O   0  0  0  0  0  0  0  0  0  0  0  0
   -1.1850   -0.4876    0.0000 O   0  0  0  0  0  0  0  0  0  0  0  0
   -3.1004    1.0129    0.0000 O   0  0  0  0  0  0  0  0  0  0  0  0
    1.4878   -1.1263    0.0000 O   0  0  0  0  0  0  0  0  0  0  0  0
    3.3981    0.4044    0.0000 O   0  0  0  0  0  0  0  0  0  0  0  0
   -3.9004    3.3108    0.0000 O   0  0  0  0  0  0  0  0  0  0  0  0
    4.6108    2.5138    0.0000 O   0  0  0  0  0  0  0  0  0  0  0  0
    0.8151    7.8235    0.0000 O   0  0  0  0  0  0  0  0  0  0  0  0
    3.0756    6.9234    0.0000 O   0  0  0  0  0  0  0  0  0  0  0  0
   -1.5732    7.3587    0.0000 O   0  0  0  0  0  0  0  0  0  0  0  0
    4.4906    4.9440    0.0000 O   0  0  0  0  0  0  0  0  0  0  0  0
   -3.3311    5.6764    0.0000 O   0  0  0  0  0  0  0  0  0  0  0  0
   -0.4125    0.7145    0.0000 N   0  0  0  0  0  0  0  0  0  0  0  0
    1.2375    0.7145    0.0000 N   0  0  0  0  0  0  0  0  0  0  0  0
   -1.8006    1.6065    0.0000 N   0  0  0  0  0  0  0  0  0  0  0  0
   -2.4860    3.1074    0.0000 N   0  0  0  0  0  0  0  0  0  0  0  0
    2.6256    1.6065    0.0000 N   0  0  0  0  0  0  0  0  0  0  0  0
    0.4125    6.4525    0.0000 N   0  0  0  0  0  0  0  0  0  0  0  0
    3.3110    3.1074    0.0000 N   0  0  0  0  0  0  0  0  0  0  0  0
    3.0762    4.7406    0.0000 N   0  0  0  0  0  0  0  0  0  0  0  0
    1.9957    5.9876    0.0000 N   0  0  0  0  0  0  0  0  0  0  0  0
   -2.2512    4.7406    0.0000 N   0  0  0  0  0  0  0  0  0  0  0  0
   -1.1707    5.9876    0.0000 N   0  0  0  0  0  0  0  0  0  0  0  0
    0.0000    0.0000    0.0000 C   0  0  0  0  0  0  0  0  0  0  0  0
    0.8250    0.0000    0.0000 C   0  0  0  0  0  0  0  0  0  0  0  0
    1.9708    0.3364    0.0000 C   0  0  0  0  0  0  0  0  0  0  0  0
   -1.1458    0.3364    0.0000 C   0  0  0  0  0  0  0  0  0  0  0  0
   -1.8398    0.7825    0.0000 C   0  0  0  0  0  0  0  0  0  0  0  0
   -2.6218    1.6849    0.0000 C   0  0  0  0  0  0  0  0  0  0  0  0
    2.0100   -0.4876    0.0000 C   0  0  0  0  0  0  0  0  0  0  0  0
    2.6648    0.7825    0.0000 C   0  0  0  0  0  0  0  0  0  0  0  0
   -0.4125   -0.7145    0.0000 C   0  0  0  0  0  0  0  0  0  0  0  0
   -2.9646    2.4354    0.0000 C   0  0  0  0  0  0  0  0  0  0  0  0
   -2.5731    0.4044    0.0000 C   0  0  0  0  0  0  0  0  0  0  0  0
    2.7433   -0.8657    0.0000 C   0  0  0  0  0  0  0  0  0  0  0  0
   -0.1801    1.5061    0.0000 C   0  0  0  0  0  0  0  0  0  0  0  0
   -3.1345    3.6174    0.0000 C   0  0  0  0  0  0  0  0  0  0  0  0
    1.0051    1.5061    0.0000 C   0  0  0  0  0  0  0  0  0  0  0  0
    3.4468    1.6849    0.0000 C   0  0  0  0  0  0  0  0  0  0  0  0
   -3.7858    2.5138    0.0000 C   0  0  0  0  0  0  0  0  0  0  0  0
   -1.1771    2.1468    0.0000 C   0  0  0  0  0  0  0  0  0  0  0  0
    3.7896    2.4354    0.0000 C   0  0  0  0  0  0  0  0  0  0  0  0
   -2.6124   -0.4196    0.0000 C   0  0  0  0  0  0  0  0  0  0  0  0
   -3.0171    4.4340    0.0000 C   0  0  0  0  0  0  0  0  0  0  0  0
    1.8012    6.7894    0.0000 C   0  0  0  0  0  0  0  0  0  0  0  0
    1.0096    7.0218    0.0000 C   0  0  0  0  0  0  0  0  0  0  0  0
    0.0000   -1.4289    0.0000 C   0  0  0  0  0  0  0  0  0  0  0  0
   -1.1971   -0.9694    0.0000 C   0  0  0  0  0  0  0  0  0  0  0  0
   -0.1846    7.0218    0.0000 C   0  0  0  0  0  0  0  0  0  0  0  0
    3.3460    5.5203    0.0000 C   0  0  0  0  0  0  0  0  0  0  0  0
    2.8058    6.1437    0.0000 C   0  0  0  0  0  0  0  0  0  0  0  0
    2.7826   -1.6897    0.0000 C   0  0  0  0  0  0  0  0  0  0  0  0
   -4.2644    1.8418    0.0000 C   0  0  0  0  0  0  0  0  0  0  0  0
   -0.9762    6.7894    0.0000 C   0  0  0  0  0  0  0  0  0  0  0  0
    3.8421    4.4340    0.0000 C   0  0  0  0  0  0  0  0  0  0  0  0
   -1.6694    3.2248    0.0000 C   0  0  0  0  0  0  0  0  0  0  0  0
    3.9595    3.6174    0.0000 C   0  0  0  0  0  0  0  0  0  0  0  0
    3.9254    1.0129    0.0000 C   0  0  0  0  0  0  0  0  0  0  0  0
    3.4374   -0.4196    0.0000 C   0  0  0  0  0  0  0  0  0  0  0  0
   -2.5210    5.5203    0.0000 C   0  0  0  0  0  0  0  0  0  0  0  0
    2.3982    7.3587    0.0000 C   0  0  0  0  0  0  0  0  0  0  0  0
   -1.9808    6.1437    0.0000 C   0  0  0  0  0  0  0  0  0  0  0  0
    0.0099    7.8235    0.0000 C   0  0  0  0  0  0  0  0  0  0  0  0
    4.1561    5.6764    0.0000 C   0  0  0  0  0  0  0  0  0  0  0  0
   -1.9183   -0.8657    0.0000 C   0  0  0  0  0  0  0  0  0  0  0  0
   -3.3457   -0.7977    0.0000 C   0  0  0  0  0  0  0  0  0  0  0  0
   -3.6656    4.9440    0.0000 C   0  0  0  0  0  0  0  0  0  0  0  0
    3.5159   -2.0678    0.0000 C   0  0  0  0  0  0  0  0  0  0  0  0
    0.4125    5.6275    0.0000 C   0  0  0  0  0  0  0  0  0  0  0  0
    2.4944    3.2248    0.0000 C   0  0  0  0  0  0  0  0  0  0  0  0
    2.3257    4.3979    0.0000 C   0  0  0  0  0  0  0  0  0  0  0  0
   -0.5872    8.3928    0.0000 C   0  0  0  0  0  0  0  0  0  0  0  0
    4.4259    6.4560    0.0000 C   0  0  0  0  0  0  0  0  0  0  0  0
   -3.9216    1.0913    0.0000 C   0  0  0  0  0  0  0  0  0  0  0  0
   -5.0856    1.9202    0.0000 C   0  0  0  0  0  0  0  0  0  0  0  0
    4.7466    1.0913    0.0000 C   0  0  0  0  0  0  0  0  0  0  0  0
    2.2037    8.1604    0.0000 C   0  0  0  0  0  0  0  0  0  0  0  0
    3.2229    7.3822    0.0000 C   0  0  0  0  0  0  0  0  0  0  0  0
   -2.2506    6.9234    0.0000 C   0  0  0  0  0  0  0  0  0  0  0  0
    3.5551   -2.8918    0.0000 C   0  0  0  0  0  0  0  0  0  0  0  0
   -0.3927    9.1946    0.0000 C   0  0  0  0  0  0  0  0  0  0  0  0
   -1.3787    8.1604    0.0000 C   0  0  0  0  0  0  0  0  0  0  0  0
    3.8857    7.0795    0.0000 C   0  0  0  0  0  0  0  0  0  0  0  0
    5.2360    6.6121    0.0000 C   0  0  0  0  0  0  0  0  0  0  0  0
    4.2884   -3.2699    0.0000 C   0  0  0  0  0  0  0  0  0  0  0  0
  1 25  2  0  0  0  0
  2 27  2  0  0  0  0
  3 29  2  0  0  0  0
  4 30  1  0  0  0  0
  5 31  2  0  0  0  0
  6 37  2  0  0  0  0
  7 42  2  0  0  0  0
  8 46  2  0  0  0  0
  9 51  2  0  0  0  0
 10 54  2  0  0  0  0
 11 55  2  0  0  0  0
 12 60  2  0  0  0  0
 13 24  1  0  0  0  0
 13 27  1  0  0  0  0
 13 36  1  0  0  0  0
 14 25  1  0  0  0  0
 14 26  1  0  0  0  0
 14 38  1  0  0  0  0
 15 28  1  0  0  0  0
 15 29  1  0  0  0  0
 15 41  1  0  0  0  0
 16 33  1  0  0  0  0
 16 37  1  0  0  0  0
 16 56  1  0  0  0  0
 17 31  1  0  0  0  0
 17 39  1  0  0  0  0
 18 46  1  0  0  0  0
 18 49  1  0  0  0  0
 18 69  1  0  0  0  0
 19 42  1  0  0  0  0
 19 57  1  0  0  0  0
 19 70  1  0  0  0  0
 20 50  1  0  0  0  0
 20 55  1  0  0  0  0
 20 71  1  0  0  0  0
 21 45  1  0  0  0  0
 21 51  1  0  0  0  0
 22 44  1  0  0  0  0
 22 60  1  0  0  0  0
 23 54  1  0  0  0  0
 23 62  1  0  0  0  0
 24 25  1  0  0  0  0
 24 32  1  0  0  0  0
 26 30  1  0  0  0  0
 26 31  1  0  0  0  0
 27 28  1  0  0  0  0
 28 34  1  0  0  0  0
 29 33  1  0  0  0  0
 30 35  1  0  0  0  0
 32 47  1  0  0  0  0
 32 48  1  0  0  0  0
 33 40  1  0  0  0  0
 34 43  1  0  0  0  0
 35 52  1  0  0  0  0
 35 59  1  0  0  0  0
 37 44  1  0  0  0  0
 39 42  1  0  0  0  0
 39 58  1  0  0  0  0
 40 53  1  0  0  0  0
 43 65  1  0  0  0  0
 43 66  1  0  0  0  0
 44 67  1  0  0  0  0
 45 46  1  0  0  0  0
 45 61  1  0  0  0  0
 49 54  1  0  0  0  0
 49 63  1  0  0  0  0
 50 51  1  0  0  0  0
 50 64  1  0  0  0  0
 52 68  1  0  0  0  0
 53 74  1  0  0  0  0
 53 75  1  0  0  0  0
 55 57  1  0  0  0  0
 58 76  1  0  0  0  0
 60 62  1  0  0  0  0
 61 77  1  0  0  0  0
 61 78  1  0  0  0  0
 62 79  1  0  0  0  0
 63 72  1  0  0  0  0
 64 73  1  0  0  0  0
 68 80  2  0  0  0  0
 72 81  1  0  0  0  0
 72 82  1  0  0  0  0
 73 83  1  0  0  0  0
 73 84  1  0  0  0  0
 80 85  1  0  0  0  0
M  END
>  <Outcome>
Active

$$$$

  Mrv17100 11051912003D          
 Structure written by MMmdl.
 36 39  0  0  1  0            999 V2000
    0.7145   -0.4125    0.0000 S   0  0  0  0  0  0  0  0  0  0  0  0
   -2.5751   -1.7501    0.0000 S   0  0  0  0  0  0  0  0  0  0  0  0
   -1.4084    1.4084    0.0000 O   0  0  0  0  0  0  0  0  0  0  0  0
    1.4289    2.4750    0.0000 O   0  0  0  0  0  0  0  0  0  0  0  0
    0.0000    2.4750    0.0000 O   0  0  0  0  0  0  0  0  0  0  0  0
   -2.4188    0.4271    0.0000 O   0  0  0  0  0  0  0  0  0  0  0  0
   -3.3720   -1.9636    0.0000 O   0  0  0  0  0  0  0  0  0  0  0  0
   -1.7782   -1.5366    0.0000 O   0  0  0  0  0  0  0  0  0  0  0  0
   -2.3616   -2.5470    0.0000 O   0  0  0  0  0  0  0  0  0  0  0  0
    5.7158    0.0000    0.0000 O   0  0  0  0  0  0  0  0  0  0  0  0
    0.0000    0.8250    0.0000 N   0  0  0  0  0  0  0  0  0  0  0  0
   -1.4084   -0.5834    0.0000 N   0  0  0  0  0  0  0  0  0  0  0  0
    2.8579    0.8250    0.0000 N   0  3  0  0  0  0  0  0  0  0  0  0
    5.0013   -1.2375    0.0000 N   0  0  0  0  0  0  0  0  0  0  0  0
    0.0000    0.0000    0.0000 C   0  0  0  0  0  0  0  0  0  0  0  0
   -0.8250    0.0000    0.0000 C   0  0  0  0  0  0  0  0  0  0  0  0
   -0.8250    0.8250    0.0000 C   0  0  0  0  0  0  0  0  0  0  0  0
    0.7145    1.2375    0.0000 C   0  0  0  0  0  0  0  0  0  0  0  0
    1.4289    0.8250    0.0000 C   0  0  0  0  0  0  0  0  0  0  0  0
    1.4289    0.0000    0.0000 C   0  0  0  0  0  0  0  0  0  0  0  0
    0.7145    2.0625    0.0000 C   0  0  0  0  0  0  0  0  0  0  0  0
   -2.2053   -0.3698    0.0000 C   0  0  0  0  0  0  0  0  0  0  0  0
    2.1434    1.2375    0.0000 C   0  0  0  0  0  0  0  0  0  0  0  0
   -2.7886   -0.9532    0.0000 C   0  0  0  0  0  0  0  0  0  0  0  0
   -3.5855   -0.7397    0.0000 C   0  0  0  0  0  0  0  0  0  0  0  0
    3.5724    1.2375    0.0000 C   0  0  0  0  0  0  0  0  0  0  0  0
    2.8579    0.0000    0.0000 C   0  0  0  0  0  0  0  0  0  0  0  0
   -4.1689   -1.3230    0.0000 C   0  0  0  0  0  0  0  0  0  0  0  0
   -3.7990    0.0572    0.0000 C   0  0  0  0  0  0  0  0  0  0  0  0
    4.2868    0.8250    0.0000 C   0  0  0  0  0  0  0  0  0  0  0  0
    3.5724   -0.4125    0.0000 C   0  0  0  0  0  0  0  0  0  0  0  0
    4.2868    0.0000    0.0000 C   0  0  0  0  0  0  0  0  0  0  0  0
   -4.9658   -1.1095    0.0000 C   0  0  0  0  0  0  0  0  0  0  0  0
   -4.5959    0.2707    0.0000 C   0  0  0  0  0  0  0  0  0  0  0  0
   -5.1793   -0.3126    0.0000 C   0  0  0  0  0  0  0  0  0  0  0  0
    5.0013   -0.4125    0.0000 C   0  0  0  0  0  0  0  0  0  0  0  0
  1 15  1  0  0  0  0
  1 20  1  0  0  0  0
  2  7  1  0  0  0  0
  2  8  2  0  0  0  0
  2  9  2  0  0  0  0
  2 24  1  0  0  0  0
  3 17  2  0  0  0  0
  4 21  1  0  0  0  0
  5 21  2  0  0  0  0
  6 22  2  0  0  0  0
 10 36  2  0  0  0  0
 11 15  1  0  0  0  0
 11 17  1  0  0  0  0
 11 18  1  0  0  0  0
 12 16  1  0  0  0  0
 12 22  1  0  0  0  0
 13 23  1  0  0  0  0
 13 26  2  0  0  0  0
 13 27  1  0  0  0  0
 14 36  1  0  0  0  0
 15 16  1  0  0  0  0
 16 17  1  0  0  0  0
 18 19  2  0  0  0  0
 18 21  1  0  0  0  0
 19 20  1  0  0  0  0
 19 23  1  0  0  0  0
 22 24  1  0  0  0  0
 24 25  1  0  0  0  0
 25 28  2  0  0  0  0
 25 29  1  0  0  0  0
 26 30  1  0  0  0  0
 27 31  2  0  0  0  0
 28 33  1  0  0  0  0
 29 34  2  0  0  0  0
 30 32  2  0  0  0  0
 31 32  1  0  0  0  0
 32 36  1  0  0  0  0
 33 35  2  0  0  0  0
 34 35  1  0  0  0  0
M  CHG  1  13   1
M  END
>  <Outcome>
Active

$$$$

  Mrv17100 11051912003D          
 Structure written by MMmdl.
 23 25  0  0  1  0            999 V2000
   -0.7145   -3.7125    0.0000 N   0  0  0  0  0  0  0  0  0  0  0  0
    0.0000   -2.4750    0.0000 N   0  0  0  0  0  0  0  0  0  0  0  0
   -1.4289   -2.4750    0.0000 N   0  0  0  0  0  0  0  0  0  0  0  0
    0.7145   -1.2375    0.0000 C   0  0  0  0  0  0  0  0  0  0  0  0
    0.0000   -1.6500    0.0000 C   0  0  0  0  0  0  0  0  0  0  0  0
    0.7145   -0.4125    0.0000 C   0  0  0  0  0  0  0  0  0  0  0  0
   -0.7145   -2.8875    0.0000 C   0  0  0  0  0  0  0  0  0  0  0  0
   -1.4289   -4.1250    0.0000 C   0  0  0  0  0  0  0  0  0  0  0  0
   -0.7145   -1.2375    0.0000 C   0  0  0  0  0  0  0  0  0  0  0  0
    1.4289   -1.6500    0.0000 C   0  0  0  0  0  0  0  0  0  0  0  0
    0.0000    0.0000    0.0000 C   0  0  0  0  0  0  0  0  0  0  0  0
    1.4289    0.0000    0.0000 C   0  0  0  0  0  0  0  0  0  0  0  0
   -1.4289   -4.9500    0.0000 C   0  0  0  0  0  0  0  0  0  0  0  0
   -0.7145   -0.4125    0.0000 C   0  0  0  0  0  0  0  0  0  0  0  0
   -2.1434   -5.3625    0.0000 C   0  0  0  0  0  0  0  0  0  0  0  0
   -2.1434   -3.7125    0.0000 C   0  0  0  0  0  0  0  0  0  0  0  0
    2.1434   -1.2375    0.0000 C   0  0  0  0  0  0  0  0  0  0  0  0
    2.1434   -0.4125    0.0000 C   0  0  0  0  0  0  0  0  0  0  0  0
   -2.8579   -4.9500    0.0000 C   0  0  0  0  0  0  0  0  0  0  0  0
   -2.8579   -4.1250    0.0000 C   0  0  0  0  0  0  0  0  0  0  0  0
    0.0000   -4.1250    0.0000 C   0  0  0  0  0  0  0  0  0  0  0  0
   -2.1434   -6.1875    0.0000 C   0  0  0  0  0  0  0  0  0  0  0  0
   -1.4289   -6.6000    0.0000 C   0  0  0  0  0  0  0  0  0  0  0  0
  1  7  1  0  0  0  0
  1  8  1  0  0  0  0
  1 21  1  0  0  0  0
  2  5  1  0  0  0  0
  2  7  1  0  0  0  0
  3  7  2  0  0  0  0
  4  5  2  0  0  0  0
  4  6  1  0  0  0  0
  4 10  1  0  0  0  0
  5  9  1  0  0  0  0
  6 11  2  0  0  0  0
  6 12  1  0  0  0  0
  8 13  2  0  0  0  0
  8 16  1  0  0  0  0
  9 14  2  0  0  0  0
 10 17  2  0  0  0  0
 11 14  1  0  0  0  0
 12 18  2  0  0  0  0
 13 15  1  0  0  0  0
 15 19  2  0  0  0  0
 15 22  1  0  0  0  0
 16 20  2  0  0  0  0
 17 18  1  0  0  0  0
 19 20  1  0  0  0  0
 22 23  1  0  0  0  0
M  END
>  <Outcome>
Active

$$$$

  Mrv17100 11051912003D          
 Structure written by MMmdl.
 24 25  0  0  1  0            999 V2000
    0.6866   -0.9225    0.0000 O   0  0  0  0  0  0  0  0  0  0  0  0
   -0.3042   -1.9521    0.0000 O   0  0  0  0  0  0  0  0  0  0  0  0
    2.6682   -1.8377    0.0000 O   0  0  0  0  0  0  0  0  0  0  0  0
    4.8480   -1.9521    0.0000 N   0  0  0  0  0  0  0  0  0  0  0  0
   -0.7005   -0.5792    0.0000 C   0  0  0  0  0  0  0  0  0  0  0  0
   -1.2072   -1.2302    0.0000 C   0  0  0  0  0  0  0  0  0  0  0  0
   -0.1060   -1.1513    0.0000 C   0  0  0  0  0  0  0  0  0  0  0  0
   -1.4009   -0.1433    0.0000 C   0  0  0  0  0  0  0  0  0  0  0  0
   -0.0694   -0.0478    0.0000 C   0  0  0  0  0  0  0  0  0  0  0  0
   -0.8968   -1.9946    0.0000 C   0  0  0  0  0  0  0  0  0  0  0  0
   -2.0244   -1.1169    0.0000 C   0  0  0  0  0  0  0  0  0  0  0  0
   -1.2027    0.6576    0.0000 C   0  0  0  0  0  0  0  0  0  0  0  0
   -0.3799    0.7166    0.0000 C   0  0  0  0  0  0  0  0  0  0  0  0
   -1.4036   -2.6456    0.0000 C   0  0  0  0  0  0  0  0  0  0  0  0
   -2.5312   -1.7679    0.0000 C   0  0  0  0  0  0  0  0  0  0  0  0
   -2.2208   -2.5323    0.0000 C   0  0  0  0  0  0  0  0  0  0  0  0
    1.2811   -1.4945    0.0000 C   0  0  0  0  0  0  0  0  0  0  0  0
    2.0737   -1.2657    0.0000 C   0  0  0  0  0  0  0  0  0  0  0  0
    3.4608   -1.6089    0.0000 C   0  0  0  0  0  0  0  0  0  0  0  0
    4.0553   -2.1809    0.0000 C   0  0  0  0  0  0  0  0  0  0  0  0
    5.4424   -2.5241    0.0000 C   0  0  0  0  0  0  0  0  0  0  0  0
    5.0461   -1.1513    0.0000 C   0  0  0  0  0  0  0  0  0  0  0  0
    6.2351   -2.2953    0.0000 C   0  0  0  0  0  0  0  0  0  0  0  0
    5.8387   -0.9225    0.0000 C   0  0  0  0  0  0  0  0  0  0  0  0
  1  7  1  0  0  0  0
  1 17  1  0  0  0  0
  2  7  2  0  0  0  0
  3 18  1  0  0  0  0
  3 19  1  0  0  0  0
  4 20  1  0  0  0  0
  4 21  1  0  0  0  0
  4 22  1  0  0  0  0
  5  6  1  0  0  0  0
  5  7  1  0  0  0  0
  5  8  1  0  0  0  0
  5  9  1  0  0  0  0
  6 10  2  0  0  0  0
  6 11  1  0  0  0  0
  8 12  1  0  0  0  0
  9 13  1  0  0  0  0
 10 14  1  0  0  0  0
 11 15  2  0  0  0  0
 12 13  1  0  0  0  0
 14 16  2  0  0  0  0
 15 16  1  0  0  0  0
 17 18  1  0  0  0  0
 19 20  1  0  0  0  0
 21 23  1  0  0  0  0
 22 24  1  0  0  0  0
M  END
>  <Outcome>
Active

$$$$

  Mrv17100 11051912003D          
 Structure written by MMmdl.
 25 28  0  0  1  0            999 V2000
    0.7198    1.3553    0.0000 Cl  0  0  0  0  0  0  0  0  0  0  0  0
    2.2413   -0.5357    0.0000 N   0  0  0  0  0  0  0  0  0  0  0  0
    2.6538   -1.8053    0.0000 N   0  0  0  0  0  0  0  0  0  0  0  0
    2.2413    0.2893    0.0000 C   0  0  0  0  0  0  0  0  0  0  0  0
    2.2413    1.1143    0.0000 C   0  0  0  0  0  0  0  0  0  0  0  0
    1.4163    0.2893    0.0000 C   0  0  0  0  0  0  0  0  0  0  0  0
    3.0663    0.2893    0.0000 C   0  0  0  0  0  0  0  0  0  0  0  0
    1.5268    1.5268    0.0000 C   0  0  0  0  0  0  0  0  0  0  0  0
    2.9557    1.5268    0.0000 C   0  0  0  0  0  0  0  0  0  0  0  0
    2.9087   -1.0206    0.0000 C   0  0  0  0  0  0  0  0  0  0  0  0
    1.5738   -1.0206    0.0000 C   0  0  0  0  0  0  0  0  0  0  0  0
    1.0038   -0.4252    0.0000 C   0  0  0  0  0  0  0  0  0  0  0  0
    3.4788    1.0038    0.0000 C   0  0  0  0  0  0  0  0  0  0  0  0
    1.0038    1.0038    0.0000 C   0  0  0  0  0  0  0  0  0  0  0  0
    3.4788   -0.4252    0.0000 C   0  0  0  0  0  0  0  0  0  0  0  0
    1.5268    2.3518    0.0000 C   0  0  0  0  0  0  0  0  0  0  0  0
    1.8288   -1.8053    0.0000 C   0  0  0  0  0  0  0  0  0  0  0  0
    2.9557    2.3518    0.0000 C   0  0  0  0  0  0  0  0  0  0  0  0
    0.1788   -0.4252    0.0000 C   0  0  0  0  0  0  0  0  0  0  0  0
    4.3038    1.0038    0.0000 C   0  0  0  0  0  0  0  0  0  0  0  0
    0.1788    1.0038    0.0000 C   0  0  0  0  0  0  0  0  0  0  0  0
    4.3038   -0.4252    0.0000 C   0  0  0  0  0  0  0  0  0  0  0  0
    2.2413    2.7643    0.0000 C   0  0  0  0  0  0  0  0  0  0  0  0
   -0.2337    0.2893    0.0000 C   0  0  0  0  0  0  0  0  0  0  0  0
    4.7163    0.2893    0.0000 C   0  0  0  0  0  0  0  0  0  0  0  0
  1  8  1  0  0  0  0
  2  4  1  0  0  0  0
  2 10  1  0  0  0  0
  2 11  1  0  0  0  0
  3 10  2  0  0  0  0
  3 17  1  0  0  0  0
  4  5  1  0  0  0  0
  4  6  1  0  0  0  0
  4  7  1  0  0  0  0
  5  8  2  0  0  0  0
  5  9  1  0  0  0  0
  6 12  2  0  0  0  0
  6 14  1  0  0  0  0
  7 13  2  0  0  0  0
  7 15  1  0  0  0  0
  8 16  1  0  0  0  0
  9 18  2  0  0  0  0
 11 17  2  0  0  0  0
 12 19  1  0  0  0  0
 13 20  1  0  0  0  0
 14 21  2  0  0  0  0
 15 22  2  0  0  0  0
 16 23  2  0  0  0  0
 18 23  1  0  0  0  0
 19 24  2  0  0  0  0
 20 25  2  0  0  0  0
 21 24  1  0  0  0  0
 22 25  1  0  0  0  0
M  END
>  <Outcome>
Active

$$$$

  Mrv17100 11051912003D          
 Structure written by MMmdl.
 20 23  0  0  1  0            999 V2000
    4.0600    1.5649    0.0000 O   0  0  0  0  0  0  0  0  0  0  0  0
    0.0604   -0.0582    0.0000 N   0  0  0  0  0  0  0  0  0  0  0  0
    1.3293    1.4771    0.0000 C   0  0  0  0  0  0  0  0  0  0  0  0
    1.2856    0.6533    0.0000 C   0  0  0  0  0  0  0  0  0  0  0  0
    1.9652    0.9515    0.0000 C   0  0  0  0  0  0  0  0  0  0  0  0
    0.6964   -0.5837    0.0000 C   0  0  0  0  0  0  0  0  0  0  0  0
    2.2231   -0.0184    0.0000 C   0  0  0  0  0  0  0  0  0  0  0  0
    0.5080    1.3991    0.0000 C   0  0  0  0  0  0  0  0  0  0  0  0
    1.5177   -0.5057    0.0000 C   0  0  0  0  0  0  0  0  0  0  0  0
    2.0646    1.8512    0.0000 C   0  0  0  0  0  0  0  0  0  0  0  0
    2.4576    1.5784    0.0000 C   0  0  0  0  0  0  0  0  0  0  0  0
    1.9772    0.2035    0.0000 C   0  0  0  0  0  0  0  0  0  0  0  0
   -0.0176    0.7632    0.0000 C   0  0  0  0  0  0  0  0  0  0  0  0
    2.7935   -0.2128    0.0000 C   0  0  0  0  0  0  0  0  0  0  0  0
    3.3877    1.0867    0.0000 C   0  0  0  0  0  0  0  0  0  0  0  0
    2.7562    1.4014    0.0000 C   0  0  0  0  0  0  0  0  0  0  0  0
    2.7125    0.5776    0.0000 C   0  0  0  0  0  0  0  0  0  0  0  0
    3.4658    0.2654    0.0000 C   0  0  0  0  0  0  0  0  0  0  0  0
   -0.6685   -0.4445    0.0000 C   0  0  0  0  0  0  0  0  0  0  0  0
    3.9820    2.3862    0.0000 C   0  0  0  0  0  0  0  0  0  0  0  0
  1 15  1  0  0  0  0
  1 20  1  0  0  0  0
  2  6  1  0  0  0  0
  2 13  1  0  0  0  0
  2 19  1  0  0  0  0
  3  4  1  0  0  0  0
  3  5  1  0  0  0  0
  3  8  1  0  0  0  0
  3 10  1  0  0  0  0
  4  6  1  0  0  0  0
  4 12  1  0  0  0  0
  5  7  2  0  0  0  0
  5 11  1  0  0  0  0
  6  9  1  0  0  0  0
  7  9  1  0  0  0  0
  7 14  1  0  0  0  0
  8 13  1  0  0  0  0
 10 16  1  0  0  0  0
 11 15  2  0  0  0  0
 12 17  1  0  0  0  0
 14 18  2  0  0  0  0
 15 18  1  0  0  0  0
 16 17  1  0  0  0  0
M  END
>  <Outcome>
Active

$$$$

  Mrv17100 11051912003D          
 Structure written by MMmdl.
 34 37  0  0  1  0            999 V2000
    2.8579   -6.6000    0.0000 N   0  3  0  0  0  0  0  0  0  0  0  0
   10.7171   -6.1875    0.0000 N   0  3  0  0  0  0  0  0  0  0  0  0
    0.7145   -7.8375    0.0000 N   0  0  0  0  0  0  0  0  0  0  0  0
   12.8605   -4.9500    0.0000 N   0  0  0  0  0  0  0  0  0  0  0  0
    2.1434   -6.1875    0.0000 C   0  0  0  0  0  0  0  0  0  0  0  0
   11.4315   -6.6000    0.0000 C   0  0  0  0  0  0  0  0  0  0  0  0
    1.4289   -6.6000    0.0000 C   0  0  0  0  0  0  0  0  0  0  0  0
   12.1460   -6.1875    0.0000 C   0  0  0  0  0  0  0  0  0  0  0  0
    1.4289   -7.4250    0.0000 C   0  0  0  0  0  0  0  0  0  0  0  0
   12.1460   -5.3625    0.0000 C   0  0  0  0  0  0  0  0  0  0  0  0
    2.8579   -7.4250    0.0000 C   0  0  0  0  0  0  0  0  0  0  0  0
   10.7171   -5.3625    0.0000 C   0  0  0  0  0  0  0  0  0  0  0  0
    2.1434   -7.8375    0.0000 C   0  0  0  0  0  0  0  0  0  0  0  0
   11.4315   -4.9500    0.0000 C   0  0  0  0  0  0  0  0  0  0  0  0
    2.1434   -5.3625    0.0000 C   0  0  0  0  0  0  0  0  0  0  0  0
   11.4315   -7.4250    0.0000 C   0  0  0  0  0  0  0  0  0  0  0  0
    0.7145   -6.1875    0.0000 C   0  0  0  0  0  0  0  0  0  0  0  0
   12.8605   -6.6000    0.0000 C   0  0  0  0  0  0  0  0  0  0  0  0
    3.5724   -6.1875    0.0000 C   0  0  0  0  0  0  0  0  0  0  0  0
   10.0026   -6.6000    0.0000 C   0  0  0  0  0  0  0  0  0  0  0  0
    1.4289   -4.9500    0.0000 C   0  0  0  0  0  0  0  0  0  0  0  0
   12.1460   -7.8375    0.0000 C   0  0  0  0  0  0  0  0  0  0  0  0
    0.7145   -5.3625    0.0000 C   0  0  0  0  0  0  0  0  0  0  0  0
   12.8605   -7.4250    0.0000 C   0  0  0  0  0  0  0  0  0  0  0  0
    3.5724   -7.8375    0.0000 C   0  0  0  0  0  0  0  0  0  0  0  0
   10.0026   -4.9500    0.0000 C   0  0  0  0  0  0  0  0  0  0  0  0
    4.2868   -6.6000    0.0000 C   0  0  0  0  0  0  0  0  0  0  0  0
    9.2881   -6.1875    0.0000 C   0  0  0  0  0  0  0  0  0  0  0  0
    5.0013   -6.1875    0.0000 C   0  0  0  0  0  0  0  0  0  0  0  0
    8.5737   -6.6000    0.0000 C   0  0  0  0  0  0  0  0  0  0  0  0
    5.7158   -6.6000    0.0000 C   0  0  0  0  0  0  0  0  0  0  0  0
    7.8592   -6.1875    0.0000 C   0  0  0  0  0  0  0  0  0  0  0  0
    6.4302   -6.1875    0.0000 C   0  0  0  0  0  0  0  0  0  0  0  0
    7.1447   -6.6000    0.0000 C   0  0  0  0  0  0  0  0  0  0  0  0
  1  5  2  0  0  0  0
  1 11  1  0  0  0  0
  1 19  1  0  0  0  0
  2  6  2  0  0  0  0
  2 12  1  0  0  0  0
  2 20  1  0  0  0  0
  3  9  1  0  0  0  0
  4 10  1  0  0  0  0
  5  7  1  0  0  0  0
  5 15  1  0  0  0  0
  6  8  1  0  0  0  0
  6 16  1  0  0  0  0
  7  9  2  0  0  0  0
  7 17  1  0  0  0  0
  8 10  2  0  0  0  0
  8 18  1  0  0  0  0
  9 13  1  0  0  0  0
 10 14  1  0  0  0  0
 11 13  2  0  0  0  0
 11 25  1  0  0  0  0
 12 14  2  0  0  0  0
 12 26  1  0  0  0  0
 15 21  2  0  0  0  0
 16 22  2  0  0  0  0
 17 23  2  0  0  0  0
 18 24  2  0  0  0  0
 19 27  1  0  0  0  0
 20 28  1  0  0  0  0
 21 23  1  0  0  0  0
 22 24  1  0  0  0  0
 27 29  1  0  0  0  0
 28 30  1  0  0  0  0
 29 31  1  0  0  0  0
 30 32  1  0  0  0  0
 31 33  1  0  0  0  0
 32 34  1  0  0  0  0
 33 34  1  0  0  0  0
M  CHG  2   1   1   2   1
M  END
>  <Outcome>
Active

$$$$

  Mrv17100 11051912003D          
 Structure written by MMmdl.
 21 24  0  0  1  0            999 V2000
    5.2939    1.6179    0.0000 O   0  0  0  0  0  0  0  0  0  0  0  0
   -0.9098    0.1221    0.0000 O   0  0  0  0  0  0  0  0  0  0  0  0
    2.8705    0.0722    0.0000 C   0  0  0  0  0  0  0  0  0  0  0  0
    2.3387    0.7029    0.0000 C   0  0  0  0  0  0  0  0  0  0  0  0
    3.6826    0.2174    0.0000 C   0  0  0  0  0  0  0  0  0  0  0  0
    3.9629    0.9934    0.0000 C   0  0  0  0  0  0  0  0  0  0  0  0
    1.5266    0.5577    0.0000 C   0  0  0  0  0  0  0  0  0  0  0  0
    2.6190    1.4789    0.0000 C   0  0  0  0  0  0  0  0  0  0  0  0
    2.5902   -0.7037    0.0000 C   0  0  0  0  0  0  0  0  0  0  0  0
    1.2463   -0.2182    0.0000 C   0  0  0  0  0  0  0  0  0  0  0  0
    3.4311    1.6241    0.0000 C   0  0  0  0  0  0  0  0  0  0  0  0
    4.7875    0.9666    0.0000 C   0  0  0  0  0  0  0  0  0  0  0  0
    4.3340   -0.2889    0.0000 C   0  0  0  0  0  0  0  0  0  0  0  0
    1.7781   -0.8489    0.0000 C   0  0  0  0  0  0  0  0  0  0  0  0
    5.0168    0.1741    0.0000 C   0  0  0  0  0  0  0  0  0  0  0  0
    0.9948    1.1884    0.0000 C   0  0  0  0  0  0  0  0  0  0  0  0
    4.3228    1.7357    0.0000 C   0  0  0  0  0  0  0  0  0  0  0  0
    1.8069    1.3336    0.0000 C   0  0  0  0  0  0  0  0  0  0  0  0
    0.4342   -0.3634    0.0000 C   0  0  0  0  0  0  0  0  0  0  0  0
    0.1827    1.0432    0.0000 C   0  0  0  0  0  0  0  0  0  0  0  0
   -0.0976    0.2673    0.0000 C   0  0  0  0  0  0  0  0  0  0  0  0
  1 12  2  0  0  0  0
  2 21  1  0  0  0  0
  3  4  1  0  0  0  0
  3  5  1  0  0  0  0
  3  9  1  0  0  0  0
  4  7  1  0  0  0  0
  4  8  1  0  0  0  0
  5  6  1  0  0  0  0
  5 13  1  0  0  0  0
  6 11  1  0  0  0  0
  6 12  1  0  0  0  0
  6 17  1  0  0  0  0
  7 10  1  0  0  0  0
  7 16  1  0  0  0  0
  7 18  1  0  0  0  0
  8 11  1  0  0  0  0
  9 14  1  0  0  0  0
 10 14  2  0  0  0  0
 10 19  1  0  0  0  0
 12 15  1  0  0  0  0
 13 15  1  0  0  0  0
 16 20  1  0  0  0  0
 19 21  1  0  0  0  0
 20 21  1  0  0  0  0
M  END
>  <Outcome>
Active

$$$$

  Mrv17100 11051912003D          
 Structure written by MMmdl.
 19 20  0  0  1  0            999 V2000
    1.4289   -0.8250    0.0000 O   0  0  0  0  0  0  0  0  0  0  0  0
    3.5724   -1.2375    0.0000 N   0  0  0  0  0  0  0  0  0  0  0  0
    0.7145   -1.2375    0.0000 C   0  0  0  0  0  0  0  0  0  0  0  0
    0.0000   -0.8250    0.0000 C   0  0  0  0  0  0  0  0  0  0  0  0
    0.7145   -2.0625    0.0000 C   0  0  0  0  0  0  0  0  0  0  0  0
   -0.7145   -1.2375    0.0000 C   0  0  0  0  0  0  0  0  0  0  0  0
    1.4289   -2.4750    0.0000 C   0  0  0  0  0  0  0  0  0  0  0  0
    0.0000    0.0000    0.0000 C   0  0  0  0  0  0  0  0  0  0  0  0
    0.0000   -2.4750    0.0000 C   0  0  0  0  0  0  0  0  0  0  0  0
   -1.4289   -0.8250    0.0000 C   0  0  0  0  0  0  0  0  0  0  0  0
    1.4289   -3.3000    0.0000 C   0  0  0  0  0  0  0  0  0  0  0  0
   -0.7145    0.4125    0.0000 C   0  0  0  0  0  0  0  0  0  0  0  0
    0.0000   -3.3000    0.0000 C   0  0  0  0  0  0  0  0  0  0  0  0
    2.1434   -1.2375    0.0000 C   0  0  0  0  0  0  0  0  0  0  0  0
   -1.4289    0.0000    0.0000 C   0  0  0  0  0  0  0  0  0  0  0  0
    0.7145   -3.7125    0.0000 C   0  0  0  0  0  0  0  0  0  0  0  0
    2.8579   -0.8250    0.0000 C   0  0  0  0  0  0  0  0  0  0  0  0
    4.2868   -0.8250    0.0000 C   0  0  0  0  0  0  0  0  0  0  0  0
    3.5724   -2.0625    0.0000 C   0  0  0  0  0  0  0  0  0  0  0  0
  1  3  1  0  0  0  0
  1 14  1  0  0  0  0
  2 17  1  0  0  0  0
  2 18  1  0  0  0  0
  2 19  1  0  0  0  0
  3  4  1  0  0  0  0
  3  5  1  0  0  0  0
  4  6  2  0  0  0  0
  4  8  1  0  0  0  0
  5  7  2  0  0  0  0
  5  9  1  0  0  0  0
  6 10  1  0  0  0  0
  7 11  1  0  0  0  0
  8 12  2  0  0  0  0
  9 13  2  0  0  0  0
 10 15  2  0  0  0  0
 11 16  2  0  0  0  0
 12 15  1  0  0  0  0
 13 16  1  0  0  0  0
 14 17  1  0  0  0  0
M  END
>  <Outcome>
Active

$$$$

  Mrv17100 11051912003D          
 Structure written by MMmdl.
 18 17  0  0  1  0            999 V2000
   -1.6204    0.7145    0.0000 N   0  3  0  0  0  0  0  0  0  0  0  0
    6.2388    1.1270    0.0000 N   0  3  0  0  0  0  0  0  0  0  0  0
   -0.9059    1.1270    0.0000 C   0  0  0  0  0  0  0  0  0  0  0  0
    5.5243    0.7145    0.0000 C   0  0  0  0  0  0  0  0  0  0  0  0
   -0.1914    0.7145    0.0000 C   0  0  0  0  0  0  0  0  0  0  0  0
    4.8099    1.1270    0.0000 C   0  0  0  0  0  0  0  0  0  0  0  0
   -2.3349    0.3020    0.0000 C   0  0  0  0  0  0  0  0  0  0  0  0
   -1.2079    0.0000    0.0000 C   0  0  0  0  0  0  0  0  0  0  0  0
   -2.0329    1.4289    0.0000 C   0  0  0  0  0  0  0  0  0  0  0  0
    6.9533    1.5395    0.0000 C   0  0  0  0  0  0  0  0  0  0  0  0
    6.6513    0.4125    0.0000 C   0  0  0  0  0  0  0  0  0  0  0  0
    5.8263    1.8414    0.0000 C   0  0  0  0  0  0  0  0  0  0  0  0
    0.5230    1.1270    0.0000 C   0  0  0  0  0  0  0  0  0  0  0  0
    4.0954    0.7145    0.0000 C   0  0  0  0  0  0  0  0  0  0  0  0
    1.2375    0.7145    0.0000 C   0  0  0  0  0  0  0  0  0  0  0  0
    3.3809    1.1270    0.0000 C   0  0  0  0  0  0  0  0  0  0  0  0
    1.9520    1.1270    0.0000 C   0  0  0  0  0  0  0  0  0  0  0  0
    2.6664    0.7145    0.0000 C   0  0  0  0  0  0  0  0  0  0  0  0
  1  3  1  0  0  0  0
  1  7  1  0  0  0  0
  1  8  1  0  0  0  0
  1  9  1  0  0  0  0
  2  4  1  0  0  0  0
  2 10  1  0  0  0  0
  2 11  1  0  0  0  0
  2 12  1  0  0  0  0
  3  5  1  0  0  0  0
  4  6  1  0  0  0  0
  5 13  1  0  0  0  0
  6 14  1  0  0  0  0
 13 15  1  0  0  0  0
 14 16  1  0  0  0  0
 15 17  1  0  0  0  0
 16 18  1  0  0  0  0
 17 18  1  0  0  0  0
M  CHG  2   1   1   2   1
M  END
>  <Outcome>
Active

$$$$

  Mrv17100 11051912003D          
 Structure written by MMmdl.
 38 41  0  0  1  0            999 V2000
    4.2868   -9.0750    0.0000 N   0  3  0  0  0  0  0  0  0  0  0  0
   15.0039   -8.6625    0.0000 N   0  3  0  0  0  0  0  0  0  0  0  0
    2.1434  -10.3125    0.0000 N   0  0  0  0  0  0  0  0  0  0  0  0
   17.1473   -7.4250    0.0000 N   0  0  0  0  0  0  0  0  0  0  0  0
    3.5724   -8.6625    0.0000 C   0  0  0  0  0  0  0  0  0  0  0  0
   15.7184   -9.0750    0.0000 C   0  0  0  0  0  0  0  0  0  0  0  0
    2.8579   -9.0750    0.0000 C   0  0  0  0  0  0  0  0  0  0  0  0
   16.4328   -8.6625    0.0000 C   0  0  0  0  0  0  0  0  0  0  0  0
    2.8579   -9.9000    0.0000 C   0  0  0  0  0  0  0  0  0  0  0  0
   16.4328   -7.8375    0.0000 C   0  0  0  0  0  0  0  0  0  0  0  0
    4.2868   -9.9000    0.0000 C   0  0  0  0  0  0  0  0  0  0  0  0
   15.0039   -7.8375    0.0000 C   0  0  0  0  0  0  0  0  0  0  0  0
    3.5724  -10.3125    0.0000 C   0  0  0  0  0  0  0  0  0  0  0  0
   15.7184   -7.4250    0.0000 C   0  0  0  0  0  0  0  0  0  0  0  0
    3.5724   -7.8375    0.0000 C   0  0  0  0  0  0  0  0  0  0  0  0
   15.7184   -9.9000    0.0000 C   0  0  0  0  0  0  0  0  0  0  0  0
    2.1434   -8.6625    0.0000 C   0  0  0  0  0  0  0  0  0  0  0  0
   17.1473   -9.0750    0.0000 C   0  0  0  0  0  0  0  0  0  0  0  0
    5.0013   -8.6625    0.0000 C   0  0  0  0  0  0  0  0  0  0  0  0
   14.2894   -9.0750    0.0000 C   0  0  0  0  0  0  0  0  0  0  0  0
    2.8579   -7.4250    0.0000 C   0  0  0  0  0  0  0  0  0  0  0  0
   16.4328  -10.3125    0.0000 C   0  0  0  0  0  0  0  0  0  0  0  0
    2.1434   -7.8375    0.0000 C   0  0  0  0  0  0  0  0  0  0  0  0
   17.1473   -9.9000    0.0000 C   0  0  0  0  0  0  0  0  0  0  0  0
    5.0013  -10.3125    0.0000 C   0  0  0  0  0  0  0  0  0  0  0  0
   14.2894   -7.4250    0.0000 C   0  0  0  0  0  0  0  0  0  0  0  0
    5.7158   -9.0750    0.0000 C   0  0  0  0  0  0  0  0  0  0  0  0
   13.5749   -8.6625    0.0000 C   0  0  0  0  0  0  0  0  0  0  0  0
    6.4302   -8.6625    0.0000 C   0  0  0  0  0  0  0  0  0  0  0  0
   12.8605   -9.0750    0.0000 C   0  0  0  0  0  0  0  0  0  0  0  0
    7.1447   -9.0750    0.0000 C   0  0  0  0  0  0  0  0  0  0  0  0
   12.1460   -8.6625    0.0000 C   0  0  0  0  0  0  0  0  0  0  0  0
    7.8592   -8.6625    0.0000 C   0  0  0  0  0  0  0  0  0  0  0  0
   11.4315   -9.0750    0.0000 C   0  0  0  0  0  0  0  0  0  0  0  0
    8.5737   -9.0750    0.0000 C   0  0  0  0  0  0  0  0  0  0  0  0
   10.7171   -8.6625    0.0000 C   0  0  0  0  0  0  0  0  0  0  0  0
    9.2881   -8.6625    0.0000 C   0  0  0  0  0  0  0  0  0  0  0  0
   10.0026   -9.0750    0.0000 C   0  0  0  0  0  0  0  0  0  0  0  0
  1  5  2  0  0  0  0
  1 11  1  0  0  0  0
  1 19  1  0  0  0  0
  2  6  2  0  0  0  0
  2 12  1  0  0  0  0
  2 20  1  0  0  0  0
  3  9  1  0  0  0  0
  4 10  1  0  0  0  0
  5  7  1  0  0  0  0
  5 15  1  0  0  0  0
  6  8  1  0  0  0  0
  6 16  1  0  0  0  0
  7  9  2  0  0  0  0
  7 17  1  0  0  0  0
  8 10  2  0  0  0  0
  8 18  1  0  0  0  0
  9 13  1  0  0  0  0
 10 14  1  0  0  0  0
 11 13  2  0  0  0  0
 11 25  1  0  0  0  0
 12 14  2  0  0  0  0
 12 26  1  0  0  0  0
 15 21  2  0  0  0  0
 16 22  2  0  0  0  0
 17 23  2  0  0  0  0
 18 24  2  0  0  0  0
 19 27  1  0  0  0  0
 20 28  1  0  0  0  0
 21 23  1  0  0  0  0
 22 24  1  0  0  0  0
 27 29  1  0  0  0  0
 28 30  1  0  0  0  0
 29 31  1  0  0  0  0
 30 32  1  0  0  0  0
 31 33  1  0  0  0  0
 32 34  1  0  0  0  0
 33 35  1  0  0  0  0
 34 36  1  0  0  0  0
 35 37  1  0  0  0  0
 36 38  1  0  0  0  0
 37 38  1  0  0  0  0
M  CHG  2   1   1   2   1
M  END
>  <Outcome>
Active

$$$$

  Mrv17100 11051912003D          
 Structure written by MMmdl.
 32 35  0  0  1  0            999 V2000
    4.2868   -0.8250    0.0000 O   0  0  0  0  0  0  0  0  0  0  0  0
    3.5724    2.0625    0.0000 O   0  0  0  0  0  0  0  0  0  0  0  0
    3.5724   -1.2375    0.0000 O   0  0  0  0  0  0  0  0  0  0  0  0
    5.0013   -1.2375    0.0000 O   0  0  0  0  0  0  0  0  0  0  0  0
    6.4302    1.2375    0.0000 O   0  0  0  0  0  0  0  0  0  0  0  0
    2.1434   -1.2375    0.0000 O   0  0  0  0  0  0  0  0  0  0  0  0
    7.1447    0.0000    0.0000 O   0  0  0  0  0  0  0  0  0  0  0  0
    0.7145   -1.2375    0.0000 O   0  0  0  0  0  0  0  0  0  0  0  0
    5.0013    2.0625    0.0000 N   0  0  0  0  0  0  0  0  0  0  0  0
    6.4302   -1.2375    0.0000 N   0  0  0  0  0  0  0  0  0  0  0  0
    4.2868    0.8250    0.0000 C   0  0  0  0  0  0  0  0  0  0  0  0
    4.2868    0.0000    0.0000 C   0  0  0  0  0  0  0  0  0  0  0  0
    2.8579    0.8250    0.0000 C   0  0  0  0  0  0  0  0  0  0  0  0
    3.5724    1.2375    0.0000 C   0  0  0  0  0  0  0  0  0  0  0  0
    2.8579    0.0000    0.0000 C   0  0  0  0  0  0  0  0  0  0  0  0
    3.5724   -0.4125    0.0000 C   0  0  0  0  0  0  0  0  0  0  0  0
    5.0013    1.2375    0.0000 C   0  0  0  0  0  0  0  0  0  0  0  0
    5.0013   -0.4125    0.0000 C   0  0  0  0  0  0  0  0  0  0  0  0
    2.1434    1.2375    0.0000 C   0  0  0  0  0  0  0  0  0  0  0  0
    5.7158    0.0000    0.0000 C   0  0  0  0  0  0  0  0  0  0  0  0
    2.1434   -0.4125    0.0000 C   0  0  0  0  0  0  0  0  0  0  0  0
    5.7158    0.8250    0.0000 C   0  0  0  0  0  0  0  0  0  0  0  0
    1.4289    0.8250    0.0000 C   0  0  0  0  0  0  0  0  0  0  0  0
    1.4289    0.0000    0.0000 C   0  0  0  0  0  0  0  0  0  0  0  0
    6.4302   -0.4125    0.0000 C   0  0  0  0  0  0  0  0  0  0  0  0
    0.7145   -0.4125    0.0000 C   0  0  0  0  0  0  0  0  0  0  0  0
    2.1434    2.0625    0.0000 C   0  0  0  0  0  0  0  0  0  0  0  0
    0.7145    1.2375    0.0000 C   0  0  0  0  0  0  0  0  0  0  0  0
    0.0000    0.0000    0.0000 C   0  0  0  0  0  0  0  0  0  0  0  0
    5.7158    2.4750    0.0000 C   0  0  0  0  0  0  0  0  0  0  0  0
    4.2868    2.4750    0.0000 C   0  0  0  0  0  0  0  0  0  0  0  0
    0.0000    0.8250    0.0000 C   0  0  0  0  0  0  0  0  0  0  0  0
  1 12  1  0  0  0  0
  2 14  1  0  0  0  0
  3 16  1  0  0  0  0
  4 18  2  0  0  0  0
  5 22  2  0  0  0  0
  6 21  2  0  0  0  0
  7 25  2  0  0  0  0
  8 26  1  0  0  0  0
  9 17  1  0  0  0  0
  9 30  1  0  0  0  0
  9 31  1  0  0  0  0
 10 25  1  0  0  0  0
 11 12  1  0  0  0  0
 11 14  1  0  0  0  0
 11 17  1  0  0  0  0
 12 16  1  0  0  0  0
 12 18  1  0  0  0  0
 13 14  1  0  0  0  0
 13 15  1  0  0  0  0
 13 19  1  0  0  0  0
 15 16  2  0  0  0  0
 15 21  1  0  0  0  0
 17 22  1  0  0  0  0
 18 20  1  0  0  0  0
 19 23  1  0  0  0  0
 19 27  1  0  0  0  0
 20 22  1  0  0  0  0
 20 25  1  0  0  0  0
 21 24  1  0  0  0  0
 23 24  2  0  0  0  0
 23 28  1  0  0  0  0
 24 26  1  0  0  0  0
 26 29  2  0  0  0  0
 28 32  2  0  0  0  0
 29 32  1  0  0  0  0
M  END
>  <Outcome>
Active

$$$$

  Mrv17100 11051912003D          
 Structure written by MMmdl.
 32 35  0  0  1  0            999 V2000
    0.7145    2.0625    0.0000 Cl  0  0  0  0  0  0  0  0  0  0  0  0
    4.2868   -0.8250    0.0000 O   0  0  0  0  0  0  0  0  0  0  0  0
    3.5724   -1.2375    0.0000 O   0  0  0  0  0  0  0  0  0  0  0  0
    5.0013   -1.2375    0.0000 O   0  0  0  0  0  0  0  0  0  0  0  0
    2.1434    2.0625    0.0000 O   0  0  0  0  0  0  0  0  0  0  0  0
    2.1434   -1.2375    0.0000 O   0  0  0  0  0  0  0  0  0  0  0  0
    6.4302    1.2375    0.0000 O   0  0  0  0  0  0  0  0  0  0  0  0
    0.7145   -1.2375    0.0000 O   0  0  0  0  0  0  0  0  0  0  0  0
    7.1447    0.0000    0.0000 O   0  0  0  0  0  0  0  0  0  0  0  0
    5.0013    2.0625    0.0000 N   0  0  0  0  0  0  0  0  0  0  0  0
    6.4302   -1.2375    0.0000 N   0  0  0  0  0  0  0  0  0  0  0  0
    4.2868    0.0000    0.0000 C   0  0  0  0  0  0  0  0  0  0  0  0
    4.2868    0.8250    0.0000 C   0  0  0  0  0  0  0  0  0  0  0  0
    2.8579    0.8250    0.0000 C   0  0  0  0  0  0  0  0  0  0  0  0
    2.8579    0.0000    0.0000 C   0  0  0  0  0  0  0  0  0  0  0  0
    3.5724   -0.4125    0.0000 C   0  0  0  0  0  0  0  0  0  0  0  0
    3.5724    1.2375    0.0000 C   0  0  0  0  0  0  0  0  0  0  0  0
    5.0013    1.2375    0.0000 C   0  0  0  0  0  0  0  0  0  0  0  0
    5.0013   -0.4125    0.0000 C   0  0  0  0  0  0  0  0  0  0  0  0
    2.1434    1.2375    0.0000 C   0  0  0  0  0  0  0  0  0  0  0  0
    2.1434   -0.4125    0.0000 C   0  0  0  0  0  0  0  0  0  0  0  0
    5.7158    0.0000    0.0000 C   0  0  0  0  0  0  0  0  0  0  0  0
    5.7158    0.8250    0.0000 C   0  0  0  0  0  0  0  0  0  0  0  0
    1.4289    0.8250    0.0000 C   0  0  0  0  0  0  0  0  0  0  0  0
    1.4289    0.0000    0.0000 C   0  0  0  0  0  0  0  0  0  0  0  0
    0.7145    1.2375    0.0000 C   0  0  0  0  0  0  0  0  0  0  0  0
    0.7145   -0.4125    0.0000 C   0  0  0  0  0  0  0  0  0  0  0  0
    6.4302   -0.4125    0.0000 C   0  0  0  0  0  0  0  0  0  0  0  0
    0.0000    0.8250    0.0000 C   0  0  0  0  0  0  0  0  0  0  0  0
    0.0000    0.0000    0.0000 C   0  0  0  0  0  0  0  0  0  0  0  0
    5.7158    2.4750    0.0000 C   0  0  0  0  0  0  0  0  0  0  0  0
    4.2868    2.4750    0.0000 C   0  0  0  0  0  0  0  0  0  0  0  0
  1 26  1  0  0  0  0
  2 12  1  0  0  0  0
  3 16  1  0  0  0  0
  4 19  2  0  0  0  0
  5 20  1  0  0  0  0
  6 21  2  0  0  0  0
  7 23  2  0  0  0  0
  8 27  1  0  0  0  0
  9 28  2  0  0  0  0
 10 18  1  0  0  0  0
 10 31  1  0  0  0  0
 10 32  1  0  0  0  0
 11 28  1  0  0  0  0
 12 13  1  0  0  0  0
 12 16  1  0  0  0  0
 12 19  1  0  0  0  0
 13 17  1  0  0  0  0
 13 18  1  0  0  0  0
 14 15  1  0  0  0  0
 14 17  1  0  0  0  0
 14 20  1  0  0  0  0
 15 16  2  0  0  0  0
 15 21  1  0  0  0  0
 18 23  1  0  0  0  0
 19 22  1  0  0  0  0
 20 24  1  0  0  0  0
 21 25  1  0  0  0  0
 22 23  1  0  0  0  0
 22 28  1  0  0  0  0
 24 25  2  0  0  0  0
 24 26  1  0  0  0  0
 25 27  1  0  0  0  0
 26 29  2  0  0  0  0
 27 30  2  0  0  0  0
 29 30  1  0  0  0  0
M  END
>  <Outcome>
Active

$$$$

  Mrv17100 11051912003D          
 Structure written by MMmdl.
 35 39  0  0  1  0            999 V2000
    0.0000   -1.6500    0.0000 O   0  0  0  0  0  0  0  0  0  0  0  0
   -1.4289   -2.4750    0.0000 O   0  0  0  0  0  0  0  0  0  0  0  0
    6.4302   -2.8875    0.0000 O   0  0  0  0  0  0  0  0  0  0  0  0
    6.4302   -1.2375    0.0000 O   0  0  0  0  0  0  0  0  0  0  0  0
    1.4289   -4.9500    0.0000 N   0  0  0  0  0  0  0  0  0  0  0  0
    2.8579   -2.4750    0.0000 N   0  0  0  0  0  0  0  0  0  0  0  0
    2.8579   -4.1250    0.0000 C   0  0  0  0  0  0  0  0  0  0  0  0
    1.4289   -4.1250    0.0000 C   0  0  0  0  0  0  0  0  0  0  0  0
    2.8579   -4.9500    0.0000 C   0  0  0  0  0  0  0  0  0  0  0  0
    2.1434   -3.7125    0.0000 C   0  0  0  0  0  0  0  0  0  0  0  0
    0.7145   -3.7125    0.0000 C   0  0  0  0  0  0  0  0  0  0  0  0
    2.1434   -5.3625    0.0000 C   0  0  0  0  0  0  0  0  0  0  0  0
    3.5724   -3.7125    0.0000 C   0  0  0  0  0  0  0  0  0  0  0  0
    3.5724   -2.8875    0.0000 C   0  0  0  0  0  0  0  0  0  0  0  0
    0.0000   -4.1250    0.0000 C   0  0  0  0  0  0  0  0  0  0  0  0
    4.2868   -2.4750    0.0000 C   0  0  0  0  0  0  0  0  0  0  0  0
    0.7145   -5.3625    0.0000 C   0  0  0  0  0  0  0  0  0  0  0  0
    3.5724   -5.3625    0.0000 C   0  0  0  0  0  0  0  0  0  0  0  0
    0.7145   -2.8875    0.0000 C   0  0  0  0  0  0  0  0  0  0  0  0
    0.0000   -4.9500    0.0000 C   0  0  0  0  0  0  0  0  0  0  0  0
    4.2868   -1.6500    0.0000 C   0  0  0  0  0  0  0  0  0  0  0  0
   -0.7145   -3.7125    0.0000 C   0  0  0  0  0  0  0  0  0  0  0  0
    0.0000   -2.4750    0.0000 C   0  0  0  0  0  0  0  0  0  0  0  0
   -0.7145   -2.8875    0.0000 C   0  0  0  0  0  0  0  0  0  0  0  0
    5.0013   -2.8875    0.0000 C   0  0  0  0  0  0  0  0  0  0  0  0
    5.7158   -2.4750    0.0000 C   0  0  0  0  0  0  0  0  0  0  0  0
    3.5724   -1.2375    0.0000 C   0  0  0  0  0  0  0  0  0  0  0  0
    5.0013   -1.2375    0.0000 C   0  0  0  0  0  0  0  0  0  0  0  0
    2.8579   -1.6500    0.0000 C   0  0  0  0  0  0  0  0  0  0  0  0
    5.7158   -1.6500    0.0000 C   0  0  0  0  0  0  0  0  0  0  0  0
    3.5724   -6.1875    0.0000 C   0  0  0  0  0  0  0  0  0  0  0  0
   -0.7145   -1.2375    0.0000 C   0  0  0  0  0  0  0  0  0  0  0  0
   -1.4289   -1.6500    0.0000 C   0  0  0  0  0  0  0  0  0  0  0  0
    7.1447   -2.4750    0.0000 C   0  0  0  0  0  0  0  0  0  0  0  0
    6.4302   -0.4125    0.0000 C   0  0  0  0  0  0  0  0  0  0  0  0
  1 23  1  0  0  0  0
  1 32  1  0  0  0  0
  2 24  1  0  0  0  0
  2 33  1  0  0  0  0
  3 26  1  0  0  0  0
  3 34  1  0  0  0  0
  4 30  1  0  0  0  0
  4 35  1  0  0  0  0
  5  8  1  0  0  0  0
  5 12  1  0  0  0  0
  5 17  1  0  0  0  0
  6 14  1  0  0  0  0
  6 29  1  0  0  0  0
  7  9  1  0  0  0  0
  7 10  1  0  0  0  0
  7 13  1  0  0  0  0
  8 10  1  0  0  0  0
  8 11  1  0  0  0  0
  9 12  1  0  0  0  0
  9 18  1  0  0  0  0
 11 15  2  0  0  0  0
 11 19  1  0  0  0  0
 13 14  1  0  0  0  0
 14 16  1  0  0  0  0
 15 20  1  0  0  0  0
 15 22  1  0  0  0  0
 16 21  2  0  0  0  0
 16 25  1  0  0  0  0
 17 20  1  0  0  0  0
 18 31  1  0  0  0  0
 19 23  2  0  0  0  0
 21 27  1  0  0  0  0
 21 28  1  0  0  0  0
 22 24  2  0  0  0  0
 23 24  1  0  0  0  0
 25 26  2  0  0  0  0
 26 30  1  0  0  0  0
 27 29  1  0  0  0  0
 28 30  2  0  0  0  0
M  END
>  <Outcome>
Active

$$$$

  Mrv17100 11051912003D          
 Structure written by MMmdl.
 36 40  0  0  1  0            999 V2000
    5.0013    2.0625    0.0000 O   0  0  0  0  0  0  0  0  0  0  0  0
    3.5724    2.0625    0.0000 O   0  0  0  0  0  0  0  0  0  0  0  0
    3.5724   -1.2375    0.0000 O   0  0  0  0  0  0  0  0  0  0  0  0
    5.9979   -0.7752    0.0000 O   0  0  0  0  0  0  0  0  0  0  0  0
    2.1434    2.0625    0.0000 O   0  0  0  0  0  0  0  0  0  0  0  0
    2.1434   -1.2375    0.0000 O   0  0  0  0  0  0  0  0  0  0  0  0
    6.4302    2.0625    0.0000 O   0  0  0  0  0  0  0  0  0  0  0  0
    6.8104    0.9185    0.0000 O   0  0  0  0  0  0  0  0  0  0  0  0
    7.8592    3.7125    0.0000 O   0  0  0  0  0  0  0  0  0  0  0  0
    6.4302    4.5375    0.0000 N   0  0  0  0  0  0  0  0  0  0  0  0
    4.2868    0.8250    0.0000 C   0  0  0  0  0  0  0  0  0  0  0  0
    5.0013    1.2375    0.0000 C   0  0  0  0  0  0  0  0  0  0  0  0
    4.2868    0.0000    0.0000 C   0  0  0  0  0  0  0  0  0  0  0  0
    2.8579    0.8250    0.0000 C   0  0  0  0  0  0  0  0  0  0  0  0
    2.8579    0.0000    0.0000 C   0  0  0  0  0  0  0  0  0  0  0  0
    3.5724    1.2375    0.0000 C   0  0  0  0  0  0  0  0  0  0  0  0
    3.5724   -0.4125    0.0000 C   0  0  0  0  0  0  0  0  0  0  0  0
    5.7158    0.0000    0.0000 C   0  0  0  0  0  0  0  0  0  0  0  0
    5.7158    0.8250    0.0000 C   0  0  0  0  0  0  0  0  0  0  0  0
    5.0013   -0.4125    0.0000 C   0  0  0  0  0  0  0  0  0  0  0  0
    2.1434    1.2375    0.0000 C   0  0  0  0  0  0  0  0  0  0  0  0
    2.1434   -0.4125    0.0000 C   0  0  0  0  0  0  0  0  0  0  0  0
    1.4289    0.8250    0.0000 C   0  0  0  0  0  0  0  0  0  0  0  0
    1.4289    0.0000    0.0000 C   0  0  0  0  0  0  0  0  0  0  0  0
    6.5282    0.1433    0.0000 C   0  0  0  0  0  0  0  0  0  0  0  0
    5.7158    2.4750    0.0000 C   0  0  0  0  0  0  0  0  0  0  0  0
    0.7145    1.2375    0.0000 C   0  0  0  0  0  0  0  0  0  0  0  0
    0.7145   -0.4125    0.0000 C   0  0  0  0  0  0  0  0  0  0  0  0
    5.7158    3.3000    0.0000 C   0  0  0  0  0  0  0  0  0  0  0  0
    0.0000    0.8250    0.0000 C   0  0  0  0  0  0  0  0  0  0  0  0
    0.0000    0.0000    0.0000 C   0  0  0  0  0  0  0  0  0  0  0  0
    7.0585   -0.4887    0.0000 C   0  0  0  0  0  0  0  0  0  0  0  0
    7.1447    2.4750    0.0000 C   0  0  0  0  0  0  0  0  0  0  0  0
    6.4302    3.7125    0.0000 C   0  0  0  0  0  0  0  0  0  0  0  0
    7.1447    3.3000    0.0000 C   0  0  0  0  0  0  0  0  0  0  0  0
    7.8592    2.0625    0.0000 C   0  0  0  0  0  0  0  0  0  0  0  0
  1 12  1  0  0  0  0
  1 26  1  0  0  0  0
  2 16  1  0  0  0  0
  3 17  1  0  0  0  0
  4 18  1  0  0  0  0
  5 21  2  0  0  0  0
  6 22  2  0  0  0  0
  7 26  1  0  0  0  0
  7 33  1  0  0  0  0
  8 25  2  0  0  0  0
  9 35  1  0  0  0  0
 10 34  1  0  0  0  0
 11 12  1  0  0  0  0
 11 13  2  0  0  0  0
 11 16  1  0  0  0  0
 12 19  1  0  0  0  0
 13 17  1  0  0  0  0
 13 20  1  0  0  0  0
 14 15  1  0  0  0  0
 14 16  2  0  0  0  0
 14 21  1  0  0  0  0
 15 17  2  0  0  0  0
 15 22  1  0  0  0  0
 18 19  1  0  0  0  0
 18 20  1  0  0  0  0
 18 25  1  0  0  0  0
 21 23  1  0  0  0  0
 22 24  1  0  0  0  0
 23 24  2  0  0  0  0
 23 27  1  0  0  0  0
 24 28  1  0  0  0  0
 25 32  1  0  0  0  0
 26 29  1  0  0  0  0
 27 30  2  0  0  0  0
 28 31  2  0  0  0  0
 29 34  1  0  0  0  0
 30 31  1  0  0  0  0
 33 35  1  0  0  0  0
 33 36  1  0  0  0  0
 34 35  1  0  0  0  0
M  END
>  <Outcome>
Active

$$$$

  Mrv17100 11051912003D          
 Structure written by MMmdl.
 32 37  0  0  1  0            999 V2000
   -0.3733   -1.1926    0.0000 S   0  0  0  0  0  0  0  0  0  0  0  0
    2.0271   -8.5295    0.0000 F   0  0  0  0  0  0  0  0  0  0  0  0
   -1.1803   -1.3641    0.0000 O   0  0  0  0  0  0  0  0  0  0  0  0
   -0.2871   -2.0131    0.0000 O   0  0  0  0  0  0  0  0  0  0  0  0
   -0.6282   -0.4080    0.0000 N   0  0  0  0  0  0  0  0  0  0  0  0
    0.4517   -1.1926    0.0000 N   0  0  0  0  0  0  0  0  0  0  0  0
    1.0860   -3.2812    0.0000 N   0  0  0  0  0  0  0  0  0  0  0  0
    3.6207   -6.0681    0.0000 N   0  0  0  0  0  0  0  0  0  0  0  0
    0.0392    0.0769    0.0000 C   0  0  0  0  0  0  0  0  0  0  0  0
    0.7066   -0.4080    0.0000 C   0  0  0  0  0  0  0  0  0  0  0  0
   -0.0470    0.8974    0.0000 C   0  0  0  0  0  0  0  0  0  0  0  0
   -1.3819   -0.0724    0.0000 C   0  0  0  0  0  0  0  0  0  0  0  0
    1.4603   -0.0724    0.0000 C   0  0  0  0  0  0  0  0  0  0  0  0
    0.9366   -1.8600    0.0000 C   0  0  0  0  0  0  0  0  0  0  0  0
   -0.8007    1.2330    0.0000 C   0  0  0  0  0  0  0  0  0  0  0  0
    0.8791    1.2330    0.0000 C   0  0  0  0  0  0  0  0  0  0  0  0
   -1.4681    0.7481    0.0000 C   0  0  0  0  0  0  0  0  0  0  0  0
    1.5466    0.7481    0.0000 C   0  0  0  0  0  0  0  0  0  0  0  0
    0.6011   -2.6137    0.0000 C   0  0  0  0  0  0  0  0  0  0  0  0
    2.5408   -5.2835    0.0000 C   0  0  0  0  0  0  0  0  0  0  0  0
    2.2858   -6.0681    0.0000 C   0  0  0  0  0  0  0  0  0  0  0  0
    2.9533   -6.5530    0.0000 C   0  0  0  0  0  0  0  0  0  0  0  0
    2.0558   -4.6160    0.0000 C   0  0  0  0  0  0  0  0  0  0  0  0
    3.3658   -5.2835    0.0000 C   0  0  0  0  0  0  0  0  0  0  0  0
    1.5321   -6.4037    0.0000 C   0  0  0  0  0  0  0  0  0  0  0  0
    2.3914   -3.8624    0.0000 C   0  0  0  0  0  0  0  0  0  0  0  0
    1.2354   -4.7023    0.0000 C   0  0  0  0  0  0  0  0  0  0  0  0
    1.9065   -3.1949    0.0000 C   0  0  0  0  0  0  0  0  0  0  0  0
    0.7504   -4.0348    0.0000 C   0  0  0  0  0  0  0  0  0  0  0  0
    2.8670   -7.3735    0.0000 C   0  0  0  0  0  0  0  0  0  0  0  0
    2.1133   -7.7091    0.0000 C   0  0  0  0  0  0  0  0  0  0  0  0
    1.4459   -7.2241    0.0000 C   0  0  0  0  0  0  0  0  0  0  0  0
  1  3  2  0  0  0  0
  1  4  2  0  0  0  0
  1  5  1  0  0  0  0
  1  6  1  0  0  0  0
  2 31  1  0  0  0  0
  5  9  1  0  0  0  0
  5 12  1  0  0  0  0
  6 10  1  0  0  0  0
  6 14  1  0  0  0  0
  7 19  1  0  0  0  0
  7 28  1  0  0  0  0
  7 29  1  0  0  0  0
  8 22  2  0  0  0  0
  8 24  1  0  0  0  0
  9 10  2  0  0  0  0
  9 11  1  0  0  0  0
 10 13  1  0  0  0  0
 11 15  1  0  0  0  0
 11 16  2  0  0  0  0
 12 17  1  0  0  0  0
 13 18  2  0  0  0  0
 14 19  1  0  0  0  0
 15 17  1  0  0  0  0
 16 18  1  0  0  0  0
 20 21  1  0  0  0  0
 20 23  1  0  0  0  0
 20 24  2  0  0  0  0
 21 22  1  0  0  0  0
 21 25  2  0  0  0  0
 22 30  1  0  0  0  0
 23 26  2  0  0  0  0
 23 27  1  0  0  0  0
 25 32  1  0  0  0  0
 26 28  1  0  0  0  0
 27 29  1  0  0  0  0
 30 31  2  0  0  0  0
 31 32  1  0  0  0  0
M  END
>  <Outcome>
Active

$$$$

  Mrv17100 11051912003D          
 Structure written by MMmdl.
 36 40  0  0  1  0            999 V2000
   -4.7128   -1.7089    0.0000 F   0  0  0  0  0  0  0  0  0  0  0  0
   -0.6505   -3.6892    0.0000 O   0  0  0  0  0  0  0  0  0  0  0  0
   -0.4024   -5.0965    0.0000 O   0  0  0  0  0  0  0  0  0  0  0  0
    0.9626   -2.6447    0.0000 N   0  0  0  0  0  0  0  0  0  0  0  0
    2.4386   -4.3672    0.0000 N   0  0  0  0  0  0  0  0  0  0  0  0
    3.7735   -4.3672    0.0000 N   0  0  0  0  0  0  0  0  0  0  0  0
   -1.1808   -3.0572    0.0000 C   0  0  0  0  0  0  0  0  0  0  0  0
   -2.2754   -2.1387    0.0000 C   0  0  0  0  0  0  0  0  0  0  0  0
   -2.8057   -2.7707    0.0000 C   0  0  0  0  0  0  0  0  0  0  0  0
   -1.4630   -2.2820    0.0000 C   0  0  0  0  0  0  0  0  0  0  0  0
   -2.5576   -1.3635    0.0000 C   0  0  0  0  0  0  0  0  0  0  0  0
   -1.7111   -3.6892    0.0000 C   0  0  0  0  0  0  0  0  0  0  0  0
   -2.5236   -3.5460    0.0000 C   0  0  0  0  0  0  0  0  0  0  0  0
   -0.4663   -2.6447    0.0000 C   0  0  0  0  0  0  0  0  0  0  0  0
   -3.6182   -2.6275    0.0000 C   0  0  0  0  0  0  0  0  0  0  0  0
   -0.9327   -4.4645    0.0000 C   0  0  0  0  0  0  0  0  0  0  0  0
   -3.3701   -1.2202    0.0000 C   0  0  0  0  0  0  0  0  0  0  0  0
   -3.9004   -1.8522    0.0000 C   0  0  0  0  0  0  0  0  0  0  0  0
   -1.7451   -4.6077    0.0000 C   0  0  0  0  0  0  0  0  0  0  0  0
   -2.0273   -0.7315    0.0000 C   0  0  0  0  0  0  0  0  0  0  0  0
   -2.3771   -5.1380    0.0000 C   0  0  0  0  0  0  0  0  0  0  0  0
   -2.5204   -4.3256    0.0000 C   0  0  0  0  0  0  0  0  0  0  0  0
    0.2481   -3.0572    0.0000 C   0  0  0  0  0  0  0  0  0  0  0  0
    2.6935   -5.1518    0.0000 C   0  0  0  0  0  0  0  0  0  0  0  0
    3.5185   -5.1518    0.0000 C   0  0  0  0  0  0  0  0  0  0  0  0
    3.1060   -3.8822    0.0000 C   0  0  0  0  0  0  0  0  0  0  0  0
   -2.3095    0.0438    0.0000 C   0  0  0  0  0  0  0  0  0  0  0  0
   -1.2148   -0.8748    0.0000 C   0  0  0  0  0  0  0  0  0  0  0  0
    2.2810   -5.8662    0.0000 C   0  0  0  0  0  0  0  0  0  0  0  0
    3.9310   -5.8662    0.0000 C   0  0  0  0  0  0  0  0  0  0  0  0
    3.1060   -3.0572    0.0000 C   0  0  0  0  0  0  0  0  0  0  0  0
    1.6771   -3.0572    0.0000 C   0  0  0  0  0  0  0  0  0  0  0  0
    2.3915   -2.6447    0.0000 C   0  0  0  0  0  0  0  0  0  0  0  0
    2.6935   -6.5807    0.0000 C   0  0  0  0  0  0  0  0  0  0  0  0
    3.5185   -6.5807    0.0000 C   0  0  0  0  0  0  0  0  0  0  0  0
    0.9626   -1.8197    0.0000 C   0  0  0  0  0  0  0  0  0  0  0  0
  1 18  1  0  0  0  0
  2  7  1  0  0  0  0
  2 16  1  0  0  0  0
  3 16  2  0  0  0  0
  4 23  1  0  0  0  0
  4 32  1  0  0  0  0
  4 36  1  0  0  0  0
  5 24  2  0  0  0  0
  5 26  1  0  0  0  0
  6 25  1  0  0  0  0
  6 26  2  0  0  0  0
  7 10  1  0  0  0  0
  7 12  1  0  0  0  0
  7 14  1  0  0  0  0
  8  9  2  0  0  0  0
  8 10  1  0  0  0  0
  8 11  1  0  0  0  0
  9 13  1  0  0  0  0
  9 15  1  0  0  0  0
 11 17  2  0  0  0  0
 11 20  1  0  0  0  0
 12 13  1  0  0  0  0
 14 23  1  0  0  0  0
 15 18  2  0  0  0  0
 16 19  1  0  0  0  0
 17 18  1  0  0  0  0
 19 21  1  0  0  0  0
 19 22  1  0  0  0  0
 20 27  1  0  0  0  0
 20 28  1  0  0  0  0
 21 22  1  0  0  0  0
 24 25  1  0  0  0  0
 24 29  1  0  0  0  0
 25 30  2  0  0  0  0
 26 31  1  0  0  0  0
 29 34  2  0  0  0  0
 30 35  1  0  0  0  0
 31 33  1  0  0  0  0
 32 33  1  0  0  0  0
 34 35  1  0  0  0  0
M  END
>  <Outcome>
Active

$$$$

  Mrv17100 11051912003D          
 Structure written by MMmdl.
 62 68  0  0  1  0            999 V2000
   -0.6215    1.3647    0.0000 O   0  0  0  0  0  0  0  0  0  0  0  0
    0.7244    0.3757    0.0000 O   0  0  0  0  0  0  0  0  0  0  0  0
    2.8548    1.0990    0.0000 O   0  0  0  0  0  0  0  0  0  0  0  0
   -0.6522   -0.4274    0.0000 O   0  0  0  0  0  0  0  0  0  0  0  0
    1.9700    2.2210    0.0000 O   0  0  0  0  0  0  0  0  0  0  0  0
    5.0353    0.9987    0.0000 O   0  0  0  0  0  0  0  0  0  0  0  0
    4.7982    2.6316    0.0000 O   0  0  0  0  0  0  0  0  0  0  0  0
    2.1436    5.9976    0.0000 O   0  0  0  0  0  0  0  0  0  0  0  0
    1.2588    7.1196    0.0000 O   0  0  0  0  0  0  0  0  0  0  0  0
   -0.9217    7.2199    0.0000 O   0  0  0  0  0  0  0  0  0  0  0  0
   -0.3924    8.5472    0.0000 O   0  0  0  0  0  0  0  0  0  0  0  0
   -0.6846    5.5870    0.0000 O   0  0  0  0  0  0  0  0  0  0  0  0
   -2.6914    9.4639    0.0000 O   0  0  0  0  0  0  0  0  0  0  0  0
   -1.3958   10.4856    0.0000 O   0  0  0  0  0  0  0  0  0  0  0  0
    0.6744    1.1992    0.0000 C   0  0  0  0  0  0  0  0  0  0  0  0
    0.0129    0.8373    0.0000 C   0  0  0  0  0  0  0  0  0  0  0  0
    1.4407    0.8937    0.0000 C   0  0  0  0  0  0  0  0  0  0  0  0
    0.5559    2.0157    0.0000 C   0  0  0  0  0  0  0  0  0  0  0  0
    0.0454    0.0129    0.0000 C   0  0  0  0  0  0  0  0  0  0  0  0
    1.4733    0.0693    0.0000 C   0  0  0  0  0  0  0  0  0  0  0  0
    2.0885    1.4045    0.0000 C   0  0  0  0  0  0  0  0  0  0  0  0
    0.7756   -0.3711    0.0000 C   0  0  0  0  0  0  0  0  0  0  0  0
   -0.3159    2.1310    0.0000 C   0  0  0  0  0  0  0  0  0  0  0  0
    1.2037    2.5265    0.0000 C   0  0  0  0  0  0  0  0  0  0  0  0
    3.5026    1.6098    0.0000 C   0  0  0  0  0  0  0  0  0  0  0  0
    4.9167    1.8152    0.0000 C   0  0  0  0  0  0  0  0  0  0  0  0
    0.8082   -1.1954    0.0000 C   0  0  0  0  0  0  0  0  0  0  0  0
    4.2690    1.3043    0.0000 C   0  0  0  0  0  0  0  0  0  0  0  0
    5.8016    0.6932    0.0000 C   0  0  0  0  0  0  0  0  0  0  0  0
    1.0851    3.3430    0.0000 C   0  0  0  0  0  0  0  0  0  0  0  0
    4.0319    2.9372    0.0000 C   0  0  0  0  0  0  0  0  0  0  0  0
    3.3841    2.4263    0.0000 C   0  0  0  0  0  0  0  0  0  0  0  0
    5.9201   -0.1233    0.0000 C   0  0  0  0  0  0  0  0  0  0  0  0
    5.5645    2.3260    0.0000 C   0  0  0  0  0  0  0  0  0  0  0  0
    6.4494    1.2040    0.0000 C   0  0  0  0  0  0  0  0  0  0  0  0
    6.3309    2.0205    0.0000 C   0  0  0  0  0  0  0  0  0  0  0  0
    1.7329    3.8539    0.0000 C   0  0  0  0  0  0  0  0  0  0  0  0
    3.9134    3.7536    0.0000 C   0  0  0  0  0  0  0  0  0  0  0  0
    1.6144    4.6703    0.0000 C   0  0  0  0  0  0  0  0  0  0  0  0
    5.2724   -0.6342    0.0000 C   0  0  0  0  0  0  0  0  0  0  0  0
    2.2622    5.1812    0.0000 C   0  0  0  0  0  0  0  0  0  0  0  0
    3.1470    4.0592    0.0000 C   0  0  0  0  0  0  0  0  0  0  0  0
    6.6865   -0.4289    0.0000 C   0  0  0  0  0  0  0  0  0  0  0  0
    3.0285    4.8756    0.0000 C   0  0  0  0  0  0  0  0  0  0  0  0
    7.2157    0.8985    0.0000 C   0  0  0  0  0  0  0  0  0  0  0  0
    1.3773    6.3032    0.0000 C   0  0  0  0  0  0  0  0  0  0  0  0
   -0.1553    6.9143    0.0000 C   0  0  0  0  0  0  0  0  0  0  0  0
   -0.0368    6.0979    0.0000 C   0  0  0  0  0  0  0  0  0  0  0  0
    0.7295    5.7923    0.0000 C   0  0  0  0  0  0  0  0  0  0  0  0
    0.4924    7.4252    0.0000 C   0  0  0  0  0  0  0  0  0  0  0  0
   -1.0402    8.0363    0.0000 C   0  0  0  0  0  0  0  0  0  0  0  0
    0.8481    4.9759    0.0000 C   0  0  0  0  0  0  0  0  0  0  0  0
    5.3909   -1.4506    0.0000 C   0  0  0  0  0  0  0  0  0  0  0  0
    3.6763    5.3865    0.0000 C   0  0  0  0  0  0  0  0  0  0  0  0
   -1.8065    8.3419    0.0000 C   0  0  0  0  0  0  0  0  0  0  0  0
   -1.9251    9.1583    0.0000 C   0  0  0  0  0  0  0  0  0  0  0  0
   -0.5109    9.3636    0.0000 C   0  0  0  0  0  0  0  0  0  0  0  0
   -1.2773    9.6692    0.0000 C   0  0  0  0  0  0  0  0  0  0  0  0
    0.3739    8.2416    0.0000 C   0  0  0  0  0  0  0  0  0  0  0  0
    0.1368    9.8745    0.0000 C   0  0  0  0  0  0  0  0  0  0  0  0
   -0.5661    4.7706    0.0000 C   0  0  0  0  0  0  0  0  0  0  0  0
   -2.8099   10.2803    0.0000 C   0  0  0  0  0  0  0  0  0  0  0  0
  1 16  1  0  0  0  0
  1 23  1  0  0  0  0
  2 15  1  0  0  0  0
  3 21  1  0  0  0  0
  3 25  1  0  0  0  0
  4 19  1  0  0  0  0
  5 21  2  0  0  0  0
  6 26  1  0  0  0  0
  6 29  1  0  0  0  0
  7 26  1  0  0  0  0
  7 31  1  0  0  0  0
  8 41  1  0  0  0  0
  8 46  1  0  0  0  0
  9 46  1  0  0  0  0
  9 50  1  0  0  0  0
 10 47  1  0  0  0  0
 10 51  1  0  0  0  0
 11 51  1  0  0  0  0
 11 57  1  0  0  0  0
 12 48  1  0  0  0  0
 12 61  1  0  0  0  0
 13 56  1  0  0  0  0
 13 62  1  0  0  0  0
 14 58  1  0  0  0  0
 15 16  1  0  0  0  0
 15 17  1  0  0  0  0
 15 18  1  0  0  0  0
 16 19  1  0  0  0  0
 17 20  1  0  0  0  0
 17 21  1  0  0  0  0
 18 23  1  0  0  0  0
 18 24  2  0  0  0  0
 19 22  1  0  0  0  0
 20 22  2  0  0  0  0
 22 27  1  0  0  0  0
 24 30  1  0  0  0  0
 25 28  1  0  0  0  0
 25 32  1  0  0  0  0
 26 28  1  0  0  0  0
 26 34  1  0  0  0  0
 29 33  1  0  0  0  0
 29 35  1  0  0  0  0
 30 37  2  0  0  0  0
 31 32  1  0  0  0  0
 31 38  1  0  0  0  0
 33 40  1  0  0  0  0
 33 43  1  0  0  0  0
 34 36  1  0  0  0  0
 35 36  1  0  0  0  0
 35 45  1  0  0  0  0
 37 39  1  0  0  0  0
 38 42  1  0  0  0  0
 39 41  1  0  0  0  0
 39 52  1  0  0  0  0
 40 53  1  0  0  0  0
 41 44  1  0  0  0  0
 42 44  2  0  0  0  0
 44 54  1  0  0  0  0
 46 49  1  0  0  0  0
 47 48  1  0  0  0  0
 47 50  1  0  0  0  0
 48 49  1  0  0  0  0
 50 59  1  0  0  0  0
 51 55  1  0  0  0  0
 55 56  1  0  0  0  0
 56 58  1  0  0  0  0
 57 58  1  0  0  0  0
 57 60  1  0  0  0  0
M  END
>  <Outcome>
Active

$$$$

  Mrv17100 11051912003D          
 Structure written by MMmdl.
 24 26  0  0  1  0            999 V2000
   -2.1434   -2.8875    0.0000 F   0  0  0  0  0  0  0  0  0  0  0  0
    0.7145    2.0625    0.0000 F   0  0  0  0  0  0  0  0  0  0  0  0
    1.4289   -1.6500    0.0000 O   0  0  0  0  0  0  0  0  0  0  0  0
    4.3731   -2.4705    0.0000 N   0  0  0  0  0  0  0  0  0  0  0  0
    5.5925   -1.9275    0.0000 N   0  0  0  0  0  0  0  0  0  0  0  0
    0.7145   -1.2375    0.0000 C   0  0  0  0  0  0  0  0  0  0  0  0
    0.0000   -1.6500    0.0000 C   0  0  0  0  0  0  0  0  0  0  0  0
    0.7145   -0.4125    0.0000 C   0  0  0  0  0  0  0  0  0  0  0  0
    0.0000   -2.4750    0.0000 C   0  0  0  0  0  0  0  0  0  0  0  0
    0.0000    0.0000    0.0000 C   0  0  0  0  0  0  0  0  0  0  0  0
   -0.7145   -1.2375    0.0000 C   0  0  0  0  0  0  0  0  0  0  0  0
    1.4289    0.0000    0.0000 C   0  0  0  0  0  0  0  0  0  0  0  0
   -1.4289   -2.4750    0.0000 C   0  0  0  0  0  0  0  0  0  0  0  0
    0.7145    1.2375    0.0000 C   0  0  0  0  0  0  0  0  0  0  0  0
   -0.7145   -2.8875    0.0000 C   0  0  0  0  0  0  0  0  0  0  0  0
    0.0000    0.8250    0.0000 C   0  0  0  0  0  0  0  0  0  0  0  0
   -1.4289   -1.6500    0.0000 C   0  0  0  0  0  0  0  0  0  0  0  0
    1.4289    0.8250    0.0000 C   0  0  0  0  0  0  0  0  0  0  0  0
    2.1434   -1.2375    0.0000 C   0  0  0  0  0  0  0  0  0  0  0  0
    4.2868   -1.6500    0.0000 C   0  0  0  0  0  0  0  0  0  0  0  0
    2.8579   -1.6500    0.0000 C   0  0  0  0  0  0  0  0  0  0  0  0
    3.5724   -1.2375    0.0000 C   0  0  0  0  0  0  0  0  0  0  0  0
    5.0405   -1.3144    0.0000 C   0  0  0  0  0  0  0  0  0  0  0  0
    5.1800   -2.6420    0.0000 C   0  0  0  0  0  0  0  0  0  0  0  0
  1 13  1  0  0  0  0
  2 14  1  0  0  0  0
  3  6  1  0  0  0  0
  3 19  1  0  0  0  0
  4 20  2  0  0  0  0
  4 24  1  0  0  0  0
  5 23  1  0  0  0  0
  5 24  2  0  0  0  0
  6  7  1  0  0  0  0
  6  8  1  0  0  0  0
  7  9  2  0  0  0  0
  7 11  1  0  0  0  0
  8 10  2  0  0  0  0
  8 12  1  0  0  0  0
  9 15  1  0  0  0  0
 10 16  1  0  0  0  0
 11 17  2  0  0  0  0
 12 18  2  0  0  0  0
 13 15  2  0  0  0  0
 13 17  1  0  0  0  0
 14 16  2  0  0  0  0
 14 18  1  0  0  0  0
 19 21  1  0  0  0  0
 20 22  1  0  0  0  0
 20 23  1  0  0  0  0
 21 22  1  0  0  0  0
M  END
>  <Outcome>
Active

$$$$

  Mrv17100 11051912003D          
 Structure written by MMmdl.
 22 25  0  0  1  0            999 V2000
    5.5591   -0.8675    0.0000 S   0  0  0  0  0  0  0  0  0  0  0  0
    4.5958   -2.1927    0.0000 O   0  0  0  0  0  0  0  0  0  0  0  0
    3.7692    2.8239    0.0000 N   0  0  0  0  0  0  0  0  0  0  0  0
    3.7969    0.3491    0.0000 C   0  0  0  0  0  0  0  0  0  0  0  0
    4.5441   -0.0006    0.0000 C   0  0  0  0  0  0  0  0  0  0  0  0
    3.0576   -0.0172    0.0000 C   0  0  0  0  0  0  0  0  0  0  0  0
    4.7367   -0.8028    0.0000 C   0  0  0  0  0  0  0  0  0  0  0  0
    2.8830   -0.8235    0.0000 C   0  0  0  0  0  0  0  0  0  0  0  0
    3.7876    1.1740    0.0000 C   0  0  0  0  0  0  0  0  0  0  0  0
    4.2295   -1.4535    0.0000 C   0  0  0  0  0  0  0  0  0  0  0  0
    3.4046   -1.4627    0.0000 C   0  0  0  0  0  0  0  0  0  0  0  0
    5.2476    0.4305    0.0000 C   0  0  0  0  0  0  0  0  0  0  0  0
    2.4466    0.5372    0.0000 C   0  0  0  0  0  0  0  0  0  0  0  0
    5.8749   -0.1053    0.0000 C   0  0  0  0  0  0  0  0  0  0  0  0
    2.0974   -1.0755    0.0000 C   0  0  0  0  0  0  0  0  0  0  0  0
    4.4974    1.5945    0.0000 C   0  0  0  0  0  0  0  0  0  0  0  0
    3.0686    1.5785    0.0000 C   0  0  0  0  0  0  0  0  0  0  0  0
    1.6610    0.2852    0.0000 C   0  0  0  0  0  0  0  0  0  0  0  0
    1.4864   -0.5211    0.0000 C   0  0  0  0  0  0  0  0  0  0  0  0
    4.4882    2.4194    0.0000 C   0  0  0  0  0  0  0  0  0  0  0  0
    3.0594    2.4034    0.0000 C   0  0  0  0  0  0  0  0  0  0  0  0
    3.7600    3.6489    0.0000 C   0  0  0  0  0  0  0  0  0  0  0  0
  1  7  1  0  0  0  0
  1 14  1  0  0  0  0
  2 10  1  0  0  0  0
  3 20  1  0  0  0  0
  3 21  1  0  0  0  0
  3 22  1  0  0  0  0
  4  5  1  0  0  0  0
  4  6  1  0  0  0  0
  4  9  2  0  0  0  0
  5  7  2  0  0  0  0
  5 12  1  0  0  0  0
  6  8  2  0  0  0  0
  6 13  1  0  0  0  0
  7 10  1  0  0  0  0
  8 11  1  0  0  0  0
  8 15  1  0  0  0  0
  9 16  1  0  0  0  0
  9 17  1  0  0  0  0
 10 11  2  0  0  0  0
 12 14  2  0  0  0  0
 13 18  2  0  0  0  0
 15 19  2  0  0  0  0
 16 20  1  0  0  0  0
 17 21  1  0  0  0  0
 18 19  1  0  0  0  0
M  END
>  <Outcome>
Active

$$$$

  Mrv17100 11051912003D          
 Structure written by MMmdl.
 36 39  0  0  1  0            999 V2000
   -4.7128   -1.7089    0.0000 F   0  0  0  0  0  0  0  0  0  0  0  0
   -0.6505   -3.6892    0.0000 O   0  0  0  0  0  0  0  0  0  0  0  0
   -0.4024   -5.0965    0.0000 O   0  0  0  0  0  0  0  0  0  0  0  0
   -2.0273   -5.3830    0.0000 O   0  0  0  0  0  0  0  0  0  0  0  0
    0.9626   -2.6447    0.0000 N   0  0  0  0  0  0  0  0  0  0  0  0
    2.4386   -4.3672    0.0000 N   0  0  0  0  0  0  0  0  0  0  0  0
    3.7735   -4.3672    0.0000 N   0  0  0  0  0  0  0  0  0  0  0  0
   -1.1808   -3.0572    0.0000 C   0  0  0  0  0  0  0  0  0  0  0  0
   -1.4630   -2.2820    0.0000 C   0  0  0  0  0  0  0  0  0  0  0  0
   -2.2754   -2.1387    0.0000 C   0  0  0  0  0  0  0  0  0  0  0  0
   -2.8057   -2.7707    0.0000 C   0  0  0  0  0  0  0  0  0  0  0  0
   -1.7111   -3.6892    0.0000 C   0  0  0  0  0  0  0  0  0  0  0  0
   -0.9327   -1.6500    0.0000 C   0  0  0  0  0  0  0  0  0  0  0  0
   -0.4663   -2.6447    0.0000 C   0  0  0  0  0  0  0  0  0  0  0  0
   -2.5236   -3.5460    0.0000 C   0  0  0  0  0  0  0  0  0  0  0  0
   -2.5576   -1.3635    0.0000 C   0  0  0  0  0  0  0  0  0  0  0  0
   -3.6182   -2.6275    0.0000 C   0  0  0  0  0  0  0  0  0  0  0  0
   -3.9004   -1.8522    0.0000 C   0  0  0  0  0  0  0  0  0  0  0  0
   -0.9327   -4.4645    0.0000 C   0  0  0  0  0  0  0  0  0  0  0  0
   -3.3701   -1.2202    0.0000 C   0  0  0  0  0  0  0  0  0  0  0  0
    0.2481   -3.0572    0.0000 C   0  0  0  0  0  0  0  0  0  0  0  0
   -1.2148   -0.8748    0.0000 C   0  0  0  0  0  0  0  0  0  0  0  0
   -0.1202   -1.7933    0.0000 C   0  0  0  0  0  0  0  0  0  0  0  0
    2.6935   -5.1518    0.0000 C   0  0  0  0  0  0  0  0  0  0  0  0
    3.5185   -5.1518    0.0000 C   0  0  0  0  0  0  0  0  0  0  0  0
   -1.7451   -4.6077    0.0000 C   0  0  0  0  0  0  0  0  0  0  0  0
    3.1060   -3.8822    0.0000 C   0  0  0  0  0  0  0  0  0  0  0  0
    1.6771   -3.0572    0.0000 C   0  0  0  0  0  0  0  0  0  0  0  0
    2.2810   -5.8662    0.0000 C   0  0  0  0  0  0  0  0  0  0  0  0
    3.9310   -5.8662    0.0000 C   0  0  0  0  0  0  0  0  0  0  0  0
    3.1060   -3.0572    0.0000 C   0  0  0  0  0  0  0  0  0  0  0  0
    2.3915   -2.6447    0.0000 C   0  0  0  0  0  0  0  0  0  0  0  0
    0.9626   -1.8197    0.0000 C   0  0  0  0  0  0  0  0  0  0  0  0
    2.6935   -6.5807    0.0000 C   0  0  0  0  0  0  0  0  0  0  0  0
    3.5185   -6.5807    0.0000 C   0  0  0  0  0  0  0  0  0  0  0  0
   -2.8398   -5.5262    0.0000 C   0  0  0  0  0  0  0  0  0  0  0  0
  1 18  1  0  0  0  0
  2  8  1  0  0  0  0
  2 19  1  0  0  0  0
  3 19  2  0  0  0  0
  4 26  1  0  0  0  0
  4 36  1  0  0  0  0
  5 21  1  0  0  0  0
  5 28  1  0  0  0  0
  5 33  1  0  0  0  0
  6 24  2  0  0  0  0
  6 27  1  0  0  0  0
  7 25  1  0  0  0  0
  7 27  2  0  0  0  0
  8  9  1  0  0  0  0
  8 12  1  0  0  0  0
  8 14  1  0  0  0  0
  9 10  1  0  0  0  0
  9 13  1  0  0  0  0
 10 11  2  0  0  0  0
 10 16  1  0  0  0  0
 11 15  1  0  0  0  0
 11 17  1  0  0  0  0
 12 15  1  0  0  0  0
 13 22  1  0  0  0  0
 13 23  1  0  0  0  0
 14 21  1  0  0  0  0
 16 20  2  0  0  0  0
 17 18  2  0  0  0  0
 18 20  1  0  0  0  0
 19 26  1  0  0  0  0
 24 25  1  0  0  0  0
 24 29  1  0  0  0  0
 25 30  2  0  0  0  0
 27 31  1  0  0  0  0
 28 32  1  0  0  0  0
 29 34  2  0  0  0  0
 30 35  1  0  0  0  0
 31 32  1  0  0  0  0
 34 35  1  0  0  0  0
M  END
>  <Outcome>
Active

$$$$

  Mrv17100 11051912003D          
 Structure written by MMmdl.
 16 17  0  0  1  0            999 V2000
   -2.1434    3.4661    0.0000 Cl  0  0  0  0  0  0  0  0  0  0  0  0
   -0.7145    5.9411    0.0000 O   0  0  0  0  0  0  0  0  0  0  0  0
   -0.7145    4.2911    0.0000 N   0  0  0  0  0  0  0  0  0  0  0  0
   -2.1434    5.9411    0.0000 N   0  0  0  0  0  0  0  0  0  0  0  0
   -2.8579    4.7036    0.0000 N   0  0  0  0  0  0  0  0  0  0  0  0
   -1.3819    2.9812    0.0000 N   0  0  0  0  0  0  0  0  0  0  0  0
   -0.0470    2.9812    0.0000 N   0  0  0  0  0  0  0  0  0  0  0  0
   -1.4289    4.7036    0.0000 C   0  0  0  0  0  0  0  0  0  0  0  0
   -1.4289    5.5286    0.0000 C   0  0  0  0  0  0  0  0  0  0  0  0
   -2.1434    4.2911    0.0000 C   0  0  0  0  0  0  0  0  0  0  0  0
   -2.8579    5.5286    0.0000 C   0  0  0  0  0  0  0  0  0  0  0  0
   -0.7145    3.4661    0.0000 C   0  0  0  0  0  0  0  0  0  0  0  0
   -1.1270    2.1965    0.0000 C   0  0  0  0  0  0  0  0  0  0  0  0
   -0.3020    2.1965    0.0000 C   0  0  0  0  0  0  0  0  0  0  0  0
   -3.5724    5.9411    0.0000 C   0  0  0  0  0  0  0  0  0  0  0  0
    0.0000    5.5286    0.0000 C   0  0  0  0  0  0  0  0  0  0  0  0
  1 10  1  0  0  0  0
  2  9  1  0  0  0  0
  2 16  1  0  0  0  0
  3  8  1  0  0  0  0
  3 12  1  0  0  0  0
  4  9  2  0  0  0  0
  4 11  1  0  0  0  0
  5 10  1  0  0  0  0
  5 11  2  0  0  0  0
  6 12  2  0  0  0  0
  6 13  1  0  0  0  0
  7 12  1  0  0  0  0
  7 14  1  0  0  0  0
  8  9  1  0  0  0  0
  8 10  2  0  0  0  0
 11 15  1  0  0  0  0
 13 14  1  0  0  0  0
M  END
>  <Outcome>
Active

$$$$

  Mrv17100 11051912003D          
 Structure written by MMmdl.
 23 24  0  0  1  0            999 V2000
    1.4289   -1.6500    0.0000 O   0  0  0  0  0  0  0  0  0  0  0  0
    0.7145   -0.4125    0.0000 N   0  3  0  0  0  0  0  0  0  0  0  0
    1.4289   -2.4750    0.0000 C   0  0  0  0  0  0  0  0  0  0  0  0
    0.7145   -1.2375    0.0000 C   0  0  0  0  0  0  0  0  0  0  0  0
    1.4289   -4.1250    0.0000 C   0  0  0  0  0  0  0  0  0  0  0  0
    2.1434   -2.8875    0.0000 C   0  0  0  0  0  0  0  0  0  0  0  0
    0.7145   -2.8875    0.0000 C   0  0  0  0  0  0  0  0  0  0  0  0
    0.7145    0.4125    0.0000 C   0  0  0  0  0  0  0  0  0  0  0  0
   -0.1105   -0.4125    0.0000 C   0  0  0  0  0  0  0  0  0  0  0  0
    1.5395   -0.4125    0.0000 C   0  0  0  0  0  0  0  0  0  0  0  0
    2.1434   -3.7125    0.0000 C   0  0  0  0  0  0  0  0  0  0  0  0
    0.7145   -3.7125    0.0000 C   0  0  0  0  0  0  0  0  0  0  0  0
    1.4289   -4.9500    0.0000 C   0  0  0  0  0  0  0  0  0  0  0  0
    2.1434   -6.1875    0.0000 C   0  0  0  0  0  0  0  0  0  0  0  0
    2.1434   -5.3625    0.0000 C   0  0  0  0  0  0  0  0  0  0  0  0
    2.8579   -6.6000    0.0000 C   0  0  0  0  0  0  0  0  0  0  0  0
    1.4289   -6.6000    0.0000 C   0  0  0  0  0  0  0  0  0  0  0  0
    0.0000    0.8250    0.0000 C   0  0  0  0  0  0  0  0  0  0  0  0
   -0.5230    0.3020    0.0000 C   0  0  0  0  0  0  0  0  0  0  0  0
    1.9520    0.3020    0.0000 C   0  0  0  0  0  0  0  0  0  0  0  0
    2.8579   -7.4250    0.0000 C   0  0  0  0  0  0  0  0  0  0  0  0
    1.4289   -7.4250    0.0000 C   0  0  0  0  0  0  0  0  0  0  0  0
    2.1434   -7.8375    0.0000 C   0  0  0  0  0  0  0  0  0  0  0  0
  1  3  1  0  0  0  0
  1  4  1  0  0  0  0
  2  4  1  0  0  0  0
  2  8  1  0  0  0  0
  2  9  1  0  0  0  0
  2 10  1  0  0  0  0
  3  6  2  0  0  0  0
  3  7  1  0  0  0  0
  5 11  2  0  0  0  0
  5 12  1  0  0  0  0
  5 13  1  0  0  0  0
  6 11  1  0  0  0  0
  7 12  2  0  0  0  0
  8 18  1  0  0  0  0
  9 19  1  0  0  0  0
 10 20  1  0  0  0  0
 13 15  2  0  0  0  0
 14 15  1  0  0  0  0
 14 16  2  0  0  0  0
 14 17  1  0  0  0  0
 16 21  1  0  0  0  0
 17 22  2  0  0  0  0
 21 23  2  0  0  0  0
 22 23  1  0  0  0  0
M  CHG  1   2   1
M  END
>  <Outcome>
Active

$$$$

  Mrv17100 11051912003D          
 Structure written by MMmdl.
 15 15  0  0  1  0            999 V2000
   -0.7145   -1.2375    0.0000 O   0  0  0  0  0  0  0  0  0  0  0  0
    0.7145   -0.4125    0.0000 N   0  0  0  0  0  0  0  0  0  0  0  0
   -1.4289   -1.6500    0.0000 C   0  0  0  0  0  0  0  0  0  0  0  0
   -1.4289   -2.4750    0.0000 C   0  0  0  0  0  0  0  0  0  0  0  0
   -2.1434   -1.2375    0.0000 C   0  0  0  0  0  0  0  0  0  0  0  0
   -2.1434   -2.8875    0.0000 C   0  0  0  0  0  0  0  0  0  0  0  0
   -2.8579   -1.6500    0.0000 C   0  0  0  0  0  0  0  0  0  0  0  0
    0.0000   -1.6500    0.0000 C   0  0  0  0  0  0  0  0  0  0  0  0
    0.7145   -1.2375    0.0000 C   0  0  0  0  0  0  0  0  0  0  0  0
   -2.8579   -2.4750    0.0000 C   0  0  0  0  0  0  0  0  0  0  0  0
    1.4289   -1.6500    0.0000 C   0  0  0  0  0  0  0  0  0  0  0  0
   -0.7145   -2.8875    0.0000 C   0  0  0  0  0  0  0  0  0  0  0  0
   -2.1434   -0.4125    0.0000 C   0  0  0  0  0  0  0  0  0  0  0  0
    2.1434   -1.2375    0.0000 C   0  0  0  0  0  0  0  0  0  0  0  0
    1.4289   -2.4750    0.0000 C   0  0  0  0  0  0  0  0  0  0  0  0
  1  3  1  0  0  0  0
  1  8  1  0  0  0  0
  2  9  1  0  0  0  0
  3  4  2  0  0  0  0
  3  5  1  0  0  0  0
  4  6  1  0  0  0  0
  4 12  1  0  0  0  0
  5  7  2  0  0  0  0
  5 13  1  0  0  0  0
  6 10  2  0  0  0  0
  7 10  1  0  0  0  0
  8  9  1  0  0  0  0
  9 11  1  0  0  0  0
 11 14  1  0  0  0  0
 11 15  1  0  0  0  0
M  END
>  <Outcome>
Active

$$$$

  Mrv17100 11051912003D          
 Structure written by MMmdl.
 33 36  0  0  1  0            999 V2000
    4.2868    1.6500    0.0000 O   0  0  0  0  0  0  0  0  0  0  0  0
    3.5724    2.0625    0.0000 O   0  0  0  0  0  0  0  0  0  0  0  0
    5.0013    2.0625    0.0000 O   0  0  0  0  0  0  0  0  0  0  0  0
    6.4302   -0.4125    0.0000 O   0  0  0  0  0  0  0  0  0  0  0  0
    2.1434    2.0625    0.0000 O   0  0  0  0  0  0  0  0  0  0  0  0
    7.1447    0.8250    0.0000 O   0  0  0  0  0  0  0  0  0  0  0  0
    0.7145    2.0625    0.0000 O   0  0  0  0  0  0  0  0  0  0  0  0
    0.7145   -1.2375    0.0000 N   0  0  0  0  0  0  0  0  0  0  0  0
    6.4302    2.0625    0.0000 N   0  0  0  0  0  0  0  0  0  0  0  0
    4.2868    0.8250    0.0000 C   0  0  0  0  0  0  0  0  0  0  0  0
    4.2868    0.0000    0.0000 C   0  0  0  0  0  0  0  0  0  0  0  0
    2.8579    0.0000    0.0000 C   0  0  0  0  0  0  0  0  0  0  0  0
    3.5724    1.2375    0.0000 C   0  0  0  0  0  0  0  0  0  0  0  0
    2.8579    0.8250    0.0000 C   0  0  0  0  0  0  0  0  0  0  0  0
    5.0013   -0.4125    0.0000 C   0  0  0  0  0  0  0  0  0  0  0  0
    5.0013    1.2375    0.0000 C   0  0  0  0  0  0  0  0  0  0  0  0
    3.5724   -0.4125    0.0000 C   0  0  0  0  0  0  0  0  0  0  0  0
    5.7158    0.8250    0.0000 C   0  0  0  0  0  0  0  0  0  0  0  0
    5.7158    0.0000    0.0000 C   0  0  0  0  0  0  0  0  0  0  0  0
    2.1434    1.2375    0.0000 C   0  0  0  0  0  0  0  0  0  0  0  0
    2.1434   -0.4125    0.0000 C   0  0  0  0  0  0  0  0  0  0  0  0
    1.4289    0.8250    0.0000 C   0  0  0  0  0  0  0  0  0  0  0  0
    1.4289    0.0000    0.0000 C   0  0  0  0  0  0  0  0  0  0  0  0
    5.0013   -1.2375    0.0000 C   0  0  0  0  0  0  0  0  0  0  0  0
    6.4302    1.2375    0.0000 C   0  0  0  0  0  0  0  0  0  0  0  0
    0.7145   -0.4125    0.0000 C   0  0  0  0  0  0  0  0  0  0  0  0
    0.7145    1.2375    0.0000 C   0  0  0  0  0  0  0  0  0  0  0  0
    0.0000    0.0000    0.0000 C   0  0  0  0  0  0  0  0  0  0  0  0
    0.0000    0.8250    0.0000 C   0  0  0  0  0  0  0  0  0  0  0  0
    5.7158   -1.6500    0.0000 C   0  0  0  0  0  0  0  0  0  0  0  0
    4.2868   -1.6500    0.0000 C   0  0  0  0  0  0  0  0  0  0  0  0
    1.4289   -1.6500    0.0000 C   0  0  0  0  0  0  0  0  0  0  0  0
    0.0000   -1.6500    0.0000 C   0  0  0  0  0  0  0  0  0  0  0  0
  1 10  1  0  0  0  0
  2 13  1  0  0  0  0
  3 16  2  0  0  0  0
  4 19  2  0  0  0  0
  5 20  2  0  0  0  0
  6 25  2  0  0  0  0
  7 27  1  0  0  0  0
  8 26  1  0  0  0  0
  8 32  1  0  0  0  0
  8 33  1  0  0  0  0
  9 25  1  0  0  0  0
 10 11  1  0  0  0  0
 10 13  1  0  0  0  0
 10 16  1  0  0  0  0
 11 15  1  0  0  0  0
 11 17  1  0  0  0  0
 12 14  1  0  0  0  0
 12 17  1  0  0  0  0
 12 21  1  0  0  0  0
 13 14  2  0  0  0  0
 14 20  1  0  0  0  0
 15 19  1  0  0  0  0
 15 24  1  0  0  0  0
 16 18  1  0  0  0  0
 18 19  1  0  0  0  0
 18 25  1  0  0  0  0
 20 22  1  0  0  0  0
 21 23  1  0  0  0  0
 22 23  2  0  0  0  0
 22 27  1  0  0  0  0
 23 26  1  0  0  0  0
 24 30  1  0  0  0  0
 24 31  1  0  0  0  0
 26 28  2  0  0  0  0
 27 29  2  0  0  0  0
 28 29  1  0  0  0  0
M  END
>  <Outcome>
Active

$$$$

  Mrv17100 11051912003D          
 Structure written by MMmdl.
 42 43  0  0  1  0            999 V2000
    7.1447  -17.3250    0.0000 O   0  0  0  0  0  0  0  0  0  0  0  0
   27.8644  -15.2625    0.0000 O   0  0  0  0  0  0  0  0  0  0  0  0
    9.2881  -16.0875    0.0000 N   0  0  0  0  0  0  0  0  0  0  0  0
   25.7210  -16.5000    0.0000 N   0  0  0  0  0  0  0  0  0  0  0  0
   14.2894  -16.5000    0.0000 N   0  0  0  0  0  0  0  0  0  0  0  0
   20.7197  -16.0875    0.0000 N   0  0  0  0  0  0  0  0  0  0  0  0
    7.8592  -16.0875    0.0000 C   0  0  0  0  0  0  0  0  0  0  0  0
   27.1499  -16.5000    0.0000 C   0  0  0  0  0  0  0  0  0  0  0  0
    7.1447  -16.5000    0.0000 C   0  0  0  0  0  0  0  0  0  0  0  0
   27.8644  -16.0875    0.0000 C   0  0  0  0  0  0  0  0  0  0  0  0
    7.8592  -15.2625    0.0000 C   0  0  0  0  0  0  0  0  0  0  0  0
   27.1499  -17.3250    0.0000 C   0  0  0  0  0  0  0  0  0  0  0  0
    6.4302  -16.0875    0.0000 C   0  0  0  0  0  0  0  0  0  0  0  0
   28.5788  -16.5000    0.0000 C   0  0  0  0  0  0  0  0  0  0  0  0
    8.5737  -16.5000    0.0000 C   0  0  0  0  0  0  0  0  0  0  0  0
   26.4354  -16.0875    0.0000 C   0  0  0  0  0  0  0  0  0  0  0  0
    7.1447  -14.8500    0.0000 C   0  0  0  0  0  0  0  0  0  0  0  0
   27.8644  -17.7375    0.0000 C   0  0  0  0  0  0  0  0  0  0  0  0
    6.4302  -15.2625    0.0000 C   0  0  0  0  0  0  0  0  0  0  0  0
   28.5788  -17.3250    0.0000 C   0  0  0  0  0  0  0  0  0  0  0  0
    6.4302  -17.7375    0.0000 C   0  0  0  0  0  0  0  0  0  0  0  0
   28.5788  -14.8500    0.0000 C   0  0  0  0  0  0  0  0  0  0  0  0
   10.0026  -16.5000    0.0000 C   0  0  0  0  0  0  0  0  0  0  0  0
   25.0065  -16.0875    0.0000 C   0  0  0  0  0  0  0  0  0  0  0  0
   10.7171  -16.0875    0.0000 C   0  0  0  0  0  0  0  0  0  0  0  0
   24.2920  -16.5000    0.0000 C   0  0  0  0  0  0  0  0  0  0  0  0
   11.4315  -16.5000    0.0000 C   0  0  0  0  0  0  0  0  0  0  0  0
   23.5775  -16.0875    0.0000 C   0  0  0  0  0  0  0  0  0  0  0  0
   12.1460  -16.0875    0.0000 C   0  0  0  0  0  0  0  0  0  0  0  0
   22.8631  -16.5000    0.0000 C   0  0  0  0  0  0  0  0  0  0  0  0
   12.8605  -16.5000    0.0000 C   0  0  0  0  0  0  0  0  0  0  0  0
   22.1486  -16.0875    0.0000 C   0  0  0  0  0  0  0  0  0  0  0  0
   13.5749  -16.0875    0.0000 C   0  0  0  0  0  0  0  0  0  0  0  0
   21.4341  -16.5000    0.0000 C   0  0  0  0  0  0  0  0  0  0  0  0
   15.0039  -16.0875    0.0000 C   0  0  0  0  0  0  0  0  0  0  0  0
   20.0052  -16.5000    0.0000 C   0  0  0  0  0  0  0  0  0  0  0  0
   15.7184  -16.5000    0.0000 C   0  0  0  0  0  0  0  0  0  0  0  0
   19.2907  -16.0875    0.0000 C   0  0  0  0  0  0  0  0  0  0  0  0
   16.4328  -16.0875    0.0000 C   0  0  0  0  0  0  0  0  0  0  0  0
   18.5762  -16.5000    0.0000 C   0  0  0  0  0  0  0  0  0  0  0  0
   17.1473  -16.5000    0.0000 C   0  0  0  0  0  0  0  0  0  0  0  0
   17.8618  -16.0875    0.0000 C   0  0  0  0  0  0  0  0  0  0  0  0
  1  9  1  0  0  0  0
  1 21  1  0  0  0  0
  2 10  1  0  0  0  0
  2 22  1  0  0  0  0
  3 15  1  0  0  0  0
  3 23  1  0  0  0  0
  4 16  1  0  0  0  0
  4 24  1  0  0  0  0
  5 33  1  0  0  0  0
  5 35  1  0  0  0  0
  6 34  1  0  0  0  0
  6 36  1  0  0  0  0
  7  9  2  0  0  0  0
  7 11  1  0  0  0  0
  7 15  1  0  0  0  0
  8 10  2  0  0  0  0
  8 12  1  0  0  0  0
  8 16  1  0  0  0  0
  9 13  1  0  0  0  0
 10 14  1  0  0  0  0
 11 17  2  0  0  0  0
 12 18  2  0  0  0  0
 13 19  2  0  0  0  0
 14 20  2  0  0  0  0
 17 19  1  0  0  0  0
 18 20  1  0  0  0  0
 23 25  1  0  0  0  0
 24 26  1  0  0  0  0
 25 27  1  0  0  0  0
 26 28  1  0  0  0  0
 27 29  1  0  0  0  0
 28 30  1  0  0  0  0
 29 31  1  0  0  0  0
 30 32  1  0  0  0  0
 31 33  1  0  0  0  0
 32 34  1  0  0  0  0
 35 37  1  0  0  0  0
 36 38  1  0  0  0  0
 37 39  1  0  0  0  0
 38 40  1  0  0  0  0
 39 41  1  0  0  0  0
 40 42  1  0  0  0  0
 41 42  1  0  0  0  0
M  END
>  <Outcome>
Active

$$$$

  Mrv17100 11051912003D          
 Structure written by MMmdl.
 21 22  0  0  1  0            999 V2000
   -0.7145   -0.4125    0.0000 Cl  0  0  0  0  0  0  0  0  0  0  0  0
    0.0000   -4.1250    0.0000 Cl  0  0  0  0  0  0  0  0  0  0  0  0
    2.1434   -1.2375    0.0000 O   0  0  0  0  0  0  0  0  0  0  0  0
    2.8579   -2.4750    0.0000 O   0  0  0  0  0  0  0  0  0  0  0  0
    0.0000    2.4750    0.0000 O   0  5  0  0  0  0  0  0  0  0  0  0
    1.4289    2.4750    0.0000 O   0  0  0  0  0  0  0  0  0  0  0  0
    0.7145   -1.2375    0.0000 N   0  0  0  0  0  0  0  0  0  0  0  0
    0.7145    2.0625    0.0000 N   0  3  0  0  0  0  0  0  0  0  0  0
    1.4289   -2.4750    0.0000 C   0  0  0  0  0  0  0  0  0  0  0  0
    0.7145   -0.4125    0.0000 C   0  0  0  0  0  0  0  0  0  0  0  0
    1.4289   -1.6500    0.0000 C   0  0  0  0  0  0  0  0  0  0  0  0
    0.0000    0.0000    0.0000 C   0  0  0  0  0  0  0  0  0  0  0  0
    2.1434   -2.8875    0.0000 C   0  0  0  0  0  0  0  0  0  0  0  0
    0.7145    1.2375    0.0000 C   0  0  0  0  0  0  0  0  0  0  0  0
    0.0000    0.8250    0.0000 C   0  0  0  0  0  0  0  0  0  0  0  0
    1.4289    0.0000    0.0000 C   0  0  0  0  0  0  0  0  0  0  0  0
    0.7145   -2.8875    0.0000 C   0  0  0  0  0  0  0  0  0  0  0  0
    1.4289    0.8250    0.0000 C   0  0  0  0  0  0  0  0  0  0  0  0
    0.7145   -3.7125    0.0000 C   0  0  0  0  0  0  0  0  0  0  0  0
    2.1434   -3.7125    0.0000 C   0  0  0  0  0  0  0  0  0  0  0  0
    1.4289   -4.1250    0.0000 C   0  0  0  0  0  0  0  0  0  0  0  0
  1 12  1  0  0  0  0
  2 19  1  0  0  0  0
  3 11  2  0  0  0  0
  4 13  1  0  0  0  0
  5  8  1  0  0  0  0
  6  8  2  0  0  0  0
  7 10  1  0  0  0  0
  7 11  1  0  0  0  0
  8 14  1  0  0  0  0
  9 11  1  0  0  0  0
  9 13  2  0  0  0  0
  9 17  1  0  0  0  0
 10 12  2  0  0  0  0
 10 16  1  0  0  0  0
 12 15  1  0  0  0  0
 13 20  1  0  0  0  0
 14 15  2  0  0  0  0
 14 18  1  0  0  0  0
 16 18  2  0  0  0  0
 17 19  2  0  0  0  0
 19 21  1  0  0  0  0
 20 21  2  0  0  0  0
M  CHG  2   5  -1   8   1
M  END
>  <Outcome>
Active

$$$$

  Mrv17100 11051912003D          
 Structure written by MMmdl.
 20 21  0  0  1  0            999 V2000
    1.4289   -1.6500    0.0000 O   0  0  0  0  0  0  0  0  0  0  0  0
    0.0000   -0.8250    0.0000 O   0  0  0  0  0  0  0  0  0  0  0  0
    4.2868   -1.6500    0.0000 N   0  0  0  0  0  0  0  0  0  0  0  0
    1.4289   -0.8250    0.0000 C   0  0  0  0  0  0  0  0  0  0  0  0
    2.1434   -2.0625    0.0000 C   0  0  0  0  0  0  0  0  0  0  0  0
    0.7145   -0.4125    0.0000 C   0  0  0  0  0  0  0  0  0  0  0  0
    2.1434   -2.8875    0.0000 C   0  0  0  0  0  0  0  0  0  0  0  0
    2.1434   -0.4125    0.0000 C   0  0  0  0  0  0  0  0  0  0  0  0
    0.7145    0.4125    0.0000 C   0  0  0  0  0  0  0  0  0  0  0  0
    2.8579   -1.6500    0.0000 C   0  0  0  0  0  0  0  0  0  0  0  0
    2.8579   -3.3000    0.0000 C   0  0  0  0  0  0  0  0  0  0  0  0
    1.4289   -3.3000    0.0000 C   0  0  0  0  0  0  0  0  0  0  0  0
    2.1434    0.4125    0.0000 C   0  0  0  0  0  0  0  0  0  0  0  0
    1.4289    0.8250    0.0000 C   0  0  0  0  0  0  0  0  0  0  0  0
    2.8579   -4.1250    0.0000 C   0  0  0  0  0  0  0  0  0  0  0  0
    1.4289   -4.1250    0.0000 C   0  0  0  0  0  0  0  0  0  0  0  0
    3.5724   -2.0625    0.0000 C   0  0  0  0  0  0  0  0  0  0  0  0
    2.1434   -4.5375    0.0000 C   0  0  0  0  0  0  0  0  0  0  0  0
   -0.7145   -0.4125    0.0000 C   0  0  0  0  0  0  0  0  0  0  0  0
    5.0013   -2.0625    0.0000 C   0  0  0  0  0  0  0  0  0  0  0  0
  1  4  1  0  0  0  0
  1  5  1  0  0  0  0
  2  6  1  0  0  0  0
  2 19  1  0  0  0  0
  3 17  1  0  0  0  0
  3 20  1  0  0  0  0
  4  6  2  0  0  0  0
  4  8  1  0  0  0  0
  5  7  1  0  0  0  0
  5 10  1  0  0  0  0
  6  9  1  0  0  0  0
  7 11  2  0  0  0  0
  7 12  1  0  0  0  0
  8 13  2  0  0  0  0
  9 14  2  0  0  0  0
 10 17  1  0  0  0  0
 11 15  1  0  0  0  0
 12 16  2  0  0  0  0
 13 14  1  0  0  0  0
 15 18  2  0  0  0  0
 16 18  1  0  0  0  0
M  END
>  <Outcome>
Active

$$$$

  Mrv17100 11051912003D          
 Structure written by MMmdl.
 25 26  0  0  1  0            999 V2000
    0.0000   -4.1250    0.0000 O   0  0  0  0  0  0  0  0  0  0  0  0
   -1.4289   -4.1250    0.0000 O   0  0  0  0  0  0  0  0  0  0  0  0
    1.4289   -4.9500    0.0000 O   0  0  0  0  0  0  0  0  0  0  0  0
    2.8579   -4.1250    0.0000 N   0  0  0  0  0  0  0  0  0  0  0  0
   -0.7145   -5.3625    0.0000 C   0  0  0  0  0  0  0  0  0  0  0  0
    0.0000   -4.9500    0.0000 C   0  0  0  0  0  0  0  0  0  0  0  0
   -1.4289   -4.9500    0.0000 C   0  0  0  0  0  0  0  0  0  0  0  0
   -0.7145   -6.1875    0.0000 C   0  0  0  0  0  0  0  0  0  0  0  0
    0.7145   -5.3625    0.0000 C   0  0  0  0  0  0  0  0  0  0  0  0
   -2.1434   -5.3625    0.0000 C   0  0  0  0  0  0  0  0  0  0  0  0
    0.0000   -6.6000    0.0000 C   0  0  0  0  0  0  0  0  0  0  0  0
    0.7145   -6.1875    0.0000 C   0  0  0  0  0  0  0  0  0  0  0  0
    0.7145   -3.7125    0.0000 C   0  0  0  0  0  0  0  0  0  0  0  0
   -2.8579   -4.9500    0.0000 C   0  0  0  0  0  0  0  0  0  0  0  0
   -3.5724   -5.3625    0.0000 C   0  0  0  0  0  0  0  0  0  0  0  0
    1.4289   -4.1250    0.0000 C   0  0  0  0  0  0  0  0  0  0  0  0
   -3.5724   -6.1875    0.0000 C   0  0  0  0  0  0  0  0  0  0  0  0
   -4.2868   -4.9500    0.0000 C   0  0  0  0  0  0  0  0  0  0  0  0
    2.1434   -3.7125    0.0000 C   0  0  0  0  0  0  0  0  0  0  0  0
   -4.2868   -6.6000    0.0000 C   0  0  0  0  0  0  0  0  0  0  0  0
   -5.0013   -5.3625    0.0000 C   0  0  0  0  0  0  0  0  0  0  0  0
   -5.0013   -6.1875    0.0000 C   0  0  0  0  0  0  0  0  0  0  0  0
    3.5724   -3.7125    0.0000 C   0  0  0  0  0  0  0  0  0  0  0  0
    4.2868   -4.1250    0.0000 C   0  0  0  0  0  0  0  0  0  0  0  0
    5.0013   -3.7125    0.0000 C   0  0  0  0  0  0  0  0  0  0  0  0
  1  6  1  0  0  0  0
  1 13  1  0  0  0  0
  2  7  2  0  0  0  0
  3 16  1  0  0  0  0
  4 19  1  0  0  0  0
  4 23  1  0  0  0  0
  5  6  2  0  0  0  0
  5  7  1  0  0  0  0
  5  8  1  0  0  0  0
  6  9  1  0  0  0  0
  7 10  1  0  0  0  0
  8 11  2  0  0  0  0
  9 12  2  0  0  0  0
 10 14  1  0  0  0  0
 11 12  1  0  0  0  0
 13 16  1  0  0  0  0
 14 15  1  0  0  0  0
 15 17  2  0  0  0  0
 15 18  1  0  0  0  0
 16 19  1  0  0  0  0
 17 20  1  0  0  0  0
 18 21  2  0  0  0  0
 20 22  2  0  0  0  0
 21 22  1  0  0  0  0
 23 24  1  0  0  0  0
 24 25  1  0  0  0  0
M  END
>  <Outcome>
Active

$$$$

  Mrv17100 11051912003D          
 Structure written by MMmdl.
 25 26  0  0  1  0            999 V2000
    2.8579    5.7750    0.0000 O   0  0  0  0  0  0  0  0  0  0  0  0
    7.1447    5.7750    0.0000 O   0  0  0  0  0  0  0  0  0  0  0  0
   -0.7145    7.0125    0.0000 N   0  0  0  0  0  0  0  0  0  0  0  0
   10.7171    7.0125    0.0000 N   0  0  0  0  0  0  0  0  0  0  0  0
    0.0000    8.2500    0.0000 N   0  0  0  0  0  0  0  0  0  0  0  0
   10.0026    8.2500    0.0000 N   0  0  0  0  0  0  0  0  0  0  0  0
    0.7145    7.0125    0.0000 C   0  0  0  0  0  0  0  0  0  0  0  0
    9.2881    7.0125    0.0000 C   0  0  0  0  0  0  0  0  0  0  0  0
    2.1434    6.1875    0.0000 C   0  0  0  0  0  0  0  0  0  0  0  0
    7.8592    6.1875    0.0000 C   0  0  0  0  0  0  0  0  0  0  0  0
    1.4289    7.4250    0.0000 C   0  0  0  0  0  0  0  0  0  0  0  0
    9.2881    6.1875    0.0000 C   0  0  0  0  0  0  0  0  0  0  0  0
    0.7145    6.1875    0.0000 C   0  0  0  0  0  0  0  0  0  0  0  0
    8.5737    7.4250    0.0000 C   0  0  0  0  0  0  0  0  0  0  0  0
    2.1434    7.0125    0.0000 C   0  0  0  0  0  0  0  0  0  0  0  0
    8.5737    5.7750    0.0000 C   0  0  0  0  0  0  0  0  0  0  0  0
    1.4289    5.7750    0.0000 C   0  0  0  0  0  0  0  0  0  0  0  0
    7.8592    7.0125    0.0000 C   0  0  0  0  0  0  0  0  0  0  0  0
    0.0000    7.4250    0.0000 C   0  0  0  0  0  0  0  0  0  0  0  0
   10.0026    7.4250    0.0000 C   0  0  0  0  0  0  0  0  0  0  0  0
    3.5724    6.1875    0.0000 C   0  0  0  0  0  0  0  0  0  0  0  0
    6.4302    6.1875    0.0000 C   0  0  0  0  0  0  0  0  0  0  0  0
    4.2868    5.7750    0.0000 C   0  0  0  0  0  0  0  0  0  0  0  0
    5.7158    5.7750    0.0000 C   0  0  0  0  0  0  0  0  0  0  0  0
    5.0013    6.1875    0.0000 C   0  0  0  0  0  0  0  0  0  0  0  0
  1  9  1  0  0  0  0
  1 21  1  0  0  0  0
  2 10  1  0  0  0  0
  2 22  1  0  0  0  0
  3 19  2  0  0  0  0
  4 20  2  0  0  0  0
  5 19  1  0  0  0  0
  6 20  1  0  0  0  0
  7 11  2  0  0  0  0
  7 13  1  0  0  0  0
  7 19  1  0  0  0  0
  8 12  2  0  0  0  0
  8 14  1  0  0  0  0
  8 20  1  0  0  0  0
  9 15  2  0  0  0  0
  9 17  1  0  0  0  0
 10 16  2  0  0  0  0
 10 18  1  0  0  0  0
 11 15  1  0  0  0  0
 12 16  1  0  0  0  0
 13 17  2  0  0  0  0
 14 18  2  0  0  0  0
 21 23  1  0  0  0  0
 22 24  1  0  0  0  0
 23 25  1  0  0  0  0
 24 25  1  0  0  0  0
M  END
>  <Outcome>
Active

$$$$

  Mrv17100 11051912003D          
 Structure written by MMmdl.
 15 17  0  0  1  0            999 V2000
    1.5395   -1.0164    0.0000 S   0  0  0  0  0  0  0  0  0  0  0  0
    2.7770   -0.3020    0.0000 N   0  0  0  0  0  0  0  0  0  0  0  0
    2.7770    1.1270    0.0000 N   0  0  0  0  0  0  0  0  0  0  0  0
    2.7770   -1.7309    0.0000 N   0  0  0  0  0  0  0  0  0  0  0  0
    2.3645    0.4125    0.0000 C   0  0  0  0  0  0  0  0  0  0  0  0
    1.5395    0.4125    0.0000 C   0  0  0  0  0  0  0  0  0  0  0  0
    1.1270   -0.3020    0.0000 C   0  0  0  0  0  0  0  0  0  0  0  0
    2.3645   -1.0164    0.0000 C   0  0  0  0  0  0  0  0  0  0  0  0
    3.6020   -0.3020    0.0000 C   0  0  0  0  0  0  0  0  0  0  0  0
    1.1270    1.1270    0.0000 C   0  0  0  0  0  0  0  0  0  0  0  0
    0.3020   -0.3020    0.0000 C   0  0  0  0  0  0  0  0  0  0  0  0
    3.6020    1.1270    0.0000 C   0  0  0  0  0  0  0  0  0  0  0  0
    4.0145    0.4125    0.0000 C   0  0  0  0  0  0  0  0  0  0  0  0
    0.3020    1.1270    0.0000 C   0  0  0  0  0  0  0  0  0  0  0  0
   -0.1105    0.4125    0.0000 C   0  0  0  0  0  0  0  0  0  0  0  0
  1  7  1  0  0  0  0
  1  8  1  0  0  0  0
  2  5  1  0  0  0  0
  2  8  1  0  0  0  0
  2  9  1  0  0  0  0
  3  5  2  0  0  0  0
  3 12  1  0  0  0  0
  4  8  2  0  0  0  0
  5  6  1  0  0  0  0
  6  7  2  0  0  0  0
  6 10  1  0  0  0  0
  7 11  1  0  0  0  0
  9 13  1  0  0  0  0
 10 14  2  0  0  0  0
 11 15  2  0  0  0  0
 12 13  1  0  0  0  0
 14 15  1  0  0  0  0
M  END
>  <Outcome>
Active

$$$$

  Mrv17100 11051912003D          
 Structure written by MMmdl.
 14 14  0  0  1  0            999 V2000
    2.0198    0.8843    0.0000 O   0  0  0  0  0  0  0  0  0  0  0  0
    0.5678    1.1143    0.0000 N   0  0  0  0  0  0  0  0  0  0  0  0
    2.7112    4.0018    0.0000 N   0  3  0  0  0  0  0  0  0  0  0  0
    1.2352    0.6294    0.0000 C   0  0  0  0  0  0  0  0  0  0  0  0
   -0.0997    0.6294    0.0000 C   0  0  0  0  0  0  0  0  0  0  0  0
    0.9803   -0.1553    0.0000 C   0  0  0  0  0  0  0  0  0  0  0  0
    0.5678    1.9393    0.0000 C   0  0  0  0  0  0  0  0  0  0  0  0
    0.1553   -0.1553    0.0000 C   0  0  0  0  0  0  0  0  0  0  0  0
    1.2822    2.3518    0.0000 C   0  0  0  0  0  0  0  0  0  0  0  0
    2.7112    3.1768    0.0000 C   0  0  0  0  0  0  0  0  0  0  0  0
    1.9967    2.7643    0.0000 C   0  0  0  0  0  0  0  0  0  0  0  0
    2.7112    4.8268    0.0000 C   0  0  0  0  0  0  0  0  0  0  0  0
    3.5362    4.0018    0.0000 C   0  0  0  0  0  0  0  0  0  0  0  0
    1.8862    4.0018    0.0000 C   0  0  0  0  0  0  0  0  0  0  0  0
  1  4  2  0  0  0  0
  2  4  1  0  0  0  0
  2  5  1  0  0  0  0
  2  7  1  0  0  0  0
  3 10  1  0  0  0  0
  3 12  1  0  0  0  0
  3 13  1  0  0  0  0
  3 14  1  0  0  0  0
  4  6  1  0  0  0  0
  5  8  1  0  0  0  0
  6  8  1  0  0  0  0
  7  9  1  0  0  0  0
  9 11  3  0  0  0  0
 10 11  1  0  0  0  0
M  CHG  1   3   1
M  END
>  <Outcome>
Active

$$$$

  Mrv17100 11051912003D          
 Structure written by MMmdl.
 20 22  0  0  1  0            999 V2000
    5.7158   -1.6500    0.0000 S   0  0  0  0  0  0  0  0  0  0  0  0
    4.2868   -2.4750    0.0000 N   0  0  0  0  0  0  0  0  0  0  0  0
    1.4289   -2.4750    0.0000 N   0  0  0  0  0  0  0  0  0  0  0  0
    4.2868   -1.6500    0.0000 C   0  0  0  0  0  0  0  0  0  0  0  0
    5.0013   -2.8875    0.0000 C   0  0  0  0  0  0  0  0  0  0  0  0
    5.0013   -1.2375    0.0000 C   0  0  0  0  0  0  0  0  0  0  0  0
    5.7158   -2.4750    0.0000 C   0  0  0  0  0  0  0  0  0  0  0  0
    3.5724   -1.2375    0.0000 C   0  0  0  0  0  0  0  0  0  0  0  0
    5.0013   -3.7125    0.0000 C   0  0  0  0  0  0  0  0  0  0  0  0
    3.5724   -2.8875    0.0000 C   0  0  0  0  0  0  0  0  0  0  0  0
    5.0013   -0.4125    0.0000 C   0  0  0  0  0  0  0  0  0  0  0  0
    6.4302   -2.8875    0.0000 C   0  0  0  0  0  0  0  0  0  0  0  0
    3.5724   -0.4125    0.0000 C   0  0  0  0  0  0  0  0  0  0  0  0
    5.7158   -4.1250    0.0000 C   0  0  0  0  0  0  0  0  0  0  0  0
    4.2868    0.0000    0.0000 C   0  0  0  0  0  0  0  0  0  0  0  0
    6.4302   -3.7125    0.0000 C   0  0  0  0  0  0  0  0  0  0  0  0
    2.8579   -2.4750    0.0000 C   0  0  0  0  0  0  0  0  0  0  0  0
    2.1434   -2.8875    0.0000 C   0  0  0  0  0  0  0  0  0  0  0  0
    0.7145   -2.8875    0.0000 C   0  0  0  0  0  0  0  0  0  0  0  0
    1.4289   -1.6500    0.0000 C   0  0  0  0  0  0  0  0  0  0  0  0
  1  6  1  0  0  0  0
  1  7  1  0  0  0  0
  2  4  1  0  0  0  0
  2  5  1  0  0  0  0
  2 10  1  0  0  0  0
  3 18  1  0  0  0  0
  3 19  1  0  0  0  0
  3 20  1  0  0  0  0
  4  6  2  0  0  0  0
  4  8  1  0  0  0  0
  5  7  2  0  0  0  0
  5  9  1  0  0  0  0
  6 11  1  0  0  0  0
  7 12  1  0  0  0  0
  8 13  2  0  0  0  0
  9 14  2  0  0  0  0
 10 17  1  0  0  0  0
 11 15  2  0  0  0  0
 12 16  2  0  0  0  0
 13 15  1  0  0  0  0
 14 16  1  0  0  0  0
 17 18  1  0  0  0  0
M  END
>  <Outcome>
Active

$$$$

  Mrv17100 11051912003D          
 Structure written by MMmdl.
 18 18  0  0  1  0            999 V2000
   -5.7158    2.4750    0.0000 S   0  0  0  0  0  0  0  0  0  0  0  0
    0.0000    2.4750    0.0000 S   0  0  0  0  0  0  0  0  0  0  0  0
   -7.1447    2.4750    0.0000 N   0  0  0  0  0  0  0  0  0  0  0  0
   -6.4302    1.2375    0.0000 N   0  0  0  0  0  0  0  0  0  0  0  0
    1.4289    2.4750    0.0000 N   0  0  0  0  0  0  0  0  0  0  0  0
    0.7145    1.2375    0.0000 N   0  0  0  0  0  0  0  0  0  0  0  0
   -3.5724    2.0625    0.0000 C   0  0  0  0  0  0  0  0  0  0  0  0
   -2.1434    2.0625    0.0000 C   0  0  0  0  0  0  0  0  0  0  0  0
   -2.8579    2.4750    0.0000 C   0  0  0  0  0  0  0  0  0  0  0  0
   -3.5724    1.2375    0.0000 C   0  0  0  0  0  0  0  0  0  0  0  0
   -2.1434    1.2375    0.0000 C   0  0  0  0  0  0  0  0  0  0  0  0
   -4.2868    2.4750    0.0000 C   0  0  0  0  0  0  0  0  0  0  0  0
   -1.4289    2.4750    0.0000 C   0  0  0  0  0  0  0  0  0  0  0  0
   -2.8579    0.8250    0.0000 C   0  0  0  0  0  0  0  0  0  0  0  0
   -5.0013    2.0625    0.0000 C   0  0  0  0  0  0  0  0  0  0  0  0
   -0.7145    2.0625    0.0000 C   0  0  0  0  0  0  0  0  0  0  0  0
   -6.4302    2.0625    0.0000 C   0  0  0  0  0  0  0  0  0  0  0  0
    0.7145    2.0625    0.0000 C   0  0  0  0  0  0  0  0  0  0  0  0
  1 15  1  0  0  0  0
  1 17  1  0  0  0  0
  2 16  1  0  0  0  0
  2 18  1  0  0  0  0
  3 17  2  0  0  0  0
  4 17  1  0  0  0  0
  5 18  2  0  0  0  0
  6 18  1  0  0  0  0
  7  9  2  0  0  0  0
  7 10  1  0  0  0  0
  7 12  1  0  0  0  0
  8  9  1  0  0  0  0
  8 11  2  0  0  0  0
  8 13  1  0  0  0  0
 10 14  2  0  0  0  0
 11 14  1  0  0  0  0
 12 15  1  0  0  0  0
 13 16  1  0  0  0  0
M  END
>  <Outcome>
Active

$$$$

  Mrv17100 11051912003D          
 Structure written by MMmdl.
 28 30  0  0  1  0            999 V2000
    1.9690    2.0918    0.0000 Cl  0  0  0  0  0  0  0  0  0  0  0  0
   -1.2715   -2.8973    0.0000 O   0  0  0  0  0  0  0  0  0  0  0  0
   -0.1913    0.2209    0.0000 N   0  0  0  0  0  0  0  0  0  0  0  0
    1.4289   -1.6500    0.0000 N   0  0  0  0  0  0  0  0  0  0  0  0
    4.9395   -2.4296    0.0000 N   0  0  0  0  0  0  0  0  0  0  0  0
    0.8889   -1.0264    0.0000 C   0  0  0  0  0  0  0  0  0  0  0  0
    0.0787   -1.1823    0.0000 C   0  0  0  0  0  0  0  0  0  0  0  0
    1.1589   -0.2468    0.0000 C   0  0  0  0  0  0  0  0  0  0  0  0
   -0.4614   -0.5586    0.0000 C   0  0  0  0  0  0  0  0  0  0  0  0
    0.6188    0.3768    0.0000 C   0  0  0  0  0  0  0  0  0  0  0  0
   -0.1913   -1.9618    0.0000 C   0  0  0  0  0  0  0  0  0  0  0  0
    1.9690   -0.0909    0.0000 C   0  0  0  0  0  0  0  0  0  0  0  0
    0.8889    1.1564    0.0000 C   0  0  0  0  0  0  0  0  0  0  0  0
   -1.2715   -0.7145    0.0000 C   0  0  0  0  0  0  0  0  0  0  0  0
   -1.0015   -2.1177    0.0000 C   0  0  0  0  0  0  0  0  0  0  0  0
    1.6990    1.3123    0.0000 C   0  0  0  0  0  0  0  0  0  0  0  0
   -1.5415   -1.4941    0.0000 C   0  0  0  0  0  0  0  0  0  0  0  0
    2.2391    0.6887    0.0000 C   0  0  0  0  0  0  0  0  0  0  0  0
    2.2391   -1.4941    0.0000 C   0  0  0  0  0  0  0  0  0  0  0  0
    2.7792   -2.1177    0.0000 C   0  0  0  0  0  0  0  0  0  0  0  0
    2.5091   -0.7145    0.0000 C   0  0  0  0  0  0  0  0  0  0  0  0
    3.5893   -1.9618    0.0000 C   0  0  0  0  0  0  0  0  0  0  0  0
   -2.0816   -3.0532    0.0000 C   0  0  0  0  0  0  0  0  0  0  0  0
    4.1294   -2.5855    0.0000 C   0  0  0  0  0  0  0  0  0  0  0  0
    5.4796   -3.0532    0.0000 C   0  0  0  0  0  0  0  0  0  0  0  0
    5.2096   -1.6500    0.0000 C   0  0  0  0  0  0  0  0  0  0  0  0
    6.2897   -2.8973    0.0000 C   0  0  0  0  0  0  0  0  0  0  0  0
    6.0197   -1.4941    0.0000 C   0  0  0  0  0  0  0  0  0  0  0  0
  1 16  1  0  0  0  0
  2 15  1  0  0  0  0
  2 23  1  0  0  0  0
  3  9  2  0  0  0  0
  3 10  1  0  0  0  0
  4  6  1  0  0  0  0
  4 19  1  0  0  0  0
  5 24  1  0  0  0  0
  5 25  1  0  0  0  0
  5 26  1  0  0  0  0
  6  7  2  0  0  0  0
  6  8  1  0  0  0  0
  7  9  1  0  0  0  0
  7 11  1  0  0  0  0
  8 10  2  0  0  0  0
  8 12  1  0  0  0  0
  9 14  1  0  0  0  0
 10 13  1  0  0  0  0
 11 15  2  0  0  0  0
 12 18  2  0  0  0  0
 13 16  2  0  0  0  0
 14 17  2  0  0  0  0
 15 17  1  0  0  0  0
 16 18  1  0  0  0  0
 19 20  1  0  0  0  0
 19 21  1  0  0  0  0
 20 22  1  0  0  0  0
 22 24  1  0  0  0  0
 25 27  1  0  0  0  0
 26 28  1  0  0  0  0
M  END
>  <Outcome>
Active

$$$$

  Mrv17100 11051912003D          
 Structure written by MMmdl.
 23 25  0  0  1  0            999 V2000
    0.8546    1.9224    0.0000 O   0  0  0  0  0  0  0  0  0  0  0  0
   -1.6204   -0.9355    0.0000 N   0  0  0  0  0  0  0  0  0  0  0  0
   -0.3829    1.2079    0.0000 C   0  0  0  0  0  0  0  0  0  0  0  0
   -1.2079    1.2079    0.0000 C   0  0  0  0  0  0  0  0  0  0  0  0
   -1.2079   -0.2211    0.0000 C   0  0  0  0  0  0  0  0  0  0  0  0
   -1.6204    0.4934    0.0000 C   0  0  0  0  0  0  0  0  0  0  0  0
    0.0296    1.9224    0.0000 C   0  0  0  0  0  0  0  0  0  0  0  0
    0.0296    0.4934    0.0000 C   0  0  0  0  0  0  0  0  0  0  0  0
   -0.3829   -0.2211    0.0000 C   0  0  0  0  0  0  0  0  0  0  0  0
   -1.6204    1.9224    0.0000 C   0  0  0  0  0  0  0  0  0  0  0  0
   -0.3829    2.6368    0.0000 C   0  0  0  0  0  0  0  0  0  0  0  0
   -1.2079    2.6368    0.0000 C   0  0  0  0  0  0  0  0  0  0  0  0
   -2.4454   -0.9355    0.0000 C   0  0  0  0  0  0  0  0  0  0  0  0
   -1.2079   -1.6500    0.0000 C   0  0  0  0  0  0  0  0  0  0  0  0
   -2.8579   -1.6500    0.0000 C   0  0  0  0  0  0  0  0  0  0  0  0
   -3.6829   -1.6500    0.0000 C   0  0  0  0  0  0  0  0  0  0  0  0
   -0.3829   -1.6500    0.0000 C   0  0  0  0  0  0  0  0  0  0  0  0
   -4.0954   -2.3645    0.0000 C   0  0  0  0  0  0  0  0  0  0  0  0
   -4.0954   -0.9355    0.0000 C   0  0  0  0  0  0  0  0  0  0  0  0
   -4.9204   -2.3645    0.0000 C   0  0  0  0  0  0  0  0  0  0  0  0
   -4.9204   -0.9355    0.0000 C   0  0  0  0  0  0  0  0  0  0  0  0
   -5.3329   -1.6500    0.0000 C   0  0  0  0  0  0  0  0  0  0  0  0
    0.0296   -2.3645    0.0000 C   0  0  0  0  0  0  0  0  0  0  0  0
  1  7  1  0  0  0  0
  2  5  1  0  0  0  0
  2 13  1  0  0  0  0
  2 14  1  0  0  0  0
  3  4  2  0  0  0  0
  3  7  1  0  0  0  0
  3  8  1  0  0  0  0
  4  6  1  0  0  0  0
  4 10  1  0  0  0  0
  5  6  1  0  0  0  0
  5  9  1  0  0  0  0
  7 11  2  0  0  0  0
  8  9  1  0  0  0  0
 10 12  2  0  0  0  0
 11 12  1  0  0  0  0
 13 15  1  0  0  0  0
 14 17  1  0  0  0  0
 15 16  1  0  0  0  0
 16 18  2  0  0  0  0
 16 19  1  0  0  0  0
 17 23  1  0  0  0  0
 18 20  1  0  0  0  0
 19 21  2  0  0  0  0
 20 22  2  0  0  0  0
 21 22  1  0  0  0  0
M  END
>  <Outcome>
Active

$$$$

  Mrv17100 11051912003D          
 Structure written by MMmdl.
 24 26  0  0  1  0            999 V2000
   -1.4289   -4.9500    0.0000 O   0  0  0  0  0  0  0  0  0  0  0  0
    0.0000   -5.7750    0.0000 O   0  0  0  0  0  0  0  0  0  0  0  0
    1.4289   -4.9500    0.0000 N   0  0  0  0  0  0  0  0  0  0  0  0
    2.1434   -4.5375    0.0000 C   0  0  0  0  0  0  0  0  0  0  0  0
    3.5724   -4.5375    0.0000 C   0  0  0  0  0  0  0  0  0  0  0  0
    3.5724   -3.7125    0.0000 C   0  0  0  0  0  0  0  0  0  0  0  0
    2.8579   -4.9500    0.0000 C   0  0  0  0  0  0  0  0  0  0  0  0
    2.1434   -3.7125    0.0000 C   0  0  0  0  0  0  0  0  0  0  0  0
    2.8579   -3.3000    0.0000 C   0  0  0  0  0  0  0  0  0  0  0  0
    0.0000   -4.9500    0.0000 C   0  0  0  0  0  0  0  0  0  0  0  0
    0.7145   -4.5375    0.0000 C   0  0  0  0  0  0  0  0  0  0  0  0
    4.2868   -4.9500    0.0000 C   0  0  0  0  0  0  0  0  0  0  0  0
    4.2868   -3.3000    0.0000 C   0  0  0  0  0  0  0  0  0  0  0  0
   -0.7145   -4.5375    0.0000 C   0  0  0  0  0  0  0  0  0  0  0  0
   -2.1434   -4.5375    0.0000 C   0  0  0  0  0  0  0  0  0  0  0  0
    5.0013   -4.5375    0.0000 C   0  0  0  0  0  0  0  0  0  0  0  0
    5.0013   -3.7125    0.0000 C   0  0  0  0  0  0  0  0  0  0  0  0
   -2.8579   -4.9500    0.0000 C   0  0  0  0  0  0  0  0  0  0  0  0
   -2.1434   -3.7125    0.0000 C   0  0  0  0  0  0  0  0  0  0  0  0
   -3.5724   -4.5375    0.0000 C   0  0  0  0  0  0  0  0  0  0  0  0
   -2.8579   -5.7750    0.0000 C   0  0  0  0  0  0  0  0  0  0  0  0
   -2.8579   -3.3000    0.0000 C   0  0  0  0  0  0  0  0  0  0  0  0
   -3.5724   -3.7125    0.0000 C   0  0  0  0  0  0  0  0  0  0  0  0
   -3.5724   -6.1875    0.0000 C   0  0  0  0  0  0  0  0  0  0  0  0
  1 14  1  0  0  0  0
  1 15  1  0  0  0  0
  2 10  1  0  0  0  0
  3  4  1  0  0  0  0
  3 11  1  0  0  0  0
  4  7  1  0  0  0  0
  4  8  1  0  0  0  0
  5  6  2  0  0  0  0
  5  7  1  0  0  0  0
  5 12  1  0  0  0  0
  6  9  1  0  0  0  0
  6 13  1  0  0  0  0
  8  9  1  0  0  0  0
 10 11  1  0  0  0  0
 10 14  1  0  0  0  0
 12 16  2  0  0  0  0
 13 17  2  0  0  0  0
 15 18  2  0  0  0  0
 15 19  1  0  0  0  0
 16 17  1  0  0  0  0
 18 20  1  0  0  0  0
 18 21  1  0  0  0  0
 19 22  2  0  0  0  0
 20 23  2  0  0  0  0
 21 24  1  0  0  0  0
 22 23  1  0  0  0  0
M  END
>  <Outcome>
Active

$$$$

  Mrv17100 11051912003D          
 Structure written by MMmdl.
 19 20  0  0  1  0            999 V2000
    1.4289   -1.6500    0.0000 O   0  0  0  0  0  0  0  0  0  0  0  0
    4.2868   -1.6500    0.0000 N   0  0  0  0  0  0  0  0  0  0  0  0
    2.1434   -2.0625    0.0000 C   0  0  0  0  0  0  0  0  0  0  0  0
    1.4289   -0.8250    0.0000 C   0  0  0  0  0  0  0  0  0  0  0  0
    2.1434   -2.8875    0.0000 C   0  0  0  0  0  0  0  0  0  0  0  0
    0.7145   -0.4125    0.0000 C   0  0  0  0  0  0  0  0  0  0  0  0
    2.1434   -0.4125    0.0000 C   0  0  0  0  0  0  0  0  0  0  0  0
    2.8579   -1.6500    0.0000 C   0  0  0  0  0  0  0  0  0  0  0  0
    2.8579   -3.3000    0.0000 C   0  0  0  0  0  0  0  0  0  0  0  0
    1.4289   -3.3000    0.0000 C   0  0  0  0  0  0  0  0  0  0  0  0
    0.7145    0.4125    0.0000 C   0  0  0  0  0  0  0  0  0  0  0  0
    2.1434    0.4125    0.0000 C   0  0  0  0  0  0  0  0  0  0  0  0
    1.4289    0.8250    0.0000 C   0  0  0  0  0  0  0  0  0  0  0  0
    2.8579   -4.1250    0.0000 C   0  0  0  0  0  0  0  0  0  0  0  0
    1.4289   -4.1250    0.0000 C   0  0  0  0  0  0  0  0  0  0  0  0
    0.0000   -0.8250    0.0000 C   0  0  0  0  0  0  0  0  0  0  0  0
    2.1434   -4.5375    0.0000 C   0  0  0  0  0  0  0  0  0  0  0  0
    3.5724   -2.0625    0.0000 C   0  0  0  0  0  0  0  0  0  0  0  0
    5.0013   -2.0625    0.0000 C   0  0  0  0  0  0  0  0  0  0  0  0
  1  3  1  0  0  0  0
  1  4  1  0  0  0  0
  2 18  1  0  0  0  0
  2 19  1  0  0  0  0
  3  5  1  0  0  0  0
  3  8  1  0  0  0  0
  4  6  2  0  0  0  0
  4  7  1  0  0  0  0
  5  9  2  0  0  0  0
  5 10  1  0  0  0  0
  6 11  1  0  0  0  0
  6 16  1  0  0  0  0
  7 12  2  0  0  0  0
  8 18  1  0  0  0  0
  9 14  1  0  0  0  0
 10 15  2  0  0  0  0
 11 13  2  0  0  0  0
 12 13  1  0  0  0  0
 14 17  2  0  0  0  0
 15 17  1  0  0  0  0
M  END
>  <Outcome>
Active

$$$$

  Mrv17100 11051912003D          
 Structure written by MMmdl.
 60 68  0  0  1  0            999 V2000
    6.3371   -1.8795    0.0000 O   0  0  0  0  0  0  0  0  0  0  0  0
    8.3715   -2.1950    0.0000 O   0  0  0  0  0  0  0  0  0  0  0  0
    7.7248   -3.0832    0.0000 O   0  0  0  0  0  0  0  0  0  0  0  0
    6.4992   -2.3485    0.0000 O   0  0  0  0  0  0  0  0  0  0  0  0
   11.3836    0.6986    0.0000 O   0  0  0  0  0  0  0  0  0  0  0  0
   10.4031   -2.0398    0.0000 O   0  0  0  0  0  0  0  0  0  0  0  0
    4.9260   -2.1045    0.0000 O   0  0  0  0  0  0  0  0  0  0  0  0
    8.9942    1.1225    0.0000 O   0  0  0  0  0  0  0  0  0  0  0  0
    8.7658    2.3843    0.0000 O   0  0  0  0  0  0  0  0  0  0  0  0
   13.7064    0.8642    0.0000 O   0  0  0  0  0  0  0  0  0  0  0  0
    7.3585    0.7897    0.0000 N   0  0  0  0  0  0  0  0  0  0  0  0
    9.2038   -1.2628    0.0000 N   0  0  0  0  0  0  0  0  0  0  0  0
    9.1426    2.7524    0.0000 N   0  0  0  0  0  0  0  0  0  0  0  0
   12.4393    2.8447    0.0000 N   0  0  0  0  0  0  0  0  0  0  0  0
    8.2589   -0.3199    0.0000 C   0  0  0  0  0  0  0  0  0  0  0  0
    7.4884   -0.0250    0.0000 C   0  0  0  0  0  0  0  0  0  0  0  0
    8.3889   -1.1346    0.0000 C   0  0  0  0  0  0  0  0  0  0  0  0
    6.8478   -0.5449    0.0000 C   0  0  0  0  0  0  0  0  0  0  0  0
    7.7483   -1.6544    0.0000 C   0  0  0  0  0  0  0  0  0  0  0  0
    8.9936    0.0555    0.0000 C   0  0  0  0  0  0  0  0  0  0  0  0
    6.9777   -1.3596    0.0000 C   0  0  0  0  0  0  0  0  0  0  0  0
    9.5776   -0.5273    0.0000 C   0  0  0  0  0  0  0  0  0  0  0  0
    8.7775    0.3218    0.0000 C   0  0  0  0  0  0  0  0  0  0  0  0
    8.3274    1.0133    0.0000 C   0  0  0  0  0  0  0  0  0  0  0  0
    6.0773   -0.2500    0.0000 C   0  0  0  0  0  0  0  0  0  0  0  0
    7.3241   -2.3620    0.0000 C   0  0  0  0  0  0  0  0  0  0  0  0
    6.2072   -1.0647    0.0000 C   0  0  0  0  0  0  0  0  0  0  0  0
    9.2063    0.8526    0.0000 C   0  0  0  0  0  0  0  0  0  0  0  0
    6.5880    1.0845    0.0000 C   0  0  0  0  0  0  0  0  0  0  0  0
   10.0030    1.0669    0.0000 C   0  0  0  0  0  0  0  0  0  0  0  0
   10.3743   -0.3129    0.0000 C   0  0  0  0  0  0  0  0  0  0  0  0
    5.9474    0.5647    0.0000 C   0  0  0  0  0  0  0  0  0  0  0  0
    9.5792   -1.9974    0.0000 C   0  0  0  0  0  0  0  0  0  0  0  0
   10.5870    0.4842    0.0000 C   0  0  0  0  0  0  0  0  0  0  0  0
   10.2157    1.8641    0.0000 C   0  0  0  0  0  0  0  0  0  0  0  0
    5.5666   -1.5846    0.0000 C   0  0  0  0  0  0  0  0  0  0  0  0
    5.5557   -0.4407    0.0000 C   0  0  0  0  0  0  0  0  0  0  0  0
    9.9631    2.6668    0.0000 C   0  0  0  0  0  0  0  0  0  0  0  0
    9.3909    1.8459    0.0000 C   0  0  0  0  0  0  0  0  0  0  0  0
   10.9522    1.4190    0.0000 C   0  0  0  0  0  0  0  0  0  0  0  0
   10.2981    3.4207    0.0000 C   0  0  0  0  0  0  0  0  0  0  0  0
    7.3007   -3.7908    0.0000 C   0  0  0  0  0  0  0  0  0  0  0  0
    9.6846    3.9723    0.0000 C   0  0  0  0  0  0  0  0  0  0  0  0
   11.8266    1.4658    0.0000 C   0  0  0  0  0  0  0  0  0  0  0  0
    8.9705    3.5593    0.0000 C   0  0  0  0  0  0  0  0  0  0  0  0
    5.4367   -0.7699    0.0000 C   0  0  0  0  0  0  0  0  0  0  0  0
   11.0641    3.7735    0.0000 C   0  0  0  0  0  0  0  0  0  0  0  0
   11.9676    0.1158    0.0000 C   0  0  0  0  0  0  0  0  0  0  0  0
   12.0651    2.1854    0.0000 C   0  0  0  0  0  0  0  0  0  0  0  0
   12.6405    1.1438    0.0000 C   0  0  0  0  0  0  0  0  0  0  0  0
    9.6840    4.7973    0.0000 C   0  0  0  0  0  0  0  0  0  0  0  0
    8.2557    3.9712    0.0000 C   0  0  0  0  0  0  0  0  0  0  0  0
   13.3568    1.6115    0.0000 C   0  0  0  0  0  0  0  0  0  0  0  0
   11.8881    3.5251    0.0000 C   0  0  0  0  0  0  0  0  0  0  0  0
    9.4223    0.4173    0.0000 C   0  0  0  0  0  0  0  0  0  0  0  0
   13.2238    2.4565    0.0000 C   0  0  0  0  0  0  0  0  0  0  0  0
    8.9692    5.2093    0.0000 C   0  0  0  0  0  0  0  0  0  0  0  0
    8.2551    4.7962    0.0000 C   0  0  0  0  0  0  0  0  0  0  0  0
   14.1457    1.8528    0.0000 C   0  0  0  0  0  0  0  0  0  0  0  0
   14.7492    1.2903    0.0000 C   0  0  0  0  0  0  0  0  0  0  0  0
  1 21  1  0  0  0  0
  1 36  1  0  0  0  0
  2 19  1  0  0  0  0
  3 26  1  0  0  0  0
  3 42  1  0  0  0  0
  4 26  2  0  0  0  0
  5 34  1  0  0  0  0
  5 48  1  0  0  0  0
  6 33  2  0  0  0  0
  7 36  2  0  0  0  0
  8 39  1  0  0  0  0
  8 55  1  0  0  0  0
  9 39  2  0  0  0  0
 10 53  1  0  0  0  0
 11 16  1  0  0  0  0
 11 24  1  0  0  0  0
 11 29  1  0  0  0  0
 12 17  1  0  0  0  0
 12 22  1  0  0  0  0
 12 33  1  0  0  0  0
 13 38  2  0  0  0  0
 13 45  1  0  0  0  0
 14 49  1  0  0  0  0
 14 54  1  0  0  0  0
 14 56  1  0  0  0  0
 15 16  1  0  0  0  0
 15 17  1  0  0  0  0
 15 20  1  0  0  0  0
 15 23  1  0  0  0  0
 16 18  1  0  0  0  0
 17 19  1  0  0  0  0
 18 21  1  0  0  0  0
 18 25  1  0  0  0  0
 18 27  1  0  0  0  0
 19 21  1  0  0  0  0
 19 26  1  0  0  0  0
 20 22  2  0  0  0  0
 20 28  1  0  0  0  0
 22 31  1  0  0  0  0
 23 24  1  0  0  0  0
 25 32  2  0  0  0  0
 27 37  1  0  0  0  0
 28 30  2  0  0  0  0
 29 32  1  0  0  0  0
 30 34  1  0  0  0  0
 30 35  1  0  0  0  0
 31 34  2  0  0  0  0
 35 38  1  0  0  0  0
 35 39  1  0  0  0  0
 35 40  1  0  0  0  0
 36 46  1  0  0  0  0
 38 41  1  0  0  0  0
 40 44  1  0  0  0  0
 41 43  1  0  0  0  0
 41 47  1  0  0  0  0
 43 45  2  0  0  0  0
 43 51  1  0  0  0  0
 44 49  1  0  0  0  0
 44 50  1  0  0  0  0
 45 52  1  0  0  0  0
 47 54  1  0  0  0  0
 50 53  1  0  0  0  0
 51 57  2  0  0  0  0
 52 58  2  0  0  0  0
 53 56  1  0  0  0  0
 53 59  1  0  0  0  0
 57 58  1  0  0  0  0
 59 60  1  0  0  0  0
M  END
>  <Outcome>
Active

$$$$

  Mrv17100 11051912003D          
 Structure written by MMmdl.
 45 52  0  0  1  0            999 V2000
    6.1111    1.5050    0.0000 O   0  0  0  0  0  0  0  0  0  0  0  0
   -0.9098    0.1221    0.0000 O   0  0  0  0  0  0  0  0  0  0  0  0
    5.4893    3.0334    0.0000 N   0  0  0  0  0  0  0  0  0  0  0  0
    6.5020    4.3361    0.0000 N   0  0  0  0  0  0  0  0  0  0  0  0
    7.8256    4.8745    0.0000 N   0  0  0  0  0  0  0  0  0  0  0  0
    8.0211    6.2900    0.0000 N   0  0  0  0  0  0  0  0  0  0  0  0
    9.1492    5.4130    0.0000 N   0  0  0  0  0  0  0  0  0  0  0  0
    6.8930    7.1671    0.0000 N   0  0  0  0  0  0  0  0  0  0  0  0
    3.6826    0.2174    0.0000 C   0  0  0  0  0  0  0  0  0  0  0  0
    2.8705    0.0722    0.0000 C   0  0  0  0  0  0  0  0  0  0  0  0
    3.9629    0.9934    0.0000 C   0  0  0  0  0  0  0  0  0  0  0  0
    2.3387    0.7029    0.0000 C   0  0  0  0  0  0  0  0  0  0  0  0
    1.5266    0.5577    0.0000 C   0  0  0  0  0  0  0  0  0  0  0  0
    4.7875    0.9666    0.0000 C   0  0  0  0  0  0  0  0  0  0  0  0
    4.3340   -0.2889    0.0000 C   0  0  0  0  0  0  0  0  0  0  0  0
    3.4311    1.6241    0.0000 C   0  0  0  0  0  0  0  0  0  0  0  0
    2.5902   -0.7037    0.0000 C   0  0  0  0  0  0  0  0  0  0  0  0
    2.6190    1.4789    0.0000 C   0  0  0  0  0  0  0  0  0  0  0  0
    1.2463   -0.2182    0.0000 C   0  0  0  0  0  0  0  0  0  0  0  0
    5.0168    0.1741    0.0000 C   0  0  0  0  0  0  0  0  0  0  0  0
    1.7781   -0.8489    0.0000 C   0  0  0  0  0  0  0  0  0  0  0  0
    4.3228    1.7357    0.0000 C   0  0  0  0  0  0  0  0  0  0  0  0
    5.2939    1.6179    0.0000 C   0  0  0  0  0  0  0  0  0  0  0  0
    0.9948    1.1884    0.0000 C   0  0  0  0  0  0  0  0  0  0  0  0
    1.8069    1.3336    0.0000 C   0  0  0  0  0  0  0  0  0  0  0  0
    0.4342   -0.3634    0.0000 C   0  0  0  0  0  0  0  0  0  0  0  0
    0.1827    1.0432    0.0000 C   0  0  0  0  0  0  0  0  0  0  0  0
   -0.0976    0.2673    0.0000 C   0  0  0  0  0  0  0  0  0  0  0  0
    4.9830    2.3821    0.0000 C   0  0  0  0  0  0  0  0  0  0  0  0
    5.1784    3.7976    0.0000 C   0  0  0  0  0  0  0  0  0  0  0  0
    6.3066    2.9205    0.0000 C   0  0  0  0  0  0  0  0  0  0  0  0
    5.6848    4.4489    0.0000 C   0  0  0  0  0  0  0  0  0  0  0  0
    6.8129    3.5719    0.0000 C   0  0  0  0  0  0  0  0  0  0  0  0
    7.0084    4.9874    0.0000 C   0  0  0  0  0  0  0  0  0  0  0  0
    8.3320    5.5259    0.0000 C   0  0  0  0  0  0  0  0  0  0  0  0
    7.2039    6.4029    0.0000 C   0  0  0  0  0  0  0  0  0  0  0  0
    6.6975    5.7516    0.0000 C   0  0  0  0  0  0  0  0  0  0  0  0
    9.7209    6.0078    0.0000 C   0  0  0  0  0  0  0  0  0  0  0  0
    9.5383    4.6855    0.0000 C   0  0  0  0  0  0  0  0  0  0  0  0
    6.0920    7.3647    0.0000 C   0  0  0  0  0  0  0  0  0  0  0  0
    7.3285    7.8678    0.0000 C   0  0  0  0  0  0  0  0  0  0  0  0
   10.4633    5.6480    0.0000 C   0  0  0  0  0  0  0  0  0  0  0  0
   10.3504    4.8307    0.0000 C   0  0  0  0  0  0  0  0  0  0  0  0
    6.0325    8.1876    0.0000 C   0  0  0  0  0  0  0  0  0  0  0  0
    6.7966    8.4985    0.0000 C   0  0  0  0  0  0  0  0  0  0  0  0
  1 23  2  0  0  0  0
  2 28  2  0  0  0  0
  3 29  1  0  0  0  0
  3 30  1  0  0  0  0
  3 31  1  0  0  0  0
  4 32  1  0  0  0  0
  4 33  1  0  0  0  0
  4 34  1  0  0  0  0
  5 34  2  0  0  0  0
  5 35  1  0  0  0  0
  6 35  2  0  0  0  0
  6 36  1  0  0  0  0
  7 35  1  0  0  0  0
  7 38  1  0  0  0  0
  7 39  1  0  0  0  0
  8 36  1  0  0  0  0
  8 40  1  0  0  0  0
  8 41  1  0  0  0  0
  9 10  1  0  0  0  0
  9 11  1  0  0  0  0
  9 15  1  0  0  0  0
 10 12  1  0  0  0  0
 10 17  1  0  0  0  0
 11 14  1  0  0  0  0
 11 16  1  0  0  0  0
 11 22  1  0  0  0  0
 12 13  1  0  0  0  0
 12 18  2  0  0  0  0
 13 19  1  0  0  0  0
 13 24  1  0  0  0  0
 13 25  1  0  0  0  0
 14 20  1  0  0  0  0
 14 23  1  0  0  0  0
 15 20  1  0  0  0  0
 16 18  1  0  0  0  0
 17 21  1  0  0  0  0
 19 21  1  0  0  0  0
 19 26  2  0  0  0  0
 23 29  1  0  0  0  0
 24 27  2  0  0  0  0
 26 28  1  0  0  0  0
 27 28  1  0  0  0  0
 30 32  1  0  0  0  0
 31 33  1  0  0  0  0
 34 37  1  0  0  0  0
 36 37  2  0  0  0  0
 38 42  1  0  0  0  0
 39 43  1  0  0  0  0
 40 44  1  0  0  0  0
 41 45  1  0  0  0  0
 42 43  1  0  0  0  0
 44 45  1  0  0  0  0
M  END
>  <Outcome>
Active

$$$$

  Mrv17100 11051912003D          
 Structure written by MMmdl.
 38 43  0  0  1  0            999 V2000
    0.0000   -1.6500    0.0000 O   0  0  0  0  0  0  0  0  0  0  0  0
    2.8579    0.0000    0.0000 O   0  0  0  0  0  0  0  0  0  0  0  0
   -1.9762   -1.9083    0.0000 N   0  0  0  0  0  0  0  0  0  0  0  0
   -3.6251   -1.8508    0.0000 N   0  0  0  0  0  0  0  0  0  0  0  0
   -4.8370   -1.0935    0.0000 N   0  0  0  0  0  0  0  0  0  0  0  0
   -6.0986   -1.7644    0.0000 N   0  0  0  0  0  0  0  0  0  0  0  0
   -6.0488   -0.3363    0.0000 N   0  0  0  0  0  0  0  0  0  0  0  0
   -6.1485   -3.1925    0.0000 N   0  0  0  0  0  0  0  0  0  0  0  0
    0.7145   -1.2375    0.0000 C   0  0  0  0  0  0  0  0  0  0  0  0
    0.7145   -0.4125    0.0000 C   0  0  0  0  0  0  0  0  0  0  0  0
   -0.7145   -1.2375    0.0000 C   0  0  0  0  0  0  0  0  0  0  0  0
    1.4289   -1.6500    0.0000 C   0  0  0  0  0  0  0  0  0  0  0  0
    1.4289    0.0000    0.0000 C   0  0  0  0  0  0  0  0  0  0  0  0
    2.1434   -1.2375    0.0000 C   0  0  0  0  0  0  0  0  0  0  0  0
    2.1434   -0.4125    0.0000 C   0  0  0  0  0  0  0  0  0  0  0  0
    0.0000    0.0000    0.0000 C   0  0  0  0  0  0  0  0  0  0  0  0
   -0.7145   -0.4125    0.0000 C   0  0  0  0  0  0  0  0  0  0  0  0
   -1.1517   -1.9371    0.0000 C   0  0  0  0  0  0  0  0  0  0  0  0
   -4.4496   -1.8220    0.0000 C   0  0  0  0  0  0  0  0  0  0  0  0
   -5.6615   -1.0647    0.0000 C   0  0  0  0  0  0  0  0  0  0  0  0
   -5.7113   -2.4928    0.0000 C   0  0  0  0  0  0  0  0  0  0  0  0
   -4.8868   -2.5216    0.0000 C   0  0  0  0  0  0  0  0  0  0  0  0
   -1.5390   -1.2663    0.0000 C   0  0  0  0  0  0  0  0  0  0  0  0
    1.4289   -2.4750    0.0000 C   0  0  0  0  0  0  0  0  0  0  0  0
   -2.4133   -2.6080    0.0000 C   0  0  0  0  0  0  0  0  0  0  0  0
   -2.3635   -1.1799    0.0000 C   0  0  0  0  0  0  0  0  0  0  0  0
   -3.2378   -2.5792    0.0000 C   0  0  0  0  0  0  0  0  0  0  0  0
   -3.1880   -1.1511    0.0000 C   0  0  0  0  0  0  0  0  0  0  0  0
    1.4289    0.8250    0.0000 C   0  0  0  0  0  0  0  0  0  0  0  0
    2.8579   -1.6500    0.0000 C   0  0  0  0  0  0  0  0  0  0  0  0
   -6.8657   -0.2215    0.0000 C   0  0  0  0  0  0  0  0  0  0  0  0
   -5.6871    0.4052    0.0000 C   0  0  0  0  0  0  0  0  0  0  0  0
   -5.8395   -3.9574    0.0000 C   0  0  0  0  0  0  0  0  0  0  0  0
   -6.9715   -3.2500    0.0000 C   0  0  0  0  0  0  0  0  0  0  0  0
   -7.0090    0.5910    0.0000 C   0  0  0  0  0  0  0  0  0  0  0  0
   -6.2806    0.9783    0.0000 C   0  0  0  0  0  0  0  0  0  0  0  0
   -6.4714   -4.4877    0.0000 C   0  0  0  0  0  0  0  0  0  0  0  0
   -7.1711   -4.0505    0.0000 C   0  0  0  0  0  0  0  0  0  0  0  0
  1  9  1  0  0  0  0
  1 11  1  0  0  0  0
  2 15  1  0  0  0  0
  3 18  1  0  0  0  0
  3 25  1  0  0  0  0
  3 26  1  0  0  0  0
  4 19  1  0  0  0  0
  4 27  1  0  0  0  0
  4 28  1  0  0  0  0
  5 19  2  0  0  0  0
  5 20  1  0  0  0  0
  6 20  2  0  0  0  0
  6 21  1  0  0  0  0
  7 20  1  0  0  0  0
  7 31  1  0  0  0  0
  7 32  1  0  0  0  0
  8 21  1  0  0  0  0
  8 33  1  0  0  0  0
  8 34  1  0  0  0  0
  9 10  2  0  0  0  0
  9 12  1  0  0  0  0
 10 13  1  0  0  0  0
 10 16  1  0  0  0  0
 11 17  1  0  0  0  0
 11 18  1  0  0  0  0
 11 23  1  0  0  0  0
 12 14  2  0  0  0  0
 12 24  1  0  0  0  0
 13 15  2  0  0  0  0
 13 29  1  0  0  0  0
 14 15  1  0  0  0  0
 14 30  1  0  0  0  0
 16 17  1  0  0  0  0
 19 22  1  0  0  0  0
 21 22  2  0  0  0  0
 25 27  1  0  0  0  0
 26 28  1  0  0  0  0
 31 35  1  0  0  0  0
 32 36  1  0  0  0  0
 33 37  1  0  0  0  0
 34 38  1  0  0  0  0
 35 36  1  0  0  0  0
 37 38  1  0  0  0  0
M  END
>  <Outcome>
Active

$$$$

  Mrv17100 11051912003D          
 Structure written by MMmdl.
 25 28  0  0  1  0            999 V2000
    5.4223    0.0000    0.0000 O   0  0  0  0  0  0  0  0  0  0  0  0
    3.2789   -0.4125    0.0000 N   0  0  0  0  0  0  0  0  0  0  0  0
   -0.1340    0.4125    0.0000 N   0  0  0  0  0  0  0  0  0  0  0  0
    4.7079    1.2375    0.0000 N   0  0  0  0  0  0  0  0  0  0  0  0
    6.1368    1.2375    0.0000 N   0  0  0  0  0  0  0  0  0  0  0  0
    2.5645    0.8250    0.0000 C   0  0  0  0  0  0  0  0  0  0  0  0
    2.5645    0.0000    0.0000 C   0  0  0  0  0  0  0  0  0  0  0  0
    1.8500    1.2375    0.0000 C   0  0  0  0  0  0  0  0  0  0  0  0
    1.1355    0.8250    0.0000 C   0  0  0  0  0  0  0  0  0  0  0  0
    1.1355    0.0000    0.0000 C   0  0  0  0  0  0  0  0  0  0  0  0
    3.2789    1.2375    0.0000 C   0  0  0  0  0  0  0  0  0  0  0  0
    1.8500   -0.4125    0.0000 C   0  0  0  0  0  0  0  0  0  0  0  0
    3.9934    0.8250    0.0000 C   0  0  0  0  0  0  0  0  0  0  0  0
    0.3509    1.0799    0.0000 C   0  0  0  0  0  0  0  0  0  0  0  0
    3.9934    0.0000    0.0000 C   0  0  0  0  0  0  0  0  0  0  0  0
    1.5771    2.1840    0.0000 C   0  0  0  0  0  0  0  0  0  0  0  0
    0.3509   -0.2549    0.0000 C   0  0  0  0  0  0  0  0  0  0  0  0
    0.1794    1.8869    0.0000 C   0  0  0  0  0  0  0  0  0  0  0  0
    0.7925    2.4389    0.0000 C   0  0  0  0  0  0  0  0  0  0  0  0
    3.2789   -1.2375    0.0000 C   0  0  0  0  0  0  0  0  0  0  0  0
    5.4223    0.8250    0.0000 C   0  0  0  0  0  0  0  0  0  0  0  0
    6.8513    0.8250    0.0000 C   0  0  0  0  0  0  0  0  0  0  0  0
    6.1368    2.0625    0.0000 C   0  0  0  0  0  0  0  0  0  0  0  0
    7.5658    1.2375    0.0000 C   0  0  0  0  0  0  0  0  0  0  0  0
    6.8513    2.4750    0.0000 C   0  0  0  0  0  0  0  0  0  0  0  0
  1 21  2  0  0  0  0
  2  7  1  0  0  0  0
  2 15  1  0  0  0  0
  2 20  1  0  0  0  0
  3 14  2  0  0  0  0
  3 17  1  0  0  0  0
  4 13  1  0  0  0  0
  4 21  1  0  0  0  0
  5 21  1  0  0  0  0
  5 22  1  0  0  0  0
  5 23  1  0  0  0  0
  6  7  1  0  0  0  0
  6  8  1  0  0  0  0
  6 11  1  0  0  0  0
  7 12  1  0  0  0  0
  8  9  2  0  0  0  0
  8 16  1  0  0  0  0
  9 10  1  0  0  0  0
  9 14  1  0  0  0  0
 10 12  1  0  0  0  0
 10 17  2  0  0  0  0
 11 13  1  0  0  0  0
 13 15  1  0  0  0  0
 14 18  1  0  0  0  0
 16 19  2  0  0  0  0
 18 19  1  0  0  0  0
 22 24  1  0  0  0  0
 23 25  1  0  0  0  0
M  END
>  <Outcome>
Active

$$$$

  Mrv17100 11051912003D          
 Structure written by MMmdl.
 19 20  0  0  1  0            999 V2000
    2.1434   -8.6625    0.0000 F   0  0  0  0  0  0  0  0  0  0  0  0
   -0.7145   -7.0125    0.0000 O   0  0  0  0  0  0  0  0  0  0  0  0
    1.4289   -4.9500    0.0000 N   0  0  0  0  0  0  0  0  0  0  0  0
    1.4289   -5.7750    0.0000 C   0  0  0  0  0  0  0  0  0  0  0  0
    0.7145   -7.0125    0.0000 C   0  0  0  0  0  0  0  0  0  0  0  0
    1.4289   -7.4250    0.0000 C   0  0  0  0  0  0  0  0  0  0  0  0
    0.7145   -6.1875    0.0000 C   0  0  0  0  0  0  0  0  0  0  0  0
    0.0000   -7.4250    0.0000 C   0  0  0  0  0  0  0  0  0  0  0  0
    2.1434   -6.1875    0.0000 C   0  0  0  0  0  0  0  0  0  0  0  0
    1.4289   -8.2500    0.0000 C   0  0  0  0  0  0  0  0  0  0  0  0
    2.1434   -7.0125    0.0000 C   0  0  0  0  0  0  0  0  0  0  0  0
    0.0000   -8.2500    0.0000 C   0  0  0  0  0  0  0  0  0  0  0  0
    0.7145   -8.6625    0.0000 C   0  0  0  0  0  0  0  0  0  0  0  0
    0.7145   -4.5375    0.0000 C   0  0  0  0  0  0  0  0  0  0  0  0
    2.1434   -4.5375    0.0000 C   0  0  0  0  0  0  0  0  0  0  0  0
    0.7145   -3.7125    0.0000 C   0  0  0  0  0  0  0  0  0  0  0  0
    2.1434   -3.7125    0.0000 C   0  0  0  0  0  0  0  0  0  0  0  0
    0.0000   -3.3000    0.0000 C   0  0  0  0  0  0  0  0  0  0  0  0
    2.8579   -3.3000    0.0000 C   0  0  0  0  0  0  0  0  0  0  0  0
  1 10  1  0  0  0  0
  2  8  1  0  0  0  0
  3  4  1  0  0  0  0
  3 14  1  0  0  0  0
  3 15  1  0  0  0  0
  4  7  1  0  0  0  0
  4  9  1  0  0  0  0
  5  6  2  0  0  0  0
  5  7  1  0  0  0  0
  5  8  1  0  0  0  0
  6 10  1  0  0  0  0
  6 11  1  0  0  0  0
  8 12  2  0  0  0  0
  9 11  1  0  0  0  0
 10 13  2  0  0  0  0
 12 13  1  0  0  0  0
 14 16  1  0  0  0  0
 15 17  1  0  0  0  0
 16 18  1  0  0  0  0
 17 19  1  0  0  0  0
M  END
>  <Outcome>
Active

$$$$

  Mrv17100 11051912003D          
 Structure written by MMmdl.
 21 21  0  0  1  0            999 V2000
    2.1434    1.2375    0.0000 O   0  0  0  0  0  0  0  0  0  0  0  0
   -2.8579   -0.8250    0.0000 N   0  0  0  0  0  0  0  0  0  0  0  0
   -1.4289    1.6500    0.0000 N   0  0  0  0  0  0  0  0  0  0  0  0
    0.7145    1.2375    0.0000 C   0  0  0  0  0  0  0  0  0  0  0  0
    1.4289    0.0000    0.0000 C   0  0  0  0  0  0  0  0  0  0  0  0
    1.4289    0.8250    0.0000 C   0  0  0  0  0  0  0  0  0  0  0  0
    0.7145    2.0625    0.0000 C   0  0  0  0  0  0  0  0  0  0  0  0
    2.1434   -0.4125    0.0000 C   0  0  0  0  0  0  0  0  0  0  0  0
    0.0000    0.0000    0.0000 C   0  0  0  0  0  0  0  0  0  0  0  0
    0.0000    0.8250    0.0000 C   0  0  0  0  0  0  0  0  0  0  0  0
    0.7145   -0.4125    0.0000 C   0  0  0  0  0  0  0  0  0  0  0  0
   -0.7145   -0.4125    0.0000 C   0  0  0  0  0  0  0  0  0  0  0  0
    0.7145    2.8875    0.0000 C   0  0  0  0  0  0  0  0  0  0  0  0
   -0.1105    2.0625    0.0000 C   0  0  0  0  0  0  0  0  0  0  0  0
    1.5395    2.0625    0.0000 C   0  0  0  0  0  0  0  0  0  0  0  0
    2.8579   -0.8250    0.0000 C   0  0  0  0  0  0  0  0  0  0  0  0
    1.7309   -1.1270    0.0000 C   0  0  0  0  0  0  0  0  0  0  0  0
    2.5559    0.3020    0.0000 C   0  0  0  0  0  0  0  0  0  0  0  0
   -1.4289    0.0000    0.0000 C   0  0  0  0  0  0  0  0  0  0  0  0
   -2.1434   -0.4125    0.0000 C   0  0  0  0  0  0  0  0  0  0  0  0
   -1.4289    0.8250    0.0000 C   0  0  0  0  0  0  0  0  0  0  0  0
  1  6  1  0  0  0  0
  2 20  3  0  0  0  0
  3 21  3  0  0  0  0
  4  6  2  0  0  0  0
  4  7  1  0  0  0  0
  4 10  1  0  0  0  0
  5  6  1  0  0  0  0
  5  8  1  0  0  0  0
  5 11  2  0  0  0  0
  7 13  1  0  0  0  0
  7 14  1  0  0  0  0
  7 15  1  0  0  0  0
  8 16  1  0  0  0  0
  8 17  1  0  0  0  0
  8 18  1  0  0  0  0
  9 10  2  0  0  0  0
  9 11  1  0  0  0  0
  9 12  1  0  0  0  0
 12 19  2  0  0  0  0
 19 20  1  0  0  0  0
 19 21  1  0  0  0  0
M  END
>  <Outcome>
Active

$$$$

  Mrv17100 11051912003D          
 Structure written by MMmdl.
 48 53  0  0  1  0            999 V2000
  -12.1460    0.4125    0.0000 O   0  0  0  0  0  0  0  0  0  0  0  0
    0.0000   -2.4750    0.0000 O   0  0  0  0  0  0  0  0  0  0  0  0
  -10.7171   -2.0625    0.0000 O   0  0  0  0  0  0  0  0  0  0  0  0
   -1.4289    0.0000    0.0000 O   0  0  0  0  0  0  0  0  0  0  0  0
  -11.4315   -0.8250    0.0000 N   0  0  0  0  0  0  0  0  0  0  0  0
   -0.7145   -1.2375    0.0000 N   0  0  0  0  0  0  0  0  0  0  0  0
   -8.5737   -0.8250    0.0000 N   0  3  0  0  0  0  0  0  0  0  0  0
   -3.5724   -1.2375    0.0000 N   0  3  0  0  0  0  0  0  0  0  0  0
  -12.8605   -1.6500    0.0000 C   0  0  0  0  0  0  0  0  0  0  0  0
    0.7145   -0.4125    0.0000 C   0  0  0  0  0  0  0  0  0  0  0  0
  -12.8605   -0.8250    0.0000 C   0  0  0  0  0  0  0  0  0  0  0  0
    0.7145   -1.2375    0.0000 C   0  0  0  0  0  0  0  0  0  0  0  0
  -12.1460   -2.0625    0.0000 C   0  0  0  0  0  0  0  0  0  0  0  0
    0.0000    0.0000    0.0000 C   0  0  0  0  0  0  0  0  0  0  0  0
  -12.1460   -0.4125    0.0000 C   0  0  0  0  0  0  0  0  0  0  0  0
    0.0000   -1.6500    0.0000 C   0  0  0  0  0  0  0  0  0  0  0  0
  -11.4315   -1.6500    0.0000 C   0  0  0  0  0  0  0  0  0  0  0  0
   -0.7145   -0.4125    0.0000 C   0  0  0  0  0  0  0  0  0  0  0  0
  -13.5749   -2.0625    0.0000 C   0  0  0  0  0  0  0  0  0  0  0  0
    1.4289    0.0000    0.0000 C   0  0  0  0  0  0  0  0  0  0  0  0
  -13.5749   -0.4125    0.0000 C   0  0  0  0  0  0  0  0  0  0  0  0
    1.4289   -1.6500    0.0000 C   0  0  0  0  0  0  0  0  0  0  0  0
  -12.1460   -2.8875    0.0000 C   0  0  0  0  0  0  0  0  0  0  0  0
    0.0000    0.8250    0.0000 C   0  0  0  0  0  0  0  0  0  0  0  0
  -14.2894   -1.6500    0.0000 C   0  0  0  0  0  0  0  0  0  0  0  0
    2.1434   -0.4125    0.0000 C   0  0  0  0  0  0  0  0  0  0  0  0
  -13.5749   -2.8875    0.0000 C   0  0  0  0  0  0  0  0  0  0  0  0
    1.4289    0.8250    0.0000 C   0  0  0  0  0  0  0  0  0  0  0  0
  -10.7171   -0.4125    0.0000 C   0  0  0  0  0  0  0  0  0  0  0  0
   -1.4289   -1.6500    0.0000 C   0  0  0  0  0  0  0  0  0  0  0  0
  -14.2894   -0.8250    0.0000 C   0  0  0  0  0  0  0  0  0  0  0  0
    2.1434   -1.2375    0.0000 C   0  0  0  0  0  0  0  0  0  0  0  0
  -12.8605   -3.3000    0.0000 C   0  0  0  0  0  0  0  0  0  0  0  0
    0.7145    1.2375    0.0000 C   0  0  0  0  0  0  0  0  0  0  0  0
  -10.0026   -0.8250    0.0000 C   0  0  0  0  0  0  0  0  0  0  0  0
   -2.1434   -1.2375    0.0000 C   0  0  0  0  0  0  0  0  0  0  0  0
   -9.2881   -0.4125    0.0000 C   0  0  0  0  0  0  0  0  0  0  0  0
   -2.8579   -1.6500    0.0000 C   0  0  0  0  0  0  0  0  0  0  0  0
   -7.8592   -1.2375    0.0000 C   0  0  0  0  0  0  0  0  0  0  0  0
   -4.2868   -0.8250    0.0000 C   0  0  0  0  0  0  0  0  0  0  0  0
   -8.9862   -1.5395    0.0000 C   0  0  0  0  0  0  0  0  0  0  0  0
   -8.1612   -0.1105    0.0000 C   0  0  0  0  0  0  0  0  0  0  0  0
   -3.9849   -1.9520    0.0000 C   0  0  0  0  0  0  0  0  0  0  0  0
   -3.1599   -0.5230    0.0000 C   0  0  0  0  0  0  0  0  0  0  0  0
   -7.1447   -0.8250    0.0000 C   0  0  0  0  0  0  0  0  0  0  0  0
   -5.0013   -1.2375    0.0000 C   0  0  0  0  0  0  0  0  0  0  0  0
   -6.4302   -1.2375    0.0000 C   0  0  0  0  0  0  0  0  0  0  0  0
   -5.7158   -0.8250    0.0000 C   0  0  0  0  0  0  0  0  0  0  0  0
  1 15  2  0  0  0  0
  2 16  2  0  0  0  0
  3 17  2  0  0  0  0
  4 18  2  0  0  0  0
  5 15  1  0  0  0  0
  5 17  1  0  0  0  0
  5 29  1  0  0  0  0
  6 16  1  0  0  0  0
  6 18  1  0  0  0  0
  6 30  1  0  0  0  0
  7 37  1  0  0  0  0
  7 39  1  0  0  0  0
  7 41  1  0  0  0  0
  7 42  1  0  0  0  0
  8 38  1  0  0  0  0
  8 40  1  0  0  0  0
  8 43  1  0  0  0  0
  8 44  1  0  0  0  0
  9 11  2  0  0  0  0
  9 13  1  0  0  0  0
  9 19  1  0  0  0  0
 10 12  2  0  0  0  0
 10 14  1  0  0  0  0
 10 20  1  0  0  0  0
 11 15  1  0  0  0  0
 11 21  1  0  0  0  0
 12 16  1  0  0  0  0
 12 22  1  0  0  0  0
 13 17  1  0  0  0  0
 13 23  2  0  0  0  0
 14 18  1  0  0  0  0
 14 24  2  0  0  0  0
 19 25  2  0  0  0  0
 19 27  1  0  0  0  0
 20 26  2  0  0  0  0
 20 28  1  0  0  0  0
 21 31  2  0  0  0  0
 22 32  2  0  0  0  0
 23 33  1  0  0  0  0
 24 34  1  0  0  0  0
 25 31  1  0  0  0  0
 26 32  1  0  0  0  0
 27 33  2  0  0  0  0
 28 34  2  0  0  0  0
 29 35  1  0  0  0  0
 30 36  1  0  0  0  0
 35 37  1  0  0  0  0
 36 38  1  0  0  0  0
 39 45  1  0  0  0  0
 40 46  1  0  0  0  0
 45 47  1  0  0  0  0
 46 48  1  0  0  0  0
 47 48  1  0  0  0  0
M  CHG  2   7   1   8   1
M  END
>  <Outcome>
Active

$$$$

  Mrv17100 11051912003D          
 Structure written by MMmdl.
 18 20  0  0  1  0            999 V2000
    1.3556   -0.1271    0.0000 S   0  0  0  0  0  0  0  0  0  0  0  0
   -0.1435    2.1904    0.0000 S   0  0  0  0  0  0  0  0  0  0  0  0
    2.1563   -1.3600    0.0000 S   0  0  0  0  0  0  0  0  0  0  0  0
    2.0701    1.1104    0.0000 N   0  0  0  0  0  0  0  0  0  0  0  0
    1.3556    2.3479    0.0000 N   0  0  0  0  0  0  0  0  0  0  0  0
    2.8237   -0.2040    0.0000 N   0  0  0  0  0  0  0  0  0  0  0  0
    3.3758   -0.8171    0.0000 N   0  0  0  0  0  0  0  0  0  0  0  0
    3.2988   -2.2852    0.0000 N   0  0  0  0  0  0  0  0  0  0  0  0
    0.6411    1.1104    0.0000 C   0  0  0  0  0  0  0  0  0  0  0  0
    1.3556    0.6979    0.0000 C   0  0  0  0  0  0  0  0  0  0  0  0
    0.6411    1.9354    0.0000 C   0  0  0  0  0  0  0  0  0  0  0  0
    2.0701   -0.5396    0.0000 C   0  0  0  0  0  0  0  0  0  0  0  0
   -0.1435    0.8555    0.0000 C   0  0  0  0  0  0  0  0  0  0  0  0
   -0.6284    1.5229    0.0000 C   0  0  0  0  0  0  0  0  0  0  0  0
    2.9633   -1.5316    0.0000 C   0  0  0  0  0  0  0  0  0  0  0  0
    2.0701    1.9354    0.0000 C   0  0  0  0  0  0  0  0  0  0  0  0
   -1.4534    1.5229    0.0000 C   0  0  0  0  0  0  0  0  0  0  0  0
   -1.8659    0.8085    0.0000 C   0  0  0  0  0  0  0  0  0  0  0  0
  1 10  1  0  0  0  0
  1 12  1  0  0  0  0
  2 11  1  0  0  0  0
  2 14  1  0  0  0  0
  3 12  1  0  0  0  0
  3 15  1  0  0  0  0
  4 10  1  0  0  0  0
  4 16  2  0  0  0  0
  5 11  2  0  0  0  0
  5 16  1  0  0  0  0
  6  7  1  0  0  0  0
  6 12  2  0  0  0  0
  7 15  2  0  0  0  0
  8 15  1  0  0  0  0
  9 10  2  0  0  0  0
  9 11  1  0  0  0  0
  9 13  1  0  0  0  0
 13 14  2  0  0  0  0
 14 17  1  0  0  0  0
 17 18  1  0  0  0  0
M  END
>  <Outcome>
Active

$$$$

  Mrv17100 11051912003D          
 Structure written by MMmdl.
 17 18  0  0  1  0            999 V2000
    0.7145   -6.1875    0.0000 Cl  0  0  0  0  0  0  0  0  0  0  0  0
    1.4289   -1.6500    0.0000 N   0  0  0  0  0  0  0  0  0  0  0  0
    0.0000   -1.6500    0.0000 N   0  0  0  0  0  0  0  0  0  0  0  0
   -0.7145   -2.8875    0.0000 N   0  0  0  0  0  0  0  0  0  0  0  0
    0.7145   -0.4125    0.0000 N   0  0  0  0  0  0  0  0  0  0  0  0
    0.7145   -2.8875    0.0000 C   0  0  0  0  0  0  0  0  0  0  0  0
    1.4289   -2.4750    0.0000 C   0  0  0  0  0  0  0  0  0  0  0  0
    0.7145   -3.7125    0.0000 C   0  0  0  0  0  0  0  0  0  0  0  0
    0.0000   -2.4750    0.0000 C   0  0  0  0  0  0  0  0  0  0  0  0
    0.7145   -1.2375    0.0000 C   0  0  0  0  0  0  0  0  0  0  0  0
    1.4289   -4.1250    0.0000 C   0  0  0  0  0  0  0  0  0  0  0  0
    0.0000   -4.1250    0.0000 C   0  0  0  0  0  0  0  0  0  0  0  0
    2.1434   -2.8875    0.0000 C   0  0  0  0  0  0  0  0  0  0  0  0
    0.7145   -5.3625    0.0000 C   0  0  0  0  0  0  0  0  0  0  0  0
    1.4289   -4.9500    0.0000 C   0  0  0  0  0  0  0  0  0  0  0  0
    0.0000   -4.9500    0.0000 C   0  0  0  0  0  0  0  0  0  0  0  0
    2.1434   -3.7125    0.0000 C   0  0  0  0  0  0  0  0  0  0  0  0
  1 14  1  0  0  0  0
  2  7  2  0  0  0  0
  2 10  1  0  0  0  0
  3  9  1  0  0  0  0
  3 10  2  0  0  0  0
  4  9  1  0  0  0  0
  5 10  1  0  0  0  0
  6  7  1  0  0  0  0
  6  8  1  0  0  0  0
  6  9  2  0  0  0  0
  7 13  1  0  0  0  0
  8 11  2  0  0  0  0
  8 12  1  0  0  0  0
 11 15  1  0  0  0  0
 12 16  2  0  0  0  0
 13 17  1  0  0  0  0
 14 15  2  0  0  0  0
 14 16  1  0  0  0  0
M  END
>  <Outcome>
Active

$$$$

  Mrv17100 11051912003D          
 Structure written by MMmdl.
 20 21  0  0  1  0            999 V2000
    5.0013    2.0625    0.0000 Cl  0  0  0  0  0  0  0  0  0  0  0  0
    4.2868   -4.1250    0.0000 Cl  0  0  0  0  0  0  0  0  0  0  0  0
    2.8579   -4.9500    0.0000 Cl  0  0  0  0  0  0  0  0  0  0  0  0
    6.4302    1.2375    0.0000 Cl  0  0  0  0  0  0  0  0  0  0  0  0
    4.2868   -1.6500    0.0000 O   0  0  0  0  0  0  0  0  0  0  0  0
    2.8579   -1.6500    0.0000 N   0  0  0  0  0  0  0  0  0  0  0  0
    3.5724   -0.4125    0.0000 N   0  0  0  0  0  0  0  0  0  0  0  0
    2.8579   -2.4750    0.0000 C   0  0  0  0  0  0  0  0  0  0  0  0
    4.2868    0.0000    0.0000 C   0  0  0  0  0  0  0  0  0  0  0  0
    5.0013    1.2375    0.0000 C   0  0  0  0  0  0  0  0  0  0  0  0
    3.5724   -3.7125    0.0000 C   0  0  0  0  0  0  0  0  0  0  0  0
    3.5724   -1.2375    0.0000 C   0  0  0  0  0  0  0  0  0  0  0  0
    2.8579   -4.1250    0.0000 C   0  0  0  0  0  0  0  0  0  0  0  0
    5.7158    0.8250    0.0000 C   0  0  0  0  0  0  0  0  0  0  0  0
    4.2868    0.8250    0.0000 C   0  0  0  0  0  0  0  0  0  0  0  0
    3.5724   -2.8875    0.0000 C   0  0  0  0  0  0  0  0  0  0  0  0
    2.1434   -2.8875    0.0000 C   0  0  0  0  0  0  0  0  0  0  0  0
    5.0013   -0.4125    0.0000 C   0  0  0  0  0  0  0  0  0  0  0  0
    2.1434   -3.7125    0.0000 C   0  0  0  0  0  0  0  0  0  0  0  0
    5.7158    0.0000    0.0000 C   0  0  0  0  0  0  0  0  0  0  0  0
  1 10  1  0  0  0  0
  2 11  1  0  0  0  0
  3 13  1  0  0  0  0
  4 14  1  0  0  0  0
  5 12  2  0  0  0  0
  6  8  1  0  0  0  0
  6 12  1  0  0  0  0
  7  9  1  0  0  0  0
  7 12  1  0  0  0  0
  8 16  2  0  0  0  0
  8 17  1  0  0  0  0
  9 15  2  0  0  0  0
  9 18  1  0  0  0  0
 10 14  2  0  0  0  0
 10 15  1  0  0  0  0
 11 13  2  0  0  0  0
 11 16  1  0  0  0  0
 13 19  1  0  0  0  0
 14 20  1  0  0  0  0
 17 19  2  0  0  0  0
 18 20  2  0  0  0  0
M  END
>  <Outcome>
Active

$$$$

  Mrv17100 11051912003D          
 Structure written by MMmdl.
 25 29  0  0  1  0            999 V2000
   -3.2693   -1.3783    0.0000 O   0  0  0  0  0  0  0  0  0  0  0  0
   -3.9543   -2.5241    0.0000 O   0  0  0  0  0  0  0  0  0  0  0  0
    2.2010   -3.5038    0.0000 O   0  0  0  0  0  0  0  0  0  0  0  0
    3.0477   -2.0876    0.0000 O   0  0  0  0  0  0  0  0  0  0  0  0
   -0.2737   -3.4662    0.0000 N   0  3  0  0  0  0  0  0  0  0  0  0
   -0.6753   -2.7455    0.0000 C   0  0  0  0  0  0  0  0  0  0  0  0
   -1.5002   -2.7330    0.0000 C   0  0  0  0  0  0  0  0  0  0  0  0
   -1.9235   -3.4411    0.0000 C   0  0  0  0  0  0  0  0  0  0  0  0
    0.9745   -2.7706    0.0000 C   0  0  0  0  0  0  0  0  0  0  0  0
    0.5730   -2.0500    0.0000 C   0  0  0  0  0  0  0  0  0  0  0  0
   -0.2520   -2.0374    0.0000 C   0  0  0  0  0  0  0  0  0  0  0  0
    0.5512   -3.4787    0.0000 C   0  0  0  0  0  0  0  0  0  0  0  0
   -2.7267   -1.9998    0.0000 C   0  0  0  0  0  0  0  0  0  0  0  0
   -1.9018   -2.0123    0.0000 C   0  0  0  0  0  0  0  0  0  0  0  0
   -3.1500   -2.7079    0.0000 C   0  0  0  0  0  0  0  0  0  0  0  0
    1.7994   -2.7832    0.0000 C   0  0  0  0  0  0  0  0  0  0  0  0
   -2.7484   -3.4285    0.0000 C   0  0  0  0  0  0  0  0  0  0  0  0
   -0.6970   -4.1743    0.0000 C   0  0  0  0  0  0  0  0  0  0  0  0
   -1.5219   -4.1618    0.0000 C   0  0  0  0  0  0  0  0  0  0  0  0
    2.2228   -2.0750    0.0000 C   0  0  0  0  0  0  0  0  0  0  0  0
    0.9963   -1.3418    0.0000 C   0  0  0  0  0  0  0  0  0  0  0  0
    1.8212   -1.3544    0.0000 C   0  0  0  0  0  0  0  0  0  0  0  0
   -4.0280   -1.7024    0.0000 C   0  0  0  0  0  0  0  0  0  0  0  0
    3.0259   -3.5164    0.0000 C   0  0  0  0  0  0  0  0  0  0  0  0
    3.4710   -1.3795    0.0000 C   0  0  0  0  0  0  0  0  0  0  0  0
  1 13  1  0  0  0  0
  1 23  1  0  0  0  0
  2 15  1  0  0  0  0
  2 23  1  0  0  0  0
  3 16  1  0  0  0  0
  3 24  1  0  0  0  0
  4 20  1  0  0  0  0
  4 25  1  0  0  0  0
  5  6  2  0  0  0  0
  5 12  1  0  0  0  0
  5 18  1  0  0  0  0
  6  7  1  0  0  0  0
  6 11  1  0  0  0  0
  7  8  2  0  0  0  0
  7 14  1  0  0  0  0
  8 17  1  0  0  0  0
  8 19  1  0  0  0  0
  9 10  1  0  0  0  0
  9 12  2  0  0  0  0
  9 16  1  0  0  0  0
 10 11  2  0  0  0  0
 10 21  1  0  0  0  0
 13 14  2  0  0  0  0
 13 15  1  0  0  0  0
 15 17  2  0  0  0  0
 16 20  2  0  0  0  0
 18 19  1  0  0  0  0
 20 22  1  0  0  0  0
 21 22  2  0  0  0  0
M  CHG  1   5   1
M  END
>  <Outcome>
Active

$$$$

  Mrv17100 11051912003D          
 Structure written by MMmdl.
 26 29  0  0  1  0            999 V2000
    2.1773   -3.6216    0.0000 O   0  0  0  0  0  0  0  0  0  0  0  0
   -2.6835   -0.5034    0.0000 O   0  0  0  0  0  0  0  0  0  0  0  0
    3.2575   -2.3743    0.0000 O   0  0  0  0  0  0  0  0  0  0  0  0
   -3.7637   -1.7507    0.0000 O   0  0  0  0  0  0  0  0  0  0  0  0
   -0.2531   -3.1539    0.0000 N   0  3  0  0  0  0  0  0  0  0  0  0
   -0.5231   -2.3743    0.0000 C   0  0  0  0  0  0  0  0  0  0  0  0
   -1.3333   -2.2184    0.0000 C   0  0  0  0  0  0  0  0  0  0  0  0
    1.0971   -2.6861    0.0000 C   0  0  0  0  0  0  0  0  0  0  0  0
    0.8271   -1.9066    0.0000 C   0  0  0  0  0  0  0  0  0  0  0  0
   -1.8734   -2.8421    0.0000 C   0  0  0  0  0  0  0  0  0  0  0  0
    0.0169   -1.7507    0.0000 C   0  0  0  0  0  0  0  0  0  0  0  0
    0.5570   -3.3098    0.0000 C   0  0  0  0  0  0  0  0  0  0  0  0
    1.9073   -2.8421    0.0000 C   0  0  0  0  0  0  0  0  0  0  0  0
   -1.6033   -1.4389    0.0000 C   0  0  0  0  0  0  0  0  0  0  0  0
   -0.7932   -3.7775    0.0000 C   0  0  0  0  0  0  0  0  0  0  0  0
   -2.4135   -1.2829    0.0000 C   0  0  0  0  0  0  0  0  0  0  0  0
   -1.6033   -3.6216    0.0000 C   0  0  0  0  0  0  0  0  0  0  0  0
    2.4473   -2.2184    0.0000 C   0  0  0  0  0  0  0  0  0  0  0  0
   -2.6835   -2.6861    0.0000 C   0  0  0  0  0  0  0  0  0  0  0  0
   -2.9535   -1.9066    0.0000 C   0  0  0  0  0  0  0  0  0  0  0  0
    1.3672   -1.2829    0.0000 C   0  0  0  0  0  0  0  0  0  0  0  0
    2.1773   -1.4389    0.0000 C   0  0  0  0  0  0  0  0  0  0  0  0
    2.9874   -3.7775    0.0000 C   0  0  0  0  0  0  0  0  0  0  0  0
   -3.4936   -0.3475    0.0000 C   0  0  0  0  0  0  0  0  0  0  0  0
    3.7976   -1.7507    0.0000 C   0  0  0  0  0  0  0  0  0  0  0  0
   -4.3038   -2.3743    0.0000 C   0  0  0  0  0  0  0  0  0  0  0  0
  1 13  1  0  0  0  0
  1 23  1  0  0  0  0
  2 16  1  0  0  0  0
  2 24  1  0  0  0  0
  3 18  1  0  0  0  0
  3 25  1  0  0  0  0
  4 20  1  0  0  0  0
  4 26  1  0  0  0  0
  5  6  2  0  0  0  0
  5 12  1  0  0  0  0
  5 15  1  0  0  0  0
  6  7  1  0  0  0  0
  6 11  1  0  0  0  0
  7 10  2  0  0  0  0
  7 14  1  0  0  0  0
  8  9  1  0  0  0  0
  8 12  2  0  0  0  0
  8 13  1  0  0  0  0
  9 11  2  0  0  0  0
  9 21  1  0  0  0  0
 10 17  1  0  0  0  0
 10 19  1  0  0  0  0
 13 18  2  0  0  0  0
 14 16  2  0  0  0  0
 15 17  1  0  0  0  0
 16 20  1  0  0  0  0
 18 22  1  0  0  0  0
 19 20  2  0  0  0  0
 21 22  2  0  0  0  0
M  CHG  1   5   1
M  END
>  <Outcome>
Active

$$$$

  Mrv17100 11051912003D          
 Structure written by MMmdl.
 22 22  0  0  1  0            999 V2000
    1.4289    2.4750    0.0000 O   0  0  0  0  0  0  0  0  0  0  0  0
    0.7145    6.1875    0.0000 O   0  0  0  0  0  0  0  0  0  0  0  0
    2.1434    7.0125    0.0000 O   0  0  0  0  0  0  0  0  0  0  0  0
    0.7145   -1.2375    0.0000 N   0  0  0  0  0  0  0  0  0  0  0  0
    2.1434    6.1875    0.0000 N   0  0  0  0  0  0  0  0  0  0  0  0
    0.7145    1.2375    0.0000 C   0  0  0  0  0  0  0  0  0  0  0  0
    0.7145    2.0625    0.0000 C   0  0  0  0  0  0  0  0  0  0  0  0
    0.0000    2.4750    0.0000 C   0  0  0  0  0  0  0  0  0  0  0  0
    0.7145   -0.4125    0.0000 C   0  0  0  0  0  0  0  0  0  0  0  0
    1.4289    0.8250    0.0000 C   0  0  0  0  0  0  0  0  0  0  0  0
    0.0000    0.8250    0.0000 C   0  0  0  0  0  0  0  0  0  0  0  0
    1.4289    0.0000    0.0000 C   0  0  0  0  0  0  0  0  0  0  0  0
    0.0000    0.0000    0.0000 C   0  0  0  0  0  0  0  0  0  0  0  0
    0.0000    3.3000    0.0000 C   0  0  0  0  0  0  0  0  0  0  0  0
    0.7145    3.7125    0.0000 C   0  0  0  0  0  0  0  0  0  0  0  0
   -0.7145    2.0625    0.0000 C   0  0  0  0  0  0  0  0  0  0  0  0
    0.7145    4.5375    0.0000 C   0  0  0  0  0  0  0  0  0  0  0  0
    1.4289    4.9500    0.0000 C   0  0  0  0  0  0  0  0  0  0  0  0
    1.4289   -1.6500    0.0000 C   0  0  0  0  0  0  0  0  0  0  0  0
    0.0000   -1.6500    0.0000 C   0  0  0  0  0  0  0  0  0  0  0  0
    1.4289    5.7750    0.0000 C   0  0  0  0  0  0  0  0  0  0  0  0
    1.4289    3.3000    0.0000 C   0  0  0  0  0  0  0  0  0  0  0  0
  1  7  2  0  0  0  0
  2 21  2  0  0  0  0
  3  5  1  0  0  0  0
  4  9  1  0  0  0  0
  4 19  1  0  0  0  0
  4 20  1  0  0  0  0
  5 21  1  0  0  0  0
  6  7  1  0  0  0  0
  6 10  2  0  0  0  0
  6 11  1  0  0  0  0
  7  8  1  0  0  0  0
  8 14  1  0  0  0  0
  8 16  1  0  0  0  0
  9 12  2  0  0  0  0
  9 13  1  0  0  0  0
 10 12  1  0  0  0  0
 11 13  2  0  0  0  0
 14 15  2  0  0  0  0
 15 17  1  0  0  0  0
 15 22  1  0  0  0  0
 17 18  2  0  0  0  0
 18 21  1  0  0  0  0
M  END
>  <Outcome>
Active

$$$$

  Mrv17100 11051912003D          
 Structure written by MMmdl.
 14 15  0  0  1  0            999 V2000
    3.2329   -6.0783    0.0000 Cl  0  0  0  0  0  0  0  0  0  0  0  0
    2.7041   -1.7840    0.0000 N   0  0  0  0  0  0  0  0  0  0  0  0
    2.9341   -3.2361    0.0000 N   0  0  0  0  0  0  0  0  0  0  0  0
    1.6242   -2.5687    0.0000 N   0  0  0  0  0  0  0  0  0  0  0  0
    1.3693   -1.7840    0.0000 N   0  0  0  0  0  0  0  0  0  0  0  0
    2.0367   -0.4741    0.0000 N   0  0  0  0  0  0  0  0  0  0  0  0
    2.4492   -2.5687    0.0000 C   0  0  0  0  0  0  0  0  0  0  0  0
    2.0367   -1.2991    0.0000 C   0  0  0  0  0  0  0  0  0  0  0  0
    2.5986   -3.9898    0.0000 C   0  0  0  0  0  0  0  0  0  0  0  0
    3.0835   -4.6572    0.0000 C   0  0  0  0  0  0  0  0  0  0  0  0
    1.7781   -4.0760    0.0000 C   0  0  0  0  0  0  0  0  0  0  0  0
    2.7479   -5.4109    0.0000 C   0  0  0  0  0  0  0  0  0  0  0  0
    1.4425   -4.8297    0.0000 C   0  0  0  0  0  0  0  0  0  0  0  0
    1.9275   -5.4971    0.0000 C   0  0  0  0  0  0  0  0  0  0  0  0
  1 12  1  0  0  0  0
  2  7  2  0  0  0  0
  2  8  1  0  0  0  0
  3  7  1  0  0  0  0
  3  9  1  0  0  0  0
  4  5  1  0  0  0  0
  4  7  1  0  0  0  0
  5  8  2  0  0  0  0
  6  8  1  0  0  0  0
  9 10  2  0  0  0  0
  9 11  1  0  0  0  0
 10 12  1  0  0  0  0
 11 13  2  0  0  0  0
 12 14  2  0  0  0  0
 13 14  1  0  0  0  0
M  END
>  <Outcome>
Active

$$$$

  Mrv17100 11051912003D          
 Structure written by MMmdl.
 19 21  0  0  1  0            999 V2000
    0.0000   -2.4750    0.0000 O   0  0  0  0  0  0  0  0  0  0  0  0
    2.8579   -1.6500    0.0000 O   0  0  0  0  0  0  0  0  0  0  0  0
    0.0000    0.0000    0.0000 N   0  0  0  0  0  0  0  0  0  0  0  0
    0.7145   -1.2375    0.0000 C   0  0  0  0  0  0  0  0  0  0  0  0
    0.7145   -0.4125    0.0000 C   0  0  0  0  0  0  0  0  0  0  0  0
   -0.7145   -0.4125    0.0000 C   0  0  0  0  0  0  0  0  0  0  0  0
    0.0000   -1.6500    0.0000 C   0  0  0  0  0  0  0  0  0  0  0  0
   -0.7145   -1.2375    0.0000 C   0  0  0  0  0  0  0  0  0  0  0  0
    1.4289   -1.6500    0.0000 C   0  0  0  0  0  0  0  0  0  0  0  0
   -1.4289    0.0000    0.0000 C   0  0  0  0  0  0  0  0  0  0  0  0
    1.4289    0.0000    0.0000 C   0  0  0  0  0  0  0  0  0  0  0  0
    2.1434   -1.2375    0.0000 C   0  0  0  0  0  0  0  0  0  0  0  0
    2.1434   -0.4125    0.0000 C   0  0  0  0  0  0  0  0  0  0  0  0
   -2.1434   -0.4125    0.0000 C   0  0  0  0  0  0  0  0  0  0  0  0
   -1.4289    0.8250    0.0000 C   0  0  0  0  0  0  0  0  0  0  0  0
   -2.8579    0.0000    0.0000 C   0  0  0  0  0  0  0  0  0  0  0  0
   -2.1434    1.2375    0.0000 C   0  0  0  0  0  0  0  0  0  0  0  0
   -2.8579    0.8250    0.0000 C   0  0  0  0  0  0  0  0  0  0  0  0
    3.5724   -1.2375    0.0000 C   0  0  0  0  0  0  0  0  0  0  0  0
  1  7  2  0  0  0  0
  2 12  1  0  0  0  0
  2 19  1  0  0  0  0
  3  5  1  0  0  0  0
  3  6  1  0  0  0  0
  4  5  2  0  0  0  0
  4  7  1  0  0  0  0
  4  9  1  0  0  0  0
  5 11  1  0  0  0  0
  6  8  2  0  0  0  0
  6 10  1  0  0  0  0
  7  8  1  0  0  0  0
  9 12  2  0  0  0  0
 10 14  2  0  0  0  0
 10 15  1  0  0  0  0
 11 13  2  0  0  0  0
 12 13  1  0  0  0  0
 14 16  1  0  0  0  0
 15 17  2  0  0  0  0
 16 18  2  0  0  0  0
 17 18  1  0  0  0  0
M  END
>  <Outcome>
Active

$$$$

  Mrv17100 11051912003D          
 Structure written by MMmdl.
 22 25  0  0  1  0            999 V2000
    0.1420   -1.4041    0.0000 O   0  0  0  0  0  0  0  0  0  0  0  0
    1.5709   -2.2291    0.0000 N   0  0  0  0  0  0  0  0  0  0  0  0
   -2.0014   -3.4666    0.0000 N   0  0  0  0  0  0  0  0  0  0  0  0
    0.8565   -2.6416    0.0000 C   0  0  0  0  0  0  0  0  0  0  0  0
    0.1420   -2.2291    0.0000 C   0  0  0  0  0  0  0  0  0  0  0  0
   -0.5725   -2.6416    0.0000 C   0  0  0  0  0  0  0  0  0  0  0  0
   -1.2869   -2.2291    0.0000 C   0  0  0  0  0  0  0  0  0  0  0  0
    1.5709   -3.8791    0.0000 C   0  0  0  0  0  0  0  0  0  0  0  0
    0.8565   -3.4666    0.0000 C   0  0  0  0  0  0  0  0  0  0  0  0
    2.2854   -3.4666    0.0000 C   0  0  0  0  0  0  0  0  0  0  0  0
   -2.0014   -2.6416    0.0000 C   0  0  0  0  0  0  0  0  0  0  0  0
    2.2854   -2.6416    0.0000 C   0  0  0  0  0  0  0  0  0  0  0  0
    1.4334   -2.7791    0.0000 C   0  0  0  0  0  0  0  0  0  0  0  0
    1.4334   -3.3291    0.0000 C   0  0  0  0  0  0  0  0  0  0  0  0
   -0.5725   -3.4666    0.0000 C   0  0  0  0  0  0  0  0  0  0  0  0
   -1.2869   -1.4041    0.0000 C   0  0  0  0  0  0  0  0  0  0  0  0
   -1.2869   -3.8791    0.0000 C   0  0  0  0  0  0  0  0  0  0  0  0
   -2.7159   -2.2291    0.0000 C   0  0  0  0  0  0  0  0  0  0  0  0
    2.9999   -3.8791    0.0000 C   0  0  0  0  0  0  0  0  0  0  0  0
   -2.0014   -0.9916    0.0000 C   0  0  0  0  0  0  0  0  0  0  0  0
   -2.7159   -1.4041    0.0000 C   0  0  0  0  0  0  0  0  0  0  0  0
    3.7143   -3.4666    0.0000 C   0  0  0  0  0  0  0  0  0  0  0  0
  1  5  1  0  0  0  0
  2  4  1  0  0  0  0
  2 12  1  0  0  0  0
  2 13  1  0  0  0  0
  3 11  2  0  0  0  0
  3 17  1  0  0  0  0
  4  5  1  0  0  0  0
  4  9  1  0  0  0  0
  5  6  1  0  0  0  0
  6  7  2  0  0  0  0
  6 15  1  0  0  0  0
  7 11  1  0  0  0  0
  7 16  1  0  0  0  0
  8  9  1  0  0  0  0
  8 10  1  0  0  0  0
  8 14  1  0  0  0  0
 10 12  1  0  0  0  0
 10 19  1  0  0  0  0
 11 18  1  0  0  0  0
 13 14  1  0  0  0  0
 15 17  2  0  0  0  0
 16 20  2  0  0  0  0
 18 21  2  0  0  0  0
 19 22  1  0  0  0  0
 20 21  1  0  0  0  0
M  END
>  <Outcome>
Active

$$$$

  Mrv17100 11051912003D          
 Structure written by MMmdl.
 22 25  0  0  1  0            999 V2000
    0.1420   -1.4041    0.0000 O   0  0  0  0  0  0  0  0  0  0  0  0
    1.5709   -2.2291    0.0000 N   0  0  0  0  0  0  0  0  0  0  0  0
   -2.0014   -3.4666    0.0000 N   0  0  0  0  0  0  0  0  0  0  0  0
    0.8565   -2.6416    0.0000 C   0  0  0  0  0  0  0  0  0  0  0  0
    0.1420   -2.2291    0.0000 C   0  0  0  0  0  0  0  0  0  0  0  0
   -0.5725   -2.6416    0.0000 C   0  0  0  0  0  0  0  0  0  0  0  0
   -1.2869   -2.2291    0.0000 C   0  0  0  0  0  0  0  0  0  0  0  0
    1.5709   -3.8791    0.0000 C   0  0  0  0  0  0  0  0  0  0  0  0
    0.8565   -3.4666    0.0000 C   0  0  0  0  0  0  0  0  0  0  0  0
    2.2854   -3.4666    0.0000 C   0  0  0  0  0  0  0  0  0  0  0  0
   -2.0014   -2.6416    0.0000 C   0  0  0  0  0  0  0  0  0  0  0  0
    2.2854   -2.6416    0.0000 C   0  0  0  0  0  0  0  0  0  0  0  0
    1.4334   -2.7791    0.0000 C   0  0  0  0  0  0  0  0  0  0  0  0
    1.4334   -3.3291    0.0000 C   0  0  0  0  0  0  0  0  0  0  0  0
   -0.5725   -3.4666    0.0000 C   0  0  0  0  0  0  0  0  0  0  0  0
   -1.2869   -1.4041    0.0000 C   0  0  0  0  0  0  0  0  0  0  0  0
   -1.2869   -3.8791    0.0000 C   0  0  0  0  0  0  0  0  0  0  0  0
   -2.7159   -2.2291    0.0000 C   0  0  0  0  0  0  0  0  0  0  0  0
    2.9999   -3.8791    0.0000 C   0  0  0  0  0  0  0  0  0  0  0  0
   -2.0014   -0.9916    0.0000 C   0  0  0  0  0  0  0  0  0  0  0  0
   -2.7159   -1.4041    0.0000 C   0  0  0  0  0  0  0  0  0  0  0  0
    3.7143   -3.4666    0.0000 C   0  0  0  0  0  0  0  0  0  0  0  0
  1  5  1  0  0  0  0
  2  4  1  0  0  0  0
  2 12  1  0  0  0  0
  2 13  1  0  0  0  0
  3 11  2  0  0  0  0
  3 17  1  0  0  0  0
  4  5  1  0  0  0  0
  4  9  1  0  0  0  0
  5  6  1  0  0  0  0
  6  7  2  0  0  0  0
  6 15  1  0  0  0  0
  7 11  1  0  0  0  0
  7 16  1  0  0  0  0
  8  9  1  0  0  0  0
  8 10  1  0  0  0  0
  8 14  1  0  0  0  0
 10 12  1  0  0  0  0
 10 19  1  0  0  0  0
 11 18  1  0  0  0  0
 13 14  1  0  0  0  0
 15 17  2  0  0  0  0
 16 20  2  0  0  0  0
 18 21  2  0  0  0  0
 19 22  2  0  0  0  0
 20 21  1  0  0  0  0
M  END
>  <Outcome>
Active

$$$$

  Mrv17100 11051912003D          
 Structure written by MMmdl.
 28 31  0  0  1  0            999 V2000
    0.7145   -1.2375    0.0000 S   0  0  0  0  0  0  0  0  0  0  0  0
    0.0000   -4.1250    0.0000 O   0  0  0  0  0  0  0  0  0  0  0  0
    0.7145   -2.8875    0.0000 N   0  0  0  0  0  0  0  0  0  0  0  0
   -2.1434   -1.2375    0.0000 N   0  0  0  0  0  0  0  0  0  0  0  0
    3.5724   -1.2375    0.0000 N   0  0  0  0  0  0  0  0  0  0  0  0
    0.0000   -2.4750    0.0000 C   0  0  0  0  0  0  0  0  0  0  0  0
    1.4289   -2.4750    0.0000 C   0  0  0  0  0  0  0  0  0  0  0  0
    1.4289   -1.6500    0.0000 C   0  0  0  0  0  0  0  0  0  0  0  0
    0.0000   -1.6500    0.0000 C   0  0  0  0  0  0  0  0  0  0  0  0
    0.7145   -3.7125    0.0000 C   0  0  0  0  0  0  0  0  0  0  0  0
   -0.7145   -2.8875    0.0000 C   0  0  0  0  0  0  0  0  0  0  0  0
    2.1434   -2.8875    0.0000 C   0  0  0  0  0  0  0  0  0  0  0  0
    2.1434   -1.2375    0.0000 C   0  0  0  0  0  0  0  0  0  0  0  0
   -0.7145   -1.2375    0.0000 C   0  0  0  0  0  0  0  0  0  0  0  0
   -1.4289   -1.6500    0.0000 C   0  0  0  0  0  0  0  0  0  0  0  0
    2.8579   -1.6500    0.0000 C   0  0  0  0  0  0  0  0  0  0  0  0
    1.4289   -4.1250    0.0000 C   0  0  0  0  0  0  0  0  0  0  0  0
   -1.4289   -2.4750    0.0000 C   0  0  0  0  0  0  0  0  0  0  0  0
    2.8579   -2.4750    0.0000 C   0  0  0  0  0  0  0  0  0  0  0  0
    2.1434   -3.7125    0.0000 C   0  0  0  0  0  0  0  0  0  0  0  0
    1.4289   -4.9500    0.0000 C   0  0  0  0  0  0  0  0  0  0  0  0
    2.8579   -4.1250    0.0000 C   0  0  0  0  0  0  0  0  0  0  0  0
    2.1434   -5.3625    0.0000 C   0  0  0  0  0  0  0  0  0  0  0  0
    2.8579   -4.9500    0.0000 C   0  0  0  0  0  0  0  0  0  0  0  0
   -2.8579   -1.6500    0.0000 C   0  0  0  0  0  0  0  0  0  0  0  0
   -2.1434   -0.4125    0.0000 C   0  0  0  0  0  0  0  0  0  0  0  0
    4.2868   -1.6500    0.0000 C   0  0  0  0  0  0  0  0  0  0  0  0
    3.5724   -0.4125    0.0000 C   0  0  0  0  0  0  0  0  0  0  0  0
  1  8  1  0  0  0  0
  1  9  1  0  0  0  0
  2 10  2  0  0  0  0
  3  6  1  0  0  0  0
  3  7  1  0  0  0  0
  3 10  1  0  0  0  0
  4 15  1  0  0  0  0
  4 25  1  0  0  0  0
  4 26  1  0  0  0  0
  5 16  1  0  0  0  0
  5 27  1  0  0  0  0
  5 28  1  0  0  0  0
  6  9  2  0  0  0  0
  6 11  1  0  0  0  0
  7  8  2  0  0  0  0
  7 12  1  0  0  0  0
  8 13  1  0  0  0  0
  9 14  1  0  0  0  0
 10 17  1  0  0  0  0
 11 18  2  0  0  0  0
 12 19  2  0  0  0  0
 13 16  2  0  0  0  0
 14 15  2  0  0  0  0
 15 18  1  0  0  0  0
 16 19  1  0  0  0  0
 17 20  2  0  0  0  0
 17 21  1  0  0  0  0
 20 22  1  0  0  0  0
 21 23  2  0  0  0  0
 22 24  2  0  0  0  0
 23 24  1  0  0  0  0
M  END
>  <Outcome>
Active

$$$$

  Mrv17100 11051912003D          
 Structure written by MMmdl.
 17 19  0  0  1  0            999 V2000
    0.0000   -2.4750    0.0000 O   0  0  0  0  0  0  0  0  0  0  0  0
    0.0000    0.0000    0.0000 N   0  0  0  0  0  0  0  0  0  0  0  0
    0.7145   -1.2375    0.0000 C   0  0  0  0  0  0  0  0  0  0  0  0
    0.7145   -0.4125    0.0000 C   0  0  0  0  0  0  0  0  0  0  0  0
   -0.7145   -0.4125    0.0000 C   0  0  0  0  0  0  0  0  0  0  0  0
    0.0000   -1.6500    0.0000 C   0  0  0  0  0  0  0  0  0  0  0  0
   -0.7145   -1.2375    0.0000 C   0  0  0  0  0  0  0  0  0  0  0  0
   -1.4289    0.0000    0.0000 C   0  0  0  0  0  0  0  0  0  0  0  0
    1.4289   -1.6500    0.0000 C   0  0  0  0  0  0  0  0  0  0  0  0
    1.4289    0.0000    0.0000 C   0  0  0  0  0  0  0  0  0  0  0  0
   -2.1434   -0.4125    0.0000 C   0  0  0  0  0  0  0  0  0  0  0  0
   -1.4289    0.8250    0.0000 C   0  0  0  0  0  0  0  0  0  0  0  0
    2.1434   -1.2375    0.0000 C   0  0  0  0  0  0  0  0  0  0  0  0
    2.1434   -0.4125    0.0000 C   0  0  0  0  0  0  0  0  0  0  0  0
   -2.8579    0.0000    0.0000 C   0  0  0  0  0  0  0  0  0  0  0  0
   -2.1434    1.2375    0.0000 C   0  0  0  0  0  0  0  0  0  0  0  0
   -2.8579    0.8250    0.0000 C   0  0  0  0  0  0  0  0  0  0  0  0
  1  6  2  0  0  0  0
  2  4  1  0  0  0  0
  2  5  1  0  0  0  0
  3  4  2  0  0  0  0
  3  6  1  0  0  0  0
  3  9  1  0  0  0  0
  4 10  1  0  0  0  0
  5  7  2  0  0  0  0
  5  8  1  0  0  0  0
  6  7  1  0  0  0  0
  8 11  2  0  0  0  0
  8 12  1  0  0  0  0
  9 13  2  0  0  0  0
 10 14  2  0  0  0  0
 11 15  1  0  0  0  0
 12 16  2  0  0  0  0
 13 14  1  0  0  0  0
 15 17  2  0  0  0  0
 16 17  1  0  0  0  0
M  END
>  <Outcome>
Active

$$$$

  Mrv17100 11051912003D          
 Structure written by MMmdl.
 17 18  0  0  1  0            999 V2000
   -1.4289   -1.6500    0.0000 O   0  0  0  0  0  0  0  0  0  0  0  0
    0.0000   -2.4750    0.0000 N   0  0  0  0  0  0  0  0  0  0  0  0
   -3.5724   -2.8875    0.0000 C   0  0  0  0  0  0  0  0  0  0  0  0
   -2.1434   -2.8875    0.0000 C   0  0  0  0  0  0  0  0  0  0  0  0
   -3.5724   -3.7125    0.0000 C   0  0  0  0  0  0  0  0  0  0  0  0
   -2.8579   -2.4750    0.0000 C   0  0  0  0  0  0  0  0  0  0  0  0
   -1.4289   -2.4750    0.0000 C   0  0  0  0  0  0  0  0  0  0  0  0
   -2.1434   -3.7125    0.0000 C   0  0  0  0  0  0  0  0  0  0  0  0
   -2.8579   -4.1250    0.0000 C   0  0  0  0  0  0  0  0  0  0  0  0
   -4.2868   -2.4750    0.0000 C   0  0  0  0  0  0  0  0  0  0  0  0
   -4.2868   -4.1250    0.0000 C   0  0  0  0  0  0  0  0  0  0  0  0
   -0.7145   -2.8875    0.0000 C   0  0  0  0  0  0  0  0  0  0  0  0
   -5.0013   -2.8875    0.0000 C   0  0  0  0  0  0  0  0  0  0  0  0
   -5.0013   -3.7125    0.0000 C   0  0  0  0  0  0  0  0  0  0  0  0
    0.7145   -2.8875    0.0000 C   0  0  0  0  0  0  0  0  0  0  0  0
    1.4289   -2.4750    0.0000 C   0  0  0  0  0  0  0  0  0  0  0  0
    0.7145   -3.7125    0.0000 C   0  0  0  0  0  0  0  0  0  0  0  0
  1  7  1  0  0  0  0
  2 12  1  0  0  0  0
  2 15  1  0  0  0  0
  3  5  1  0  0  0  0
  3  6  2  0  0  0  0
  3 10  1  0  0  0  0
  4  6  1  0  0  0  0
  4  7  1  0  0  0  0
  4  8  2  0  0  0  0
  5  9  2  0  0  0  0
  5 11  1  0  0  0  0
  7 12  1  0  0  0  0
  8  9  1  0  0  0  0
 10 13  2  0  0  0  0
 11 14  2  0  0  0  0
 13 14  1  0  0  0  0
 15 16  1  0  0  0  0
 15 17  1  0  0  0  0
M  END
>  <Outcome>
Active

$$$$

  Mrv17100 11051912003D          
 Structure written by MMmdl.
 26 28  0  0  1  0            999 V2000
    1.4289   -3.3000    0.0000 F   0  0  0  0  0  0  0  0  0  0  0  0
    2.2539   -2.4750    0.0000 F   0  0  0  0  0  0  0  0  0  0  0  0
    0.6039   -2.4750    0.0000 F   0  0  0  0  0  0  0  0  0  0  0  0
   -2.1434   -2.0625    0.0000 F   0  0  0  0  0  0  0  0  0  0  0  0
   -1.8414   -0.9355    0.0000 F   0  0  0  0  0  0  0  0  0  0  0  0
   -1.0164   -2.3645    0.0000 F   0  0  0  0  0  0  0  0  0  0  0  0
    0.7145    1.2375    0.0000 O   0  0  0  0  0  0  0  0  0  0  0  0
    0.0000   -1.6500    0.0000 N   0  0  0  0  0  0  0  0  0  0  0  0
   -0.7145    2.0625    0.0000 N   0  0  0  0  0  0  0  0  0  0  0  0
    0.7145   -1.2375    0.0000 C   0  0  0  0  0  0  0  0  0  0  0  0
    0.7145   -0.4125    0.0000 C   0  0  0  0  0  0  0  0  0  0  0  0
    0.0000    0.0000    0.0000 C   0  0  0  0  0  0  0  0  0  0  0  0
    1.4289   -1.6500    0.0000 C   0  0  0  0  0  0  0  0  0  0  0  0
   -0.7145   -1.2375    0.0000 C   0  0  0  0  0  0  0  0  0  0  0  0
   -0.7145   -0.4125    0.0000 C   0  0  0  0  0  0  0  0  0  0  0  0
    1.4289   -2.4750    0.0000 C   0  0  0  0  0  0  0  0  0  0  0  0
    0.0000    0.8250    0.0000 C   0  0  0  0  0  0  0  0  0  0  0  0
   -1.4289   -1.6500    0.0000 C   0  0  0  0  0  0  0  0  0  0  0  0
    1.4289    0.0000    0.0000 C   0  0  0  0  0  0  0  0  0  0  0  0
    2.1434   -1.2375    0.0000 C   0  0  0  0  0  0  0  0  0  0  0  0
    2.1434   -0.4125    0.0000 C   0  0  0  0  0  0  0  0  0  0  0  0
   -0.7145    1.2375    0.0000 C   0  0  0  0  0  0  0  0  0  0  0  0
   -1.4289    0.8250    0.0000 C   0  0  0  0  0  0  0  0  0  0  0  0
   -1.4289    2.4750    0.0000 C   0  0  0  0  0  0  0  0  0  0  0  0
   -2.1434    1.2375    0.0000 C   0  0  0  0  0  0  0  0  0  0  0  0
   -2.1434    2.0625    0.0000 C   0  0  0  0  0  0  0  0  0  0  0  0
  1 16  1  0  0  0  0
  2 16  1  0  0  0  0
  3 16  1  0  0  0  0
  4 18  1  0  0  0  0
  5 18  1  0  0  0  0
  6 18  1  0  0  0  0
  7 17  1  0  0  0  0
  8 10  2  0  0  0  0
  8 14  1  0  0  0  0
  9 22  1  0  0  0  0
  9 24  1  0  0  0  0
 10 11  1  0  0  0  0
 10 13  1  0  0  0  0
 11 12  2  0  0  0  0
 11 19  1  0  0  0  0
 12 15  1  0  0  0  0
 12 17  1  0  0  0  0
 13 16  1  0  0  0  0
 13 20  2  0  0  0  0
 14 15  2  0  0  0  0
 14 18  1  0  0  0  0
 17 22  1  0  0  0  0
 19 21  2  0  0  0  0
 20 21  1  0  0  0  0
 22 23  1  0  0  0  0
 23 25  1  0  0  0  0
 24 26  1  0  0  0  0
 25 26  1  0  0  0  0
M  END
>  <Outcome>
Active

$$$$

  Mrv17100 11051912003D          
 Structure written by MMmdl.
 21 25  0  0  1  0            999 V2000
    2.7565   -1.7895    0.0000 O   0  0  0  0  0  0  0  0  0  0  0  0
    1.6005   -2.4570    0.0000 O   0  0  0  0  0  0  0  0  0  0  0  0
    0.7145    1.2375    0.0000 N   0  0  0  0  0  0  0  0  0  0  0  0
    2.1434   -0.4125    0.0000 C   0  0  0  0  0  0  0  0  0  0  0  0
    1.4289    0.0000    0.0000 C   0  0  0  0  0  0  0  0  0  0  0  0
    2.1434   -1.2375    0.0000 C   0  0  0  0  0  0  0  0  0  0  0  0
    1.4289    0.8250    0.0000 C   0  0  0  0  0  0  0  0  0  0  0  0
    2.8579    0.0000    0.0000 C   0  0  0  0  0  0  0  0  0  0  0  0
    0.7145   -0.4125    0.0000 C   0  0  0  0  0  0  0  0  0  0  0  0
    1.4289   -1.6500    0.0000 C   0  0  0  0  0  0  0  0  0  0  0  0
    2.8579    0.8250    0.0000 C   0  0  0  0  0  0  0  0  0  0  0  0
    0.7145   -1.2375    0.0000 C   0  0  0  0  0  0  0  0  0  0  0  0
    2.1434    1.2375    0.0000 C   0  0  0  0  0  0  0  0  0  0  0  0
    0.0000    0.0000    0.0000 C   0  0  0  0  0  0  0  0  0  0  0  0
    3.5724   -0.4125    0.0000 C   0  0  0  0  0  0  0  0  0  0  0  0
    0.0000    0.8250    0.0000 C   0  0  0  0  0  0  0  0  0  0  0  0
    2.4209   -2.5432    0.0000 C   0  0  0  0  0  0  0  0  0  0  0  0
    3.5724    1.2375    0.0000 C   0  0  0  0  0  0  0  0  0  0  0  0
    4.2868    0.0000    0.0000 C   0  0  0  0  0  0  0  0  0  0  0  0
    4.2868    0.8250    0.0000 C   0  0  0  0  0  0  0  0  0  0  0  0
    0.7145    2.0625    0.0000 C   0  0  0  0  0  0  0  0  0  0  0  0
  1  6  1  0  0  0  0
  1 17  1  0  0  0  0
  2 10  1  0  0  0  0
  2 17  1  0  0  0  0
  3  7  1  0  0  0  0
  3 16  1  0  0  0  0
  3 21  1  0  0  0  0
  4  5  2  0  0  0  0
  4  6  1  0  0  0  0
  4  8  1  0  0  0  0
  5  7  1  0  0  0  0
  5  9  1  0  0  0  0
  6 10  2  0  0  0  0
  7 13  1  0  0  0  0
  8 11  2  0  0  0  0
  8 15  1  0  0  0  0
  9 12  2  0  0  0  0
  9 14  1  0  0  0  0
 10 12  1  0  0  0  0
 11 13  1  0  0  0  0
 11 18  1  0  0  0  0
 14 16  1  0  0  0  0
 15 19  2  0  0  0  0
 18 20  2  0  0  0  0
 19 20  1  0  0  0  0
M  END
>  <Outcome>
Active

$$$$

  Mrv17100 11051912003D          
 Structure written by MMmdl.
 34 38  0  0  1  0            999 V2000
    1.8097   -4.6024    0.0000 F   0  0  0  0  0  0  0  0  0  0  0  0
   -4.3409   -7.1282    0.0000 O   0  0  0  0  0  0  0  0  0  0  0  0
   -0.1435   -1.3654    0.0000 N   0  0  0  0  0  0  0  0  0  0  0  0
   -0.1435   -0.0305    0.0000 N   0  0  0  0  0  0  0  0  0  0  0  0
   -1.4534   -0.6979    0.0000 N   0  0  0  0  0  0  0  0  0  0  0  0
   -2.6909   -2.8414    0.0000 N   0  0  0  0  0  0  0  0  0  0  0  0
    0.6411   -1.1104    0.0000 C   0  0  0  0  0  0  0  0  0  0  0  0
   -0.6284   -0.6979    0.0000 C   0  0  0  0  0  0  0  0  0  0  0  0
    0.6411   -0.2854    0.0000 C   0  0  0  0  0  0  0  0  0  0  0  0
   -0.3984   -2.1500    0.0000 C   0  0  0  0  0  0  0  0  0  0  0  0
    1.3556   -1.5229    0.0000 C   0  0  0  0  0  0  0  0  0  0  0  0
    1.3556    0.1271    0.0000 C   0  0  0  0  0  0  0  0  0  0  0  0
    0.1536   -2.7631    0.0000 C   0  0  0  0  0  0  0  0  0  0  0  0
   -1.8659   -1.4124    0.0000 C   0  0  0  0  0  0  0  0  0  0  0  0
    2.0701   -1.1104    0.0000 C   0  0  0  0  0  0  0  0  0  0  0  0
    2.0701   -0.2854    0.0000 C   0  0  0  0  0  0  0  0  0  0  0  0
   -2.6909   -1.4124    0.0000 C   0  0  0  0  0  0  0  0  0  0  0  0
   -1.4534   -2.1269    0.0000 C   0  0  0  0  0  0  0  0  0  0  0  0
    0.9606   -2.5916    0.0000 C   0  0  0  0  0  0  0  0  0  0  0  0
   -0.1014   -3.5477    0.0000 C   0  0  0  0  0  0  0  0  0  0  0  0
   -3.1034   -2.1269    0.0000 C   0  0  0  0  0  0  0  0  0  0  0  0
   -1.8659   -2.8414    0.0000 C   0  0  0  0  0  0  0  0  0  0  0  0
    1.5126   -3.2047    0.0000 C   0  0  0  0  0  0  0  0  0  0  0  0
    0.4507   -4.1608    0.0000 C   0  0  0  0  0  0  0  0  0  0  0  0
    1.2577   -3.9893    0.0000 C   0  0  0  0  0  0  0  0  0  0  0  0
   -3.1034   -3.5558    0.0000 C   0  0  0  0  0  0  0  0  0  0  0  0
   -3.1034   -4.9848    0.0000 C   0  0  0  0  0  0  0  0  0  0  0  0
   -2.6909   -4.2703    0.0000 C   0  0  0  0  0  0  0  0  0  0  0  0
   -2.6909   -5.6992    0.0000 C   0  0  0  0  0  0  0  0  0  0  0  0
   -3.9284   -4.9848    0.0000 C   0  0  0  0  0  0  0  0  0  0  0  0
   -3.9284   -6.4137    0.0000 C   0  0  0  0  0  0  0  0  0  0  0  0
   -3.1034   -6.4137    0.0000 C   0  0  0  0  0  0  0  0  0  0  0  0
   -4.3409   -5.6992    0.0000 C   0  0  0  0  0  0  0  0  0  0  0  0
   -5.1659   -7.1282    0.0000 C   0  0  0  0  0  0  0  0  0  0  0  0
  1 25  1  0  0  0  0
  2 31  1  0  0  0  0
  2 34  1  0  0  0  0
  3  7  1  0  0  0  0
  3  8  1  0  0  0  0
  3 10  1  0  0  0  0
  4  8  2  0  0  0  0
  4  9  1  0  0  0  0
  5  8  1  0  0  0  0
  5 14  1  0  0  0  0
  6 21  1  0  0  0  0
  6 22  1  0  0  0  0
  6 26  1  0  0  0  0
  7  9  2  0  0  0  0
  7 11  1  0  0  0  0
  9 12  1  0  0  0  0
 10 13  1  0  0  0  0
 11 15  2  0  0  0  0
 12 16  2  0  0  0  0
 13 19  2  0  0  0  0
 13 20  1  0  0  0  0
 14 17  1  0  0  0  0
 14 18  1  0  0  0  0
 15 16  1  0  0  0  0
 17 21  1  0  0  0  0
 18 22  1  0  0  0  0
 19 23  1  0  0  0  0
 20 24  2  0  0  0  0
 23 25  2  0  0  0  0
 24 25  1  0  0  0  0
 26 28  1  0  0  0  0
 27 28  1  0  0  0  0
 27 29  2  0  0  0  0
 27 30  1  0  0  0  0
 29 32  1  0  0  0  0
 30 33  2  0  0  0  0
 31 32  2  0  0  0  0
 31 33  1  0  0  0  0
M  END
>  <Outcome>
Active

$$$$

  Mrv17100 11051912003D          
 Structure written by MMmdl.
 12 13  0  0  1  0            999 V2000
    2.8579    0.0000    0.0000 Cl  0  0  0  0  0  0  0  0  0  0  0  0
    0.0000    0.0000    0.0000 N   0  0  0  0  0  0  0  0  0  0  0  0
    0.0000   -2.4750    0.0000 N   0  0  0  0  0  0  0  0  0  0  0  0
    0.7145   -1.2375    0.0000 C   0  0  0  0  0  0  0  0  0  0  0  0
    0.7145   -0.4125    0.0000 C   0  0  0  0  0  0  0  0  0  0  0  0
    0.0000   -1.6500    0.0000 C   0  0  0  0  0  0  0  0  0  0  0  0
    1.4289    0.0000    0.0000 C   0  0  0  0  0  0  0  0  0  0  0  0
    1.4289   -1.6500    0.0000 C   0  0  0  0  0  0  0  0  0  0  0  0
    2.1434   -0.4125    0.0000 C   0  0  0  0  0  0  0  0  0  0  0  0
    2.1434   -1.2375    0.0000 C   0  0  0  0  0  0  0  0  0  0  0  0
   -0.7145   -1.2375    0.0000 C   0  0  0  0  0  0  0  0  0  0  0  0
   -0.7145   -0.4125    0.0000 C   0  0  0  0  0  0  0  0  0  0  0  0
  1  9  1  0  0  0  0
  2  5  2  0  0  0  0
  2 12  1  0  0  0  0
  3  6  1  0  0  0  0
  4  5  1  0  0  0  0
  4  6  2  0  0  0  0
  4  8  1  0  0  0  0
  5  7  1  0  0  0  0
  6 11  1  0  0  0  0
  7  9  2  0  0  0  0
  8 10  2  0  0  0  0
  9 10  1  0  0  0  0
 11 12  2  0  0  0  0
M  END
>  <Outcome>
Active

$$$$

  Mrv17100 11051912003D          
 Structure written by MMmdl.
 52 56  0  0  1  0            999 V2000
    0.7767   -1.0204    0.0000 O   0  0  0  0  0  0  0  0  0  0  0  0
    8.0684   -0.9708    0.0000 O   0  0  0  0  0  0  0  0  0  0  0  0
    4.4473   -4.6414    0.0000 O   0  0  0  0  0  0  0  0  0  0  0  0
    4.4320    3.6195    0.0000 O   0  0  0  0  0  0  0  0  0  0  0  0
    1.5537    2.0835    0.0000 O   0  0  0  0  0  0  0  0  0  0  0  0
    1.3434   -3.8644    0.0000 O   0  0  0  0  0  0  0  0  0  0  0  0
    7.2914   -4.0747    0.0000 O   0  0  0  0  0  0  0  0  0  0  0  0
    7.5017    1.8732    0.0000 O   0  0  0  0  0  0  0  0  0  0  0  0
    0.3388    1.9470    0.0000 O   0  0  0  0  0  0  0  0  0  0  0  0
    8.5063   -3.9382    0.0000 O   0  0  0  0  0  0  0  0  0  0  0  0
    1.4800   -5.0793    0.0000 O   0  0  0  0  0  0  0  0  0  0  0  0
    7.3651    3.0881    0.0000 O   0  0  0  0  0  0  0  0  0  0  0  0
    0.3157   -0.3362    0.0000 C   0  0  0  0  0  0  0  0  0  0  0  0
    8.5294   -1.6550    0.0000 C   0  0  0  0  0  0  0  0  0  0  0  0
    3.7632   -5.1025    0.0000 C   0  0  0  0  0  0  0  0  0  0  0  0
    5.0819    3.1113    0.0000 C   0  0  0  0  0  0  0  0  0  0  0  0
    0.2685   -1.6703    0.0000 C   0  0  0  0  0  0  0  0  0  0  0  0
    8.5766   -0.3209    0.0000 C   0  0  0  0  0  0  0  0  0  0  0  0
    3.7479    3.1584    0.0000 C   0  0  0  0  0  0  0  0  0  0  0  0
    5.0972   -5.1496    0.0000 C   0  0  0  0  0  0  0  0  0  0  0  0
    0.5938    0.7513    0.0000 C   0  0  0  0  0  0  0  0  0  0  0  0
    8.2513   -2.7425    0.0000 C   0  0  0  0  0  0  0  0  0  0  0  0
    2.6757   -4.8244    0.0000 C   0  0  0  0  0  0  0  0  0  0  0  0
    6.1694    2.8332    0.0000 C   0  0  0  0  0  0  0  0  0  0  0  0
   -0.4774   -0.5633    0.0000 C   0  0  0  0  0  0  0  0  0  0  0  0
    9.3225   -1.4279    0.0000 C   0  0  0  0  0  0  0  0  0  0  0  0
    3.9902   -5.8956    0.0000 C   0  0  0  0  0  0  0  0  0  0  0  0
    4.7994    2.3361    0.0000 C   0  0  0  0  0  0  0  0  0  0  0  0
   -0.5066   -1.3878    0.0000 C   0  0  0  0  0  0  0  0  0  0  0  0
    9.3517   -0.6034    0.0000 C   0  0  0  0  0  0  0  0  0  0  0  0
    3.9749    2.3653    0.0000 C   0  0  0  0  0  0  0  0  0  0  0  0
    4.8147   -5.9247    0.0000 C   0  0  0  0  0  0  0  0  0  0  0  0
    0.4800   -2.4677    0.0000 C   0  0  0  0  0  0  0  0  0  0  0  0
    8.3651    0.4765    0.0000 C   0  0  0  0  0  0  0  0  0  0  0  0
    2.9504    2.9470    0.0000 C   0  0  0  0  0  0  0  0  0  0  0  0
    5.8947   -4.9382    0.0000 C   0  0  0  0  0  0  0  0  0  0  0  0
    1.0081    1.4647    0.0000 C   0  0  0  0  0  0  0  0  0  0  0  0
    7.8370   -3.4559    0.0000 C   0  0  0  0  0  0  0  0  0  0  0  0
    1.9623   -4.4100    0.0000 C   0  0  0  0  0  0  0  0  0  0  0  0
    6.8828    2.4188    0.0000 C   0  0  0  0  0  0  0  0  0  0  0  0
    0.8429   -3.2086    0.0000 C   0  0  0  0  0  0  0  0  0  0  0  0
    2.2096    2.5840    0.0000 C   0  0  0  0  0  0  0  0  0  0  0  0
    8.0022    1.2174    0.0000 C   0  0  0  0  0  0  0  0  0  0  0  0
    6.6356   -4.5752    0.0000 C   0  0  0  0  0  0  0  0  0  0  0  0
   -0.1698    1.0636    0.0000 C   0  0  0  0  0  0  0  0  0  0  0  0
    9.0149   -3.0548    0.0000 C   0  0  0  0  0  0  0  0  0  0  0  0
    2.3633   -5.5880    0.0000 C   0  0  0  0  0  0  0  0  0  0  0  0
    6.4818    3.5968    0.0000 C   0  0  0  0  0  0  0  0  0  0  0  0
    0.1412   -3.6424    0.0000 C   0  0  0  0  0  0  0  0  0  0  0  0
    1.7757    3.2857    0.0000 C   0  0  0  0  0  0  0  0  0  0  0  0
    8.7039    1.6512    0.0000 C   0  0  0  0  0  0  0  0  0  0  0  0
    7.0694   -5.2769    0.0000 C   0  0  0  0  0  0  0  0  0  0  0  0
  1 13  1  0  0  0  0
  1 17  1  0  0  0  0
  2 14  1  0  0  0  0
  2 18  1  0  0  0  0
  3 15  1  0  0  0  0
  3 20  1  0  0  0  0
  4 16  1  0  0  0  0
  4 19  1  0  0  0  0
  5 37  1  0  0  0  0
  5 42  1  0  0  0  0
  6 39  1  0  0  0  0
  6 41  1  0  0  0  0
  7 38  1  0  0  0  0
  7 44  1  0  0  0  0
  8 40  1  0  0  0  0
  8 43  1  0  0  0  0
  9 37  2  0  0  0  0
 10 38  2  0  0  0  0
 11 39  2  0  0  0  0
 12 40  2  0  0  0  0
 13 21  1  0  0  0  0
 13 25  1  0  0  0  0
 14 22  1  0  0  0  0
 14 26  1  0  0  0  0
 15 23  1  0  0  0  0
 15 27  1  0  0  0  0
 16 24  1  0  0  0  0
 16 28  1  0  0  0  0
 17 29  1  0  0  0  0
 17 33  1  0  0  0  0
 18 30  1  0  0  0  0
 18 34  1  0  0  0  0
 19 31  1  0  0  0  0
 19 35  1  0  0  0  0
 20 32  1  0  0  0  0
 20 36  1  0  0  0  0
 21 37  1  0  0  0  0
 21 45  1  0  0  0  0
 22 38  1  0  0  0  0
 22 46  1  0  0  0  0
 23 39  1  0  0  0  0
 23 47  1  0  0  0  0
 24 40  1  0  0  0  0
 24 48  1  0  0  0  0
 25 29  1  0  0  0  0
 26 30  1  0  0  0  0
 27 32  1  0  0  0  0
 28 31  1  0  0  0  0
 33 41  1  0  0  0  0
 34 43  1  0  0  0  0
 35 42  1  0  0  0  0
 36 44  1  0  0  0  0
 41 49  1  0  0  0  0
 42 50  1  0  0  0  0
 43 51  1  0  0  0  0
 44 52  1  0  0  0  0
M  END
>  <Outcome>
Active

$$$$

  Mrv17100 11051912003D          
 Structure written by MMmdl.
 22 24  0  0  1  0            999 V2000
   -1.4289   -3.3000    0.0000 N   0  0  0  0  0  0  0  0  0  0  0  0
    0.7145   -2.0625    0.0000 N   0  0  0  0  0  0  0  0  0  0  0  0
    2.8579   -2.4750    0.0000 N   0  0  0  0  0  0  0  0  0  0  0  0
   -0.7145   -2.0625    0.0000 C   0  0  0  0  0  0  0  0  0  0  0  0
   -1.4289   -2.4750    0.0000 C   0  0  0  0  0  0  0  0  0  0  0  0
    0.0000   -2.4750    0.0000 C   0  0  0  0  0  0  0  0  0  0  0  0
   -0.7145   -3.7125    0.0000 C   0  0  0  0  0  0  0  0  0  0  0  0
    0.0000   -3.3000    0.0000 C   0  0  0  0  0  0  0  0  0  0  0  0
   -0.7145   -4.5375    0.0000 C   0  0  0  0  0  0  0  0  0  0  0  0
   -0.7145   -1.2375    0.0000 C   0  0  0  0  0  0  0  0  0  0  0  0
   -2.1434   -2.0625    0.0000 C   0  0  0  0  0  0  0  0  0  0  0  0
   -1.4289   -0.8250    0.0000 C   0  0  0  0  0  0  0  0  0  0  0  0
   -2.1434   -1.2375    0.0000 C   0  0  0  0  0  0  0  0  0  0  0  0
    0.0000   -4.9500    0.0000 C   0  0  0  0  0  0  0  0  0  0  0  0
   -1.4289   -4.9500    0.0000 C   0  0  0  0  0  0  0  0  0  0  0  0
    1.4289   -2.4750    0.0000 C   0  0  0  0  0  0  0  0  0  0  0  0
    0.0000   -5.7750    0.0000 C   0  0  0  0  0  0  0  0  0  0  0  0
   -1.4289   -5.7750    0.0000 C   0  0  0  0  0  0  0  0  0  0  0  0
   -0.7145   -6.1875    0.0000 C   0  0  0  0  0  0  0  0  0  0  0  0
    2.1434   -2.0625    0.0000 C   0  0  0  0  0  0  0  0  0  0  0  0
    3.5724   -2.0625    0.0000 C   0  0  0  0  0  0  0  0  0  0  0  0
    2.8579   -3.3000    0.0000 C   0  0  0  0  0  0  0  0  0  0  0  0
  1  5  2  0  0  0  0
  1  7  1  0  0  0  0
  2  6  1  0  0  0  0
  2 16  1  0  0  0  0
  3 20  1  0  0  0  0
  3 21  1  0  0  0  0
  3 22  1  0  0  0  0
  4  5  1  0  0  0  0
  4  6  2  0  0  0  0
  4 10  1  0  0  0  0
  5 11  1  0  0  0  0
  6  8  1  0  0  0  0
  7  8  2  0  0  0  0
  7  9  1  0  0  0  0
  9 14  2  0  0  0  0
  9 15  1  0  0  0  0
 10 12  2  0  0  0  0
 11 13  2  0  0  0  0
 12 13  1  0  0  0  0
 14 17  1  0  0  0  0
 15 18  2  0  0  0  0
 16 20  1  0  0  0  0
 17 19  2  0  0  0  0
 18 19  1  0  0  0  0
M  END
>  <Outcome>
Active

$$$$

  Mrv17100 11051912003D          
 Structure written by MMmdl.
 25 27  0  0  1  0            999 V2000
   -5.0013  -11.1375    0.0000 Cl  0  0  0  0  0  0  0  0  0  0  0  0
   -0.7145   -4.5375    0.0000 O   0  0  0  0  0  0  0  0  0  0  0  0
   -5.7158   -7.4250    0.0000 N   0  0  0  0  0  0  0  0  0  0  0  0
   -6.4302   -8.6625    0.0000 N   0  0  0  0  0  0  0  0  0  0  0  0
   -5.0013   -8.6625    0.0000 N   0  0  0  0  0  0  0  0  0  0  0  0
   -5.0013   -4.5375    0.0000 N   0  0  0  0  0  0  0  0  0  0  0  0
   -3.5724   -4.5375    0.0000 N   0  0  0  0  0  0  0  0  0  0  0  0
   -5.0013   -7.0125    0.0000 C   0  0  0  0  0  0  0  0  0  0  0  0
   -5.0013   -6.1875    0.0000 C   0  0  0  0  0  0  0  0  0  0  0  0
   -5.7158   -8.2500    0.0000 C   0  0  0  0  0  0  0  0  0  0  0  0
   -4.2868   -5.7750    0.0000 C   0  0  0  0  0  0  0  0  0  0  0  0
   -4.2868   -7.4250    0.0000 C   0  0  0  0  0  0  0  0  0  0  0  0
   -4.2868   -4.9500    0.0000 C   0  0  0  0  0  0  0  0  0  0  0  0
   -5.7158   -5.7750    0.0000 C   0  0  0  0  0  0  0  0  0  0  0  0
   -6.4302   -9.4875    0.0000 C   0  0  0  0  0  0  0  0  0  0  0  0
   -4.2868   -8.2500    0.0000 C   0  0  0  0  0  0  0  0  0  0  0  0
   -5.7158   -4.9500    0.0000 C   0  0  0  0  0  0  0  0  0  0  0  0
   -5.7158   -9.9000    0.0000 C   0  0  0  0  0  0  0  0  0  0  0  0
   -7.1447   -9.9000    0.0000 C   0  0  0  0  0  0  0  0  0  0  0  0
   -5.7158  -10.7250    0.0000 C   0  0  0  0  0  0  0  0  0  0  0  0
   -7.1447  -10.7250    0.0000 C   0  0  0  0  0  0  0  0  0  0  0  0
   -6.4302  -11.1375    0.0000 C   0  0  0  0  0  0  0  0  0  0  0  0
   -2.8579   -4.9500    0.0000 C   0  0  0  0  0  0  0  0  0  0  0  0
   -2.1434   -4.5375    0.0000 C   0  0  0  0  0  0  0  0  0  0  0  0
   -1.4289   -4.9500    0.0000 C   0  0  0  0  0  0  0  0  0  0  0  0
  1 20  1  0  0  0  0
  2 25  1  0  0  0  0
  3  8  2  0  0  0  0
  3 10  1  0  0  0  0
  4 10  1  0  0  0  0
  4 15  1  0  0  0  0
  5 10  2  0  0  0  0
  5 16  1  0  0  0  0
  6 13  2  0  0  0  0
  6 17  1  0  0  0  0
  7 13  1  0  0  0  0
  7 23  1  0  0  0  0
  8  9  1  0  0  0  0
  8 12  1  0  0  0  0
  9 11  2  0  0  0  0
  9 14  1  0  0  0  0
 11 13  1  0  0  0  0
 12 16  2  0  0  0  0
 14 17  2  0  0  0  0
 15 18  2  0  0  0  0
 15 19  1  0  0  0  0
 18 20  1  0  0  0  0
 19 21  2  0  0  0  0
 20 22  2  0  0  0  0
 21 22  1  0  0  0  0
 23 24  1  0  0  0  0
 24 25  1  0  0  0  0
M  END
>  <Outcome>
Active

$$$$

  Mrv17100 11051912003D          
 Structure written by MMmdl.
 26 29  0  0  1  0            999 V2000
   -1.4289   -2.4750    0.0000 N   0  0  0  0  0  0  0  0  0  0  0  0
   -3.5724   -1.2375    0.0000 N   0  0  0  0  0  0  0  0  0  0  0  0
   -4.2868    0.8250    0.0000 N   0  0  0  0  0  0  0  0  0  0  0  0
   -1.4289   -1.6500    0.0000 C   0  0  0  0  0  0  0  0  0  0  0  0
   -2.8579   -2.4750    0.0000 C   0  0  0  0  0  0  0  0  0  0  0  0
   -2.1434   -2.8875    0.0000 C   0  0  0  0  0  0  0  0  0  0  0  0
   -2.8579   -1.6500    0.0000 C   0  0  0  0  0  0  0  0  0  0  0  0
   -0.7145   -1.2375    0.0000 C   0  0  0  0  0  0  0  0  0  0  0  0
   -2.1434   -1.2375    0.0000 C   0  0  0  0  0  0  0  0  0  0  0  0
    0.7145   -1.2375    0.0000 C   0  0  0  0  0  0  0  0  0  0  0  0
    0.0000   -1.6500    0.0000 C   0  0  0  0  0  0  0  0  0  0  0  0
    0.7145   -0.4125    0.0000 C   0  0  0  0  0  0  0  0  0  0  0  0
   -0.7145   -0.4125    0.0000 C   0  0  0  0  0  0  0  0  0  0  0  0
   -3.5724   -2.8875    0.0000 C   0  0  0  0  0  0  0  0  0  0  0  0
   -2.1434   -3.7125    0.0000 C   0  0  0  0  0  0  0  0  0  0  0  0
    0.0000    0.0000    0.0000 C   0  0  0  0  0  0  0  0  0  0  0  0
   -3.5724   -3.7125    0.0000 C   0  0  0  0  0  0  0  0  0  0  0  0
   -2.8579   -4.1250    0.0000 C   0  0  0  0  0  0  0  0  0  0  0  0
    1.4289   -1.6500    0.0000 C   0  0  0  0  0  0  0  0  0  0  0  0
    1.4289    0.0000    0.0000 C   0  0  0  0  0  0  0  0  0  0  0  0
   -3.5724   -0.4125    0.0000 C   0  0  0  0  0  0  0  0  0  0  0  0
    2.1434   -1.2375    0.0000 C   0  0  0  0  0  0  0  0  0  0  0  0
    2.1434   -0.4125    0.0000 C   0  0  0  0  0  0  0  0  0  0  0  0
   -4.2868    0.0000    0.0000 C   0  0  0  0  0  0  0  0  0  0  0  0
   -5.0013    1.2375    0.0000 C   0  0  0  0  0  0  0  0  0  0  0  0
   -3.5724    1.2375    0.0000 C   0  0  0  0  0  0  0  0  0  0  0  0
  1  4  2  0  0  0  0
  1  6  1  0  0  0  0
  2  7  1  0  0  0  0
  2 21  1  0  0  0  0
  3 24  1  0  0  0  0
  3 25  1  0  0  0  0
  3 26  1  0  0  0  0
  4  8  1  0  0  0  0
  4  9  1  0  0  0  0
  5  6  2  0  0  0  0
  5  7  1  0  0  0  0
  5 14  1  0  0  0  0
  6 15  1  0  0  0  0
  7  9  2  0  0  0  0
  8 11  2  0  0  0  0
  8 13  1  0  0  0  0
 10 11  1  0  0  0  0
 10 12  2  0  0  0  0
 10 19  1  0  0  0  0
 12 16  1  0  0  0  0
 12 20  1  0  0  0  0
 13 16  2  0  0  0  0
 14 17  2  0  0  0  0
 15 18  2  0  0  0  0
 17 18  1  0  0  0  0
 19 22  2  0  0  0  0
 20 23  2  0  0  0  0
 21 24  1  0  0  0  0
 22 23  1  0  0  0  0
M  END
>  <Outcome>
Active

$$$$

  Mrv17100 11051912003D          
 Structure written by MMmdl.
 34 36  0  0  1  0            999 V2000
   -6.4302    4.5375    0.0000 O   0  0  0  0  0  0  0  0  0  0  0  0
   -4.2868    4.9500    0.0000 O   0  0  0  0  0  0  0  0  0  0  0  0
   -5.7158    4.9500    0.0000 O   0  0  0  0  0  0  0  0  0  0  0  0
   -2.1434    3.7125    0.0000 O   0  0  0  0  0  0  0  0  0  0  0  0
   -2.8579    2.4750    0.0000 O   0  0  0  0  0  0  0  0  0  0  0  0
  -10.0026    0.0000    0.0000 N   0  0  0  0  0  0  0  0  0  0  0  0
  -12.1460   -0.4125    0.0000 N   0  0  0  0  0  0  0  0  0  0  0  0
  -11.4315    0.8250    0.0000 N   0  0  0  0  0  0  0  0  0  0  0  0
  -11.4315   -1.6500    0.0000 N   0  0  0  0  0  0  0  0  0  0  0  0
  -10.0026   -1.6500    0.0000 N   0  0  0  0  0  0  0  0  0  0  0  0
  -12.8605   -1.6500    0.0000 N   0  0  0  0  0  0  0  0  0  0  0  0
   -5.7158    3.3000    0.0000 N   0  0  0  0  0  0  0  0  0  0  0  0
  -10.7171   -0.4125    0.0000 C   0  0  0  0  0  0  0  0  0  0  0  0
  -11.4315    0.0000    0.0000 C   0  0  0  0  0  0  0  0  0  0  0  0
  -10.7171   -1.2375    0.0000 C   0  0  0  0  0  0  0  0  0  0  0  0
  -10.0026    0.8250    0.0000 C   0  0  0  0  0  0  0  0  0  0  0  0
  -12.1460   -1.2375    0.0000 C   0  0  0  0  0  0  0  0  0  0  0  0
  -10.7171    1.2375    0.0000 C   0  0  0  0  0  0  0  0  0  0  0  0
   -9.2881    2.0625    0.0000 C   0  0  0  0  0  0  0  0  0  0  0  0
   -9.2881    1.2375    0.0000 C   0  0  0  0  0  0  0  0  0  0  0  0
   -8.5737    2.4750    0.0000 C   0  0  0  0  0  0  0  0  0  0  0  0
   -7.1447    3.3000    0.0000 C   0  0  0  0  0  0  0  0  0  0  0  0
   -8.5737    3.3000    0.0000 C   0  0  0  0  0  0  0  0  0  0  0  0
   -7.8592    2.0625    0.0000 C   0  0  0  0  0  0  0  0  0  0  0  0
   -6.4302    3.7125    0.0000 C   0  0  0  0  0  0  0  0  0  0  0  0
   -7.8592    3.7125    0.0000 C   0  0  0  0  0  0  0  0  0  0  0  0
   -7.1447    2.4750    0.0000 C   0  0  0  0  0  0  0  0  0  0  0  0
  -10.0026    2.4750    0.0000 C   0  0  0  0  0  0  0  0  0  0  0  0
   -5.0013    3.7125    0.0000 C   0  0  0  0  0  0  0  0  0  0  0  0
   -5.0013    4.5375    0.0000 C   0  0  0  0  0  0  0  0  0  0  0  0
   -4.2868    3.3000    0.0000 C   0  0  0  0  0  0  0  0  0  0  0  0
  -10.0026    3.3000    0.0000 C   0  0  0  0  0  0  0  0  0  0  0  0
   -3.5724    3.7125    0.0000 C   0  0  0  0  0  0  0  0  0  0  0  0
   -2.8579    3.3000    0.0000 C   0  0  0  0  0  0  0  0  0  0  0  0
  1 25  2  0  0  0  0
  2 30  2  0  0  0  0
  3 30  1  0  0  0  0
  4 34  2  0  0  0  0
  5 34  1  0  0  0  0
  6 13  2  0  0  0  0
  6 16  1  0  0  0  0
  7 14  1  0  0  0  0
  7 17  2  0  0  0  0
  8 14  2  0  0  0  0
  8 18  1  0  0  0  0
  9 15  2  0  0  0  0
  9 17  1  0  0  0  0
 10 15  1  0  0  0  0
 11 17  1  0  0  0  0
 12 25  1  0  0  0  0
 12 29  1  0  0  0  0
 13 14  1  0  0  0  0
 13 15  1  0  0  0  0
 16 18  2  0  0  0  0
 16 20  1  0  0  0  0
 19 20  1  0  0  0  0
 19 21  1  0  0  0  0
 19 28  1  0  0  0  0
 21 23  2  0  0  0  0
 21 24  1  0  0  0  0
 22 25  1  0  0  0  0
 22 26  2  0  0  0  0
 22 27  1  0  0  0  0
 23 26  1  0  0  0  0
 24 27  2  0  0  0  0
 28 32  1  0  0  0  0
 29 30  1  0  0  0  0
 29 31  1  0  0  0  0
 31 33  1  0  0  0  0
 33 34  1  0  0  0  0
M  END
>  <Outcome>
Active

$$$$

  Mrv17100 11051912003D          
 Structure written by MMmdl.
 35 42  0  0  1  0            999 V2000
    5.6342    2.1606    0.0000 O   0  0  0  0  0  0  0  0  0  0  0  0
    6.9801    3.6216    0.0000 O   0  0  0  0  0  0  0  0  0  0  0  0
    4.2037   -1.8318    0.0000 O   0  0  0  0  0  0  0  0  0  0  0  0
    6.6322    1.3406    0.0000 N   0  0  0  0  0  0  0  0  0  0  0  0
    4.7306    1.2827    0.0000 N   0  0  0  0  0  0  0  0  0  0  0  0
    5.6537   -2.0747    0.0000 N   0  0  0  0  0  0  0  0  0  0  0  0
    5.4818    4.4067    0.0000 N   0  0  0  0  0  0  0  0  0  0  0  0
    6.1063    0.6402    0.0000 C   0  0  0  0  0  0  0  0  0  0  0  0
    5.2613    0.6052    0.0000 C   0  0  0  0  0  0  0  0  0  0  0  0
    6.5439   -0.0742    0.0000 C   0  0  0  0  0  0  0  0  0  0  0  0
    4.8064   -0.0911    0.0000 C   0  0  0  0  0  0  0  0  0  0  0  0
    6.3857    2.2449    0.0000 C   0  0  0  0  0  0  0  0  0  0  0  0
    5.2525   -0.8015    0.0000 C   0  0  0  0  0  0  0  0  0  0  0  0
    6.0774   -0.8089    0.0000 C   0  0  0  0  0  0  0  0  0  0  0  0
    7.4503    0.9798    0.0000 C   0  0  0  0  0  0  0  0  0  0  0  0
    7.3735    0.1583    0.0000 C   0  0  0  0  0  0  0  0  0  0  0  0
    3.9810    0.1359    0.0000 C   0  0  0  0  0  0  0  0  0  0  0  0
    3.9291    0.9592    0.0000 C   0  0  0  0  0  0  0  0  0  0  0  0
    4.8905    2.1790    0.0000 C   0  0  0  0  0  0  0  0  0  0  0  0
    6.2917    3.1669    0.0000 C   0  0  0  0  0  0  0  0  0  0  0  0
    4.9906   -1.5839    0.0000 C   0  0  0  0  0  0  0  0  0  0  0  0
    5.5376    3.5836    0.0000 C   0  0  0  0  0  0  0  0  0  0  0  0
    4.8542    3.0747    0.0000 C   0  0  0  0  0  0  0  0  0  0  0  0
    6.3254   -1.5957    0.0000 C   0  0  0  0  0  0  0  0  0  0  0  0
    8.2000    1.3240    0.0000 C   0  0  0  0  0  0  0  0  0  0  0  0
    8.0464   -0.3189    0.0000 C   0  0  0  0  0  0  0  0  0  0  0  0
    7.1968    2.3957    0.0000 C   0  0  0  0  0  0  0  0  0  0  0  0
    3.2940   -0.3208    0.0000 C   0  0  0  0  0  0  0  0  0  0  0  0
    3.1901    1.3259    0.0000 C   0  0  0  0  0  0  0  0  0  0  0  0
    8.8730    0.8468    0.0000 C   0  0  0  0  0  0  0  0  0  0  0  0
    8.7962    0.0253    0.0000 C   0  0  0  0  0  0  0  0  0  0  0  0
    2.5549    0.0459    0.0000 C   0  0  0  0  0  0  0  0  0  0  0  0
    2.5030    0.8692    0.0000 C   0  0  0  0  0  0  0  0  0  0  0  0
    6.9305    4.4451    0.0000 C   0  0  0  0  0  0  0  0  0  0  0  0
    4.7411    4.7700    0.0000 C   0  0  0  0  0  0  0  0  0  0  0  0
  1 12  1  0  0  0  0
  1 19  1  0  0  0  0
  2 20  1  0  0  0  0
  2 34  1  0  0  0  0
  3 21  2  0  0  0  0
  4  8  1  0  0  0  0
  4 12  1  0  0  0  0
  4 15  1  0  0  0  0
  5  9  1  0  0  0  0
  5 18  1  0  0  0  0
  5 19  1  0  0  0  0
  6 21  1  0  0  0  0
  6 24  1  0  0  0  0
  7 22  1  0  0  0  0
  7 35  1  0  0  0  0
  8  9  2  0  0  0  0
  8 10  1  0  0  0  0
  9 11  1  0  0  0  0
 10 14  2  0  0  0  0
 10 16  1  0  0  0  0
 11 13  2  0  0  0  0
 11 17  1  0  0  0  0
 12 20  1  0  0  0  0
 12 27  1  0  0  0  0
 13 14  1  0  0  0  0
 13 21  1  0  0  0  0
 14 24  1  0  0  0  0
 15 16  2  0  0  0  0
 15 25  1  0  0  0  0
 16 26  1  0  0  0  0
 17 18  2  0  0  0  0
 17 28  1  0  0  0  0
 18 29  1  0  0  0  0
 19 23  1  0  0  0  0
 20 22  1  0  0  0  0
 22 23  1  0  0  0  0
 25 30  2  0  0  0  0
 26 31  2  0  0  0  0
 28 32  2  0  0  0  0
 29 33  2  0  0  0  0
 30 31  1  0  0  0  0
 32 33  1  0  0  0  0
M  END
>  <Outcome>
Active

$$$$

  Mrv17100 11051912003D          
 Structure written by MMmdl.
 28 30  0  0  1  0            999 V2000
    2.1434    1.2375    0.0000 N   0  0  0  0  0  0  0  0  0  0  0  0
   -0.7145   -3.7125    0.0000 N   0  0  0  0  0  0  0  0  0  0  0  0
   -3.5724    1.2375    0.0000 N   0  0  0  0  0  0  0  0  0  0  0  0
   -0.7145   -0.4125    0.0000 C   0  3  0  0  0  0  0  0  0  0  0  0
   -0.7145   -1.2375    0.0000 C   0  0  0  0  0  0  0  0  0  0  0  0
    0.0000    0.0000    0.0000 C   0  0  0  0  0  0  0  0  0  0  0  0
   -1.4289    0.0000    0.0000 C   0  0  0  0  0  0  0  0  0  0  0  0
    0.0000    0.8250    0.0000 C   0  0  0  0  0  0  0  0  0  0  0  0
    0.0000   -1.6500    0.0000 C   0  0  0  0  0  0  0  0  0  0  0  0
   -1.4289   -1.6500    0.0000 C   0  0  0  0  0  0  0  0  0  0  0  0
    0.7145   -0.4125    0.0000 C   0  0  0  0  0  0  0  0  0  0  0  0
   -2.1434   -0.4125    0.0000 C   0  0  0  0  0  0  0  0  0  0  0  0
   -1.4289    0.8250    0.0000 C   0  0  0  0  0  0  0  0  0  0  0  0
   -0.7145   -2.8875    0.0000 C   0  0  0  0  0  0  0  0  0  0  0  0
    1.4289    0.8250    0.0000 C   0  0  0  0  0  0  0  0  0  0  0  0
   -2.8579    0.8250    0.0000 C   0  0  0  0  0  0  0  0  0  0  0  0
    0.7145    1.2375    0.0000 C   0  0  0  0  0  0  0  0  0  0  0  0
    0.0000   -2.4750    0.0000 C   0  0  0  0  0  0  0  0  0  0  0  0
    1.4289    0.0000    0.0000 C   0  0  0  0  0  0  0  0  0  0  0  0
   -1.4289   -2.4750    0.0000 C   0  0  0  0  0  0  0  0  0  0  0  0
   -2.8579    0.0000    0.0000 C   0  0  0  0  0  0  0  0  0  0  0  0
   -2.1434    1.2375    0.0000 C   0  0  0  0  0  0  0  0  0  0  0  0
   -1.4289   -4.1250    0.0000 C   0  0  0  0  0  0  0  0  0  0  0  0
    2.1434    2.0625    0.0000 C   0  0  0  0  0  0  0  0  0  0  0  0
    2.8579    0.8250    0.0000 C   0  0  0  0  0  0  0  0  0  0  0  0
    0.0000   -4.1250    0.0000 C   0  0  0  0  0  0  0  0  0  0  0  0
   -3.5724    2.0625    0.0000 C   0  0  0  0  0  0  0  0  0  0  0  0
   -4.2868    0.8250    0.0000 C   0  0  0  0  0  0  0  0  0  0  0  0
  1 15  1  0  0  0  0
  1 24  1  0  0  0  0
  1 25  1  0  0  0  0
  2 14  1  0  0  0  0
  2 23  1  0  0  0  0
  2 26  1  0  0  0  0
  3 16  1  0  0  0  0
  3 27  1  0  0  0  0
  3 28  1  0  0  0  0
  4  5  1  0  0  0  0
  4  6  1  0  0  0  0
  4  7  1  0  0  0  0
  5  9  2  0  0  0  0
  5 10  1  0  0  0  0
  6  8  2  0  0  0  0
  6 11  1  0  0  0  0
  7 12  2  0  0  0  0
  7 13  1  0  0  0  0
  8 17  1  0  0  0  0
  9 18  1  0  0  0  0
 10 20  2  0  0  0  0
 11 19  2  0  0  0  0
 12 21  1  0  0  0  0
 13 22  2  0  0  0  0
 14 18  2  0  0  0  0
 14 20  1  0  0  0  0
 15 17  2  0  0  0  0
 15 19  1  0  0  0  0
 16 21  2  0  0  0  0
 16 22  1  0  0  0  0
M  CHG  1   4   1
M  END
>  <Outcome>
Active

$$$$

  Mrv17100 11051912003D          
 Structure written by MMmdl.
 17 20  0  0  1  0            999 V2000
    3.9987   -1.0218    0.0000 N   0  0  0  0  0  0  0  0  0  0  0  0
    1.3829   -3.3691    0.0000 N   0  0  0  0  0  0  0  0  0  0  0  0
    3.0538   -1.9647    0.0000 C   0  0  0  0  0  0  0  0  0  0  0  0
    3.7885   -2.3400    0.0000 C   0  0  0  0  0  0  0  0  0  0  0  0
    3.1837   -1.1500    0.0000 C   0  0  0  0  0  0  0  0  0  0  0  0
    2.2833   -2.2595    0.0000 C   0  0  0  0  0  0  0  0  0  0  0  0
    4.3725   -1.7572    0.0000 C   0  0  0  0  0  0  0  0  0  0  0  0
    1.6427   -1.7396    0.0000 C   0  0  0  0  0  0  0  0  0  0  0  0
    2.5431   -0.6301    0.0000 C   0  0  0  0  0  0  0  0  0  0  0  0
    1.7726   -0.9249    0.0000 C   0  0  0  0  0  0  0  0  0  0  0  0
    4.0012   -3.1371    0.0000 C   0  0  0  0  0  0  0  0  0  0  0  0
    2.1534   -3.0742    0.0000 C   0  0  0  0  0  0  0  0  0  0  0  0
    5.1691   -1.9716    0.0000 C   0  0  0  0  0  0  0  0  0  0  0  0
    0.8722   -2.0345    0.0000 C   0  0  0  0  0  0  0  0  0  0  0  0
    4.7979   -3.3515    0.0000 C   0  0  0  0  0  0  0  0  0  0  0  0
    5.3818   -2.7687    0.0000 C   0  0  0  0  0  0  0  0  0  0  0  0
    0.7423   -2.8492    0.0000 C   0  0  0  0  0  0  0  0  0  0  0  0
  1  5  2  0  0  0  0
  1  7  1  0  0  0  0
  2 12  2  0  0  0  0
  2 17  1  0  0  0  0
  3  4  1  0  0  0  0
  3  5  1  0  0  0  0
  3  6  2  0  0  0  0
  4  7  2  0  0  0  0
  4 11  1  0  0  0  0
  5  9  1  0  0  0  0
  6  8  1  0  0  0  0
  6 12  1  0  0  0  0
  7 13  1  0  0  0  0
  8 10  1  0  0  0  0
  8 14  1  0  0  0  0
  9 10  2  0  0  0  0
 11 15  2  0  0  0  0
 13 16  2  0  0  0  0
 14 17  2  0  0  0  0
 15 16  1  0  0  0  0
M  END
>  <Outcome>
Active

$$$$

  Mrv17100 11051912003D          
 Structure written by MMmdl.
 22 25  0  0  1  0            999 V2000
    3.5488   -1.6385    0.0000 O   0  0  0  0  0  0  0  0  0  0  0  0
    2.4406    1.7485    0.0000 O   0  0  0  0  0  0  0  0  0  0  0  0
    6.6583    0.9309    0.0000 O   0  5  0  0  0  0  0  0  0  0  0  0
    6.5246   -0.4918    0.0000 O   0  0  0  0  0  0  0  0  0  0  0  0
    2.8971    0.3944    0.0000 N   0  0  0  0  0  0  0  0  0  0  0  0
    1.9528   -0.6780    0.0000 N   0  0  0  0  0  0  0  0  0  0  0  0
    6.1808    0.2581    0.0000 N   0  3  0  0  0  0  0  0  0  0  0  0
    2.7345   -0.4144    0.0000 C   0  0  0  0  0  0  0  0  0  0  0  0
    3.7166    0.4897    0.0000 C   0  0  0  0  0  0  0  0  0  0  0  0
    4.0605   -0.2602    0.0000 C   0  0  0  0  0  0  0  0  0  0  0  0
    3.4535   -0.8190    0.0000 C   0  0  0  0  0  0  0  0  0  0  0  0
    2.2780    0.9396    0.0000 C   0  0  0  0  0  0  0  0  0  0  0  0
    1.4962    0.6761    0.0000 C   0  0  0  0  0  0  0  0  0  0  0  0
    1.3336   -0.1327    0.0000 C   0  0  0  0  0  0  0  0  0  0  0  0
    4.8818   -0.3374    0.0000 C   0  0  0  0  0  0  0  0  0  0  0  0
    4.1942    1.1624    0.0000 C   0  0  0  0  0  0  0  0  0  0  0  0
    5.3594    0.3353    0.0000 C   0  0  0  0  0  0  0  0  0  0  0  0
    5.0155    1.0852    0.0000 C   0  0  0  0  0  0  0  0  0  0  0  0
    0.8771    1.2213    0.0000 C   0  0  0  0  0  0  0  0  0  0  0  0
    0.5519   -0.3963    0.0000 C   0  0  0  0  0  0  0  0  0  0  0  0
    0.0953    0.9577    0.0000 C   0  0  0  0  0  0  0  0  0  0  0  0
   -0.0673    0.1489    0.0000 C   0  0  0  0  0  0  0  0  0  0  0  0
  1 11  2  0  0  0  0
  2 12  2  0  0  0  0
  3  7  1  0  0  0  0
  4  7  2  0  0  0  0
  5  8  1  0  0  0  0
  5  9  1  0  0  0  0
  5 12  1  0  0  0  0
  6  8  2  0  0  0  0
  6 14  1  0  0  0  0
  7 17  1  0  0  0  0
  8 11  1  0  0  0  0
  9 10  2  0  0  0  0
  9 16  1  0  0  0  0
 10 11  1  0  0  0  0
 10 15  1  0  0  0  0
 12 13  1  0  0  0  0
 13 14  2  0  0  0  0
 13 19  1  0  0  0  0
 14 20  1  0  0  0  0
 15 17  2  0  0  0  0
 16 18  2  0  0  0  0
 17 18  1  0  0  0  0
 19 21  2  0  0  0  0
 20 22  2  0  0  0  0
 21 22  1  0  0  0  0
M  CHG  2   3  -1   7   1
M  END
>  <Outcome>
Active

$$$$

  Mrv17100 11051912003D          
 Structure written by MMmdl.
 29 32  0  0  1  0            999 V2000
    4.7280    1.7894    0.0000 O   0  0  0  0  0  0  0  0  0  0  0  0
    2.0872    2.1096    0.0000 O   0  0  0  0  0  0  0  0  0  0  0  0
    5.8799    1.8877    0.0000 O   0  0  0  0  0  0  0  0  0  0  0  0
    6.9436    0.6263    0.0000 O   0  0  0  0  0  0  0  0  0  0  0  0
   -0.9098    0.1221    0.0000 O   0  0  0  0  0  0  0  0  0  0  0  0
    8.2875    0.1408    0.0000 O   0  0  0  0  0  0  0  0  0  0  0  0
    3.9629    0.9934    0.0000 C   0  0  0  0  0  0  0  0  0  0  0  0
    4.7875    0.9666    0.0000 C   0  0  0  0  0  0  0  0  0  0  0  0
    3.6826    0.2174    0.0000 C   0  0  0  0  0  0  0  0  0  0  0  0
    2.3387    0.7029    0.0000 C   0  0  0  0  0  0  0  0  0  0  0  0
    2.8705    0.0722    0.0000 C   0  0  0  0  0  0  0  0  0  0  0  0
    1.5266    0.5577    0.0000 C   0  0  0  0  0  0  0  0  0  0  0  0
    3.4311    1.6241    0.0000 C   0  0  0  0  0  0  0  0  0  0  0  0
    2.6190    1.4789    0.0000 C   0  0  0  0  0  0  0  0  0  0  0  0
    5.0168    0.1741    0.0000 C   0  0  0  0  0  0  0  0  0  0  0  0
    4.3340   -0.2889    0.0000 C   0  0  0  0  0  0  0  0  0  0  0  0
    5.5996    1.1118    0.0000 C   0  0  0  0  0  0  0  0  0  0  0  0
    1.2463   -0.2182    0.0000 C   0  0  0  0  0  0  0  0  0  0  0  0
    2.5902   -0.7037    0.0000 C   0  0  0  0  0  0  0  0  0  0  0  0
    4.3228    1.7357    0.0000 C   0  0  0  0  0  0  0  0  0  0  0  0
    1.7781   -0.8489    0.0000 C   0  0  0  0  0  0  0  0  0  0  0  0
    0.9948    1.1884    0.0000 C   0  0  0  0  0  0  0  0  0  0  0  0
    1.8069    1.3336    0.0000 C   0  0  0  0  0  0  0  0  0  0  0  0
    0.4342   -0.3634    0.0000 C   0  0  0  0  0  0  0  0  0  0  0  0
    6.1315    0.4811    0.0000 C   0  0  0  0  0  0  0  0  0  0  0  0
    0.1827    1.0432    0.0000 C   0  0  0  0  0  0  0  0  0  0  0  0
   -0.0976    0.2673    0.0000 C   0  0  0  0  0  0  0  0  0  0  0  0
    7.4754   -0.0044    0.0000 C   0  0  0  0  0  0  0  0  0  0  0  0
    7.1951   -0.7804    0.0000 C   0  0  0  0  0  0  0  0  0  0  0  0
  1  8  1  0  0  0  0
  2 14  1  0  0  0  0
  3 17  2  0  0  0  0
  4 25  1  0  0  0  0
  4 28  1  0  0  0  0
  5 27  2  0  0  0  0
  6 28  2  0  0  0  0
  7  8  1  0  0  0  0
  7  9  1  0  0  0  0
  7 13  1  0  0  0  0
  7 20  1  0  0  0  0
  8 15  1  0  0  0  0
  8 17  1  0  0  0  0
  9 11  1  0  0  0  0
  9 16  1  0  0  0  0
 10 11  1  0  0  0  0
 10 12  1  0  0  0  0
 10 14  1  0  0  0  0
 11 19  1  0  0  0  0
 12 18  1  0  0  0  0
 12 22  1  0  0  0  0
 12 23  1  0  0  0  0
 13 14  1  0  0  0  0
 15 16  1  0  0  0  0
 17 25  1  0  0  0  0
 18 21  1  0  0  0  0
 18 24  2  0  0  0  0
 19 21  1  0  0  0  0
 22 26  1  0  0  0  0
 24 27  1  0  0  0  0
 26 27  1  0  0  0  0
 28 29  1  0  0  0  0
M  END
>  <Outcome>
Active

$$$$

  Mrv17100 11051912003D          
 Structure written by MMmdl.
 23 24  0  0  1  0            999 V2000
    3.5724   -2.0625    0.0000 S   0  0  0  0  0  0  0  0  0  0  0  0
    4.3974   -2.0625    0.0000 O   0  0  0  0  0  0  0  0  0  0  0  0
    2.7474   -2.0625    0.0000 O   0  0  0  0  0  0  0  0  0  0  0  0
    5.0013   -1.2375    0.0000 O   0  0  0  0  0  0  0  0  0  0  0  0
    3.5724   -1.2375    0.0000 N   0  0  0  0  0  0  0  0  0  0  0  0
    4.2868    0.0000    0.0000 N   0  0  0  0  0  0  0  0  0  0  0  0
    7.1447    1.6500    0.0000 N   0  0  0  0  0  0  0  0  0  0  0  0
    3.5724   -2.8875    0.0000 C   0  0  0  0  0  0  0  0  0  0  0  0
    4.2868   -0.8250    0.0000 C   0  0  0  0  0  0  0  0  0  0  0  0
    4.2868   -3.3000    0.0000 C   0  0  0  0  0  0  0  0  0  0  0  0
    2.8579   -3.3000    0.0000 C   0  0  0  0  0  0  0  0  0  0  0  0
    5.0013    0.4125    0.0000 C   0  0  0  0  0  0  0  0  0  0  0  0
    3.5724   -4.5375    0.0000 C   0  0  0  0  0  0  0  0  0  0  0  0
    4.2868   -4.1250    0.0000 C   0  0  0  0  0  0  0  0  0  0  0  0
    2.8579   -4.1250    0.0000 C   0  0  0  0  0  0  0  0  0  0  0  0
    6.4302    1.2375    0.0000 C   0  0  0  0  0  0  0  0  0  0  0  0
    5.0013    1.2375    0.0000 C   0  0  0  0  0  0  0  0  0  0  0  0
    5.7158    0.0000    0.0000 C   0  0  0  0  0  0  0  0  0  0  0  0
    5.7158    1.6500    0.0000 C   0  0  0  0  0  0  0  0  0  0  0  0
    6.4302    0.4125    0.0000 C   0  0  0  0  0  0  0  0  0  0  0  0
    3.5724   -5.3625    0.0000 C   0  0  0  0  0  0  0  0  0  0  0  0
    7.1447    2.4750    0.0000 C   0  0  0  0  0  0  0  0  0  0  0  0
    7.8592    1.2375    0.0000 C   0  0  0  0  0  0  0  0  0  0  0  0
  1  2  2  0  0  0  0
  1  3  2  0  0  0  0
  1  5  1  0  0  0  0
  1  8  1  0  0  0  0
  4  9  2  0  0  0  0
  5  9  1  0  0  0  0
  6  9  1  0  0  0  0
  6 12  1  0  0  0  0
  7 16  1  0  0  0  0
  7 22  1  0  0  0  0
  7 23  1  0  0  0  0
  8 10  2  0  0  0  0
  8 11  1  0  0  0  0
 10 14  1  0  0  0  0
 11 15  2  0  0  0  0
 12 17  2  0  0  0  0
 12 18  1  0  0  0  0
 13 14  2  0  0  0  0
 13 15  1  0  0  0  0
 13 21  1  0  0  0  0
 16 19  2  0  0  0  0
 16 20  1  0  0  0  0
 17 19  1  0  0  0  0
 18 20  2  0  0  0  0
M  END
>  <Outcome>
Active

$$$$

  Mrv17100 11051912003D          
 Structure written by MMmdl.
 24 26  0  0  1  0            999 V2000
    2.1434   -7.0125    0.0000 F   0  0  0  0  0  0  0  0  0  0  0  0
    2.9684   -6.1875    0.0000 F   0  0  0  0  0  0  0  0  0  0  0  0
    1.3184   -6.1875    0.0000 F   0  0  0  0  0  0  0  0  0  0  0  0
    1.4289   -2.4750    0.0000 O   0  0  0  0  0  0  0  0  0  0  0  0
    0.0000    0.0000    0.0000 N   0  0  0  0  0  0  0  0  0  0  0  0
   -0.7145   -1.2375    0.0000 N   0  0  0  0  0  0  0  0  0  0  0  0
    0.0000   -2.4750    0.0000 N   0  0  0  0  0  0  0  0  0  0  0  0
   -1.4289    0.0000    0.0000 N   0  0  0  0  0  0  0  0  0  0  0  0
    0.7145   -1.2375    0.0000 C   0  0  0  0  0  0  0  0  0  0  0  0
    0.7145   -0.4125    0.0000 C   0  0  0  0  0  0  0  0  0  0  0  0
    1.4289   -1.6500    0.0000 C   0  0  0  0  0  0  0  0  0  0  0  0
    0.0000   -1.6500    0.0000 C   0  0  0  0  0  0  0  0  0  0  0  0
   -0.7145   -0.4125    0.0000 C   0  0  0  0  0  0  0  0  0  0  0  0
    1.4289    0.0000    0.0000 C   0  0  0  0  0  0  0  0  0  0  0  0
    2.1434   -1.2375    0.0000 C   0  0  0  0  0  0  0  0  0  0  0  0
    2.1434   -5.3625    0.0000 C   0  0  0  0  0  0  0  0  0  0  0  0
    2.1434   -6.1875    0.0000 C   0  0  0  0  0  0  0  0  0  0  0  0
    2.1434   -0.4125    0.0000 C   0  0  0  0  0  0  0  0  0  0  0  0
    2.1434   -3.7125    0.0000 C   0  0  0  0  0  0  0  0  0  0  0  0
    2.1434   -2.8875    0.0000 C   0  0  0  0  0  0  0  0  0  0  0  0
    1.4289   -4.9500    0.0000 C   0  0  0  0  0  0  0  0  0  0  0  0
    2.8579   -4.9500    0.0000 C   0  0  0  0  0  0  0  0  0  0  0  0
    1.4289   -4.1250    0.0000 C   0  0  0  0  0  0  0  0  0  0  0  0
    2.8579   -4.1250    0.0000 C   0  0  0  0  0  0  0  0  0  0  0  0
  1 17  1  0  0  0  0
  2 17  1  0  0  0  0
  3 17  1  0  0  0  0
  4 11  1  0  0  0  0
  4 20  1  0  0  0  0
  5 10  2  0  0  0  0
  5 13  1  0  0  0  0
  6 12  1  0  0  0  0
  6 13  2  0  0  0  0
  7 12  1  0  0  0  0
  8 13  1  0  0  0  0
  9 10  1  0  0  0  0
  9 11  1  0  0  0  0
  9 12  2  0  0  0  0
 10 14  1  0  0  0  0
 11 15  2  0  0  0  0
 14 18  2  0  0  0  0
 15 18  1  0  0  0  0
 16 17  1  0  0  0  0
 16 21  2  0  0  0  0
 16 22  1  0  0  0  0
 19 20  1  0  0  0  0
 19 23  2  0  0  0  0
 19 24  1  0  0  0  0
 21 23  1  0  0  0  0
 22 24  2  0  0  0  0
M  END
>  <Outcome>
Active

$$$$

  Mrv17100 11051912003D          
 Structure written by MMmdl.
 18 20  0  0  1  0            999 V2000
   -0.7145   -1.2375    0.0000 N   0  0  0  0  0  0  0  0  0  0  0  0
   -2.1434   -2.8875    0.0000 N   0  0  0  0  0  0  0  0  0  0  0  0
    0.7145   -0.4125    0.0000 N   0  0  0  0  0  0  0  0  0  0  0  0
   -1.4289   -1.6500    0.0000 C   0  0  0  0  0  0  0  0  0  0  0  0
   -0.7145   -0.4125    0.0000 C   0  0  0  0  0  0  0  0  0  0  0  0
   -1.4289   -2.4750    0.0000 C   0  0  0  0  0  0  0  0  0  0  0  0
    0.0000    0.0000    0.0000 C   0  0  0  0  0  0  0  0  0  0  0  0
   -2.1434   -1.2375    0.0000 C   0  0  0  0  0  0  0  0  0  0  0  0
   -1.4289    0.0000    0.0000 C   0  0  0  0  0  0  0  0  0  0  0  0
   -2.1434   -0.4125    0.0000 C   0  0  0  0  0  0  0  0  0  0  0  0
   -0.7145   -2.8875    0.0000 C   0  0  0  0  0  0  0  0  0  0  0  0
    0.0000    0.8250    0.0000 C   0  0  0  0  0  0  0  0  0  0  0  0
   -2.1434   -3.7125    0.0000 C   0  0  0  0  0  0  0  0  0  0  0  0
   -0.7145   -3.7125    0.0000 C   0  0  0  0  0  0  0  0  0  0  0  0
    1.4289    0.0000    0.0000 C   0  0  0  0  0  0  0  0  0  0  0  0
    0.7145    1.2375    0.0000 C   0  0  0  0  0  0  0  0  0  0  0  0
   -1.4289   -4.1250    0.0000 C   0  0  0  0  0  0  0  0  0  0  0  0
    1.4289    0.8250    0.0000 C   0  0  0  0  0  0  0  0  0  0  0  0
  1  4  2  0  0  0  0
  1  5  1  0  0  0  0
  2  6  2  0  0  0  0
  2 13  1  0  0  0  0
  3  7  2  0  0  0  0
  3 15  1  0  0  0  0
  4  6  1  0  0  0  0
  4  8  1  0  0  0  0
  5  7  1  0  0  0  0
  5  9  2  0  0  0  0
  6 11  1  0  0  0  0
  7 12  1  0  0  0  0
  8 10  2  0  0  0  0
  9 10  1  0  0  0  0
 11 14  2  0  0  0  0
 12 16  2  0  0  0  0
 13 17  2  0  0  0  0
 14 17  1  0  0  0  0
 15 18  2  0  0  0  0
 16 18  1  0  0  0  0
M  END
>  <Outcome>
Active

$$$$

  Mrv17100 11051912003D          
 Structure written by MMmdl.
 27 29  0  0  1  0            999 V2000
   -1.4289   -3.3000    0.0000 O   0  0  0  0  0  0  0  0  0  0  0  0
   -3.5724   -2.0625    0.0000 O   0  0  0  0  0  0  0  0  0  0  0  0
    0.0000   -2.4750    0.0000 O   0  0  0  0  0  0  0  0  0  0  0  0
    1.4289   -3.3000    0.0000 N   0  0  0  0  0  0  0  0  0  0  0  0
   -2.8579   -3.3000    0.0000 C   0  0  0  0  0  0  0  0  0  0  0  0
   -2.1434   -3.7125    0.0000 C   0  0  0  0  0  0  0  0  0  0  0  0
   -2.8579   -2.4750    0.0000 C   0  0  0  0  0  0  0  0  0  0  0  0
   -3.5724   -3.7125    0.0000 C   0  0  0  0  0  0  0  0  0  0  0  0
   -2.1434   -4.5375    0.0000 C   0  0  0  0  0  0  0  0  0  0  0  0
   -2.1434   -2.0625    0.0000 C   0  0  0  0  0  0  0  0  0  0  0  0
   -3.5724   -4.5375    0.0000 C   0  0  0  0  0  0  0  0  0  0  0  0
   -2.8579   -4.9500    0.0000 C   0  0  0  0  0  0  0  0  0  0  0  0
   -0.7145   -3.7125    0.0000 C   0  0  0  0  0  0  0  0  0  0  0  0
    0.0000   -3.3000    0.0000 C   0  0  0  0  0  0  0  0  0  0  0  0
   -2.1434   -1.2375    0.0000 C   0  0  0  0  0  0  0  0  0  0  0  0
   -2.8579   -0.8250    0.0000 C   0  0  0  0  0  0  0  0  0  0  0  0
    0.7145   -3.7125    0.0000 C   0  0  0  0  0  0  0  0  0  0  0  0
    1.4289   -2.4750    0.0000 C   0  0  0  0  0  0  0  0  0  0  0  0
    2.1434   -3.7125    0.0000 C   0  0  0  0  0  0  0  0  0  0  0  0
   -3.5724   -1.2375    0.0000 C   0  0  0  0  0  0  0  0  0  0  0  0
   -2.8579    0.0000    0.0000 C   0  0  0  0  0  0  0  0  0  0  0  0
    2.1434   -2.0625    0.0000 C   0  0  0  0  0  0  0  0  0  0  0  0
    2.8579   -3.3000    0.0000 C   0  0  0  0  0  0  0  0  0  0  0  0
   -4.2868   -0.8250    0.0000 C   0  0  0  0  0  0  0  0  0  0  0  0
   -3.5724    0.4125    0.0000 C   0  0  0  0  0  0  0  0  0  0  0  0
    2.8579   -2.4750    0.0000 C   0  0  0  0  0  0  0  0  0  0  0  0
   -4.2868    0.0000    0.0000 C   0  0  0  0  0  0  0  0  0  0  0  0
  1  6  1  0  0  0  0
  1 13  1  0  0  0  0
  2  7  2  0  0  0  0
  3 14  1  0  0  0  0
  4 17  1  0  0  0  0
  4 18  1  0  0  0  0
  4 19  1  0  0  0  0
  5  6  2  0  0  0  0
  5  7  1  0  0  0  0
  5  8  1  0  0  0  0
  6  9  1  0  0  0  0
  7 10  1  0  0  0  0
  8 11  2  0  0  0  0
  9 12  2  0  0  0  0
 10 15  1  0  0  0  0
 11 12  1  0  0  0  0
 13 14  1  0  0  0  0
 14 17  1  0  0  0  0
 15 16  1  0  0  0  0
 16 20  2  0  0  0  0
 16 21  1  0  0  0  0
 18 22  1  0  0  0  0
 19 23  1  0  0  0  0
 20 24  1  0  0  0  0
 21 25  2  0  0  0  0
 22 26  1  0  0  0  0
 23 26  1  0  0  0  0
 24 27  2  0  0  0  0
 25 27  1  0  0  0  0
M  END
>  <Outcome>
Active

$$$$

  Mrv17100 11051912003D          
 Structure written by MMmdl.
 24 26  0  0  1  0            999 V2000
    0.0000   -2.4750    0.0000 O   0  0  0  0  0  0  0  0  0  0  0  0
   -1.4289    0.0000    0.0000 O   0  0  0  0  0  0  0  0  0  0  0  0
   -5.0013   -0.4125    0.0000 O   0  0  0  0  0  0  0  0  0  0  0  0
   -6.4302   -1.2375    0.0000 O   0  0  0  0  0  0  0  0  0  0  0  0
   -0.7145   -1.2375    0.0000 N   0  0  0  0  0  0  0  0  0  0  0  0
   -5.7158   -1.6500    0.0000 N   0  0  0  0  0  0  0  0  0  0  0  0
    0.7145   -0.4125    0.0000 C   0  0  0  0  0  0  0  0  0  0  0  0
    0.7145   -1.2375    0.0000 C   0  0  0  0  0  0  0  0  0  0  0  0
    0.0000    0.0000    0.0000 C   0  0  0  0  0  0  0  0  0  0  0  0
    0.0000   -1.6500    0.0000 C   0  0  0  0  0  0  0  0  0  0  0  0
   -0.7145   -0.4125    0.0000 C   0  0  0  0  0  0  0  0  0  0  0  0
    1.4289    0.0000    0.0000 C   0  0  0  0  0  0  0  0  0  0  0  0
    1.4289   -1.6500    0.0000 C   0  0  0  0  0  0  0  0  0  0  0  0
    0.0000    0.8250    0.0000 C   0  0  0  0  0  0  0  0  0  0  0  0
    2.1434   -0.4125    0.0000 C   0  0  0  0  0  0  0  0  0  0  0  0
    1.4289    0.8250    0.0000 C   0  0  0  0  0  0  0  0  0  0  0  0
   -1.4289   -1.6500    0.0000 C   0  0  0  0  0  0  0  0  0  0  0  0
    2.1434   -1.2375    0.0000 C   0  0  0  0  0  0  0  0  0  0  0  0
    0.7145    1.2375    0.0000 C   0  0  0  0  0  0  0  0  0  0  0  0
   -2.1434   -1.2375    0.0000 C   0  0  0  0  0  0  0  0  0  0  0  0
   -2.8579   -1.6500    0.0000 C   0  0  0  0  0  0  0  0  0  0  0  0
   -3.5724   -1.2375    0.0000 C   0  0  0  0  0  0  0  0  0  0  0  0
   -4.2868   -1.6500    0.0000 C   0  0  0  0  0  0  0  0  0  0  0  0
   -5.0013   -1.2375    0.0000 C   0  0  0  0  0  0  0  0  0  0  0  0
  1 10  2  0  0  0  0
  2 11  2  0  0  0  0
  3 24  2  0  0  0  0
  4  6  1  0  0  0  0
  5 10  1  0  0  0  0
  5 11  1  0  0  0  0
  5 17  1  0  0  0  0
  6 24  1  0  0  0  0
  7  8  2  0  0  0  0
  7  9  1  0  0  0  0
  7 12  1  0  0  0  0
  8 10  1  0  0  0  0
  8 13  1  0  0  0  0
  9 11  1  0  0  0  0
  9 14  2  0  0  0  0
 12 15  2  0  0  0  0
 12 16  1  0  0  0  0
 13 18  2  0  0  0  0
 14 19  1  0  0  0  0
 15 18  1  0  0  0  0
 16 19  2  0  0  0  0
 17 20  1  0  0  0  0
 20 21  1  0  0  0  0
 21 22  1  0  0  0  0
 22 23  1  0  0  0  0
 23 24  1  0  0  0  0
M  END
>  <Outcome>
Active

$$$$

  Mrv17100 11051912003D          
 Structure written by MMmdl.
 19 20  0  0  1  0            999 V2000
    2.6664    1.9224    0.0000 Cl  0  0  0  0  0  0  0  0  0  0  0  0
    0.1914    0.4934    0.0000 N   0  0  0  0  0  0  0  0  0  0  0  0
    1.4289   -1.6500    0.0000 N   0  0  0  0  0  0  0  0  0  0  0  0
    3.4914   -2.3645    0.0000 N   0  0  0  0  0  0  0  0  0  0  0  0
    1.4289   -0.2211    0.0000 C   0  0  0  0  0  0  0  0  0  0  0  0
    1.0164    0.4934    0.0000 C   0  0  0  0  0  0  0  0  0  0  0  0
    1.0164   -0.9355    0.0000 C   0  0  0  0  0  0  0  0  0  0  0  0
    2.2539   -0.2211    0.0000 C   0  0  0  0  0  0  0  0  0  0  0  0
    1.4289    1.2079    0.0000 C   0  0  0  0  0  0  0  0  0  0  0  0
    2.2539    1.2079    0.0000 C   0  0  0  0  0  0  0  0  0  0  0  0
    0.1914   -0.9355    0.0000 C   0  0  0  0  0  0  0  0  0  0  0  0
    2.6664    0.4934    0.0000 C   0  0  0  0  0  0  0  0  0  0  0  0
   -0.2211   -0.2211    0.0000 C   0  0  0  0  0  0  0  0  0  0  0  0
    2.2539   -1.6500    0.0000 C   0  0  0  0  0  0  0  0  0  0  0  0
    2.6664   -2.3645    0.0000 C   0  0  0  0  0  0  0  0  0  0  0  0
    3.9039   -3.0789    0.0000 C   0  0  0  0  0  0  0  0  0  0  0  0
    3.9039   -1.6500    0.0000 C   0  0  0  0  0  0  0  0  0  0  0  0
    4.7289   -3.0789    0.0000 C   0  0  0  0  0  0  0  0  0  0  0  0
    4.7289   -1.6500    0.0000 C   0  0  0  0  0  0  0  0  0  0  0  0
  1 10  1  0  0  0  0
  2  6  2  0  0  0  0
  2 13  1  0  0  0  0
  3  7  1  0  0  0  0
  3 14  1  0  0  0  0
  4 15  1  0  0  0  0
  4 16  1  0  0  0  0
  4 17  1  0  0  0  0
  5  6  1  0  0  0  0
  5  7  2  0  0  0  0
  5  8  1  0  0  0  0
  6  9  1  0  0  0  0
  7 11  1  0  0  0  0
  8 12  2  0  0  0  0
  9 10  2  0  0  0  0
 10 12  1  0  0  0  0
 11 13  2  0  0  0  0
 14 15  1  0  0  0  0
 16 18  1  0  0  0  0
 17 19  1  0  0  0  0
M  END
>  <Outcome>
Active

$$$$

  Mrv17100 11051912003D          
 Structure written by MMmdl.
 28 32  0  0  1  0            999 V2000
    2.1434   -0.4125    0.0000 N   0  0  0  0  0  0  0  0  0  0  0  0
    2.1434    2.0625    0.0000 N   0  0  0  0  0  0  0  0  0  0  0  0
    5.0013    3.7125    0.0000 N   0  0  0  0  0  0  0  0  0  0  0  0
    6.4302    4.5375    0.0000 N   0  0  0  0  0  0  0  0  0  0  0  0
    2.1434    1.2375    0.0000 C   0  0  0  0  0  0  0  0  0  0  0  0
    2.8579    0.8250    0.0000 C   0  0  0  0  0  0  0  0  0  0  0  0
    1.4289    0.8250    0.0000 C   0  0  0  0  0  0  0  0  0  0  0  0
    2.8579    0.0000    0.0000 C   0  0  0  0  0  0  0  0  0  0  0  0
    1.4289    0.0000    0.0000 C   0  0  0  0  0  0  0  0  0  0  0  0
    2.8579    2.4750    0.0000 C   0  0  0  0  0  0  0  0  0  0  0  0
    3.5724    1.2375    0.0000 C   0  0  0  0  0  0  0  0  0  0  0  0
    0.7145    1.2375    0.0000 C   0  0  0  0  0  0  0  0  0  0  0  0
    3.5724   -0.4125    0.0000 C   0  0  0  0  0  0  0  0  0  0  0  0
    0.7145   -0.4125    0.0000 C   0  0  0  0  0  0  0  0  0  0  0  0
    4.2868    3.3000    0.0000 C   0  0  0  0  0  0  0  0  0  0  0  0
    2.8579    3.3000    0.0000 C   0  0  0  0  0  0  0  0  0  0  0  0
    3.5724    2.0625    0.0000 C   0  0  0  0  0  0  0  0  0  0  0  0
    4.2868    0.8250    0.0000 C   0  0  0  0  0  0  0  0  0  0  0  0
    0.0000    0.8250    0.0000 C   0  0  0  0  0  0  0  0  0  0  0  0
    4.2868    0.0000    0.0000 C   0  0  0  0  0  0  0  0  0  0  0  0
    0.0000    0.0000    0.0000 C   0  0  0  0  0  0  0  0  0  0  0  0
    3.5724    3.7125    0.0000 C   0  0  0  0  0  0  0  0  0  0  0  0
    4.2868    2.4750    0.0000 C   0  0  0  0  0  0  0  0  0  0  0  0
    5.0013    4.5375    0.0000 C   0  0  0  0  0  0  0  0  0  0  0  0
    5.7158    3.3000    0.0000 C   0  0  0  0  0  0  0  0  0  0  0  0
    6.4302    3.7125    0.0000 C   0  0  0  0  0  0  0  0  0  0  0  0
    5.7158    4.9500    0.0000 C   0  0  0  0  0  0  0  0  0  0  0  0
    7.1447    4.9500    0.0000 C   0  0  0  0  0  0  0  0  0  0  0  0
  1  8  2  0  0  0  0
  1  9  1  0  0  0  0
  2  5  1  0  0  0  0
  2 10  1  0  0  0  0
  3 15  1  0  0  0  0
  3 24  1  0  0  0  0
  3 25  1  0  0  0  0
  4 26  1  0  0  0  0
  4 27  1  0  0  0  0
  4 28  1  0  0  0  0
  5  6  2  0  0  0  0
  5  7  1  0  0  0  0
  6  8  1  0  0  0  0
  6 11  1  0  0  0  0
  7  9  2  0  0  0  0
  7 12  1  0  0  0  0
  8 13  1  0  0  0  0
  9 14  1  0  0  0  0
 10 16  2  0  0  0  0
 10 17  1  0  0  0  0
 11 18  2  0  0  0  0
 12 19  2  0  0  0  0
 13 20  2  0  0  0  0
 14 21  2  0  0  0  0
 15 22  2  0  0  0  0
 15 23  1  0  0  0  0
 16 22  1  0  0  0  0
 17 23  2  0  0  0  0
 18 20  1  0  0  0  0
 19 21  1  0  0  0  0
 24 27  1  0  0  0  0
 25 26  1  0  0  0  0
M  END
>  <Outcome>
Active

$$$$

  Mrv17100 11051912003D          
 Structure written by MMmdl.
 32 36  0  0  1  0            999 V2000
    0.1420   -1.4041    0.0000 O   0  0  0  0  0  0  0  0  0  0  0  0
    1.5709   -1.4041    0.0000 O   0  0  0  0  0  0  0  0  0  0  0  0
    0.8565    2.3084    0.0000 O   0  0  0  0  0  0  0  0  0  0  0  0
    1.5709   -2.2291    0.0000 N   0  0  0  0  0  0  0  0  0  0  0  0
   -2.0014   -3.4666    0.0000 N   0  0  0  0  0  0  0  0  0  0  0  0
    0.8565   -2.6416    0.0000 C   0  0  0  0  0  0  0  0  0  0  0  0
    1.5709   -3.8791    0.0000 C   0  0  0  0  0  0  0  0  0  0  0  0
    0.1420   -2.2291    0.0000 C   0  0  0  0  0  0  0  0  0  0  0  0
    0.8565   -3.4666    0.0000 C   0  0  0  0  0  0  0  0  0  0  0  0
    2.2854   -3.4666    0.0000 C   0  0  0  0  0  0  0  0  0  0  0  0
   -0.5725   -2.6416    0.0000 C   0  0  0  0  0  0  0  0  0  0  0  0
    2.2854   -2.6416    0.0000 C   0  0  0  0  0  0  0  0  0  0  0  0
    1.4334   -3.3291    0.0000 C   0  0  0  0  0  0  0  0  0  0  0  0
    1.4334   -2.7791    0.0000 C   0  0  0  0  0  0  0  0  0  0  0  0
   -1.2869   -2.2291    0.0000 C   0  0  0  0  0  0  0  0  0  0  0  0
   -2.0014   -2.6416    0.0000 C   0  0  0  0  0  0  0  0  0  0  0  0
   -0.5725   -3.4666    0.0000 C   0  0  0  0  0  0  0  0  0  0  0  0
    2.9999   -3.8791    0.0000 C   0  0  0  0  0  0  0  0  0  0  0  0
    0.8565   -0.9916    0.0000 C   0  0  0  0  0  0  0  0  0  0  0  0
   -1.2869   -1.4041    0.0000 C   0  0  0  0  0  0  0  0  0  0  0  0
   -1.2869   -3.8791    0.0000 C   0  0  0  0  0  0  0  0  0  0  0  0
    0.8565   -0.1666    0.0000 C   0  0  0  0  0  0  0  0  0  0  0  0
   -2.7159   -2.2291    0.0000 C   0  0  0  0  0  0  0  0  0  0  0  0
   -2.0014   -0.9916    0.0000 C   0  0  0  0  0  0  0  0  0  0  0  0
    2.9999   -4.7041    0.0000 C   0  0  0  0  0  0  0  0  0  0  0  0
   -2.7159   -1.4041    0.0000 C   0  0  0  0  0  0  0  0  0  0  0  0
    0.1420    0.2459    0.0000 C   0  0  0  0  0  0  0  0  0  0  0  0
    1.5709    0.2459    0.0000 C   0  0  0  0  0  0  0  0  0  0  0  0
    0.1420    1.0709    0.0000 C   0  0  0  0  0  0  0  0  0  0  0  0
    1.5709    1.0709    0.0000 C   0  0  0  0  0  0  0  0  0  0  0  0
    0.8565    1.4834    0.0000 C   0  0  0  0  0  0  0  0  0  0  0  0
    0.1420    2.7209    0.0000 C   0  0  0  0  0  0  0  0  0  0  0  0
  1  8  1  0  0  0  0
  1 19  1  0  0  0  0
  2 19  2  0  0  0  0
  3 31  1  0  0  0  0
  3 32  1  0  0  0  0
  4  6  1  0  0  0  0
  4 12  1  0  0  0  0
  4 14  1  0  0  0  0
  5 16  2  0  0  0  0
  5 21  1  0  0  0  0
  6  8  1  0  0  0  0
  6  9  1  0  0  0  0
  7  9  1  0  0  0  0
  7 10  1  0  0  0  0
  7 13  1  0  0  0  0
  8 11  1  0  0  0  0
 10 12  1  0  0  0  0
 10 18  1  0  0  0  0
 11 15  2  0  0  0  0
 11 17  1  0  0  0  0
 13 14  1  0  0  0  0
 15 16  1  0  0  0  0
 15 20  1  0  0  0  0
 16 23  1  0  0  0  0
 17 21  2  0  0  0  0
 18 25  2  0  0  0  0
 19 22  1  0  0  0  0
 20 24  2  0  0  0  0
 22 27  2  0  0  0  0
 22 28  1  0  0  0  0
 23 26  2  0  0  0  0
 24 26  1  0  0  0  0
 27 29  1  0  0  0  0
 28 30  2  0  0  0  0
 29 31  2  0  0  0  0
 30 31  1  0  0  0  0
M  END
>  <Outcome>
Active

$$$$

  Mrv17100 11051912003D          
 Structure written by MMmdl.
 20 21  0  0  1  0            999 V2000
    0.0000   -6.6000    0.0000 O   0  0  0  0  0  0  0  0  0  0  0  0
    0.7145   -5.3625    0.0000 O   0  0  0  0  0  0  0  0  0  0  0  0
    2.8579   -4.1250    0.0000 O   0  0  0  0  0  0  0  0  0  0  0  0
    1.4289   -1.6500    0.0000 O   0  0  0  0  0  0  0  0  0  0  0  0
    2.1434   -2.8875    0.0000 N   0  0  0  0  0  0  0  0  0  0  0  0
   -0.7145   -5.3625    0.0000 C   0  0  0  0  0  0  0  0  0  0  0  0
   -0.7145   -6.1875    0.0000 C   0  0  0  0  0  0  0  0  0  0  0  0
    0.0000   -4.9500    0.0000 C   0  0  0  0  0  0  0  0  0  0  0  0
   -1.4289   -4.9500    0.0000 C   0  0  0  0  0  0  0  0  0  0  0  0
   -1.4289   -6.6000    0.0000 C   0  0  0  0  0  0  0  0  0  0  0  0
   -2.1434   -5.3625    0.0000 C   0  0  0  0  0  0  0  0  0  0  0  0
    0.0000   -4.1250    0.0000 C   0  0  0  0  0  0  0  0  0  0  0  0
    0.7145   -3.7125    0.0000 C   0  0  0  0  0  0  0  0  0  0  0  0
   -2.1434   -6.1875    0.0000 C   0  0  0  0  0  0  0  0  0  0  0  0
    1.4289   -4.1250    0.0000 C   0  0  0  0  0  0  0  0  0  0  0  0
    0.7145   -2.8875    0.0000 C   0  0  0  0  0  0  0  0  0  0  0  0
    2.1434   -3.7125    0.0000 C   0  0  0  0  0  0  0  0  0  0  0  0
    1.4289   -2.4750    0.0000 C   0  0  0  0  0  0  0  0  0  0  0  0
   -1.4289   -7.4250    0.0000 C   0  0  0  0  0  0  0  0  0  0  0  0
   -2.8579   -4.9500    0.0000 C   0  0  0  0  0  0  0  0  0  0  0  0
  1  7  2  0  0  0  0
  2  8  1  0  0  0  0
  3 17  2  0  0  0  0
  4 18  2  0  0  0  0
  5 17  1  0  0  0  0
  5 18  1  0  0  0  0
  6  7  1  0  0  0  0
  6  8  1  0  0  0  0
  6  9  1  0  0  0  0
  7 10  1  0  0  0  0
  8 12  1  0  0  0  0
  9 11  1  0  0  0  0
 10 14  1  0  0  0  0
 10 19  1  0  0  0  0
 11 14  1  0  0  0  0
 11 20  1  0  0  0  0
 12 13  1  0  0  0  0
 13 15  1  0  0  0  0
 13 16  1  0  0  0  0
 15 17  1  0  0  0  0
 16 18  1  0  0  0  0
M  END
>  <Outcome>
Active

$$$$

  Mrv17100 11051912003D          
 Structure written by MMmdl.
 21 23  0  0  1  0            999 V2000
   -0.7145   -0.4125    0.0000 N   0  0  0  0  0  0  0  0  0  0  0  0
    1.4289   -1.6500    0.0000 N   0  0  0  0  0  0  0  0  0  0  0  0
    4.2868   -1.6500    0.0000 N   0  0  0  0  0  0  0  0  0  0  0  0
    0.7145   -1.2375    0.0000 C   0  0  0  0  0  0  0  0  0  0  0  0
    0.0000   -1.6500    0.0000 C   0  0  0  0  0  0  0  0  0  0  0  0
    0.7145   -0.4125    0.0000 C   0  0  0  0  0  0  0  0  0  0  0  0
   -0.7145   -1.2375    0.0000 C   0  0  0  0  0  0  0  0  0  0  0  0
    0.0000    0.0000    0.0000 C   0  0  0  0  0  0  0  0  0  0  0  0
    0.0000   -2.4750    0.0000 C   0  0  0  0  0  0  0  0  0  0  0  0
    1.4289    0.0000    0.0000 C   0  0  0  0  0  0  0  0  0  0  0  0
   -1.4289   -1.6500    0.0000 C   0  0  0  0  0  0  0  0  0  0  0  0
    0.0000    0.8250    0.0000 C   0  0  0  0  0  0  0  0  0  0  0  0
   -0.7145   -2.8875    0.0000 C   0  0  0  0  0  0  0  0  0  0  0  0
    1.4289    0.8250    0.0000 C   0  0  0  0  0  0  0  0  0  0  0  0
   -1.4289   -2.4750    0.0000 C   0  0  0  0  0  0  0  0  0  0  0  0
    0.7145    1.2375    0.0000 C   0  0  0  0  0  0  0  0  0  0  0  0
    2.1434   -1.2375    0.0000 C   0  0  0  0  0  0  0  0  0  0  0  0
    2.8579   -1.6500    0.0000 C   0  0  0  0  0  0  0  0  0  0  0  0
    3.5724   -1.2375    0.0000 C   0  0  0  0  0  0  0  0  0  0  0  0
    5.0013   -1.2375    0.0000 C   0  0  0  0  0  0  0  0  0  0  0  0
    4.2868   -2.4750    0.0000 C   0  0  0  0  0  0  0  0  0  0  0  0
  1  7  2  0  0  0  0
  1  8  1  0  0  0  0
  2  4  1  0  0  0  0
  2 17  1  0  0  0  0
  3 19  1  0  0  0  0
  3 20  1  0  0  0  0
  3 21  1  0  0  0  0
  4  5  2  0  0  0  0
  4  6  1  0  0  0  0
  5  7  1  0  0  0  0
  5  9  1  0  0  0  0
  6  8  2  0  0  0  0
  6 10  1  0  0  0  0
  7 11  1  0  0  0  0
  8 12  1  0  0  0  0
  9 13  2  0  0  0  0
 10 14  2  0  0  0  0
 11 15  2  0  0  0  0
 12 16  2  0  0  0  0
 13 15  1  0  0  0  0
 14 16  1  0  0  0  0
 17 18  1  0  0  0  0
 18 19  1  0  0  0  0
M  END
>  <Outcome>
Active

$$$$

  Mrv17100 11051912003D          
 Structure written by MMmdl.
 20 23  0  0  1  0            999 V2000
    1.9339   -1.5105    0.0000 O   0  0  0  0  0  0  0  0  0  0  0  0
    2.8985    1.1971    0.0000 N   0  0  0  0  0  0  0  0  0  0  0  0
    3.7054    1.0256    0.0000 N   0  0  0  0  0  0  0  0  0  0  0  0
    2.3464    0.5840    0.0000 C   0  0  0  0  0  0  0  0  0  0  0  0
    2.6014   -0.2006    0.0000 C   0  0  0  0  0  0  0  0  0  0  0  0
    1.5214    0.5840    0.0000 C   0  0  0  0  0  0  0  0  0  0  0  0
    1.2665   -0.2006    0.0000 C   0  0  0  0  0  0  0  0  0  0  0  0
    1.9339   -0.6855    0.0000 C   0  0  0  0  0  0  0  0  0  0  0  0
    3.4084   -0.3721    0.0000 C   0  0  0  0  0  0  0  0  0  0  0  0
    3.9604    0.2410    0.0000 C   0  0  0  0  0  0  0  0  0  0  0  0
    0.9694    1.1971    0.0000 C   0  0  0  0  0  0  0  0  0  0  0  0
    0.4595   -0.3721    0.0000 C   0  0  0  0  0  0  0  0  0  0  0  0
    4.7674    0.0694    0.0000 C   0  0  0  0  0  0  0  0  0  0  0  0
    0.1624    1.0256    0.0000 C   0  0  0  0  0  0  0  0  0  0  0  0
   -0.0925    0.2410    0.0000 C   0  0  0  0  0  0  0  0  0  0  0  0
    5.3194    0.6825    0.0000 C   0  0  0  0  0  0  0  0  0  0  0  0
    5.0223   -0.7152    0.0000 C   0  0  0  0  0  0  0  0  0  0  0  0
    6.1264    0.5110    0.0000 C   0  0  0  0  0  0  0  0  0  0  0  0
    5.8293   -0.8867    0.0000 C   0  0  0  0  0  0  0  0  0  0  0  0
    6.3813   -0.2736    0.0000 C   0  0  0  0  0  0  0  0  0  0  0  0
  1  8  2  0  0  0  0
  2  3  2  0  0  0  0
  2  4  1  0  0  0  0
  3 10  1  0  0  0  0
  4  5  2  0  0  0  0
  4  6  1  0  0  0  0
  5  8  1  0  0  0  0
  5  9  1  0  0  0  0
  6  7  2  0  0  0  0
  6 11  1  0  0  0  0
  7  8  1  0  0  0  0
  7 12  1  0  0  0  0
  9 10  2  0  0  0  0
 10 13  1  0  0  0  0
 11 14  2  0  0  0  0
 12 15  2  0  0  0  0
 13 16  2  0  0  0  0
 13 17  1  0  0  0  0
 14 15  1  0  0  0  0
 16 18  1  0  0  0  0
 17 19  2  0  0  0  0
 18 20  2  0  0  0  0
 19 20  1  0  0  0  0
M  END
>  <Outcome>
Active

$$$$

  Mrv17100 11051912003D          
 Structure written by MMmdl.
 31 37  0  0  1  0            999 V2000
   -0.7725   -5.5994    0.0000 O   0  0  0  0  0  0  0  0  0  0  0  0
   -1.5930   -4.1783    0.0000 N   0  0  0  0  0  0  0  0  0  0  0  0
   -2.7490   -3.5109    0.0000 N   0  0  0  0  0  0  0  0  0  0  0  0
   -1.2574   -4.9320    0.0000 C   0  0  0  0  0  0  0  0  0  0  0  0
   -1.8705   -5.4840    0.0000 C   0  0  0  0  0  0  0  0  0  0  0  0
   -2.5850   -5.0715    0.0000 C   0  0  0  0  0  0  0  0  0  0  0  0
   -2.4135   -4.2645    0.0000 C   0  0  0  0  0  0  0  0  0  0  0  0
   -1.8705   -6.3090    0.0000 C   0  0  0  0  0  0  0  0  0  0  0  0
   -3.2995   -5.4840    0.0000 C   0  0  0  0  0  0  0  0  0  0  0  0
   -0.5429   -4.5195    0.0000 C   0  0  0  0  0  0  0  0  0  0  0  0
   -2.5850   -6.7215    0.0000 C   0  0  0  0  0  0  0  0  0  0  0  0
   -3.2995   -6.3090    0.0000 C   0  0  0  0  0  0  0  0  0  0  0  0
   -1.4214   -3.3713    0.0000 C   0  0  0  0  0  0  0  0  0  0  0  0
   -1.1560   -6.7215    0.0000 C   0  0  0  0  0  0  0  0  0  0  0  0
    0.1715   -4.9320    0.0000 C   0  0  0  0  0  0  0  0  0  0  0  0
   -2.1359   -2.9588    0.0000 C   0  0  0  0  0  0  0  0  0  0  0  0
   -4.0139   -5.0715    0.0000 C   0  0  0  0  0  0  0  0  0  0  0  0
   -0.5429   -3.6945    0.0000 C   0  0  0  0  0  0  0  0  0  0  0  0
   -2.5850   -7.5465    0.0000 C   0  0  0  0  0  0  0  0  0  0  0  0
   -4.0139   -6.7215    0.0000 C   0  0  0  0  0  0  0  0  0  0  0  0
    0.8860   -4.5195    0.0000 C   0  0  0  0  0  0  0  0  0  0  0  0
    0.8860   -3.6945    0.0000 C   0  0  0  0  0  0  0  0  0  0  0  0
   -1.1560   -7.5465    0.0000 C   0  0  0  0  0  0  0  0  0  0  0  0
    0.1715   -3.2820    0.0000 C   0  0  0  0  0  0  0  0  0  0  0  0
   -4.7284   -5.4840    0.0000 C   0  0  0  0  0  0  0  0  0  0  0  0
   -1.8705   -7.9590    0.0000 C   0  0  0  0  0  0  0  0  0  0  0  0
   -4.7284   -6.3090    0.0000 C   0  0  0  0  0  0  0  0  0  0  0  0
    1.6005   -4.9320    0.0000 C   0  0  0  0  0  0  0  0  0  0  0  0
    1.6005   -3.2820    0.0000 C   0  0  0  0  0  0  0  0  0  0  0  0
    2.3149   -4.5195    0.0000 C   0  0  0  0  0  0  0  0  0  0  0  0
    2.3149   -3.6945    0.0000 C   0  0  0  0  0  0  0  0  0  0  0  0
  1  4  1  0  0  0  0
  2  4  1  0  0  0  0
  2  7  1  0  0  0  0
  2 13  1  0  0  0  0
  3  7  2  0  0  0  0
  3 16  1  0  0  0  0
  4  5  1  0  0  0  0
  4 10  1  0  0  0  0
  5  6  2  0  0  0  0
  5  8  1  0  0  0  0
  6  7  1  0  0  0  0
  6  9  1  0  0  0  0
  8 11  2  0  0  0  0
  8 14  1  0  0  0  0
  9 12  2  0  0  0  0
  9 17  1  0  0  0  0
 10 15  2  0  0  0  0
 10 18  1  0  0  0  0
 11 12  1  0  0  0  0
 11 19  1  0  0  0  0
 12 20  1  0  0  0  0
 13 16  1  0  0  0  0
 14 23  2  0  0  0  0
 15 21  1  0  0  0  0
 17 25  2  0  0  0  0
 18 24  2  0  0  0  0
 19 26  2  0  0  0  0
 20 27  2  0  0  0  0
 21 22  2  0  0  0  0
 21 28  1  0  0  0  0
 22 24  1  0  0  0  0
 22 29  1  0  0  0  0
 23 26  1  0  0  0  0
 25 27  1  0  0  0  0
 28 30  2  0  0  0  0
 29 31  2  0  0  0  0
 30 31  1  0  0  0  0
M  END
>  <Outcome>
Active

$$$$

  Mrv17100 11051912003D          
 Structure written by MMmdl.
 19 21  0  0  1  0            999 V2000
    1.4289   -2.4750    0.0000 O   0  0  0  0  0  0  0  0  0  0  0  0
    0.0000    0.0000    0.0000 N   0  0  0  0  0  0  0  0  0  0  0  0
   -0.7145   -1.2375    0.0000 N   0  0  0  0  0  0  0  0  0  0  0  0
    0.0000   -2.4750    0.0000 N   0  0  0  0  0  0  0  0  0  0  0  0
   -1.4289    0.0000    0.0000 N   0  0  0  0  0  0  0  0  0  0  0  0
    0.7145   -1.2375    0.0000 C   0  0  0  0  0  0  0  0  0  0  0  0
    0.7145   -0.4125    0.0000 C   0  0  0  0  0  0  0  0  0  0  0  0
    1.4289   -1.6500    0.0000 C   0  0  0  0  0  0  0  0  0  0  0  0
    0.0000   -1.6500    0.0000 C   0  0  0  0  0  0  0  0  0  0  0  0
   -0.7145   -0.4125    0.0000 C   0  0  0  0  0  0  0  0  0  0  0  0
    1.4289    0.0000    0.0000 C   0  0  0  0  0  0  0  0  0  0  0  0
    2.1434   -1.2375    0.0000 C   0  0  0  0  0  0  0  0  0  0  0  0
    2.1434   -0.4125    0.0000 C   0  0  0  0  0  0  0  0  0  0  0  0
    2.1434   -2.8875    0.0000 C   0  0  0  0  0  0  0  0  0  0  0  0
    2.8579   -2.4750    0.0000 C   0  0  0  0  0  0  0  0  0  0  0  0
    2.1434   -3.7125    0.0000 C   0  0  0  0  0  0  0  0  0  0  0  0
    3.5724   -2.8875    0.0000 C   0  0  0  0  0  0  0  0  0  0  0  0
    2.8579   -4.1250    0.0000 C   0  0  0  0  0  0  0  0  0  0  0  0
    3.5724   -3.7125    0.0000 C   0  0  0  0  0  0  0  0  0  0  0  0
  1  8  1  0  0  0  0
  1 14  1  0  0  0  0
  2  7  2  0  0  0  0
  2 10  1  0  0  0  0
  3  9  1  0  0  0  0
  3 10  2  0  0  0  0
  4  9  1  0  0  0  0
  5 10  1  0  0  0  0
  6  7  1  0  0  0  0
  6  8  1  0  0  0  0
  6  9  2  0  0  0  0
  7 11  1  0  0  0  0
  8 12  2  0  0  0  0
 11 13  2  0  0  0  0
 12 13  1  0  0  0  0
 14 15  2  0  0  0  0
 14 16  1  0  0  0  0
 15 17  1  0  0  0  0
 16 18  2  0  0  0  0
 17 19  2  0  0  0  0
 18 19  1  0  0  0  0
M  END
>  <Outcome>
Active

$$$$

  Mrv17100 11051912003D          
 Structure written by MMmdl.
 24 26  0  0  1  0            999 V2000
   -2.1434   -6.1875    0.0000 Cl  0  0  0  0  0  0  0  0  0  0  0  0
   -1.4289   -2.4750    0.0000 O   0  0  0  0  0  0  0  0  0  0  0  0
    0.0000    0.0000    0.0000 N   0  0  0  0  0  0  0  0  0  0  0  0
    0.0000   -2.4750    0.0000 N   0  0  0  0  0  0  0  0  0  0  0  0
   -1.4289    0.0000    0.0000 N   0  0  0  0  0  0  0  0  0  0  0  0
   -0.7145   -3.7125    0.0000 N   0  0  0  0  0  0  0  0  0  0  0  0
    0.7145   -1.2375    0.0000 C   0  0  0  0  0  0  0  0  0  0  0  0
    0.0000   -1.6500    0.0000 C   0  0  0  0  0  0  0  0  0  0  0  0
    0.7145   -0.4125    0.0000 C   0  0  0  0  0  0  0  0  0  0  0  0
   -0.7145   -0.4125    0.0000 C   0  0  0  0  0  0  0  0  0  0  0  0
   -0.7145   -1.2375    0.0000 C   0  0  0  0  0  0  0  0  0  0  0  0
    1.4289   -1.6500    0.0000 C   0  0  0  0  0  0  0  0  0  0  0  0
    1.4289    0.0000    0.0000 C   0  0  0  0  0  0  0  0  0  0  0  0
   -0.7145   -2.8875    0.0000 C   0  0  0  0  0  0  0  0  0  0  0  0
    2.1434   -1.2375    0.0000 C   0  0  0  0  0  0  0  0  0  0  0  0
   -1.4289   -4.1250    0.0000 C   0  0  0  0  0  0  0  0  0  0  0  0
    2.1434   -0.4125    0.0000 C   0  0  0  0  0  0  0  0  0  0  0  0
   -1.4289   -4.9500    0.0000 C   0  0  0  0  0  0  0  0  0  0  0  0
   -2.1434   -3.7125    0.0000 C   0  0  0  0  0  0  0  0  0  0  0  0
   -2.1434   -5.3625    0.0000 C   0  0  0  0  0  0  0  0  0  0  0  0
   -2.1434   -0.4125    0.0000 C   0  0  0  0  0  0  0  0  0  0  0  0
   -1.4289    0.8250    0.0000 C   0  0  0  0  0  0  0  0  0  0  0  0
   -2.8579   -4.9500    0.0000 C   0  0  0  0  0  0  0  0  0  0  0  0
   -2.8579   -4.1250    0.0000 C   0  0  0  0  0  0  0  0  0  0  0  0
  1 20  1  0  0  0  0
  2 14  2  0  0  0  0
  3  9  2  0  0  0  0
  3 10  1  0  0  0  0
  4  8  1  0  0  0  0
  4 14  1  0  0  0  0
  5 10  1  0  0  0  0
  5 21  1  0  0  0  0
  5 22  1  0  0  0  0
  6 14  1  0  0  0  0
  6 16  1  0  0  0  0
  7  8  2  0  0  0  0
  7  9  1  0  0  0  0
  7 12  1  0  0  0  0
  8 11  1  0  0  0  0
  9 13  1  0  0  0  0
 10 11  2  0  0  0  0
 12 15  2  0  0  0  0
 13 17  2  0  0  0  0
 15 17  1  0  0  0  0
 16 18  2  0  0  0  0
 16 19  1  0  0  0  0
 18 20  1  0  0  0  0
 19 24  2  0  0  0  0
 20 23  2  0  0  0  0
 23 24  1  0  0  0  0
M  END
>  <Outcome>
Active

$$$$

  Mrv17100 11051912003D          
 Structure written by MMmdl.
 23 25  0  0  1  0            999 V2000
   -1.4289   -2.4750    0.0000 O   0  0  0  0  0  0  0  0  0  0  0  0
    0.0000    0.0000    0.0000 N   0  0  0  0  0  0  0  0  0  0  0  0
    0.0000   -2.4750    0.0000 N   0  0  0  0  0  0  0  0  0  0  0  0
   -1.4289    0.0000    0.0000 N   0  0  0  0  0  0  0  0  0  0  0  0
   -0.7145   -3.7125    0.0000 N   0  0  0  0  0  0  0  0  0  0  0  0
    0.7145   -1.2375    0.0000 C   0  0  0  0  0  0  0  0  0  0  0  0
    0.0000   -1.6500    0.0000 C   0  0  0  0  0  0  0  0  0  0  0  0
    0.7145   -0.4125    0.0000 C   0  0  0  0  0  0  0  0  0  0  0  0
   -0.7145   -0.4125    0.0000 C   0  0  0  0  0  0  0  0  0  0  0  0
   -0.7145   -1.2375    0.0000 C   0  0  0  0  0  0  0  0  0  0  0  0
    1.4289   -1.6500    0.0000 C   0  0  0  0  0  0  0  0  0  0  0  0
    1.4289    0.0000    0.0000 C   0  0  0  0  0  0  0  0  0  0  0  0
   -0.7145   -2.8875    0.0000 C   0  0  0  0  0  0  0  0  0  0  0  0
    2.1434   -1.2375    0.0000 C   0  0  0  0  0  0  0  0  0  0  0  0
    2.1434   -0.4125    0.0000 C   0  0  0  0  0  0  0  0  0  0  0  0
   -1.4289   -4.1250    0.0000 C   0  0  0  0  0  0  0  0  0  0  0  0
   -2.1434   -0.4125    0.0000 C   0  0  0  0  0  0  0  0  0  0  0  0
   -1.4289    0.8250    0.0000 C   0  0  0  0  0  0  0  0  0  0  0  0
   -1.4289   -4.9500    0.0000 C   0  0  0  0  0  0  0  0  0  0  0  0
   -2.1434   -3.7125    0.0000 C   0  0  0  0  0  0  0  0  0  0  0  0
   -2.1434   -5.3625    0.0000 C   0  0  0  0  0  0  0  0  0  0  0  0
   -2.8579   -4.1250    0.0000 C   0  0  0  0  0  0  0  0  0  0  0  0
   -2.8579   -4.9500    0.0000 C   0  0  0  0  0  0  0  0  0  0  0  0
  1 13  2  0  0  0  0
  2  8  2  0  0  0  0
  2  9  1  0  0  0  0
  3  7  1  0  0  0  0
  3 13  1  0  0  0  0
  4  9  1  0  0  0  0
  4 17  1  0  0  0  0
  4 18  1  0  0  0  0
  5 13  1  0  0  0  0
  5 16  1  0  0  0  0
  6  7  2  0  0  0  0
  6  8  1  0  0  0  0
  6 11  1  0  0  0  0
  7 10  1  0  0  0  0
  8 12  1  0  0  0  0
  9 10  2  0  0  0  0
 11 14  2  0  0  0  0
 12 15  2  0  0  0  0
 14 15  1  0  0  0  0
 16 19  2  0  0  0  0
 16 20  1  0  0  0  0
 19 21  1  0  0  0  0
 20 22  2  0  0  0  0
 21 23  2  0  0  0  0
 22 23  1  0  0  0  0
M  END
>  <Outcome>
Active

$$$$

  Mrv17100 11051912003D          
 Structure written by MMmdl.
 19 20  0  0  1  0            999 V2000
    0.5846   -1.5291    0.0000 O   0  0  0  0  0  0  0  0  0  0  0  0
    2.0367   -0.4741    0.0000 O   0  0  0  0  0  0  0  0  0  0  0  0
   -2.1426   -2.8911    0.0000 O   0  0  0  0  0  0  0  0  0  0  0  0
   -0.3715   -0.4672    0.0000 O   0  0  0  0  0  0  0  0  0  0  0  0
    2.4492   -2.5687    0.0000 N   0  0  0  0  0  0  0  0  0  0  0  0
    1.3693   -1.7840    0.0000 C   0  0  0  0  0  0  0  0  0  0  0  0
    1.6242   -2.5687    0.0000 C   0  0  0  0  0  0  0  0  0  0  0  0
    2.0367   -1.2991    0.0000 C   0  0  0  0  0  0  0  0  0  0  0  0
    1.1393   -3.2361    0.0000 C   0  0  0  0  0  0  0  0  0  0  0  0
    2.7041   -1.7840    0.0000 C   0  0  0  0  0  0  0  0  0  0  0  0
    0.3188   -3.1499    0.0000 C   0  0  0  0  0  0  0  0  0  0  0  0
    0.4131   -0.7221    0.0000 C   0  0  0  0  0  0  0  0  0  0  0  0
   -0.1661   -3.8173    0.0000 C   0  0  0  0  0  0  0  0  0  0  0  0
   -0.0168   -2.3962    0.0000 C   0  0  0  0  0  0  0  0  0  0  0  0
   -1.3222   -2.9774    0.0000 C   0  0  0  0  0  0  0  0  0  0  0  0
   -0.9866   -3.7311    0.0000 C   0  0  0  0  0  0  0  0  0  0  0  0
   -0.8372   -2.3099    0.0000 C   0  0  0  0  0  0  0  0  0  0  0  0
    1.0262   -0.1701    0.0000 C   0  0  0  0  0  0  0  0  0  0  0  0
   -2.6276   -3.5586    0.0000 C   0  0  0  0  0  0  0  0  0  0  0  0
  1  6  1  0  0  0  0
  1 12  1  0  0  0  0
  2  8  1  0  0  0  0
  3 15  1  0  0  0  0
  3 19  1  0  0  0  0
  4 12  2  0  0  0  0
  5  7  1  0  0  0  0
  5 10  1  0  0  0  0
  6  7  1  0  0  0  0
  6  8  1  0  0  0  0
  7  9  1  0  0  0  0
  8 10  1  0  0  0  0
  9 11  1  0  0  0  0
 11 13  2  0  0  0  0
 11 14  1  0  0  0  0
 12 18  1  0  0  0  0
 13 16  1  0  0  0  0
 14 17  2  0  0  0  0
 15 16  2  0  0  0  0
 15 17  1  0  0  0  0
M  END
>  <Outcome>
Active

$$$$

  Mrv17100 11051912003D          
 Structure written by MMmdl.
 35 38  0  0  1  0            999 V2000
    6.7888   -6.1508    0.0000 Cl  0  0  0  0  0  0  0  0  0  0  0  0
    1.3993   -4.3996    0.0000 Cl  0  0  0  0  0  0  0  0  0  0  0  0
    0.3779   -7.4640    0.0000 Cl  0  0  0  0  0  0  0  0  0  0  0  0
    4.6453   -3.2633    0.0000 O   0  0  0  0  0  0  0  0  0  0  0  0
    6.0743   -2.4383    0.0000 N   0  0  0  0  0  0  0  0  0  0  0  0
    4.6453   -4.9133    0.0000 C   0  0  0  0  0  0  0  0  0  0  0  0
    4.6453   -5.7383    0.0000 C   0  0  0  0  0  0  0  0  0  0  0  0
    3.8607   -4.6584    0.0000 C   0  0  0  0  0  0  0  0  0  0  0  0
    3.3758   -5.3258    0.0000 C   0  0  0  0  0  0  0  0  0  0  0  0
    3.8607   -5.9932    0.0000 C   0  0  0  0  0  0  0  0  0  0  0  0
    5.3598   -4.5008    0.0000 C   0  0  0  0  0  0  0  0  0  0  0  0
    5.3598   -6.1508    0.0000 C   0  0  0  0  0  0  0  0  0  0  0  0
    2.5553   -5.2396    0.0000 C   0  0  0  0  0  0  0  0  0  0  0  0
    3.5252   -3.9047    0.0000 C   0  0  0  0  0  0  0  0  0  0  0  0
    6.0743   -4.9133    0.0000 C   0  0  0  0  0  0  0  0  0  0  0  0
    6.0743   -5.7383    0.0000 C   0  0  0  0  0  0  0  0  0  0  0  0
    3.6058   -6.7779    0.0000 C   0  0  0  0  0  0  0  0  0  0  0  0
    5.3598   -3.6758    0.0000 C   0  0  0  0  0  0  0  0  0  0  0  0
    2.2198   -4.4859    0.0000 C   0  0  0  0  0  0  0  0  0  0  0  0
    2.7047   -3.8184    0.0000 C   0  0  0  0  0  0  0  0  0  0  0  0
    2.7988   -6.9494    0.0000 C   0  0  0  0  0  0  0  0  0  0  0  0
    6.0743   -3.2633    0.0000 C   0  0  0  0  0  0  0  0  0  0  0  0
    2.5439   -7.7340    0.0000 C   0  0  0  0  0  0  0  0  0  0  0  0
    2.2468   -6.3363    0.0000 C   0  0  0  0  0  0  0  0  0  0  0  0
    1.7369   -7.9055    0.0000 C   0  0  0  0  0  0  0  0  0  0  0  0
    1.4398   -6.5078    0.0000 C   0  0  0  0  0  0  0  0  0  0  0  0
    1.1849   -7.2924    0.0000 C   0  0  0  0  0  0  0  0  0  0  0  0
    5.3598   -2.0258    0.0000 C   0  0  0  0  0  0  0  0  0  0  0  0
    6.7888   -2.0258    0.0000 C   0  0  0  0  0  0  0  0  0  0  0  0
    6.7888   -1.2008    0.0000 C   0  0  0  0  0  0  0  0  0  0  0  0
    5.3598   -1.2008    0.0000 C   0  0  0  0  0  0  0  0  0  0  0  0
    7.5032   -0.7883    0.0000 C   0  0  0  0  0  0  0  0  0  0  0  0
    4.6453   -0.7883    0.0000 C   0  0  0  0  0  0  0  0  0  0  0  0
    7.5032    0.0367    0.0000 C   0  0  0  0  0  0  0  0  0  0  0  0
    4.6453    0.0367    0.0000 C   0  0  0  0  0  0  0  0  0  0  0  0
  1 16  1  0  0  0  0
  2 19  1  0  0  0  0
  3 27  1  0  0  0  0
  4 18  1  0  0  0  0
  5 22  1  0  0  0  0
  5 28  1  0  0  0  0
  5 29  1  0  0  0  0
  6  7  2  0  0  0  0
  6  8  1  0  0  0  0
  6 11  1  0  0  0  0
  7 10  1  0  0  0  0
  7 12  1  0  0  0  0
  8  9  2  0  0  0  0
  8 14  1  0  0  0  0
  9 10  1  0  0  0  0
  9 13  1  0  0  0  0
 10 17  2  0  0  0  0
 11 15  2  0  0  0  0
 11 18  1  0  0  0  0
 12 16  2  0  0  0  0
 13 19  2  0  0  0  0
 14 20  2  0  0  0  0
 15 16  1  0  0  0  0
 17 21  1  0  0  0  0
 18 22  1  0  0  0  0
 19 20  1  0  0  0  0
 21 23  2  0  0  0  0
 21 24  1  0  0  0  0
 23 25  1  0  0  0  0
 24 26  2  0  0  0  0
 25 27  2  0  0  0  0
 26 27  1  0  0  0  0
 28 31  1  0  0  0  0
 29 30  1  0  0  0  0
 30 32  1  0  0  0  0
 31 33  1  0  0  0  0
 32 34  1  0  0  0  0
 33 35  1  0  0  0  0
M  END
>  <Outcome>
Active

$$$$

  Mrv17100 11051912003D          
 Structure written by MMmdl.
 13 13  0  0  1  0            999 V2000
   -3.5724   -2.8875    0.0000 O   0  0  0  0  0  0  0  0  0  0  0  0
    2.1434   -1.2375    0.0000 O   0  0  0  0  0  0  0  0  0  0  0  0
    0.7145   -1.2375    0.0000 N   0  0  0  0  0  0  0  0  0  0  0  0
   -1.4289   -1.6500    0.0000 C   0  0  0  0  0  0  0  0  0  0  0  0
   -2.8579   -2.4750    0.0000 C   0  0  0  0  0  0  0  0  0  0  0  0
   -1.4289   -2.4750    0.0000 C   0  0  0  0  0  0  0  0  0  0  0  0
   -2.1434   -1.2375    0.0000 C   0  0  0  0  0  0  0  0  0  0  0  0
   -0.7145   -1.2375    0.0000 C   0  0  0  0  0  0  0  0  0  0  0  0
   -2.1434   -2.8875    0.0000 C   0  0  0  0  0  0  0  0  0  0  0  0
   -2.8579   -1.6500    0.0000 C   0  0  0  0  0  0  0  0  0  0  0  0
    0.0000   -1.6500    0.0000 C   0  0  0  0  0  0  0  0  0  0  0  0
    1.4289   -1.6500    0.0000 C   0  0  0  0  0  0  0  0  0  0  0  0
    1.4289   -2.4750    0.0000 C   0  0  0  0  0  0  0  0  0  0  0  0
  1  5  1  0  0  0  0
  2 12  2  0  0  0  0
  3 11  1  0  0  0  0
  3 12  1  0  0  0  0
  4  6  2  0  0  0  0
  4  7  1  0  0  0  0
  4  8  1  0  0  0  0
  5  9  2  0  0  0  0
  5 10  1  0  0  0  0
  6  9  1  0  0  0  0
  7 10  2  0  0  0  0
  8 11  1  0  0  0  0
 12 13  1  0  0  0  0
M  END
>  <Outcome>
Active

$$$$

  Mrv17100 11051912003D          
 Structure written by MMmdl.
 38 41  0  0  1  0            999 V2000
    5.1842   -6.0620    0.0000 F   0  0  0  0  0  0  0  0  0  0  0  0
    0.8974   -3.5870    0.0000 O   0  0  0  0  0  0  0  0  0  0  0  0
    0.8974   -4.4120    0.0000 O   0  0  0  0  0  0  0  0  0  0  0  0
    4.4698   -0.6995    0.0000 O   0  0  0  0  0  0  0  0  0  0  0  0
    2.3264   -3.5870    0.0000 N   0  0  0  0  0  0  0  0  0  0  0  0
    2.2793   -1.8646    0.0000 N   0  0  0  0  0  0  0  0  0  0  0  0
    1.6119   -5.6495    0.0000 N   0  0  0  0  0  0  0  0  0  0  0  0
    4.4698   -2.3495    0.0000 N   0  0  0  0  0  0  0  0  0  0  0  0
    2.3264   -4.4120    0.0000 C   0  0  0  0  0  0  0  0  0  0  0  0
    1.6119   -3.1745    0.0000 C   0  0  0  0  0  0  0  0  0  0  0  0
    1.6119   -2.3495    0.0000 C   0  0  0  0  0  0  0  0  0  0  0  0
    3.0408   -4.8245    0.0000 C   0  0  0  0  0  0  0  0  0  0  0  0
    1.6119   -4.8245    0.0000 C   0  0  0  0  0  0  0  0  0  0  0  0
    2.0244   -1.0799    0.0000 C   0  0  0  0  0  0  0  0  0  0  0  0
    3.0408   -3.1745    0.0000 C   0  0  0  0  0  0  0  0  0  0  0  0
    0.9445   -1.8646    0.0000 C   0  0  0  0  0  0  0  0  0  0  0  0
    1.1994   -1.0799    0.0000 C   0  0  0  0  0  0  0  0  0  0  0  0
    2.5093   -0.4125    0.0000 C   0  0  0  0  0  0  0  0  0  0  0  0
    3.7553   -4.4120    0.0000 C   0  0  0  0  0  0  0  0  0  0  0  0
    3.0408   -5.6495    0.0000 C   0  0  0  0  0  0  0  0  0  0  0  0
    0.8974   -6.0620    0.0000 C   0  0  0  0  0  0  0  0  0  0  0  0
    4.4698   -4.8245    0.0000 C   0  0  0  0  0  0  0  0  0  0  0  0
    3.7553   -6.0620    0.0000 C   0  0  0  0  0  0  0  0  0  0  0  0
    4.4698   -5.6495    0.0000 C   0  0  0  0  0  0  0  0  0  0  0  0
    3.7553   -3.5870    0.0000 C   0  0  0  0  0  0  0  0  0  0  0  0
    2.1738    0.3412    0.0000 C   0  0  0  0  0  0  0  0  0  0  0  0
    3.3298   -0.4987    0.0000 C   0  0  0  0  0  0  0  0  0  0  0  0
    4.4698   -3.1745    0.0000 C   0  0  0  0  0  0  0  0  0  0  0  0
    2.6587    1.0086    0.0000 C   0  0  0  0  0  0  0  0  0  0  0  0
    3.8147    0.1687    0.0000 C   0  0  0  0  0  0  0  0  0  0  0  0
    0.4849   -5.3475    0.0000 C   0  0  0  0  0  0  0  0  0  0  0  0
    1.3099   -6.7765    0.0000 C   0  0  0  0  0  0  0  0  0  0  0  0
    0.1830   -6.4745    0.0000 C   0  0  0  0  0  0  0  0  0  0  0  0
    3.4792    0.9224    0.0000 C   0  0  0  0  0  0  0  0  0  0  0  0
    5.1842   -1.9370    0.0000 C   0  0  0  0  0  0  0  0  0  0  0  0
    3.7553   -1.9370    0.0000 C   0  0  0  0  0  0  0  0  0  0  0  0
    5.1842   -1.1120    0.0000 C   0  0  0  0  0  0  0  0  0  0  0  0
    3.7553   -1.1120    0.0000 C   0  0  0  0  0  0  0  0  0  0  0  0
  1 24  1  0  0  0  0
  2 10  2  0  0  0  0
  3 13  2  0  0  0  0
  4 37  1  0  0  0  0
  4 38  1  0  0  0  0
  5  9  1  0  0  0  0
  5 10  1  0  0  0  0
  5 15  1  0  0  0  0
  6 11  2  0  0  0  0
  6 14  1  0  0  0  0
  7 13  1  0  0  0  0
  7 21  1  0  0  0  0
  8 28  1  0  0  0  0
  8 35  1  0  0  0  0
  8 36  1  0  0  0  0
  9 12  1  0  0  0  0
  9 13  1  0  0  0  0
 10 11  1  0  0  0  0
 11 16  1  0  0  0  0
 12 19  2  0  0  0  0
 12 20  1  0  0  0  0
 14 17  2  0  0  0  0
 14 18  1  0  0  0  0
 15 25  1  0  0  0  0
 16 17  1  0  0  0  0
 18 26  2  0  0  0  0
 18 27  1  0  0  0  0
 19 22  1  0  0  0  0
 20 23  2  0  0  0  0
 21 31  1  0  0  0  0
 21 32  1  0  0  0  0
 21 33  1  0  0  0  0
 22 24  2  0  0  0  0
 23 24  1  0  0  0  0
 25 28  1  0  0  0  0
 26 29  1  0  0  0  0
 27 30  2  0  0  0  0
 29 34  2  0  0  0  0
 30 34  1  0  0  0  0
 35 37  1  0  0  0  0
 36 38  1  0  0  0  0
M  END
>  <Outcome>
Active

$$$$

  Mrv17100 11051912003D          
 Structure written by MMmdl.
 26 29  0  0  1  0            999 V2000
   -2.8971   -1.5731    0.0000 S   0  0  0  0  0  0  0  0  0  0  0  0
   -2.2296   -0.4170    0.0000 N   0  0  0  0  0  0  0  0  0  0  0  0
    0.0000   -1.6500    0.0000 N   0  3  0  0  0  0  0  0  0  0  0  0
   -2.1434   -1.2375    0.0000 C   0  0  0  0  0  0  0  0  0  0  0  0
   -3.0366   -0.2455    0.0000 C   0  0  0  0  0  0  0  0  0  0  0  0
   -3.4491   -0.9600    0.0000 C   0  0  0  0  0  0  0  0  0  0  0  0
   -0.7145   -1.2375    0.0000 C   0  0  0  0  0  0  0  0  0  0  0  0
   -1.4289   -1.6500    0.0000 C   0  0  0  0  0  0  0  0  0  0  0  0
    0.7145   -1.2375    0.0000 C   0  0  0  0  0  0  0  0  0  0  0  0
    0.7145   -0.4125    0.0000 C   0  0  0  0  0  0  0  0  0  0  0  0
   -3.4491    0.4690    0.0000 C   0  0  0  0  0  0  0  0  0  0  0  0
   -0.7145   -0.4125    0.0000 C   0  0  0  0  0  0  0  0  0  0  0  0
   -1.6166    0.1350    0.0000 C   0  0  0  0  0  0  0  0  0  0  0  0
   -4.2741   -0.9600    0.0000 C   0  0  0  0  0  0  0  0  0  0  0  0
    0.0000    0.0000    0.0000 C   0  0  0  0  0  0  0  0  0  0  0  0
    1.4289   -1.6500    0.0000 C   0  0  0  0  0  0  0  0  0  0  0  0
    0.0000   -2.4750    0.0000 C   0  0  0  0  0  0  0  0  0  0  0  0
   -4.2741    0.4690    0.0000 C   0  0  0  0  0  0  0  0  0  0  0  0
    1.4289    0.0000    0.0000 C   0  0  0  0  0  0  0  0  0  0  0  0
   -4.6866   -0.2455    0.0000 C   0  0  0  0  0  0  0  0  0  0  0  0
    2.1434   -1.2375    0.0000 C   0  0  0  0  0  0  0  0  0  0  0  0
   -1.7881    0.9420    0.0000 C   0  0  0  0  0  0  0  0  0  0  0  0
    2.1434   -0.4125    0.0000 C   0  0  0  0  0  0  0  0  0  0  0  0
    0.7145   -2.8875    0.0000 C   0  0  0  0  0  0  0  0  0  0  0  0
   -1.1750    1.4940    0.0000 C   0  0  0  0  0  0  0  0  0  0  0  0
   -1.3465    2.3010    0.0000 C   0  0  0  0  0  0  0  0  0  0  0  0
  1  4  1  0  0  0  0
  1  6  1  0  0  0  0
  2  4  1  0  0  0  0
  2  5  1  0  0  0  0
  2 13  1  0  0  0  0
  3  7  2  0  0  0  0
  3  9  1  0  0  0  0
  3 17  1  0  0  0  0
  4  8  2  0  0  0  0
  5  6  2  0  0  0  0
  5 11  1  0  0  0  0
  6 14  1  0  0  0  0
  7  8  1  0  0  0  0
  7 12  1  0  0  0  0
  9 10  2  0  0  0  0
  9 16  1  0  0  0  0
 10 15  1  0  0  0  0
 10 19  1  0  0  0  0
 11 18  2  0  0  0  0
 12 15  2  0  0  0  0
 13 22  1  0  0  0  0
 14 20  2  0  0  0  0
 16 21  2  0  0  0  0
 17 24  1  0  0  0  0
 18 20  1  0  0  0  0
 19 23  2  0  0  0  0
 21 23  1  0  0  0  0
 22 25  1  0  0  0  0
 25 26  1  0  0  0  0
M  CHG  1   3   1
M  END
>  <Outcome>
Active

$$$$

  Mrv17100 11051912003D          
 Structure written by MMmdl.
 26 28  0  0  1  0            999 V2000
   -0.1435   -0.0305    0.0000 S   0  0  0  0  0  0  0  0  0  0  0  0
    4.2135    0.1271    0.0000 O   0  0  0  0  0  0  0  0  0  0  0  0
   -0.1435   -1.3654    0.0000 N   0  3  0  0  0  0  0  0  0  0  0  0
    2.7845    0.1271    0.0000 N   0  0  0  0  0  0  0  0  0  0  0  0
   -5.1659   -1.4124    0.0000 N   0  0  0  0  0  0  0  0  0  0  0  0
    0.6411   -1.1104    0.0000 C   0  0  0  0  0  0  0  0  0  0  0  0
    0.6411   -0.2854    0.0000 C   0  0  0  0  0  0  0  0  0  0  0  0
   -0.6284   -0.6979    0.0000 C   0  0  0  0  0  0  0  0  0  0  0  0
    1.3556    0.1271    0.0000 C   0  0  0  0  0  0  0  0  0  0  0  0
    1.3556   -1.5229    0.0000 C   0  0  0  0  0  0  0  0  0  0  0  0
    2.0701   -0.2854    0.0000 C   0  0  0  0  0  0  0  0  0  0  0  0
   -1.4534   -0.6979    0.0000 C   0  0  0  0  0  0  0  0  0  0  0  0
    2.0701   -1.1104    0.0000 C   0  0  0  0  0  0  0  0  0  0  0  0
   -0.3984   -2.1500    0.0000 C   0  0  0  0  0  0  0  0  0  0  0  0
   -1.8659   -1.4124    0.0000 C   0  0  0  0  0  0  0  0  0  0  0  0
   -2.6909   -1.4124    0.0000 C   0  0  0  0  0  0  0  0  0  0  0  0
    3.4990   -0.2854    0.0000 C   0  0  0  0  0  0  0  0  0  0  0  0
   -1.2054   -2.3215    0.0000 C   0  0  0  0  0  0  0  0  0  0  0  0
   -4.3409   -1.4124    0.0000 C   0  0  0  0  0  0  0  0  0  0  0  0
   -3.1034   -2.1269    0.0000 C   0  0  0  0  0  0  0  0  0  0  0  0
   -3.1034   -0.6979    0.0000 C   0  0  0  0  0  0  0  0  0  0  0  0
   -3.9284   -2.1269    0.0000 C   0  0  0  0  0  0  0  0  0  0  0  0
   -3.9284   -0.6979    0.0000 C   0  0  0  0  0  0  0  0  0  0  0  0
    3.4990   -1.1104    0.0000 C   0  0  0  0  0  0  0  0  0  0  0  0
   -5.5784   -2.1269    0.0000 C   0  0  0  0  0  0  0  0  0  0  0  0
   -5.5784   -0.6979    0.0000 C   0  0  0  0  0  0  0  0  0  0  0  0
  1  7  1  0  0  0  0
  1  8  1  0  0  0  0
  2 17  2  0  0  0  0
  3  6  1  0  0  0  0
  3  8  2  0  0  0  0
  3 14  1  0  0  0  0
  4 11  1  0  0  0  0
  4 17  1  0  0  0  0
  5 19  1  0  0  0  0
  5 25  1  0  0  0  0
  5 26  1  0  0  0  0
  6  7  2  0  0  0  0
  6 10  1  0  0  0  0
  7  9  1  0  0  0  0
  8 12  1  0  0  0  0
  9 11  2  0  0  0  0
 10 13  2  0  0  0  0
 11 13  1  0  0  0  0
 12 15  2  0  0  0  0
 14 18  1  0  0  0  0
 15 16  1  0  0  0  0
 16 20  2  0  0  0  0
 16 21  1  0  0  0  0
 17 24  1  0  0  0  0
 19 22  2  0  0  0  0
 19 23  1  0  0  0  0
 20 22  1  0  0  0  0
 21 23  2  0  0  0  0
M  CHG  1   3   1
M  END
>  <Outcome>
Active

$$$$

  Mrv17100 11051912003D          
 Structure written by MMmdl.
 25 28  0  0  1  0            999 V2000
   -4.6866    1.1834    0.0000 I   0  0  0  0  0  0  0  0  0  0  0  0
   -2.8971   -1.5731    0.0000 S   0  0  0  0  0  0  0  0  0  0  0  0
   -2.2296   -0.4170    0.0000 N   0  0  0  0  0  0  0  0  0  0  0  0
    0.0000   -1.6500    0.0000 N   0  3  0  0  0  0  0  0  0  0  0  0
   -3.0366   -0.2455    0.0000 C   0  0  0  0  0  0  0  0  0  0  0  0
   -2.1434   -1.2375    0.0000 C   0  0  0  0  0  0  0  0  0  0  0  0
   -3.4491   -0.9600    0.0000 C   0  0  0  0  0  0  0  0  0  0  0  0
   -0.7145   -1.2375    0.0000 C   0  0  0  0  0  0  0  0  0  0  0  0
   -1.4289   -1.6500    0.0000 C   0  0  0  0  0  0  0  0  0  0  0  0
    0.7145   -1.2375    0.0000 C   0  0  0  0  0  0  0  0  0  0  0  0
   -3.4491    0.4690    0.0000 C   0  0  0  0  0  0  0  0  0  0  0  0
   -4.2741   -0.9600    0.0000 C   0  0  0  0  0  0  0  0  0  0  0  0
    0.7145   -0.4125    0.0000 C   0  0  0  0  0  0  0  0  0  0  0  0
   -4.2741    0.4690    0.0000 C   0  0  0  0  0  0  0  0  0  0  0  0
   -1.6166    0.1350    0.0000 C   0  0  0  0  0  0  0  0  0  0  0  0
   -0.7145   -0.4125    0.0000 C   0  0  0  0  0  0  0  0  0  0  0  0
   -4.6866   -0.2455    0.0000 C   0  0  0  0  0  0  0  0  0  0  0  0
    0.0000    0.0000    0.0000 C   0  0  0  0  0  0  0  0  0  0  0  0
    1.4289   -1.6500    0.0000 C   0  0  0  0  0  0  0  0  0  0  0  0
    0.0000   -2.4750    0.0000 C   0  0  0  0  0  0  0  0  0  0  0  0
    1.4289    0.0000    0.0000 C   0  0  0  0  0  0  0  0  0  0  0  0
    2.1434   -1.2375    0.0000 C   0  0  0  0  0  0  0  0  0  0  0  0
    2.1434   -0.4125    0.0000 C   0  0  0  0  0  0  0  0  0  0  0  0
   -1.7881    0.9420    0.0000 C   0  0  0  0  0  0  0  0  0  0  0  0
    0.7145   -2.8875    0.0000 C   0  0  0  0  0  0  0  0  0  0  0  0
  1 14  1  0  0  0  0
  2  6  1  0  0  0  0
  2  7  1  0  0  0  0
  3  5  1  0  0  0  0
  3  6  1  0  0  0  0
  3 15  1  0  0  0  0
  4  8  2  0  0  0  0
  4 10  1  0  0  0  0
  4 20  1  0  0  0  0
  5  7  2  0  0  0  0
  5 11  1  0  0  0  0
  6  9  2  0  0  0  0
  7 12  1  0  0  0  0
  8  9  1  0  0  0  0
  8 16  1  0  0  0  0
 10 13  2  0  0  0  0
 10 19  1  0  0  0  0
 11 14  2  0  0  0  0
 12 17  2  0  0  0  0
 13 18  1  0  0  0  0
 13 21  1  0  0  0  0
 14 17  1  0  0  0  0
 15 24  1  0  0  0  0
 16 18  2  0  0  0  0
 19 22  2  0  0  0  0
 20 25  1  0  0  0  0
 21 23  2  0  0  0  0
 22 23  1  0  0  0  0
M  CHG  1   4   1
M  END
>  <Outcome>
Active

$$$$

  Mrv17100 11051912003D          
 Structure written by MMmdl.
 28 31  0  0  1  0            999 V2000
   -2.8971   -1.5731    0.0000 S   0  0  0  0  0  0  0  0  0  0  0  0
    4.2868    0.0000    0.0000 O   0  0  0  0  0  0  0  0  0  0  0  0
   -2.2296   -0.4170    0.0000 N   0  0  0  0  0  0  0  0  0  0  0  0
    0.0000   -1.6500    0.0000 N   0  3  0  0  0  0  0  0  0  0  0  0
    2.8579    0.0000    0.0000 N   0  0  0  0  0  0  0  0  0  0  0  0
   -2.1434   -1.2375    0.0000 C   0  0  0  0  0  0  0  0  0  0  0  0
   -3.0366   -0.2455    0.0000 C   0  0  0  0  0  0  0  0  0  0  0  0
   -3.4491   -0.9600    0.0000 C   0  0  0  0  0  0  0  0  0  0  0  0
   -0.7145   -1.2375    0.0000 C   0  0  0  0  0  0  0  0  0  0  0  0
    0.7145   -1.2375    0.0000 C   0  0  0  0  0  0  0  0  0  0  0  0
    0.7145   -0.4125    0.0000 C   0  0  0  0  0  0  0  0  0  0  0  0
   -1.4289   -1.6500    0.0000 C   0  0  0  0  0  0  0  0  0  0  0  0
   -0.7145   -0.4125    0.0000 C   0  0  0  0  0  0  0  0  0  0  0  0
    0.0000    0.0000    0.0000 C   0  0  0  0  0  0  0  0  0  0  0  0
   -3.4491    0.4690    0.0000 C   0  0  0  0  0  0  0  0  0  0  0  0
    1.4289   -1.6500    0.0000 C   0  0  0  0  0  0  0  0  0  0  0  0
   -4.2741   -0.9600    0.0000 C   0  0  0  0  0  0  0  0  0  0  0  0
    1.4289    0.0000    0.0000 C   0  0  0  0  0  0  0  0  0  0  0  0
   -1.6166    0.1350    0.0000 C   0  0  0  0  0  0  0  0  0  0  0  0
    2.1434   -0.4125    0.0000 C   0  0  0  0  0  0  0  0  0  0  0  0
    0.0000   -2.4750    0.0000 C   0  0  0  0  0  0  0  0  0  0  0  0
    2.1434   -1.2375    0.0000 C   0  0  0  0  0  0  0  0  0  0  0  0
   -4.2741    0.4690    0.0000 C   0  0  0  0  0  0  0  0  0  0  0  0
   -4.6866   -0.2455    0.0000 C   0  0  0  0  0  0  0  0  0  0  0  0
   -1.7881    0.9420    0.0000 C   0  0  0  0  0  0  0  0  0  0  0  0
    0.7145   -2.8875    0.0000 C   0  0  0  0  0  0  0  0  0  0  0  0
    3.5724   -0.4125    0.0000 C   0  0  0  0  0  0  0  0  0  0  0  0
    3.5724   -1.2375    0.0000 C   0  0  0  0  0  0  0  0  0  0  0  0
  1  6  1  0  0  0  0
  1  8  1  0  0  0  0
  2 27  2  0  0  0  0
  3  6  1  0  0  0  0
  3  7  1  0  0  0  0
  3 19  1  0  0  0  0
  4  9  2  0  0  0  0
  4 10  1  0  0  0  0
  4 21  1  0  0  0  0
  5 20  1  0  0  0  0
  5 27  1  0  0  0  0
  6 12  2  0  0  0  0
  7  8  2  0  0  0  0
  7 15  1  0  0  0  0
  8 17  1  0  0  0  0
  9 12  1  0  0  0  0
  9 13  1  0  0  0  0
 10 11  2  0  0  0  0
 10 16  1  0  0  0  0
 11 14  1  0  0  0  0
 11 18  1  0  0  0  0
 13 14  2  0  0  0  0
 15 23  2  0  0  0  0
 16 22  2  0  0  0  0
 17 24  2  0  0  0  0
 18 20  2  0  0  0  0
 19 25  1  0  0  0  0
 20 22  1  0  0  0  0
 21 26  1  0  0  0  0
 23 24  1  0  0  0  0
 27 28  1  0  0  0  0
M  CHG  1   4   1
M  END
>  <Outcome>
Active

$$$$

  Mrv17100 11051912003D          
 Structure written by MMmdl.
 23 26  0  0  1  0            999 V2000
   -1.5304   -2.1661    0.0000 S   0  0  0  0  0  0  0  0  0  0  0  0
   -0.1435   -0.0305    0.0000 S   0  0  0  0  0  0  0  0  0  0  0  0
   -2.6864   -1.4986    0.0000 N   0  3  0  0  0  0  0  0  0  0  0  0
   -0.1435   -1.3654    0.0000 N   0  0  0  0  0  0  0  0  0  0  0  0
   -1.8659   -1.4124    0.0000 C   0  0  0  0  0  0  0  0  0  0  0  0
   -0.6284   -0.6979    0.0000 C   0  0  0  0  0  0  0  0  0  0  0  0
   -2.8579   -2.3056    0.0000 C   0  0  0  0  0  0  0  0  0  0  0  0
    0.6411   -1.1104    0.0000 C   0  0  0  0  0  0  0  0  0  0  0  0
   -2.1435   -2.7181    0.0000 C   0  0  0  0  0  0  0  0  0  0  0  0
    0.6411   -0.2854    0.0000 C   0  0  0  0  0  0  0  0  0  0  0  0
   -1.4534   -0.6979    0.0000 C   0  0  0  0  0  0  0  0  0  0  0  0
   -3.5724   -2.7181    0.0000 C   0  0  0  0  0  0  0  0  0  0  0  0
    1.3556   -1.5229    0.0000 C   0  0  0  0  0  0  0  0  0  0  0  0
   -2.1435   -3.5431    0.0000 C   0  0  0  0  0  0  0  0  0  0  0  0
    1.3556    0.1271    0.0000 C   0  0  0  0  0  0  0  0  0  0  0  0
   -3.2384   -0.8856    0.0000 C   0  0  0  0  0  0  0  0  0  0  0  0
   -0.3984   -2.1500    0.0000 C   0  0  0  0  0  0  0  0  0  0  0  0
   -3.5724   -3.5431    0.0000 C   0  0  0  0  0  0  0  0  0  0  0  0
    2.0701   -1.1104    0.0000 C   0  0  0  0  0  0  0  0  0  0  0  0
   -2.8579   -3.9556    0.0000 C   0  0  0  0  0  0  0  0  0  0  0  0
    2.0701   -0.2854    0.0000 C   0  0  0  0  0  0  0  0  0  0  0  0
   -4.0454   -1.0571    0.0000 C   0  0  0  0  0  0  0  0  0  0  0  0
    0.1536   -2.7631    0.0000 C   0  0  0  0  0  0  0  0  0  0  0  0
  1  5  1  0  0  0  0
  1  9  1  0  0  0  0
  2  6  1  0  0  0  0
  2 10  1  0  0  0  0
  3  5  2  0  0  0  0
  3  7  1  0  0  0  0
  3 16  1  0  0  0  0
  4  6  1  0  0  0  0
  4  8  1  0  0  0  0
  4 17  1  0  0  0  0
  5 11  1  0  0  0  0
  6 11  2  0  0  0  0
  7  9  2  0  0  0  0
  7 12  1  0  0  0  0
  8 10  2  0  0  0  0
  8 13  1  0  0  0  0
  9 14  1  0  0  0  0
 10 15  1  0  0  0  0
 12 18  2  0  0  0  0
 13 19  2  0  0  0  0
 14 20  2  0  0  0  0
 15 21  2  0  0  0  0
 16 22  1  0  0  0  0
 17 23  1  0  0  0  0
 18 20  1  0  0  0  0
 19 21  1  0  0  0  0
M  CHG  1   3   1
M  END
>  <Outcome>
Active

$$$$

  Mrv17100 11051912003D          
 Structure written by MMmdl.
 24 27  0  0  1  0            999 V2000
   -2.8971   -1.5731    0.0000 S   0  0  0  0  0  0  0  0  0  0  0  0
   -2.2296   -0.4170    0.0000 N   0  0  0  0  0  0  0  0  0  0  0  0
    0.0000   -1.6500    0.0000 N   0  3  0  0  0  0  0  0  0  0  0  0
   -2.1434   -1.2375    0.0000 C   0  0  0  0  0  0  0  0  0  0  0  0
    0.7145   -1.2375    0.0000 C   0  0  0  0  0  0  0  0  0  0  0  0
   -3.0366   -0.2455    0.0000 C   0  0  0  0  0  0  0  0  0  0  0  0
   -0.7145   -1.2375    0.0000 C   0  0  0  0  0  0  0  0  0  0  0  0
   -3.4491   -0.9600    0.0000 C   0  0  0  0  0  0  0  0  0  0  0  0
    0.7145   -0.4125    0.0000 C   0  0  0  0  0  0  0  0  0  0  0  0
   -1.4289   -1.6500    0.0000 C   0  0  0  0  0  0  0  0  0  0  0  0
    1.4289   -1.6500    0.0000 C   0  0  0  0  0  0  0  0  0  0  0  0
   -0.7145   -0.4125    0.0000 C   0  0  0  0  0  0  0  0  0  0  0  0
    0.0000    0.0000    0.0000 C   0  0  0  0  0  0  0  0  0  0  0  0
   -3.4491    0.4690    0.0000 C   0  0  0  0  0  0  0  0  0  0  0  0
   -4.2741   -0.9600    0.0000 C   0  0  0  0  0  0  0  0  0  0  0  0
    1.4289    0.0000    0.0000 C   0  0  0  0  0  0  0  0  0  0  0  0
    0.0000   -2.4750    0.0000 C   0  0  0  0  0  0  0  0  0  0  0  0
    2.1434   -1.2375    0.0000 C   0  0  0  0  0  0  0  0  0  0  0  0
   -1.6166    0.1350    0.0000 C   0  0  0  0  0  0  0  0  0  0  0  0
   -4.2741    0.4690    0.0000 C   0  0  0  0  0  0  0  0  0  0  0  0
   -4.6866   -0.2455    0.0000 C   0  0  0  0  0  0  0  0  0  0  0  0
    2.1434   -0.4125    0.0000 C   0  0  0  0  0  0  0  0  0  0  0  0
    1.4289   -2.4750    0.0000 C   0  0  0  0  0  0  0  0  0  0  0  0
   -0.7145   -2.8875    0.0000 C   0  0  0  0  0  0  0  0  0  0  0  0
  1  4  1  0  0  0  0
  1  8  1  0  0  0  0
  2  4  1  0  0  0  0
  2  6  1  0  0  0  0
  2 19  1  0  0  0  0
  3  5  2  0  0  0  0
  3  7  1  0  0  0  0
  3 17  1  0  0  0  0
  4 10  2  0  0  0  0
  5  9  1  0  0  0  0
  5 11  1  0  0  0  0
  6  8  2  0  0  0  0
  6 14  1  0  0  0  0
  7 10  1  0  0  0  0
  7 12  2  0  0  0  0
  8 15  1  0  0  0  0
  9 13  2  0  0  0  0
  9 16  1  0  0  0  0
 11 18  2  0  0  0  0
 11 23  1  0  0  0  0
 12 13  1  0  0  0  0
 14 20  2  0  0  0  0
 15 21  2  0  0  0  0
 16 22  2  0  0  0  0
 17 24  1  0  0  0  0
 18 22  1  0  0  0  0
 20 21  1  0  0  0  0
M  CHG  1   3   1
M  END
>  <Outcome>
Active

$$$$

  Mrv17100 11051912003D          
 Structure written by MMmdl.
 28 31  0  0  1  0            999 V2000
   -2.8971   -1.5731    0.0000 S   0  0  0  0  0  0  0  0  0  0  0  0
   -4.6866    1.1834    0.0000 O   0  0  0  0  0  0  0  0  0  0  0  0
   -5.5116   -0.2455    0.0000 O   0  0  0  0  0  0  0  0  0  0  0  0
   -2.2296   -0.4170    0.0000 N   0  0  0  0  0  0  0  0  0  0  0  0
    0.0000   -1.6500    0.0000 N   0  3  0  0  0  0  0  0  0  0  0  0
   -3.0366   -0.2455    0.0000 C   0  0  0  0  0  0  0  0  0  0  0  0
   -3.4491   -0.9600    0.0000 C   0  0  0  0  0  0  0  0  0  0  0  0
   -2.1434   -1.2375    0.0000 C   0  0  0  0  0  0  0  0  0  0  0  0
   -3.4491    0.4690    0.0000 C   0  0  0  0  0  0  0  0  0  0  0  0
   -0.7145   -1.2375    0.0000 C   0  0  0  0  0  0  0  0  0  0  0  0
   -4.2741    0.4690    0.0000 C   0  0  0  0  0  0  0  0  0  0  0  0
   -4.2741   -0.9600    0.0000 C   0  0  0  0  0  0  0  0  0  0  0  0
   -1.4289   -1.6500    0.0000 C   0  0  0  0  0  0  0  0  0  0  0  0
   -4.6866   -0.2455    0.0000 C   0  0  0  0  0  0  0  0  0  0  0  0
    0.7145   -1.2375    0.0000 C   0  0  0  0  0  0  0  0  0  0  0  0
   -1.6166    0.1350    0.0000 C   0  0  0  0  0  0  0  0  0  0  0  0
    0.7145   -0.4125    0.0000 C   0  0  0  0  0  0  0  0  0  0  0  0
   -0.7145   -0.4125    0.0000 C   0  0  0  0  0  0  0  0  0  0  0  0
    0.0000    0.0000    0.0000 C   0  0  0  0  0  0  0  0  0  0  0  0
    1.4289   -1.6500    0.0000 C   0  0  0  0  0  0  0  0  0  0  0  0
    0.0000   -2.4750    0.0000 C   0  0  0  0  0  0  0  0  0  0  0  0
    1.4289    0.0000    0.0000 C   0  0  0  0  0  0  0  0  0  0  0  0
    2.1434   -1.2375    0.0000 C   0  0  0  0  0  0  0  0  0  0  0  0
   -1.7881    0.9420    0.0000 C   0  0  0  0  0  0  0  0  0  0  0  0
    2.1434   -0.4125    0.0000 C   0  0  0  0  0  0  0  0  0  0  0  0
   -5.5116    1.1834    0.0000 C   0  0  0  0  0  0  0  0  0  0  0  0
   -5.9241   -0.9600    0.0000 C   0  0  0  0  0  0  0  0  0  0  0  0
    0.7145   -2.8875    0.0000 C   0  0  0  0  0  0  0  0  0  0  0  0
  1  7  1  0  0  0  0
  1  8  1  0  0  0  0
  2 11  1  0  0  0  0
  2 26  1  0  0  0  0
  3 14  1  0  0  0  0
  3 27  1  0  0  0  0
  4  6  1  0  0  0  0
  4  8  1  0  0  0  0
  4 16  1  0  0  0  0
  5 10  2  0  0  0  0
  5 15  1  0  0  0  0
  5 21  1  0  0  0  0
  6  7  2  0  0  0  0
  6  9  1  0  0  0  0
  7 12  1  0  0  0  0
  8 13  2  0  0  0  0
  9 11  2  0  0  0  0
 10 13  1  0  0  0  0
 10 18  1  0  0  0  0
 11 14  1  0  0  0  0
 12 14  2  0  0  0  0
 15 17  2  0  0  0  0
 15 20  1  0  0  0  0
 16 24  1  0  0  0  0
 17 19  1  0  0  0  0
 17 22  1  0  0  0  0
 18 19  2  0  0  0  0
 20 23  2  0  0  0  0
 21 28  1  0  0  0  0
 22 25  2  0  0  0  0
 23 25  1  0  0  0  0
M  CHG  1   5   1
M  END
>  <Outcome>
Active

$$$$

  Mrv17100 11051912003D          
 Structure written by MMmdl.
 27 30  0  0  1  0            999 V2000
   -4.1801   -0.0616    0.0000 N   0  0  0  0  0  0  0  0  0  0  0  0
   -4.8946   -1.2991    0.0000 N   0  0  0  0  0  0  0  0  0  0  0  0
   -4.1801   -2.5366    0.0000 N   0  0  0  0  0  0  0  0  0  0  0  0
   -1.3222    0.7634    0.0000 N   0  0  0  0  0  0  0  0  0  0  0  0
   -2.7512   -5.0116    0.0000 N   0  0  0  0  0  0  0  0  0  0  0  0
   -2.3387   -6.2812    0.0000 N   0  0  0  0  0  0  0  0  0  0  0  0
   -3.4656   -0.4741    0.0000 C   0  0  0  0  0  0  0  0  0  0  0  0
   -4.8946   -0.4741    0.0000 C   0  0  0  0  0  0  0  0  0  0  0  0
   -4.1801   -1.7116    0.0000 C   0  0  0  0  0  0  0  0  0  0  0  0
   -2.7512   -0.0616    0.0000 C   0  0  0  0  0  0  0  0  0  0  0  0
   -5.6091   -0.0616    0.0000 C   0  0  0  0  0  0  0  0  0  0  0  0
   -3.4656   -1.2991    0.0000 C   0  0  0  0  0  0  0  0  0  0  0  0
   -2.0367   -0.4741    0.0000 C   0  0  0  0  0  0  0  0  0  0  0  0
   -2.7512    0.7634    0.0000 C   0  0  0  0  0  0  0  0  0  0  0  0
   -6.3235   -0.4741    0.0000 C   0  0  0  0  0  0  0  0  0  0  0  0
   -5.6091    0.7634    0.0000 C   0  0  0  0  0  0  0  0  0  0  0  0
   -1.3222   -0.0616    0.0000 C   0  0  0  0  0  0  0  0  0  0  0  0
   -2.0367    1.1759    0.0000 C   0  0  0  0  0  0  0  0  0  0  0  0
   -3.4656   -2.9491    0.0000 C   0  0  0  0  0  0  0  0  0  0  0  0
   -7.0380   -0.0616    0.0000 C   0  0  0  0  0  0  0  0  0  0  0  0
   -6.3235    1.1759    0.0000 C   0  0  0  0  0  0  0  0  0  0  0  0
   -7.0380    0.7634    0.0000 C   0  0  0  0  0  0  0  0  0  0  0  0
   -3.4656   -3.7741    0.0000 C   0  0  0  0  0  0  0  0  0  0  0  0
   -2.7512   -4.1866    0.0000 C   0  0  0  0  0  0  0  0  0  0  0  0
   -2.0837   -5.4965    0.0000 C   0  0  0  0  0  0  0  0  0  0  0  0
   -3.4186   -5.4965    0.0000 C   0  0  0  0  0  0  0  0  0  0  0  0
   -3.1637   -6.2812    0.0000 C   0  0  0  0  0  0  0  0  0  0  0  0
  1  7  2  0  0  0  0
  1  8  1  0  0  0  0
  2  8  2  0  0  0  0
  2  9  1  0  0  0  0
  3  9  1  0  0  0  0
  3 19  1  0  0  0  0
  4 17  2  0  0  0  0
  4 18  1  0  0  0  0
  5 24  1  0  0  0  0
  5 25  1  0  0  0  0
  5 26  1  0  0  0  0
  6 25  2  0  0  0  0
  6 27  1  0  0  0  0
  7 10  1  0  0  0  0
  7 12  1  0  0  0  0
  8 11  1  0  0  0  0
  9 12  2  0  0  0  0
 10 13  2  0  0  0  0
 10 14  1  0  0  0  0
 11 15  2  0  0  0  0
 11 16  1  0  0  0  0
 13 17  1  0  0  0  0
 14 18  2  0  0  0  0
 15 20  1  0  0  0  0
 16 21  2  0  0  0  0
 19 23  1  0  0  0  0
 20 22  2  0  0  0  0
 21 22  1  0  0  0  0
 23 24  1  0  0  0  0
 26 27  2  0  0  0  0
M  END
>  <Outcome>
Active

$$$$

  Mrv17100 11051912003D          
 Structure written by MMmdl.
 18 19  0  0  1  0            999 V2000
    0.0000   -2.4750    0.0000 O   0  0  0  0  0  0  0  0  0  0  0  0
   -1.4289   -2.4750    0.0000 O   0  0  0  0  0  0  0  0  0  0  0  0
   -2.1434   -1.2375    0.0000 O   0  0  0  0  0  0  0  0  0  0  0  0
    0.0000    0.0000    0.0000 N   0  0  0  0  0  0  0  0  0  0  0  0
    0.7145   -1.2375    0.0000 C   0  0  0  0  0  0  0  0  0  0  0  0
    0.0000   -1.6500    0.0000 C   0  0  0  0  0  0  0  0  0  0  0  0
   -0.7145   -1.2375    0.0000 C   0  0  0  0  0  0  0  0  0  0  0  0
    0.7145   -0.4125    0.0000 C   0  0  0  0  0  0  0  0  0  0  0  0
    1.4289   -1.6500    0.0000 C   0  0  0  0  0  0  0  0  0  0  0  0
   -0.7145   -0.4125    0.0000 C   0  0  0  0  0  0  0  0  0  0  0  0
   -1.4289   -1.6500    0.0000 C   0  0  0  0  0  0  0  0  0  0  0  0
    2.1434   -1.2375    0.0000 C   0  0  0  0  0  0  0  0  0  0  0  0
    1.4289    0.0000    0.0000 C   0  0  0  0  0  0  0  0  0  0  0  0
    2.1434   -0.4125    0.0000 C   0  0  0  0  0  0  0  0  0  0  0  0
    2.8579   -1.6500    0.0000 C   0  0  0  0  0  0  0  0  0  0  0  0
   -2.1434   -2.8875    0.0000 C   0  0  0  0  0  0  0  0  0  0  0  0
    3.5724   -1.2375    0.0000 C   0  0  0  0  0  0  0  0  0  0  0  0
   -2.1434   -3.7125    0.0000 C   0  0  0  0  0  0  0  0  0  0  0  0
  1  6  2  0  0  0  0
  2 11  1  0  0  0  0
  2 16  1  0  0  0  0
  3 11  2  0  0  0  0
  4  8  1  0  0  0  0
  4 10  1  0  0  0  0
  5  6  1  0  0  0  0
  5  8  2  0  0  0  0
  5  9  1  0  0  0  0
  6  7  1  0  0  0  0
  7 10  2  0  0  0  0
  7 11  1  0  0  0  0
  8 13  1  0  0  0  0
  9 12  2  0  0  0  0
 12 14  1  0  0  0  0
 12 15  1  0  0  0  0
 13 14  2  0  0  0  0
 15 17  1  0  0  0  0
 16 18  1  0  0  0  0
M  END
>  <Outcome>
Active

$$$$

  Mrv17100 11051912003D          
 Structure written by MMmdl.
 25 28  0  0  1  0            999 V2000
   -1.4289    3.3000    0.0000 Br  0  0  0  0  0  0  0  0  0  0  0  0
   -1.3819   -4.1974    0.0000 O   0  0  0  0  0  0  0  0  0  0  0  0
   -0.7145   -1.2375    0.0000 N   0  0  0  0  0  0  0  0  0  0  0  0
    0.0000    0.0000    0.0000 N   0  0  0  0  0  0  0  0  0  0  0  0
   -1.4289    0.0000    0.0000 N   0  0  0  0  0  0  0  0  0  0  0  0
    0.0000   -2.4750    0.0000 N   0  0  0  0  0  0  0  0  0  0  0  0
    0.7145   -1.2375    0.0000 C   0  0  0  0  0  0  0  0  0  0  0  0
    0.0000   -1.6500    0.0000 C   0  0  0  0  0  0  0  0  0  0  0  0
    0.7145   -0.4125    0.0000 C   0  0  0  0  0  0  0  0  0  0  0  0
   -0.7145   -0.4125    0.0000 C   0  0  0  0  0  0  0  0  0  0  0  0
    1.4289   -1.6500    0.0000 C   0  0  0  0  0  0  0  0  0  0  0  0
    1.4289    0.0000    0.0000 C   0  0  0  0  0  0  0  0  0  0  0  0
   -1.4289    0.8250    0.0000 C   0  0  0  0  0  0  0  0  0  0  0  0
    2.1434   -1.2375    0.0000 C   0  0  0  0  0  0  0  0  0  0  0  0
    2.1434   -0.4125    0.0000 C   0  0  0  0  0  0  0  0  0  0  0  0
   -0.7145   -2.8875    0.0000 C   0  0  0  0  0  0  0  0  0  0  0  0
   -0.7145   -3.7125    0.0000 C   0  0  0  0  0  0  0  0  0  0  0  0
   -2.1434    1.2375    0.0000 C   0  0  0  0  0  0  0  0  0  0  0  0
   -0.7145    1.2375    0.0000 C   0  0  0  0  0  0  0  0  0  0  0  0
   -1.4289    2.4750    0.0000 C   0  0  0  0  0  0  0  0  0  0  0  0
   -2.1434    2.0625    0.0000 C   0  0  0  0  0  0  0  0  0  0  0  0
   -0.7145    2.0625    0.0000 C   0  0  0  0  0  0  0  0  0  0  0  0
   -0.0470   -4.1974    0.0000 C   0  0  0  0  0  0  0  0  0  0  0  0
   -1.1270   -4.9820    0.0000 C   0  0  0  0  0  0  0  0  0  0  0  0
   -0.3020   -4.9820    0.0000 C   0  0  0  0  0  0  0  0  0  0  0  0
  1 20  1  0  0  0  0
  2 17  1  0  0  0  0
  2 24  1  0  0  0  0
  3  8  2  0  0  0  0
  3 10  1  0  0  0  0
  4  9  1  0  0  0  0
  4 10  2  0  0  0  0
  5 10  1  0  0  0  0
  5 13  1  0  0  0  0
  6  8  1  0  0  0  0
  6 16  1  0  0  0  0
  7  8  1  0  0  0  0
  7  9  2  0  0  0  0
  7 11  1  0  0  0  0
  9 12  1  0  0  0  0
 11 14  2  0  0  0  0
 12 15  2  0  0  0  0
 13 18  2  0  0  0  0
 13 19  1  0  0  0  0
 14 15  1  0  0  0  0
 16 17  1  0  0  0  0
 17 23  2  0  0  0  0
 18 21  1  0  0  0  0
 19 22  2  0  0  0  0
 20 21  2  0  0  0  0
 20 22  1  0  0  0  0
 23 25  1  0  0  0  0
 24 25  2  0  0  0  0
M  END
>  <Outcome>
Active

$$$$

  Mrv17100 11051912003D          
 Structure written by MMmdl.
 29 33  0  0  1  0            999 V2000
    2.1434   -0.4125    0.0000 N   0  0  0  0  0  0  0  0  0  0  0  0
    2.1434    2.0625    0.0000 N   0  0  0  0  0  0  0  0  0  0  0  0
    5.0013    3.7125    0.0000 N   0  0  0  0  0  0  0  0  0  0  0  0
    6.4302    4.5375    0.0000 N   0  0  0  0  0  0  0  0  0  0  0  0
    2.1434    1.2375    0.0000 C   0  0  0  0  0  0  0  0  0  0  0  0
    2.8579    0.8250    0.0000 C   0  0  0  0  0  0  0  0  0  0  0  0
    1.4289    0.8250    0.0000 C   0  0  0  0  0  0  0  0  0  0  0  0
    2.8579    0.0000    0.0000 C   0  0  0  0  0  0  0  0  0  0  0  0
    1.4289    0.0000    0.0000 C   0  0  0  0  0  0  0  0  0  0  0  0
    2.8579    2.4750    0.0000 C   0  0  0  0  0  0  0  0  0  0  0  0
    3.5724    1.2375    0.0000 C   0  0  0  0  0  0  0  0  0  0  0  0
    0.7145    1.2375    0.0000 C   0  0  0  0  0  0  0  0  0  0  0  0
    3.5724   -0.4125    0.0000 C   0  0  0  0  0  0  0  0  0  0  0  0
    0.7145   -0.4125    0.0000 C   0  0  0  0  0  0  0  0  0  0  0  0
    4.2868    3.3000    0.0000 C   0  0  0  0  0  0  0  0  0  0  0  0
    2.8579    3.3000    0.0000 C   0  0  0  0  0  0  0  0  0  0  0  0
    3.5724    2.0625    0.0000 C   0  0  0  0  0  0  0  0  0  0  0  0
    4.2868    0.8250    0.0000 C   0  0  0  0  0  0  0  0  0  0  0  0
    0.0000    0.8250    0.0000 C   0  0  0  0  0  0  0  0  0  0  0  0
    4.2868    0.0000    0.0000 C   0  0  0  0  0  0  0  0  0  0  0  0
    0.0000    0.0000    0.0000 C   0  0  0  0  0  0  0  0  0  0  0  0
    3.5724    3.7125    0.0000 C   0  0  0  0  0  0  0  0  0  0  0  0
    4.2868    2.4750    0.0000 C   0  0  0  0  0  0  0  0  0  0  0  0
    5.0013    4.5375    0.0000 C   0  0  0  0  0  0  0  0  0  0  0  0
    5.7158    3.3000    0.0000 C   0  0  0  0  0  0  0  0  0  0  0  0
    5.7158    4.9500    0.0000 C   0  0  0  0  0  0  0  0  0  0  0  0
    6.4302    3.7125    0.0000 C   0  0  0  0  0  0  0  0  0  0  0  0
    7.1447    4.9500    0.0000 C   0  0  0  0  0  0  0  0  0  0  0  0
    7.1447    5.7750    0.0000 C   0  0  0  0  0  0  0  0  0  0  0  0
  1  8  2  0  0  0  0
  1  9  1  0  0  0  0
  2  5  1  0  0  0  0
  2 10  1  0  0  0  0
  3 15  1  0  0  0  0
  3 24  1  0  0  0  0
  3 25  1  0  0  0  0
  4 26  1  0  0  0  0
  4 27  1  0  0  0  0
  4 28  1  0  0  0  0
  5  6  2  0  0  0  0
  5  7  1  0  0  0  0
  6  8  1  0  0  0  0
  6 11  1  0  0  0  0
  7  9  2  0  0  0  0
  7 12  1  0  0  0  0
  8 13  1  0  0  0  0
  9 14  1  0  0  0  0
 10 16  2  0  0  0  0
 10 17  1  0  0  0  0
 11 18  2  0  0  0  0
 12 19  2  0  0  0  0
 13 20  2  0  0  0  0
 14 21  2  0  0  0  0
 15 22  2  0  0  0  0
 15 23  1  0  0  0  0
 16 22  1  0  0  0  0
 17 23  2  0  0  0  0
 18 20  1  0  0  0  0
 19 21  1  0  0  0  0
 24 26  1  0  0  0  0
 25 27  1  0  0  0  0
 28 29  1  0  0  0  0
M  END
>  <Outcome>
Active

$$$$

  Mrv17100 11051912003D          
 Structure written by MMmdl.
 24 27  0  0  1  0            999 V2000
    0.0000   -2.4750    0.0000 N   0  0  0  0  0  0  0  0  0  0  0  0
    2.8579   -4.1250    0.0000 N   0  0  0  0  0  0  0  0  0  0  0  0
    0.0000    0.0000    0.0000 N   0  0  0  0  0  0  0  0  0  0  0  0
    4.2868   -4.9500    0.0000 N   0  0  0  0  0  0  0  0  0  0  0  0
    0.7145   -1.2375    0.0000 C   0  0  0  0  0  0  0  0  0  0  0  0
    0.0000   -1.6500    0.0000 C   0  0  0  0  0  0  0  0  0  0  0  0
    0.7145   -0.4125    0.0000 C   0  0  0  0  0  0  0  0  0  0  0  0
    2.1434   -3.7125    0.0000 C   0  0  0  0  0  0  0  0  0  0  0  0
    0.7145   -2.8875    0.0000 C   0  0  0  0  0  0  0  0  0  0  0  0
   -0.7145   -1.2375    0.0000 C   0  0  0  0  0  0  0  0  0  0  0  0
    1.4289   -1.6500    0.0000 C   0  0  0  0  0  0  0  0  0  0  0  0
    1.4289   -4.1250    0.0000 C   0  0  0  0  0  0  0  0  0  0  0  0
    2.1434   -2.8875    0.0000 C   0  0  0  0  0  0  0  0  0  0  0  0
    0.7145   -3.7125    0.0000 C   0  0  0  0  0  0  0  0  0  0  0  0
    1.4289   -2.4750    0.0000 C   0  0  0  0  0  0  0  0  0  0  0  0
    1.4289    0.0000    0.0000 C   0  0  0  0  0  0  0  0  0  0  0  0
   -0.7145   -0.4125    0.0000 C   0  0  0  0  0  0  0  0  0  0  0  0
    3.5724   -3.7125    0.0000 C   0  0  0  0  0  0  0  0  0  0  0  0
    2.8579   -4.9500    0.0000 C   0  0  0  0  0  0  0  0  0  0  0  0
    2.1434   -1.2375    0.0000 C   0  0  0  0  0  0  0  0  0  0  0  0
    2.1434   -0.4125    0.0000 C   0  0  0  0  0  0  0  0  0  0  0  0
    4.2868   -4.1250    0.0000 C   0  0  0  0  0  0  0  0  0  0  0  0
    3.5724   -5.3625    0.0000 C   0  0  0  0  0  0  0  0  0  0  0  0
    5.0013   -5.3625    0.0000 C   0  0  0  0  0  0  0  0  0  0  0  0
  1  6  1  0  0  0  0
  1  9  1  0  0  0  0
  2  8  1  0  0  0  0
  2 18  1  0  0  0  0
  2 19  1  0  0  0  0
  3  7  2  0  0  0  0
  3 17  1  0  0  0  0
  4 22  1  0  0  0  0
  4 23  1  0  0  0  0
  4 24  1  0  0  0  0
  5  6  2  0  0  0  0
  5  7  1  0  0  0  0
  5 11  1  0  0  0  0
  6 10  1  0  0  0  0
  7 16  1  0  0  0  0
  8 12  2  0  0  0  0
  8 13  1  0  0  0  0
  9 14  2  0  0  0  0
  9 15  1  0  0  0  0
 10 17  2  0  0  0  0
 11 20  2  0  0  0  0
 12 14  1  0  0  0  0
 13 15  2  0  0  0  0
 16 21  2  0  0  0  0
 18 22  1  0  0  0  0
 19 23  1  0  0  0  0
 20 21  1  0  0  0  0
M  END
>  <Outcome>
Active

$$$$

  Mrv17100 11051912003D          
 Structure written by MMmdl.
 16 18  0  0  1  0            999 V2000
    1.3480   -0.3020    0.0000 N   0  0  0  0  0  0  0  0  0  0  0  0
   -0.3020   -0.3020    0.0000 N   0  0  0  0  0  0  0  0  0  0  0  0
    0.9355    0.4125    0.0000 C   0  0  0  0  0  0  0  0  0  0  0  0
    0.1105    0.4125    0.0000 C   0  0  0  0  0  0  0  0  0  0  0  0
    1.3480    1.1270    0.0000 C   0  0  0  0  0  0  0  0  0  0  0  0
   -0.3020    1.1270    0.0000 C   0  0  0  0  0  0  0  0  0  0  0  0
    0.9355    1.8414    0.0000 C   0  0  0  0  0  0  0  0  0  0  0  0
    0.1105    1.8414    0.0000 C   0  0  0  0  0  0  0  0  0  0  0  0
    2.1730    1.1270    0.0000 C   0  0  0  0  0  0  0  0  0  0  0  0
   -1.1270    1.1270    0.0000 C   0  0  0  0  0  0  0  0  0  0  0  0
    2.1730   -0.3020    0.0000 C   0  0  0  0  0  0  0  0  0  0  0  0
   -1.1270   -0.3020    0.0000 C   0  0  0  0  0  0  0  0  0  0  0  0
    2.5855    0.4125    0.0000 C   0  0  0  0  0  0  0  0  0  0  0  0
   -1.5395    0.4125    0.0000 C   0  0  0  0  0  0  0  0  0  0  0  0
    2.5855   -1.0164    0.0000 C   0  0  0  0  0  0  0  0  0  0  0  0
   -1.5395   -1.0164    0.0000 C   0  0  0  0  0  0  0  0  0  0  0  0
  1  3  2  0  0  0  0
  1 11  1  0  0  0  0
  2  4  2  0  0  0  0
  2 12  1  0  0  0  0
  3  4  1  0  0  0  0
  3  5  1  0  0  0  0
  4  6  1  0  0  0  0
  5  7  1  0  0  0  0
  5  9  2  0  0  0  0
  6  8  1  0  0  0  0
  6 10  2  0  0  0  0
  7  8  2  0  0  0  0
  9 13  1  0  0  0  0
 10 14  1  0  0  0  0
 11 13  2  0  0  0  0
 11 15  1  0  0  0  0
 12 14  2  0  0  0  0
 12 16  1  0  0  0  0
M  END
>  <Outcome>
Active

$$$$

  Mrv17100 11051912003D          
 Structure written by MMmdl.
 34 36  0  0  1  0            999 V2000
   -8.5737    9.0750    0.0000 F   0  0  0  0  0  0  0  0  0  0  0  0
   -8.2717    7.9480    0.0000 F   0  0  0  0  0  0  0  0  0  0  0  0
   -7.4467    9.3770    0.0000 F   0  0  0  0  0  0  0  0  0  0  0  0
   -4.2868    8.2500    0.0000 O   0  0  0  0  0  0  0  0  0  0  0  0
   -1.4289    8.2500    0.0000 O   0  5  0  0  0  0  0  0  0  0  0  0
   -0.7145    7.0125    0.0000 O   0  0  0  0  0  0  0  0  0  0  0  0
   -1.4289    7.4250    0.0000 N   0  3  0  0  0  0  0  0  0  0  0  0
   -5.0013    7.0125    0.0000 N   0  0  0  0  0  0  0  0  0  0  0  0
   -1.4289    5.7750    0.0000 N   0  0  0  0  0  0  0  0  0  0  0  0
    1.4289    5.7750    0.0000 N   0  0  0  0  0  0  0  0  0  0  0  0
   -2.1434    7.0125    0.0000 C   0  0  0  0  0  0  0  0  0  0  0  0
   -3.5724    7.0125    0.0000 C   0  0  0  0  0  0  0  0  0  0  0  0
   -2.1434    6.1875    0.0000 C   0  0  0  0  0  0  0  0  0  0  0  0
   -2.8579    7.4250    0.0000 C   0  0  0  0  0  0  0  0  0  0  0  0
   -4.2868    7.4250    0.0000 C   0  0  0  0  0  0  0  0  0  0  0  0
   -7.1447    8.2500    0.0000 C   0  0  0  0  0  0  0  0  0  0  0  0
   -5.7158    7.4250    0.0000 C   0  0  0  0  0  0  0  0  0  0  0  0
   -3.5724    6.1875    0.0000 C   0  0  0  0  0  0  0  0  0  0  0  0
   -2.8579    5.7750    0.0000 C   0  0  0  0  0  0  0  0  0  0  0  0
   -7.8592    8.6625    0.0000 C   0  0  0  0  0  0  0  0  0  0  0  0
   -6.4302    8.6625    0.0000 C   0  0  0  0  0  0  0  0  0  0  0  0
   -7.1447    7.4250    0.0000 C   0  0  0  0  0  0  0  0  0  0  0  0
   -5.7158    8.2500    0.0000 C   0  0  0  0  0  0  0  0  0  0  0  0
   -6.4302    7.0125    0.0000 C   0  0  0  0  0  0  0  0  0  0  0  0
   -0.7145    6.1875    0.0000 C   0  0  0  0  0  0  0  0  0  0  0  0
    0.0000    5.7750    0.0000 C   0  0  0  0  0  0  0  0  0  0  0  0
    0.7145    6.1875    0.0000 C   0  0  0  0  0  0  0  0  0  0  0  0
    2.1434    4.5375    0.0000 C   0  0  0  0  0  0  0  0  0  0  0  0
    2.8579    5.7750    0.0000 C   0  0  0  0  0  0  0  0  0  0  0  0
    2.1434    6.1875    0.0000 C   0  0  0  0  0  0  0  0  0  0  0  0
    1.4289    4.9500    0.0000 C   0  0  0  0  0  0  0  0  0  0  0  0
    2.8579    4.9500    0.0000 C   0  0  0  0  0  0  0  0  0  0  0  0
    2.1434    3.7125    0.0000 C   0  0  0  0  0  0  0  0  0  0  0  0
    3.5724    6.1875    0.0000 C   0  0  0  0  0  0  0  0  0  0  0  0
  1 20  1  0  0  0  0
  2 20  1  0  0  0  0
  3 20  1  0  0  0  0
  4 15  2  0  0  0  0
  5  7  1  0  0  0  0
  6  7  2  0  0  0  0
  7 11  1  0  0  0  0
  8 15  1  0  0  0  0
  8 17  1  0  0  0  0
  9 13  1  0  0  0  0
  9 25  1  0  0  0  0
 10 27  1  0  0  0  0
 10 30  1  0  0  0  0
 10 31  1  0  0  0  0
 11 13  2  0  0  0  0
 11 14  1  0  0  0  0
 12 14  2  0  0  0  0
 12 15  1  0  0  0  0
 12 18  1  0  0  0  0
 13 19  1  0  0  0  0
 16 20  1  0  0  0  0
 16 21  2  0  0  0  0
 16 22  1  0  0  0  0
 17 23  2  0  0  0  0
 17 24  1  0  0  0  0
 18 19  2  0  0  0  0
 21 23  1  0  0  0  0
 22 24  2  0  0  0  0
 25 26  1  0  0  0  0
 26 27  1  0  0  0  0
 28 31  1  0  0  0  0
 28 32  1  0  0  0  0
 28 33  1  0  0  0  0
 29 30  1  0  0  0  0
 29 32  1  0  0  0  0
 29 34  1  0  0  0  0
M  CHG  2   5  -1   7   1
M  END
>  <Outcome>
Active

$$$$

  Mrv17100 11051912003D          
 Structure written by MMmdl.
 19 20  0  0  1  0            999 V2000
    0.7145    2.0625    0.0000 Cl  0  0  0  0  0  0  0  0  0  0  0  0
   -0.7145   -0.4125    0.0000 N   0  0  0  0  0  0  0  0  0  0  0  0
    1.4289   -1.6500    0.0000 N   0  0  0  0  0  0  0  0  0  0  0  0
    6.4302   -1.2375    0.0000 N   0  0  0  0  0  0  0  0  0  0  0  0
    0.7145   -0.4125    0.0000 C   0  0  0  0  0  0  0  0  0  0  0  0
    0.0000    0.0000    0.0000 C   0  0  0  0  0  0  0  0  0  0  0  0
    0.7145   -1.2375    0.0000 C   0  0  0  0  0  0  0  0  0  0  0  0
    1.4289    0.0000    0.0000 C   0  0  0  0  0  0  0  0  0  0  0  0
    0.0000    0.8250    0.0000 C   0  0  0  0  0  0  0  0  0  0  0  0
    0.7145    1.2375    0.0000 C   0  0  0  0  0  0  0  0  0  0  0  0
    0.0000   -1.6500    0.0000 C   0  0  0  0  0  0  0  0  0  0  0  0
    1.4289    0.8250    0.0000 C   0  0  0  0  0  0  0  0  0  0  0  0
   -0.7145   -1.2375    0.0000 C   0  0  0  0  0  0  0  0  0  0  0  0
    2.1434   -1.2375    0.0000 C   0  0  0  0  0  0  0  0  0  0  0  0
    2.8579   -1.6500    0.0000 C   0  0  0  0  0  0  0  0  0  0  0  0
    3.5724   -1.2375    0.0000 C   0  0  0  0  0  0  0  0  0  0  0  0
    4.2868   -1.6500    0.0000 C   0  0  0  0  0  0  0  0  0  0  0  0
    5.0013   -1.2375    0.0000 C   0  0  0  0  0  0  0  0  0  0  0  0
    5.7158   -1.6500    0.0000 C   0  0  0  0  0  0  0  0  0  0  0  0
  1 10  1  0  0  0  0
  2  6  2  0  0  0  0
  2 13  1  0  0  0  0
  3  7  1  0  0  0  0
  3 14  1  0  0  0  0
  4 19  1  0  0  0  0
  5  6  1  0  0  0  0
  5  7  2  0  0  0  0
  5  8  1  0  0  0  0
  6  9  1  0  0  0  0
  7 11  1  0  0  0  0
  8 12  2  0  0  0  0
  9 10  2  0  0  0  0
 10 12  1  0  0  0  0
 11 13  2  0  0  0  0
 14 15  1  0  0  0  0
 15 16  1  0  0  0  0
 16 17  1  0  0  0  0
 17 18  1  0  0  0  0
 18 19  1  0  0  0  0
M  END
>  <Outcome>
Active

$$$$

  Mrv17100 11051912003D          
 Structure written by MMmdl.
 11 12  0  0  1  0            999 V2000
   -0.7846    1.0799    0.0000 N   0  0  0  0  0  0  0  0  0  0  0  0
   -0.7846   -0.2549    0.0000 N   0  0  0  0  0  0  0  0  0  0  0  0
    0.7145   -0.4125    0.0000 N   0  0  0  0  0  0  0  0  0  0  0  0
    1.4289    0.8250    0.0000 N   0  0  0  0  0  0  0  0  0  0  0  0
    0.7145    2.0625    0.0000 N   0  0  0  0  0  0  0  0  0  0  0  0
    0.0000    2.4750    0.0000 N   0  0  0  0  0  0  0  0  0  0  0  0
    0.0000    0.8250    0.0000 C   0  0  0  0  0  0  0  0  0  0  0  0
    0.0000    0.0000    0.0000 C   0  0  0  0  0  0  0  0  0  0  0  0
    0.7145    1.2375    0.0000 C   0  0  0  0  0  0  0  0  0  0  0  0
   -1.2695    0.4125    0.0000 C   0  0  0  0  0  0  0  0  0  0  0  0
    1.4289    0.0000    0.0000 C   0  0  0  0  0  0  0  0  0  0  0  0
  1  7  2  0  0  0  0
  1 10  1  0  0  0  0
  2  8  1  0  0  0  0
  2 10  2  0  0  0  0
  3  8  2  0  0  0  0
  3 11  1  0  0  0  0
  4  9  1  0  0  0  0
  4 11  2  0  0  0  0
  5  6  1  0  0  0  0
  5  9  1  0  0  0  0
  7  8  1  0  0  0  0
  7  9  1  0  0  0  0
M  END
>  <Outcome>
Active

$$$$

  Mrv17100 11051912003D          
 Structure written by MMmdl.
 26 28  0  0  1  0            999 V2000
    0.7478   -5.5585    0.0000 Cl  0  0  0  0  0  0  0  0  0  0  0  0
   -0.8662   -5.9016    0.0000 Cl  0  0  0  0  0  0  0  0  0  0  0  0
    0.9606   -2.5916    0.0000 O   0  0  0  0  0  0  0  0  0  0  0  0
   -0.1435   -1.3654    0.0000 N   0  0  0  0  0  0  0  0  0  0  0  0
   -0.1435   -0.0305    0.0000 N   0  0  0  0  0  0  0  0  0  0  0  0
   -1.4534   -0.6979    0.0000 N   0  0  0  0  0  0  0  0  0  0  0  0
   -1.4604    1.7103    0.0000 N   0  0  0  0  0  0  0  0  0  0  0  0
    0.6411   -1.1104    0.0000 C   0  0  0  0  0  0  0  0  0  0  0  0
    0.6411   -0.2854    0.0000 C   0  0  0  0  0  0  0  0  0  0  0  0
   -0.6284   -0.6979    0.0000 C   0  0  0  0  0  0  0  0  0  0  0  0
   -0.3984   -2.1500    0.0000 C   0  0  0  0  0  0  0  0  0  0  0  0
    1.3556   -1.5229    0.0000 C   0  0  0  0  0  0  0  0  0  0  0  0
    1.3556    0.1271    0.0000 C   0  0  0  0  0  0  0  0  0  0  0  0
    0.1536   -2.7631    0.0000 C   0  0  0  0  0  0  0  0  0  0  0  0
   -0.3984    0.7541    0.0000 C   0  0  0  0  0  0  0  0  0  0  0  0
   -0.1014   -3.5477    0.0000 C   0  0  0  0  0  0  0  0  0  0  0  0
    2.0701   -1.1104    0.0000 C   0  0  0  0  0  0  0  0  0  0  0  0
    2.0701   -0.2854    0.0000 C   0  0  0  0  0  0  0  0  0  0  0  0
    0.4507   -4.1608    0.0000 C   0  0  0  0  0  0  0  0  0  0  0  0
    0.1957   -4.9454    0.0000 C   0  0  0  0  0  0  0  0  0  0  0  0
   -0.9083   -3.7192    0.0000 C   0  0  0  0  0  0  0  0  0  0  0  0
   -1.2054    0.9256    0.0000 C   0  0  0  0  0  0  0  0  0  0  0  0
   -0.6112   -5.1170    0.0000 C   0  0  0  0  0  0  0  0  0  0  0  0
   -1.1633   -4.5039    0.0000 C   0  0  0  0  0  0  0  0  0  0  0  0
   -2.2673    1.8818    0.0000 C   0  0  0  0  0  0  0  0  0  0  0  0
   -0.9083    2.3234    0.0000 C   0  0  0  0  0  0  0  0  0  0  0  0
  1 20  1  0  0  0  0
  2 23  1  0  0  0  0
  3 14  1  0  0  0  0
  4  8  1  0  0  0  0
  4 10  1  0  0  0  0
  4 11  1  0  0  0  0
  5  9  1  0  0  0  0
  5 10  1  0  0  0  0
  5 15  1  0  0  0  0
  6 10  2  0  0  0  0
  7 22  1  0  0  0  0
  7 25  1  0  0  0  0
  7 26  1  0  0  0  0
  8  9  2  0  0  0  0
  8 12  1  0  0  0  0
  9 13  1  0  0  0  0
 11 14  1  0  0  0  0
 12 17  2  0  0  0  0
 13 18  2  0  0  0  0
 14 16  1  0  0  0  0
 15 22  1  0  0  0  0
 16 19  2  0  0  0  0
 16 21  1  0  0  0  0
 17 18  1  0  0  0  0
 19 20  1  0  0  0  0
 20 23  2  0  0  0  0
 21 24  2  0  0  0  0
 23 24  1  0  0  0  0
M  END
>  <Outcome>
Active

$$$$

  Mrv17100 11051912003D          
 Structure written by MMmdl.
 21 25  0  0  1  0            999 V2000
    2.1701   -1.9325    0.0000 O   0  0  0  0  0  0  0  0  0  0  0  0
    4.7780   -0.2549    0.0000 O   0  0  0  0  0  0  0  0  0  0  0  0
    4.7780    1.0799    0.0000 O   0  0  0  0  0  0  0  0  0  0  0  0
    0.6209   -2.4209    0.0000 O   0  0  0  0  0  0  0  0  0  0  0  0
    1.1355    0.8250    0.0000 N   0  0  0  0  0  0  0  0  0  0  0  0
    1.1355    0.0000    0.0000 C   0  0  0  0  0  0  0  0  0  0  0  0
    1.8500   -0.4125    0.0000 C   0  0  0  0  0  0  0  0  0  0  0  0
    2.5645    0.0000    0.0000 C   0  0  0  0  0  0  0  0  0  0  0  0
    0.3509   -0.2549    0.0000 C   0  0  0  0  0  0  0  0  0  0  0  0
    1.5771   -1.3590    0.0000 C   0  0  0  0  0  0  0  0  0  0  0  0
    2.5645    0.8250    0.0000 C   0  0  0  0  0  0  0  0  0  0  0  0
    1.8500    1.2375    0.0000 C   0  0  0  0  0  0  0  0  0  0  0  0
    0.7925   -1.6139    0.0000 C   0  0  0  0  0  0  0  0  0  0  0  0
    0.1794   -1.0619    0.0000 C   0  0  0  0  0  0  0  0  0  0  0  0
    0.3509    1.0799    0.0000 C   0  0  0  0  0  0  0  0  0  0  0  0
    3.2789   -0.4125    0.0000 C   0  0  0  0  0  0  0  0  0  0  0  0
   -0.1340    0.4125    0.0000 C   0  0  0  0  0  0  0  0  0  0  0  0
    3.9934    0.0000    0.0000 C   0  0  0  0  0  0  0  0  0  0  0  0
    3.2789    1.2375    0.0000 C   0  0  0  0  0  0  0  0  0  0  0  0
    3.9934    0.8250    0.0000 C   0  0  0  0  0  0  0  0  0  0  0  0
    5.2629    0.4125    0.0000 C   0  0  0  0  0  0  0  0  0  0  0  0
  1 10  1  0  0  0  0
  2 18  1  0  0  0  0
  2 21  1  0  0  0  0
  3 20  1  0  0  0  0
  3 21  1  0  0  0  0
  4 13  1  0  0  0  0
  5  6  1  0  0  0  0
  5 12  1  0  0  0  0
  5 15  1  0  0  0  0
  6  7  1  0  0  0  0
  6  9  1  0  0  0  0
  7  8  1  0  0  0  0
  7 10  1  0  0  0  0
  8 11  2  0  0  0  0
  8 16  1  0  0  0  0
  9 14  2  0  0  0  0
  9 17  1  0  0  0  0
 10 13  1  0  0  0  0
 11 12  1  0  0  0  0
 11 19  1  0  0  0  0
 13 14  1  0  0  0  0
 15 17  1  0  0  0  0
 16 18  2  0  0  0  0
 18 20  1  0  0  0  0
 19 20  2  0  0  0  0
M  END
>  <Outcome>
Active

$$$$

  Mrv17100 11051912003D          
 Structure written by MMmdl.
 21 24  0  0  1  0            999 V2000
    1.9339   -1.5105    0.0000 O   0  0  0  0  0  0  0  0  0  0  0  0
    2.8985    1.1971    0.0000 N   0  0  0  0  0  0  0  0  0  0  0  0
    3.7054    1.0256    0.0000 N   0  0  0  0  0  0  0  0  0  0  0  0
    2.6014   -0.2006    0.0000 C   0  0  0  0  0  0  0  0  0  0  0  0
    2.3464    0.5840    0.0000 C   0  0  0  0  0  0  0  0  0  0  0  0
    1.5214    0.5840    0.0000 C   0  0  0  0  0  0  0  0  0  0  0  0
    1.2665   -0.2006    0.0000 C   0  0  0  0  0  0  0  0  0  0  0  0
    1.9339   -0.6855    0.0000 C   0  0  0  0  0  0  0  0  0  0  0  0
    3.4084   -0.3721    0.0000 C   0  0  0  0  0  0  0  0  0  0  0  0
    3.9604    0.2410    0.0000 C   0  0  0  0  0  0  0  0  0  0  0  0
    0.9694    1.1971    0.0000 C   0  0  0  0  0  0  0  0  0  0  0  0
    0.4595   -0.3721    0.0000 C   0  0  0  0  0  0  0  0  0  0  0  0
    4.7674    0.0694    0.0000 C   0  0  0  0  0  0  0  0  0  0  0  0
    0.1624    1.0256    0.0000 C   0  0  0  0  0  0  0  0  0  0  0  0
   -0.0925    0.2410    0.0000 C   0  0  0  0  0  0  0  0  0  0  0  0
    5.3194    0.6825    0.0000 C   0  0  0  0  0  0  0  0  0  0  0  0
    5.0223   -0.7152    0.0000 C   0  0  0  0  0  0  0  0  0  0  0  0
    6.1264    0.5110    0.0000 C   0  0  0  0  0  0  0  0  0  0  0  0
    5.8293   -0.8867    0.0000 C   0  0  0  0  0  0  0  0  0  0  0  0
    6.3813   -0.2736    0.0000 C   0  0  0  0  0  0  0  0  0  0  0  0
    7.1883   -0.4451    0.0000 C   0  0  0  0  0  0  0  0  0  0  0  0
  1  8  2  0  0  0  0
  2  3  2  0  0  0  0
  2  5  1  0  0  0  0
  3 10  1  0  0  0  0
  4  5  2  0  0  0  0
  4  8  1  0  0  0  0
  4  9  1  0  0  0  0
  5  6  1  0  0  0  0
  6  7  2  0  0  0  0
  6 11  1  0  0  0  0
  7  8  1  0  0  0  0
  7 12  1  0  0  0  0
  9 10  2  0  0  0  0
 10 13  1  0  0  0  0
 11 14  2  0  0  0  0
 12 15  2  0  0  0  0
 13 16  2  0  0  0  0
 13 17  1  0  0  0  0
 14 15  1  0  0  0  0
 16 18  1  0  0  0  0
 17 19  2  0  0  0  0
 18 20  2  0  0  0  0
 19 20  1  0  0  0  0
 20 21  1  0  0  0  0
M  END
>  <Outcome>
Active

$$$$

  Mrv17100 11051912003D          
 Structure written by MMmdl.
 21 25  0  0  1  0            999 V2000
    3.8931   -1.2150    0.0000 O   0  0  0  0  0  0  0  0  0  0  0  0
    3.9251    0.9196    0.0000 N   0  3  0  0  0  0  0  0  0  0  0  0
    2.1356   -0.4080    0.0000 N   0  0  0  0  0  0  0  0  0  0  0  0
    3.5126    0.2051    0.0000 C   0  0  0  0  0  0  0  0  0  0  0  0
    2.6876    0.2051    0.0000 C   0  0  0  0  0  0  0  0  0  0  0  0
    2.2751    0.9196    0.0000 C   0  0  0  0  0  0  0  0  0  0  0  0
    4.0647   -0.4080    0.0000 C   0  0  0  0  0  0  0  0  0  0  0  0
    4.7321    0.7481    0.0000 C   0  0  0  0  0  0  0  0  0  0  0  0
    4.8183   -0.0724    0.0000 C   0  0  0  0  0  0  0  0  0  0  0  0
    1.4681    0.7481    0.0000 C   0  0  0  0  0  0  0  0  0  0  0  0
    1.3819   -0.0724    0.0000 C   0  0  0  0  0  0  0  0  0  0  0  0
    3.5126    1.6341    0.0000 C   0  0  0  0  0  0  0  0  0  0  0  0
    2.6876    1.6341    0.0000 C   0  0  0  0  0  0  0  0  0  0  0  0
    5.3995    1.2330    0.0000 C   0  0  0  0  0  0  0  0  0  0  0  0
    5.5720   -0.4080    0.0000 C   0  0  0  0  0  0  0  0  0  0  0  0
    0.8007    1.2330    0.0000 C   0  0  0  0  0  0  0  0  0  0  0  0
    0.6282   -0.4080    0.0000 C   0  0  0  0  0  0  0  0  0  0  0  0
    6.1532    0.8974    0.0000 C   0  0  0  0  0  0  0  0  0  0  0  0
    6.2394    0.0769    0.0000 C   0  0  0  0  0  0  0  0  0  0  0  0
    0.0470    0.8974    0.0000 C   0  0  0  0  0  0  0  0  0  0  0  0
   -0.0392    0.0769    0.0000 C   0  0  0  0  0  0  0  0  0  0  0  0
  1  7  2  0  0  0  0
  2  4  2  0  0  0  0
  2  8  1  0  0  0  0
  2 12  1  0  0  0  0
  3  5  2  0  0  0  0
  3 11  1  0  0  0  0
  4  5  1  0  0  0  0
  4  7  1  0  0  0  0
  5  6  1  0  0  0  0
  6 10  1  0  0  0  0
  6 13  1  0  0  0  0
  7  9  1  0  0  0  0
  8  9  2  0  0  0  0
  8 14  1  0  0  0  0
  9 15  1  0  0  0  0
 10 11  2  0  0  0  0
 10 16  1  0  0  0  0
 11 17  1  0  0  0  0
 12 13  2  0  0  0  0
 14 18  2  0  0  0  0
 15 19  2  0  0  0  0
 16 20  2  0  0  0  0
 17 21  2  0  0  0  0
 18 19  1  0  0  0  0
 20 21  1  0  0  0  0
M  CHG  1   2   1
M  END
>  <Outcome>
Active

$$$$

  Mrv17100 11051912003D          
 Structure written by MMmdl.
 29 33  0  0  1  0            999 V2000
    5.5585   -1.6211    0.0000 O   0  0  0  0  0  0  0  0  0  0  0  0
    3.5964   -7.0526    0.0000 O   0  0  0  0  0  0  0  0  0  0  0  0
    6.6221   -2.8825    0.0000 O   0  0  0  0  0  0  0  0  0  0  0  0
    5.2206   -6.7621    0.0000 O   0  0  0  0  0  0  0  0  0  0  0  0
    1.7494   -3.7538    0.0000 N   0  0  0  0  0  0  0  0  0  0  0  0
    3.3737   -3.4634    0.0000 C   0  0  0  0  0  0  0  0  0  0  0  0
    3.0934   -4.2393    0.0000 C   0  0  0  0  0  0  0  0  0  0  0  0
    4.1858   -3.3182    0.0000 C   0  0  0  0  0  0  0  0  0  0  0  0
    3.6252   -4.8700    0.0000 C   0  0  0  0  0  0  0  0  0  0  0  0
    4.7176   -3.9489    0.0000 C   0  0  0  0  0  0  0  0  0  0  0  0
    4.4373   -4.7248    0.0000 C   0  0  0  0  0  0  0  0  0  0  0  0
    2.0297   -2.9779    0.0000 C   0  0  0  0  0  0  0  0  0  0  0  0
    2.8418   -2.8327    0.0000 C   0  0  0  0  0  0  0  0  0  0  0  0
    2.2812   -4.3845    0.0000 C   0  0  0  0  0  0  0  0  0  0  0  0
    4.4661   -2.5422    0.0000 C   0  0  0  0  0  0  0  0  0  0  0  0
    3.3449   -5.6459    0.0000 C   0  0  0  0  0  0  0  0  0  0  0  0
    5.5297   -3.8037    0.0000 C   0  0  0  0  0  0  0  0  0  0  0  0
    4.9691   -5.3555    0.0000 C   0  0  0  0  0  0  0  0  0  0  0  0
    5.2782   -2.3970    0.0000 C   0  0  0  0  0  0  0  0  0  0  0  0
    3.8767   -6.2766    0.0000 C   0  0  0  0  0  0  0  0  0  0  0  0
    5.8100   -3.0277    0.0000 C   0  0  0  0  0  0  0  0  0  0  0  0
    4.6888   -6.1314    0.0000 C   0  0  0  0  0  0  0  0  0  0  0  0
    1.3784   -2.4715    0.0000 C   0  0  0  0  0  0  0  0  0  0  0  0
    0.9249   -3.7270    0.0000 C   0  0  0  0  0  0  0  0  0  0  0  0
    0.6955   -2.9345    0.0000 C   0  0  0  0  0  0  0  0  0  0  0  0
    6.3706   -1.4759    0.0000 C   0  0  0  0  0  0  0  0  0  0  0  0
    4.1282   -7.6833    0.0000 C   0  0  0  0  0  0  0  0  0  0  0  0
    6.9024   -2.1066    0.0000 C   0  0  0  0  0  0  0  0  0  0  0  0
    4.9403   -7.5381    0.0000 C   0  0  0  0  0  0  0  0  0  0  0  0
  1 19  1  0  0  0  0
  1 26  1  0  0  0  0
  2 20  1  0  0  0  0
  2 27  1  0  0  0  0
  3 21  1  0  0  0  0
  3 28  1  0  0  0  0
  4 22  1  0  0  0  0
  4 29  1  0  0  0  0
  5 12  1  0  0  0  0
  5 14  1  0  0  0  0
  5 24  1  0  0  0  0
  6  7  2  0  0  0  0
  6  8  1  0  0  0  0
  6 13  1  0  0  0  0
  7  9  1  0  0  0  0
  7 14  1  0  0  0  0
  8 10  2  0  0  0  0
  8 15  1  0  0  0  0
  9 11  2  0  0  0  0
  9 16  1  0  0  0  0
 10 11  1  0  0  0  0
 10 17  1  0  0  0  0
 11 18  1  0  0  0  0
 12 13  1  0  0  0  0
 12 23  1  0  0  0  0
 15 19  2  0  0  0  0
 16 20  2  0  0  0  0
 17 21  2  0  0  0  0
 18 22  2  0  0  0  0
 19 21  1  0  0  0  0
 20 22  1  0  0  0  0
 23 25  1  0  0  0  0
 24 25  1  0  0  0  0
M  END
>  <Outcome>
Active

$$$$

  Mrv17100 11051912003D          
 Structure written by MMmdl.
 24 26  0  0  1  0            999 V2000
    2.7041   -1.7840    0.0000 S   0  0  0  0  0  0  0  0  0  0  0  0
    1.1393   -3.2361    0.0000 O   0  0  0  0  0  0  0  0  0  0  0  0
    1.3693   -1.7840    0.0000 N   0  0  0  0  0  0  0  0  0  0  0  0
    2.0367   -0.4741    0.0000 N   0  0  0  0  0  0  0  0  0  0  0  0
    1.5919   -6.2508    0.0000 N   0  0  0  0  0  0  0  0  0  0  0  0
    2.4492   -2.5687    0.0000 C   0  0  0  0  0  0  0  0  0  0  0  0
    2.0367   -1.2991    0.0000 C   0  0  0  0  0  0  0  0  0  0  0  0
    1.6242   -2.5687    0.0000 C   0  0  0  0  0  0  0  0  0  0  0  0
    2.9341   -3.2361    0.0000 C   0  0  0  0  0  0  0  0  0  0  0  0
    2.5986   -3.9898    0.0000 C   0  0  0  0  0  0  0  0  0  0  0  0
    2.7512   -0.0616    0.0000 C   0  0  0  0  0  0  0  0  0  0  0  0
    3.0835   -4.6572    0.0000 C   0  0  0  0  0  0  0  0  0  0  0  0
    1.7781   -4.0760    0.0000 C   0  0  0  0  0  0  0  0  0  0  0  0
    1.9275   -5.4971    0.0000 C   0  0  0  0  0  0  0  0  0  0  0  0
    2.7479   -5.4109    0.0000 C   0  0  0  0  0  0  0  0  0  0  0  0
    1.4425   -4.8297    0.0000 C   0  0  0  0  0  0  0  0  0  0  0  0
    2.7512    0.7634    0.0000 C   0  0  0  0  0  0  0  0  0  0  0  0
    3.4656   -0.4741    0.0000 C   0  0  0  0  0  0  0  0  0  0  0  0
    4.1801    0.7634    0.0000 C   0  0  0  0  0  0  0  0  0  0  0  0
    3.4656    1.1759    0.0000 C   0  0  0  0  0  0  0  0  0  0  0  0
    4.1801   -0.0616    0.0000 C   0  0  0  0  0  0  0  0  0  0  0  0
    0.7714   -6.3370    0.0000 C   0  0  0  0  0  0  0  0  0  0  0  0
    2.0768   -6.9182    0.0000 C   0  0  0  0  0  0  0  0  0  0  0  0
    4.8946    1.1759    0.0000 C   0  0  0  0  0  0  0  0  0  0  0  0
  1  6  1  0  0  0  0
  1  7  1  0  0  0  0
  2  8  2  0  0  0  0
  3  7  1  0  0  0  0
  3  8  1  0  0  0  0
  4  7  2  0  0  0  0
  4 11  1  0  0  0  0
  5 14  1  0  0  0  0
  5 22  1  0  0  0  0
  5 23  1  0  0  0  0
  6  8  1  0  0  0  0
  6  9  2  0  0  0  0
  9 10  1  0  0  0  0
 10 12  2  0  0  0  0
 10 13  1  0  0  0  0
 11 17  2  0  0  0  0
 11 18  1  0  0  0  0
 12 15  1  0  0  0  0
 13 16  2  0  0  0  0
 14 15  2  0  0  0  0
 14 16  1  0  0  0  0
 17 20  1  0  0  0  0
 18 21  2  0  0  0  0
 19 20  2  0  0  0  0
 19 21  1  0  0  0  0
 19 24  1  0  0  0  0
M  END
>  <Outcome>
Active

$$$$

  Mrv17100 11051912003D          
 Structure written by MMmdl.
 54 56  0  0  1  0            999 V2000
   -1.9852    2.4389    0.0000 O   0  0  0  0  0  0  0  0  0  0  0  0
   -3.3897    6.9045    0.0000 O   0  0  0  0  0  0  0  0  0  0  0  0
   -4.2147    4.0466    0.0000 O   0  0  0  0  0  0  0  0  0  0  0  0
   -1.3648    1.0566    0.0000 O   0  0  0  0  0  0  0  0  0  0  0  0
   -2.1522    6.1900    0.0000 O   0  0  0  0  0  0  0  0  0  0  0  0
   -2.1522    9.0479    0.0000 O   0  0  0  0  0  0  0  0  0  0  0  0
   -1.8531    9.6472    0.0000 O   0  0  0  0  0  0  0  0  0  0  0  0
   -0.8050   10.7768    0.0000 O   0  0  0  0  0  0  0  0  0  0  0  0
   -7.1022    4.7611    0.0000 O   0  0  0  0  0  0  0  0  0  0  0  0
   -6.6897    2.6176    0.0000 O   0  0  0  0  0  0  0  0  0  0  0  0
   -3.3128    2.5784    0.0000 N   0  0  0  0  0  0  0  0  0  0  0  0
   -2.9772    4.7611    0.0000 N   0  0  0  0  0  0  0  0  0  0  0  0
   -3.3897    9.7624    0.0000 N   0  0  0  0  0  0  0  0  0  0  0  0
   -1.5934   11.0199    0.0000 N   0  0  0  0  0  0  0  0  0  0  0  0
   -6.6897    4.0466    0.0000 N   0  0  0  0  0  0  0  0  0  0  0  0
   -2.6997    2.0264    0.0000 C   0  0  0  0  0  0  0  0  0  0  0  0
   -2.9772    3.3321    0.0000 C   0  0  0  0  0  0  0  0  0  0  0  0
   -2.7859    1.2059    0.0000 C   0  0  0  0  0  0  0  0  0  0  0  0
   -3.3897    4.0466    0.0000 C   0  0  0  0  0  0  0  0  0  0  0  0
   -2.1567    3.2459    0.0000 C   0  0  0  0  0  0  0  0  0  0  0  0
   -2.1185    0.7210    0.0000 C   0  0  0  0  0  0  0  0  0  0  0  0
   -3.3897    5.4755    0.0000 C   0  0  0  0  0  0  0  0  0  0  0  0
   -3.5396    0.8704    0.0000 C   0  0  0  0  0  0  0  0  0  0  0  0
   -2.9772    6.1900    0.0000 C   0  0  0  0  0  0  0  0  0  0  0  0
   -2.9772    7.6189    0.0000 C   0  0  0  0  0  0  0  0  0  0  0  0
   -3.3897    8.3334    0.0000 C   0  0  0  0  0  0  0  0  0  0  0  0
   -2.2047   -0.0995    0.0000 C   0  0  0  0  0  0  0  0  0  0  0  0
   -2.9772    9.0479    0.0000 C   0  0  0  0  0  0  0  0  0  0  0  0
   -2.9772   10.4768    0.0000 C   0  0  0  0  0  0  0  0  0  0  0  0
   -3.6258    0.0499    0.0000 C   0  0  0  0  0  0  0  0  0  0  0  0
   -2.1545   10.4152    0.0000 C   0  0  0  0  0  0  0  0  0  0  0  0
   -2.9584   -0.4350    0.0000 C   0  0  0  0  0  0  0  0  0  0  0  0
   -4.2147    5.4755    0.0000 C   0  0  0  0  0  0  0  0  0  0  0  0
   -2.1522    7.6189    0.0000 C   0  0  0  0  0  0  0  0  0  0  0  0
   -3.4419   11.1585    0.0000 C   0  0  0  0  0  0  0  0  0  0  0  0
   -4.2147    8.3334    0.0000 C   0  0  0  0  0  0  0  0  0  0  0  0
   -4.6272    4.7611    0.0000 C   0  0  0  0  0  0  0  0  0  0  0  0
   -1.7163   11.8357    0.0000 C   0  0  0  0  0  0  0  0  0  0  0  0
   -3.1988   11.9468    0.0000 C   0  0  0  0  0  0  0  0  0  0  0  0
   -1.7397    6.9045    0.0000 C   0  0  0  0  0  0  0  0  0  0  0  0
   -2.4308   12.2482    0.0000 C   0  0  0  0  0  0  0  0  0  0  0  0
   -5.4522    4.7611    0.0000 C   0  0  0  0  0  0  0  0  0  0  0  0
   -0.9147    6.9045    0.0000 C   0  0  0  0  0  0  0  0  0  0  0  0
   -5.8647    4.0466    0.0000 C   0  0  0  0  0  0  0  0  0  0  0  0
   -0.5022    6.1900    0.0000 C   0  0  0  0  0  0  0  0  0  0  0  0
   -7.1022    3.3321    0.0000 C   0  0  0  0  0  0  0  0  0  0  0  0
    0.3228    6.1900    0.0000 C   0  0  0  0  0  0  0  0  0  0  0  0
   -7.9272    3.3321    0.0000 C   0  0  0  0  0  0  0  0  0  0  0  0
    0.7353    5.4755    0.0000 C   0  0  0  0  0  0  0  0  0  0  0  0
    1.5603    5.4755    0.0000 C   0  0  0  0  0  0  0  0  0  0  0  0
    1.9728    4.7611    0.0000 C   0  0  0  0  0  0  0  0  0  0  0  0
    2.7978    4.7611    0.0000 C   0  0  0  0  0  0  0  0  0  0  0  0
    3.2103    4.0466    0.0000 C   0  0  0  0  0  0  0  0  0  0  0  0
    2.7978    3.3321    0.0000 C   0  0  0  0  0  0  0  0  0  0  0  0
  1 16  1  0  0  0  0
  1 20  1  0  0  0  0
  2 24  1  0  0  0  0
  2 25  1  0  0  0  0
  3 19  2  0  0  0  0
  4 21  1  0  0  0  0
  5 24  2  0  0  0  0
  6 28  2  0  0  0  0
  7 31  2  0  0  0  0
  8 14  1  0  0  0  0
  9 15  1  0  0  0  0
 10 46  2  0  0  0  0
 11 16  2  0  0  0  0
 11 17  1  0  0  0  0
 12 19  1  0  0  0  0
 12 22  1  0  0  0  0
 13 28  1  0  0  0  0
 13 29  1  0  0  0  0
 14 31  1  0  0  0  0
 14 38  1  0  0  0  0
 15 44  1  0  0  0  0
 15 46  1  0  0  0  0
 16 18  1  0  0  0  0
 17 19  1  0  0  0  0
 17 20  2  0  0  0  0
 18 21  2  0  0  0  0
 18 23  1  0  0  0  0
 21 27  1  0  0  0  0
 22 24  1  0  0  0  0
 22 33  1  0  0  0  0
 23 30  2  0  0  0  0
 25 26  1  0  0  0  0
 25 34  1  0  0  0  0
 26 28  1  0  0  0  0
 26 36  1  0  0  0  0
 27 32  2  0  0  0  0
 29 31  1  0  0  0  0
 29 35  1  0  0  0  0
 30 32  1  0  0  0  0
 33 37  1  0  0  0  0
 34 40  1  0  0  0  0
 35 39  1  0  0  0  0
 37 42  1  0  0  0  0
 38 41  1  0  0  0  0
 39 41  1  0  0  0  0
 40 43  1  0  0  0  0
 42 44  1  0  0  0  0
 43 45  1  0  0  0  0
 45 47  1  0  0  0  0
 46 48  1  0  0  0  0
 47 49  1  0  0  0  0
 49 50  1  0  0  0  0
 50 51  1  0  0  0  0
 51 52  1  0  0  0  0
 52 53  1  0  0  0  0
 53 54  1  0  0  0  0
M  END
>  <Outcome>
Active

$$$$

  Mrv17100 11051912003D          
 Structure written by MMmdl.
 37 39  0  0  1  0            999 V2000
    2.1434   -7.0125    0.0000 S   0  0  0  0  0  0  0  0  0  0  0  0
    1.3184   -7.0125    0.0000 O   0  0  0  0  0  0  0  0  0  0  0  0
    2.9684   -7.0125    0.0000 O   0  0  0  0  0  0  0  0  0  0  0  0
    1.4289   -3.3000    0.0000 O   0  0  0  0  0  0  0  0  0  0  0  0
   -1.4289   -2.4750    0.0000 O   0  0  0  0  0  0  0  0  0  0  0  0
   -0.7145    0.4125    0.0000 O   0  0  0  0  0  0  0  0  0  0  0  0
    0.7145   -4.5375    0.0000 N   0  0  0  0  0  0  0  0  0  0  0  0
    0.0000   -2.4750    0.0000 N   0  0  0  0  0  0  0  0  0  0  0  0
   -0.7145   -1.2375    0.0000 N   0  0  0  0  0  0  0  0  0  0  0  0
    2.1434   -7.8375    0.0000 C   0  0  0  0  0  0  0  0  0  0  0  0
    0.0000   -3.3000    0.0000 C   0  0  0  0  0  0  0  0  0  0  0  0
    2.1434   -6.1875    0.0000 C   0  0  0  0  0  0  0  0  0  0  0  0
    0.7145   -3.7125    0.0000 C   0  0  0  0  0  0  0  0  0  0  0  0
    1.4289   -4.9500    0.0000 C   0  0  0  0  0  0  0  0  0  0  0  0
    1.4289   -5.7750    0.0000 C   0  0  0  0  0  0  0  0  0  0  0  0
   -0.7145   -2.0625    0.0000 C   0  0  0  0  0  0  0  0  0  0  0  0
    2.8579   -8.2500    0.0000 C   0  0  0  0  0  0  0  0  0  0  0  0
    1.4289   -8.2500    0.0000 C   0  0  0  0  0  0  0  0  0  0  0  0
   -0.7145   -3.7125    0.0000 C   0  0  0  0  0  0  0  0  0  0  0  0
    2.1434   -4.5375    0.0000 C   0  0  0  0  0  0  0  0  0  0  0  0
    2.8579   -9.0750    0.0000 C   0  0  0  0  0  0  0  0  0  0  0  0
    1.4289   -9.0750    0.0000 C   0  0  0  0  0  0  0  0  0  0  0  0
    0.0000   -0.8250    0.0000 C   0  0  0  0  0  0  0  0  0  0  0  0
   -1.4289   -0.8250    0.0000 C   0  0  0  0  0  0  0  0  0  0  0  0
    2.1434   -9.4875    0.0000 C   0  0  0  0  0  0  0  0  0  0  0  0
   -0.7145   -4.5375    0.0000 C   0  0  0  0  0  0  0  0  0  0  0  0
    2.1434   -3.7125    0.0000 C   0  0  0  0  0  0  0  0  0  0  0  0
    2.8579   -3.3000    0.0000 C   0  0  0  0  0  0  0  0  0  0  0  0
    0.0000    0.0000    0.0000 C   0  0  0  0  0  0  0  0  0  0  0  0
   -1.4289    0.0000    0.0000 C   0  0  0  0  0  0  0  0  0  0  0  0
    2.8579   -2.4750    0.0000 C   0  0  0  0  0  0  0  0  0  0  0  0
    3.5724   -3.7125    0.0000 C   0  0  0  0  0  0  0  0  0  0  0  0
   -1.4289   -4.9500    0.0000 C   0  0  0  0  0  0  0  0  0  0  0  0
    0.0000   -4.9500    0.0000 C   0  0  0  0  0  0  0  0  0  0  0  0
    3.5724   -2.0625    0.0000 C   0  0  0  0  0  0  0  0  0  0  0  0
    4.2868   -3.3000    0.0000 C   0  0  0  0  0  0  0  0  0  0  0  0
    4.2868   -2.4750    0.0000 C   0  0  0  0  0  0  0  0  0  0  0  0
  1  2  2  0  0  0  0
  1  3  2  0  0  0  0
  1 10  1  0  0  0  0
  1 12  1  0  0  0  0
  4 13  2  0  0  0  0
  5 16  2  0  0  0  0
  6 29  1  0  0  0  0
  6 30  1  0  0  0  0
  7 13  1  0  0  0  0
  7 14  1  0  0  0  0
  8 11  1  0  0  0  0
  8 16  1  0  0  0  0
  9 16  1  0  0  0  0
  9 23  1  0  0  0  0
  9 24  1  0  0  0  0
 10 17  2  0  0  0  0
 10 18  1  0  0  0  0
 11 13  1  0  0  0  0
 11 19  1  0  0  0  0
 12 15  2  0  0  0  0
 14 15  1  0  0  0  0
 14 20  1  0  0  0  0
 17 21  1  0  0  0  0
 18 22  2  0  0  0  0
 19 26  1  0  0  0  0
 20 27  1  0  0  0  0
 21 25  2  0  0  0  0
 22 25  1  0  0  0  0
 23 29  1  0  0  0  0
 24 30  1  0  0  0  0
 26 33  1  0  0  0  0
 26 34  1  0  0  0  0
 27 28  1  0  0  0  0
 28 31  2  0  0  0  0
 28 32  1  0  0  0  0
 31 35  1  0  0  0  0
 32 36  2  0  0  0  0
 35 37  2  0  0  0  0
 36 37  1  0  0  0  0
M  END
>  <Outcome>
Active

$$$$

  Mrv17100 11051912003D          
 Structure written by MMmdl.
 19 21  0  0  1  0            999 V2000
    2.4492   -2.5687    0.0000 S   0  0  0  0  0  0  0  0  0  0  0  0
    1.3693   -1.7840    0.0000 N   0  0  0  0  0  0  0  0  0  0  0  0
    1.1393   -3.2361    0.0000 N   0  0  0  0  0  0  0  0  0  0  0  0
    2.7512   -0.0616    0.0000 N   0  0  0  0  0  0  0  0  0  0  0  0
    2.0367   -1.2991    0.0000 C   0  0  0  0  0  0  0  0  0  0  0  0
    1.6242   -2.5687    0.0000 C   0  0  0  0  0  0  0  0  0  0  0  0
    2.0367   -0.4741    0.0000 C   0  0  0  0  0  0  0  0  0  0  0  0
    2.7041   -1.7840    0.0000 C   0  0  0  0  0  0  0  0  0  0  0  0
    0.3188   -3.1499    0.0000 C   0  0  0  0  0  0  0  0  0  0  0  0
    1.3222   -0.0616    0.0000 C   0  0  0  0  0  0  0  0  0  0  0  0
   -0.1661   -3.8173    0.0000 C   0  0  0  0  0  0  0  0  0  0  0  0
   -0.0168   -2.3962    0.0000 C   0  0  0  0  0  0  0  0  0  0  0  0
    2.7512    0.7634    0.0000 C   0  0  0  0  0  0  0  0  0  0  0  0
    1.3222    0.7634    0.0000 C   0  0  0  0  0  0  0  0  0  0  0  0
   -1.3222   -2.9774    0.0000 C   0  0  0  0  0  0  0  0  0  0  0  0
   -0.9866   -3.7311    0.0000 C   0  0  0  0  0  0  0  0  0  0  0  0
   -0.8372   -2.3099    0.0000 C   0  0  0  0  0  0  0  0  0  0  0  0
    2.0367    1.1759    0.0000 C   0  0  0  0  0  0  0  0  0  0  0  0
   -2.1426   -2.8911    0.0000 C   0  0  0  0  0  0  0  0  0  0  0  0
  1  6  1  0  0  0  0
  1  8  1  0  0  0  0
  2  5  1  0  0  0  0
  2  6  2  0  0  0  0
  3  6  1  0  0  0  0
  3  9  1  0  0  0  0
  4  7  2  0  0  0  0
  4 13  1  0  0  0  0
  5  7  1  0  0  0  0
  5  8  2  0  0  0  0
  7 10  1  0  0  0  0
  9 11  2  0  0  0  0
  9 12  1  0  0  0  0
 10 14  2  0  0  0  0
 11 16  1  0  0  0  0
 12 17  2  0  0  0  0
 13 18  2  0  0  0  0
 14 18  1  0  0  0  0
 15 16  2  0  0  0  0
 15 17  1  0  0  0  0
 15 19  1  0  0  0  0
M  END
>  <Outcome>
Active

$$$$

  Mrv17100 11051912003D          
 Structure written by MMmdl.
 25 28  0  0  1  0            999 V2000
    3.5724   -0.4125    0.0000 N   0  0  0  0  0  0  0  0  0  0  0  0
    3.5724    2.0625    0.0000 N   0  0  0  0  0  0  0  0  0  0  0  0
    6.4302    3.7125    0.0000 N   0  0  0  0  0  0  0  0  0  0  0  0
    2.8579    0.8250    0.0000 C   0  0  0  0  0  0  0  0  0  0  0  0
    2.8579    0.0000    0.0000 C   0  0  0  0  0  0  0  0  0  0  0  0
    3.5724    1.2375    0.0000 C   0  0  0  0  0  0  0  0  0  0  0  0
    1.4289    0.8250    0.0000 C   0  0  0  0  0  0  0  0  0  0  0  0
    1.4289    0.0000    0.0000 C   0  0  0  0  0  0  0  0  0  0  0  0
    2.1434    1.2375    0.0000 C   0  0  0  0  0  0  0  0  0  0  0  0
    2.1434   -0.4125    0.0000 C   0  0  0  0  0  0  0  0  0  0  0  0
    4.2868    0.8250    0.0000 C   0  0  0  0  0  0  0  0  0  0  0  0
    4.2868    2.4750    0.0000 C   0  0  0  0  0  0  0  0  0  0  0  0
    0.7145    1.2375    0.0000 C   0  0  0  0  0  0  0  0  0  0  0  0
    4.2868    0.0000    0.0000 C   0  0  0  0  0  0  0  0  0  0  0  0
    0.7145   -0.4125    0.0000 C   0  0  0  0  0  0  0  0  0  0  0  0
    0.0000    0.8250    0.0000 C   0  0  0  0  0  0  0  0  0  0  0  0
    0.0000    0.0000    0.0000 C   0  0  0  0  0  0  0  0  0  0  0  0
    4.2868    3.3000    0.0000 C   0  0  0  0  0  0  0  0  0  0  0  0
    5.0013    2.0625    0.0000 C   0  0  0  0  0  0  0  0  0  0  0  0
    5.7158    3.3000    0.0000 C   0  0  0  0  0  0  0  0  0  0  0  0
    5.0013    3.7125    0.0000 C   0  0  0  0  0  0  0  0  0  0  0  0
    5.7158    2.4750    0.0000 C   0  0  0  0  0  0  0  0  0  0  0  0
    7.1447    3.3000    0.0000 C   0  0  0  0  0  0  0  0  0  0  0  0
    7.8592    3.7125    0.0000 C   0  0  0  0  0  0  0  0  0  0  0  0
    7.1447    2.4750    0.0000 C   0  0  0  0  0  0  0  0  0  0  0  0
  1  5  2  0  0  0  0
  1 14  1  0  0  0  0
  2  6  1  0  0  0  0
  2 12  1  0  0  0  0
  3 20  1  0  0  0  0
  3 23  1  0  0  0  0
  4  5  1  0  0  0  0
  4  6  2  0  0  0  0
  4  9  1  0  0  0  0
  5 10  1  0  0  0  0
  6 11  1  0  0  0  0
  7  8  1  0  0  0  0
  7  9  2  0  0  0  0
  7 13  1  0  0  0  0
  8 10  2  0  0  0  0
  8 15  1  0  0  0  0
 11 14  2  0  0  0  0
 12 18  2  0  0  0  0
 12 19  1  0  0  0  0
 13 16  2  0  0  0  0
 15 17  2  0  0  0  0
 16 17  1  0  0  0  0
 18 21  1  0  0  0  0
 19 22  2  0  0  0  0
 20 21  2  0  0  0  0
 20 22  1  0  0  0  0
 23 24  1  0  0  0  0
 23 25  1  0  0  0  0
M  END
>  <Outcome>
Active

$$$$

  Mrv17100 11051912003D          
 Structure written by MMmdl.
 24 27  0  0  1  0            999 V2000
    2.7770    1.1270    0.0000 N   0  0  0  0  0  0  0  0  0  0  0  0
    4.0145   -1.0164    0.0000 N   0  0  0  0  0  0  0  0  0  0  0  0
    3.6020   -3.1599    0.0000 N   0  0  0  0  0  0  0  0  0  0  0  0
    2.3645    0.4125    0.0000 C   0  0  0  0  0  0  0  0  0  0  0  0
    2.7770   -0.3020    0.0000 C   0  0  0  0  0  0  0  0  0  0  0  0
    1.5395    0.4125    0.0000 C   0  0  0  0  0  0  0  0  0  0  0  0
    3.6020   -0.3020    0.0000 C   0  0  0  0  0  0  0  0  0  0  0  0
    1.1270   -0.3020    0.0000 C   0  0  0  0  0  0  0  0  0  0  0  0
    2.3645   -1.0164    0.0000 C   0  0  0  0  0  0  0  0  0  0  0  0
    3.6020    1.1270    0.0000 C   0  0  0  0  0  0  0  0  0  0  0  0
    1.5395   -1.0164    0.0000 C   0  0  0  0  0  0  0  0  0  0  0  0
    4.0145    0.4125    0.0000 C   0  0  0  0  0  0  0  0  0  0  0  0
    1.1270    1.1270    0.0000 C   0  0  0  0  0  0  0  0  0  0  0  0
    0.3020   -0.3020    0.0000 C   0  0  0  0  0  0  0  0  0  0  0  0
    0.3020    1.1270    0.0000 C   0  0  0  0  0  0  0  0  0  0  0  0
   -0.1105    0.4125    0.0000 C   0  0  0  0  0  0  0  0  0  0  0  0
    3.6020   -1.7309    0.0000 C   0  0  0  0  0  0  0  0  0  0  0  0
    4.0145    1.8414    0.0000 C   0  0  0  0  0  0  0  0  0  0  0  0
    4.0145   -2.4454    0.0000 C   0  0  0  0  0  0  0  0  0  0  0  0
    4.0145   -3.8743    0.0000 C   0  0  0  0  0  0  0  0  0  0  0  0
    2.7770   -3.1599    0.0000 C   0  0  0  0  0  0  0  0  0  0  0  0
    3.6020   -4.5888    0.0000 C   0  0  0  0  0  0  0  0  0  0  0  0
    2.3645   -3.8743    0.0000 C   0  0  0  0  0  0  0  0  0  0  0  0
    2.7770   -4.5888    0.0000 C   0  0  0  0  0  0  0  0  0  0  0  0
  1  4  2  0  0  0  0
  1 10  1  0  0  0  0
  2  7  1  0  0  0  0
  2 17  1  0  0  0  0
  3 19  1  0  0  0  0
  3 20  1  0  0  0  0
  3 21  1  0  0  0  0
  4  5  1  0  0  0  0
  4  6  1  0  0  0  0
  5  7  2  0  0  0  0
  5  9  1  0  0  0  0
  6  8  2  0  0  0  0
  6 13  1  0  0  0  0
  7 12  1  0  0  0  0
  8 11  1  0  0  0  0
  8 14  1  0  0  0  0
  9 11  2  0  0  0  0
 10 12  2  0  0  0  0
 10 18  1  0  0  0  0
 13 15  2  0  0  0  0
 14 16  2  0  0  0  0
 15 16  1  0  0  0  0
 17 19  1  0  0  0  0
 20 22  1  0  0  0  0
 21 23  1  0  0  0  0
 22 24  1  0  0  0  0
 23 24  1  0  0  0  0
M  END
>  <Outcome>
Active

$$$$

  Mrv17100 11051912003D          
 Structure written by MMmdl.
 17 18  0  0  1  0            999 V2000
    2.8579   -1.6500    0.0000 O   0  0  0  0  0  0  0  0  0  0  0  0
    0.0000    0.0000    0.0000 N   0  0  0  0  0  0  0  0  0  0  0  0
   -0.7145   -1.2375    0.0000 N   0  0  0  0  0  0  0  0  0  0  0  0
   -1.4289    0.0000    0.0000 N   0  0  0  0  0  0  0  0  0  0  0  0
   -2.8579    0.0000    0.0000 N   0  0  0  0  0  0  0  0  0  0  0  0
   -2.1434   -1.2375    0.0000 N   0  0  0  0  0  0  0  0  0  0  0  0
    0.7145   -1.2375    0.0000 C   0  0  0  0  0  0  0  0  0  0  0  0
    0.7145   -0.4125    0.0000 C   0  0  0  0  0  0  0  0  0  0  0  0
    0.0000   -1.6500    0.0000 C   0  0  0  0  0  0  0  0  0  0  0  0
   -0.7145   -0.4125    0.0000 C   0  0  0  0  0  0  0  0  0  0  0  0
    1.4289   -1.6500    0.0000 C   0  0  0  0  0  0  0  0  0  0  0  0
    1.4289    0.0000    0.0000 C   0  0  0  0  0  0  0  0  0  0  0  0
    2.1434   -1.2375    0.0000 C   0  0  0  0  0  0  0  0  0  0  0  0
    2.1434   -0.4125    0.0000 C   0  0  0  0  0  0  0  0  0  0  0  0
    0.0000   -2.4750    0.0000 C   0  0  0  0  0  0  0  0  0  0  0  0
   -2.1434   -0.4125    0.0000 C   0  0  0  0  0  0  0  0  0  0  0  0
    3.5724   -1.2375    0.0000 C   0  0  0  0  0  0  0  0  0  0  0  0
  1 13  1  0  0  0  0
  1 17  1  0  0  0  0
  2  8  2  0  0  0  0
  2 10  1  0  0  0  0
  3  9  1  0  0  0  0
  3 10  2  0  0  0  0
  4 10  1  0  0  0  0
  4 16  1  0  0  0  0
  5 16  2  0  0  0  0
  6 16  1  0  0  0  0
  7  8  1  0  0  0  0
  7  9  2  0  0  0  0
  7 11  1  0  0  0  0
  8 12  1  0  0  0  0
  9 15  1  0  0  0  0
 11 13  2  0  0  0  0
 12 14  2  0  0  0  0
 13 14  1  0  0  0  0
M  END
>  <Outcome>
Active

$$$$

  Mrv17100 11051912003D          
 Structure written by MMmdl.
 32 35  0  0  1  0            999 V2000
    5.0013   -3.7125    0.0000 Cl  0  0  0  0  0  0  0  0  0  0  0  0
    2.1434   -2.0625    0.0000 O   0  0  0  0  0  0  0  0  0  0  0  0
    0.7145   -4.5375    0.0000 O   0  0  0  0  0  0  0  0  0  0  0  0
    2.1434   -7.0125    0.0000 O   0  0  0  0  0  0  0  0  0  0  0  0
   -0.7145   -3.7125    0.0000 O   0  0  0  0  0  0  0  0  0  0  0  0
    3.5724   -1.2375    0.0000 N   0  0  0  0  0  0  0  0  0  0  0  0
    1.4289   -3.3000    0.0000 N   0  0  0  0  0  0  0  0  0  0  0  0
    2.8579   -3.3000    0.0000 C   0  0  0  0  0  0  0  0  0  0  0  0
    2.8579   -2.4750    0.0000 C   0  0  0  0  0  0  0  0  0  0  0  0
    3.5724   -2.0625    0.0000 C   0  0  0  0  0  0  0  0  0  0  0  0
    4.2868   -2.4750    0.0000 C   0  0  0  0  0  0  0  0  0  0  0  0
    2.1434   -3.7125    0.0000 C   0  0  0  0  0  0  0  0  0  0  0  0
    4.2868   -3.3000    0.0000 C   0  0  0  0  0  0  0  0  0  0  0  0
    3.5724   -3.7125    0.0000 C   0  0  0  0  0  0  0  0  0  0  0  0
    2.1434   -4.5375    0.0000 C   0  0  0  0  0  0  0  0  0  0  0  0
    5.0013   -2.0625    0.0000 C   0  0  0  0  0  0  0  0  0  0  0  0
    2.8579   -4.9500    0.0000 C   0  0  0  0  0  0  0  0  0  0  0  0
    1.4289   -4.9500    0.0000 C   0  0  0  0  0  0  0  0  0  0  0  0
    4.2868   -0.8250    0.0000 C   0  0  0  0  0  0  0  0  0  0  0  0
    5.0013   -1.2375    0.0000 C   0  0  0  0  0  0  0  0  0  0  0  0
    0.7145   -3.7125    0.0000 C   0  0  0  0  0  0  0  0  0  0  0  0
    2.1434   -6.1875    0.0000 C   0  0  0  0  0  0  0  0  0  0  0  0
    2.8579   -5.7750    0.0000 C   0  0  0  0  0  0  0  0  0  0  0  0
    1.4289   -5.7750    0.0000 C   0  0  0  0  0  0  0  0  0  0  0  0
    0.0000   -3.3000    0.0000 C   0  0  0  0  0  0  0  0  0  0  0  0
   -1.4289   -3.3000    0.0000 C   0  0  0  0  0  0  0  0  0  0  0  0
   -2.1434   -3.7125    0.0000 C   0  0  0  0  0  0  0  0  0  0  0  0
   -1.4289   -2.4750    0.0000 C   0  0  0  0  0  0  0  0  0  0  0  0
    1.4289   -7.4250    0.0000 C   0  0  0  0  0  0  0  0  0  0  0  0
   -2.8579   -3.3000    0.0000 C   0  0  0  0  0  0  0  0  0  0  0  0
   -2.1434   -2.0625    0.0000 C   0  0  0  0  0  0  0  0  0  0  0  0
   -2.8579   -2.4750    0.0000 C   0  0  0  0  0  0  0  0  0  0  0  0
  1 13  1  0  0  0  0
  2  9  1  0  0  0  0
  3 21  2  0  0  0  0
  4 22  1  0  0  0  0
  4 29  1  0  0  0  0
  5 25  1  0  0  0  0
  5 26  1  0  0  0  0
  6 10  2  0  0  0  0
  6 19  1  0  0  0  0
  7 12  1  0  0  0  0
  7 21  1  0  0  0  0
  8  9  2  0  0  0  0
  8 12  1  0  0  0  0
  8 14  1  0  0  0  0
  9 10  1  0  0  0  0
 10 11  1  0  0  0  0
 11 13  1  0  0  0  0
 11 16  2  0  0  0  0
 12 15  1  0  0  0  0
 13 14  2  0  0  0  0
 15 17  2  0  0  0  0
 15 18  1  0  0  0  0
 16 20  1  0  0  0  0
 17 23  1  0  0  0  0
 18 24  2  0  0  0  0
 19 20  2  0  0  0  0
 21 25  1  0  0  0  0
 22 23  2  0  0  0  0
 22 24  1  0  0  0  0
 26 27  2  0  0  0  0
 26 28  1  0  0  0  0
 27 30  1  0  0  0  0
 28 31  2  0  0  0  0
 30 32  2  0  0  0  0
 31 32  1  0  0  0  0
M  END
>  <Outcome>
Active

$$$$

  Mrv17100 11051912003D          
 Structure written by MMmdl.
 33 36  0  0  1  0            999 V2000
    5.0013   -3.7125    0.0000 Cl  0  0  0  0  0  0  0  0  0  0  0  0
    7.8592   -2.0625    0.0000 O   0  0  0  0  0  0  0  0  0  0  0  0
    5.0013   -2.0625    0.0000 O   0  0  0  0  0  0  0  0  0  0  0  0
    3.5724   -1.2375    0.0000 O   0  0  0  0  0  0  0  0  0  0  0  0
   10.0026    0.0000    0.0000 O   0  5  0  0  0  0  0  0  0  0  0  0
    9.2881    1.2375    0.0000 O   0  0  0  0  0  0  0  0  0  0  0  0
    7.8592   -3.7125    0.0000 N   0  0  0  0  0  0  0  0  0  0  0  0
    5.7158   -0.8250    0.0000 N   0  0  0  0  0  0  0  0  0  0  0  0
    9.2881    0.4125    0.0000 N   0  3  0  0  0  0  0  0  0  0  0  0
    6.4302   -2.0625    0.0000 C   0  0  0  0  0  0  0  0  0  0  0  0
    7.1447   -2.4750    0.0000 C   0  0  0  0  0  0  0  0  0  0  0  0
    7.1447   -3.3000    0.0000 C   0  0  0  0  0  0  0  0  0  0  0  0
    6.4302   -3.7125    0.0000 C   0  0  0  0  0  0  0  0  0  0  0  0
    6.4302   -1.2375    0.0000 C   0  0  0  0  0  0  0  0  0  0  0  0
    5.7158   -3.3000    0.0000 C   0  0  0  0  0  0  0  0  0  0  0  0
    5.7158   -2.4750    0.0000 C   0  0  0  0  0  0  0  0  0  0  0  0
    7.1447   -0.8250    0.0000 C   0  0  0  0  0  0  0  0  0  0  0  0
    6.4302   -4.5375    0.0000 C   0  0  0  0  0  0  0  0  0  0  0  0
    7.1447    0.0000    0.0000 C   0  0  0  0  0  0  0  0  0  0  0  0
    7.8592   -1.2375    0.0000 C   0  0  0  0  0  0  0  0  0  0  0  0
    7.8592   -4.5375    0.0000 C   0  0  0  0  0  0  0  0  0  0  0  0
    7.1447   -4.9500    0.0000 C   0  0  0  0  0  0  0  0  0  0  0  0
    5.0013   -1.2375    0.0000 C   0  0  0  0  0  0  0  0  0  0  0  0
    8.5737    0.0000    0.0000 C   0  0  0  0  0  0  0  0  0  0  0  0
    7.8592    0.4125    0.0000 C   0  0  0  0  0  0  0  0  0  0  0  0
    8.5737   -0.8250    0.0000 C   0  0  0  0  0  0  0  0  0  0  0  0
    4.2868   -0.8250    0.0000 C   0  0  0  0  0  0  0  0  0  0  0  0
    2.8579   -0.8250    0.0000 C   0  0  0  0  0  0  0  0  0  0  0  0
    2.1434   -1.2375    0.0000 C   0  0  0  0  0  0  0  0  0  0  0  0
    2.8579    0.0000    0.0000 C   0  0  0  0  0  0  0  0  0  0  0  0
    1.4289   -0.8250    0.0000 C   0  0  0  0  0  0  0  0  0  0  0  0
    2.1434    0.4125    0.0000 C   0  0  0  0  0  0  0  0  0  0  0  0
    1.4289    0.0000    0.0000 C   0  0  0  0  0  0  0  0  0  0  0  0
  1 15  1  0  0  0  0
  2 11  1  0  0  0  0
  3 23  2  0  0  0  0
  4 27  1  0  0  0  0
  4 28  1  0  0  0  0
  5  9  1  0  0  0  0
  6  9  2  0  0  0  0
  7 12  2  0  0  0  0
  7 21  1  0  0  0  0
  8 14  1  0  0  0  0
  8 23  1  0  0  0  0
  9 24  1  0  0  0  0
 10 11  2  0  0  0  0
 10 14  1  0  0  0  0
 10 16  1  0  0  0  0
 11 12  1  0  0  0  0
 12 13  1  0  0  0  0
 13 15  1  0  0  0  0
 13 18  2  0  0  0  0
 14 17  1  0  0  0  0
 15 16  2  0  0  0  0
 17 19  2  0  0  0  0
 17 20  1  0  0  0  0
 18 22  1  0  0  0  0
 19 25  1  0  0  0  0
 20 26  2  0  0  0  0
 21 22  2  0  0  0  0
 23 27  1  0  0  0  0
 24 25  2  0  0  0  0
 24 26  1  0  0  0  0
 28 29  2  0  0  0  0
 28 30  1  0  0  0  0
 29 31  1  0  0  0  0
 30 32  2  0  0  0  0
 31 33  2  0  0  0  0
 32 33  1  0  0  0  0
M  CHG  2   5  -1   9   1
M  END
>  <Outcome>
Active

$$$$

  Mrv17100 11051912003D          
 Structure written by MMmdl.
 25 27  0  0  1  0            999 V2000
    2.8579    0.0000    0.0000 Cl  0  0  0  0  0  0  0  0  0  0  0  0
   -2.8579   -4.1250    0.0000 O   0  0  0  0  0  0  0  0  0  0  0  0
    0.0000   -2.4750    0.0000 N   0  0  0  0  0  0  0  0  0  0  0  0
    0.0000    0.0000    0.0000 N   0  0  0  0  0  0  0  0  0  0  0  0
   -0.7145   -5.3625    0.0000 N   0  0  0  0  0  0  0  0  0  0  0  0
    0.7145   -1.2375    0.0000 C   0  0  0  0  0  0  0  0  0  0  0  0
    0.0000   -1.6500    0.0000 C   0  0  0  0  0  0  0  0  0  0  0  0
    0.7145   -0.4125    0.0000 C   0  0  0  0  0  0  0  0  0  0  0  0
   -0.7145   -2.8875    0.0000 C   0  0  0  0  0  0  0  0  0  0  0  0
   -1.4289   -4.1250    0.0000 C   0  0  0  0  0  0  0  0  0  0  0  0
    1.4289   -1.6500    0.0000 C   0  0  0  0  0  0  0  0  0  0  0  0
   -0.7145   -1.2375    0.0000 C   0  0  0  0  0  0  0  0  0  0  0  0
    1.4289    0.0000    0.0000 C   0  0  0  0  0  0  0  0  0  0  0  0
   -0.7145   -3.7125    0.0000 C   0  0  0  0  0  0  0  0  0  0  0  0
   -2.1434   -3.7125    0.0000 C   0  0  0  0  0  0  0  0  0  0  0  0
    2.1434   -0.4125    0.0000 C   0  0  0  0  0  0  0  0  0  0  0  0
   -1.4289   -2.4750    0.0000 C   0  0  0  0  0  0  0  0  0  0  0  0
   -0.7145   -0.4125    0.0000 C   0  0  0  0  0  0  0  0  0  0  0  0
    2.1434   -1.2375    0.0000 C   0  0  0  0  0  0  0  0  0  0  0  0
   -2.1434   -2.8875    0.0000 C   0  0  0  0  0  0  0  0  0  0  0  0
   -1.4289   -4.9500    0.0000 C   0  0  0  0  0  0  0  0  0  0  0  0
   -0.7145   -6.1875    0.0000 C   0  0  0  0  0  0  0  0  0  0  0  0
    0.0000   -4.9500    0.0000 C   0  0  0  0  0  0  0  0  0  0  0  0
    0.0000   -6.6000    0.0000 C   0  0  0  0  0  0  0  0  0  0  0  0
    0.7145   -5.3625    0.0000 C   0  0  0  0  0  0  0  0  0  0  0  0
  1 16  1  0  0  0  0
  2 15  1  0  0  0  0
  3  7  1  0  0  0  0
  3  9  1  0  0  0  0
  4  8  2  0  0  0  0
  4 18  1  0  0  0  0
  5 21  1  0  0  0  0
  5 22  1  0  0  0  0
  5 23  1  0  0  0  0
  6  7  2  0  0  0  0
  6  8  1  0  0  0  0
  6 11  1  0  0  0  0
  7 12  1  0  0  0  0
  8 13  1  0  0  0  0
  9 14  2  0  0  0  0
  9 17  1  0  0  0  0
 10 14  1  0  0  0  0
 10 15  2  0  0  0  0
 10 21  1  0  0  0  0
 11 19  2  0  0  0  0
 12 18  2  0  0  0  0
 13 16  2  0  0  0  0
 15 20  1  0  0  0  0
 16 19  1  0  0  0  0
 17 20  2  0  0  0  0
 22 24  1  0  0  0  0
 23 25  1  0  0  0  0
M  END
>  <Outcome>
Active

$$$$

  Mrv17100 11051912003D          
 Structure written by MMmdl.
 39 43  0  0  1  0            999 V2000
    5.0013    2.0625    0.0000 O   0  0  0  0  0  0  0  0  0  0  0  0
    3.5724    2.0625    0.0000 O   0  0  0  0  0  0  0  0  0  0  0  0
    3.5724   -1.2375    0.0000 O   0  0  0  0  0  0  0  0  0  0  0  0
    2.1434    2.0625    0.0000 O   0  0  0  0  0  0  0  0  0  0  0  0
    2.1434   -1.2375    0.0000 O   0  0  0  0  0  0  0  0  0  0  0  0
    6.5282    0.1433    0.0000 O   0  0  0  0  0  0  0  0  0  0  0  0
    0.7145    2.0625    0.0000 O   0  0  0  0  0  0  0  0  0  0  0  0
    6.8104   -0.9185    0.0000 O   0  0  0  0  0  0  0  0  0  0  0  0
    6.4302    2.0625    0.0000 O   0  0  0  0  0  0  0  0  0  0  0  0
    4.6552   -1.2640    0.0000 O   0  0  0  0  0  0  0  0  0  0  0  0
    7.8592    3.7125    0.0000 O   0  0  0  0  0  0  0  0  0  0  0  0
    6.4302    4.5375    0.0000 N   0  0  0  0  0  0  0  0  0  0  0  0
    2.8579    0.8250    0.0000 C   0  0  0  0  0  0  0  0  0  0  0  0
    2.8579    0.0000    0.0000 C   0  0  0  0  0  0  0  0  0  0  0  0
    4.2868    0.8250    0.0000 C   0  0  0  0  0  0  0  0  0  0  0  0
    4.2868    0.0000    0.0000 C   0  0  0  0  0  0  0  0  0  0  0  0
    3.5724    1.2375    0.0000 C   0  0  0  0  0  0  0  0  0  0  0  0
    3.5724   -0.4125    0.0000 C   0  0  0  0  0  0  0  0  0  0  0  0
    2.1434    1.2375    0.0000 C   0  0  0  0  0  0  0  0  0  0  0  0
    2.1434   -0.4125    0.0000 C   0  0  0  0  0  0  0  0  0  0  0  0
    1.4289    0.8250    0.0000 C   0  0  0  0  0  0  0  0  0  0  0  0
    5.0013    1.2375    0.0000 C   0  0  0  0  0  0  0  0  0  0  0  0
    1.4289    0.0000    0.0000 C   0  0  0  0  0  0  0  0  0  0  0  0
    5.7158    0.0000    0.0000 C   0  0  0  0  0  0  0  0  0  0  0  0
    5.0013   -0.4125    0.0000 C   0  0  0  0  0  0  0  0  0  0  0  0
    5.7158    0.8250    0.0000 C   0  0  0  0  0  0  0  0  0  0  0  0
    0.7145    1.2375    0.0000 C   0  0  0  0  0  0  0  0  0  0  0  0
    5.9979   -0.7752    0.0000 C   0  0  0  0  0  0  0  0  0  0  0  0
    0.7145   -0.4125    0.0000 C   0  0  0  0  0  0  0  0  0  0  0  0
    0.0000    0.8250    0.0000 C   0  0  0  0  0  0  0  0  0  0  0  0
    5.7158    2.4750    0.0000 C   0  0  0  0  0  0  0  0  0  0  0  0
    0.0000    0.0000    0.0000 C   0  0  0  0  0  0  0  0  0  0  0  0
    5.4676   -1.4072    0.0000 C   0  0  0  0  0  0  0  0  0  0  0  0
    5.7158    3.3000    0.0000 C   0  0  0  0  0  0  0  0  0  0  0  0
    7.1447    2.4750    0.0000 C   0  0  0  0  0  0  0  0  0  0  0  0
    6.4302    3.7125    0.0000 C   0  0  0  0  0  0  0  0  0  0  0  0
    7.1447    3.3000    0.0000 C   0  0  0  0  0  0  0  0  0  0  0  0
    0.0000    2.4750    0.0000 C   0  0  0  0  0  0  0  0  0  0  0  0
    7.8592    2.0625    0.0000 C   0  0  0  0  0  0  0  0  0  0  0  0
  1 22  1  0  0  0  0
  1 31  1  0  0  0  0
  2 17  1  0  0  0  0
  3 18  1  0  0  0  0
  4 19  2  0  0  0  0
  5 20  2  0  0  0  0
  6 24  1  0  0  0  0
  7 27  1  0  0  0  0
  7 38  1  0  0  0  0
  8 28  2  0  0  0  0
  9 31  1  0  0  0  0
  9 35  1  0  0  0  0
 10 33  1  0  0  0  0
 11 37  1  0  0  0  0
 12 36  1  0  0  0  0
 13 14  2  0  0  0  0
 13 17  1  0  0  0  0
 13 19  1  0  0  0  0
 14 18  1  0  0  0  0
 14 20  1  0  0  0  0
 15 16  1  0  0  0  0
 15 17  2  0  0  0  0
 15 22  1  0  0  0  0
 16 18  2  0  0  0  0
 16 25  1  0  0  0  0
 19 21  1  0  0  0  0
 20 23  1  0  0  0  0
 21 23  2  0  0  0  0
 21 27  1  0  0  0  0
 22 26  1  0  0  0  0
 23 29  1  0  0  0  0
 24 25  1  0  0  0  0
 24 26  1  0  0  0  0
 24 28  1  0  0  0  0
 27 30  2  0  0  0  0
 28 33  1  0  0  0  0
 29 32  2  0  0  0  0
 30 32  1  0  0  0  0
 31 34  1  0  0  0  0
 34 36  1  0  0  0  0
 35 37  1  0  0  0  0
 35 39  1  0  0  0  0
 36 37  1  0  0  0  0
M  END
>  <Outcome>
Active

$$$$

  Mrv17100 11051912003D          
 Structure written by MMmdl.
 18 20  0  0  1  0            999 V2000
   -1.6242   -0.2169    0.0000 S   0  0  0  0  0  0  0  0  0  0  0  0
   -2.7041    0.5678    0.0000 N   0  0  0  0  0  0  0  0  0  0  0  0
   -2.9341   -0.8843    0.0000 N   0  0  0  0  0  0  0  0  0  0  0  0
   -1.3222    2.2902    0.0000 N   0  0  0  0  0  0  0  0  0  0  0  0
   -3.0835   -2.3054    0.0000 N   0  0  0  0  0  0  0  0  0  0  0  0
   -2.0367    1.0527    0.0000 C   0  0  0  0  0  0  0  0  0  0  0  0
   -2.4492   -0.2169    0.0000 C   0  0  0  0  0  0  0  0  0  0  0  0
   -2.0367    1.8777    0.0000 C   0  0  0  0  0  0  0  0  0  0  0  0
   -1.3693    0.5678    0.0000 C   0  0  0  0  0  0  0  0  0  0  0  0
   -2.5986   -1.6380    0.0000 C   0  0  0  0  0  0  0  0  0  0  0  0
   -2.7512    2.2902    0.0000 C   0  0  0  0  0  0  0  0  0  0  0  0
   -1.7781   -1.7242    0.0000 C   0  0  0  0  0  0  0  0  0  0  0  0
   -1.3222    3.1152    0.0000 C   0  0  0  0  0  0  0  0  0  0  0  0
   -2.7512    3.1152    0.0000 C   0  0  0  0  0  0  0  0  0  0  0  0
   -2.0367    3.5277    0.0000 C   0  0  0  0  0  0  0  0  0  0  0  0
   -2.7479   -3.0591    0.0000 C   0  0  0  0  0  0  0  0  0  0  0  0
   -1.4425   -2.4779    0.0000 C   0  0  0  0  0  0  0  0  0  0  0  0
   -1.9275   -3.1453    0.0000 C   0  0  0  0  0  0  0  0  0  0  0  0
  1  7  1  0  0  0  0
  1  9  1  0  0  0  0
  2  6  1  0  0  0  0
  2  7  2  0  0  0  0
  3  7  1  0  0  0  0
  3 10  1  0  0  0  0
  4  8  2  0  0  0  0
  4 13  1  0  0  0  0
  5 10  2  0  0  0  0
  5 16  1  0  0  0  0
  6  8  1  0  0  0  0
  6  9  2  0  0  0  0
  8 11  1  0  0  0  0
 10 12  1  0  0  0  0
 11 14  2  0  0  0  0
 12 17  2  0  0  0  0
 13 15  2  0  0  0  0
 14 15  1  0  0  0  0
 16 18  2  0  0  0  0
 17 18  1  0  0  0  0
M  END
>  <Outcome>
Active

$$$$

  Mrv17100 11051912003D          
 Structure written by MMmdl.
 24 26  0  0  1  0            999 V2000
   -0.7145    4.5375    0.0000 O   0  0  0  0  0  0  0  0  0  0  0  0
   -2.1434    2.0625    0.0000 O   0  0  0  0  0  0  0  0  0  0  0  0
   -3.5724    4.5375    0.0000 N   0  0  0  0  0  0  0  0  0  0  0  0
   -1.4289    3.3000    0.0000 C   0  0  0  0  0  0  0  0  0  0  0  0
   -2.1434    3.7125    0.0000 C   0  0  0  0  0  0  0  0  0  0  0  0
   -2.1434    4.5375    0.0000 C   0  0  0  0  0  0  0  0  0  0  0  0
   -1.4289    4.9500    0.0000 C   0  0  0  0  0  0  0  0  0  0  0  0
   -0.7145    3.7125    0.0000 C   0  0  0  0  0  0  0  0  0  0  0  0
   -1.4289    2.4750    0.0000 C   0  0  0  0  0  0  0  0  0  0  0  0
   -2.8579    4.9500    0.0000 C   0  0  0  0  0  0  0  0  0  0  0  0
    0.0000    3.3000    0.0000 C   0  0  0  0  0  0  0  0  0  0  0  0
   -2.8579    3.3000    0.0000 C   0  0  0  0  0  0  0  0  0  0  0  0
    0.0000    2.4750    0.0000 C   0  0  0  0  0  0  0  0  0  0  0  0
   -0.7145    2.0625    0.0000 C   0  0  0  0  0  0  0  0  0  0  0  0
   -3.5724    3.7125    0.0000 C   0  0  0  0  0  0  0  0  0  0  0  0
   -1.0416    5.6784    0.0000 C   0  0  0  0  0  0  0  0  0  0  0  0
   -1.8163    5.6784    0.0000 C   0  0  0  0  0  0  0  0  0  0  0  0
    0.7145    2.0625    0.0000 C   0  0  0  0  0  0  0  0  0  0  0  0
   -4.2868    4.9500    0.0000 C   0  0  0  0  0  0  0  0  0  0  0  0
    1.4289    2.4750    0.0000 C   0  0  0  0  0  0  0  0  0  0  0  0
    2.1434    2.0625    0.0000 C   0  0  0  0  0  0  0  0  0  0  0  0
    2.8579    2.4750    0.0000 C   0  0  0  0  0  0  0  0  0  0  0  0
    3.5724    2.0625    0.0000 C   0  0  0  0  0  0  0  0  0  0  0  0
    4.2868    2.4750    0.0000 C   0  0  0  0  0  0  0  0  0  0  0  0
  1  7  1  0  0  0  0
  1  8  1  0  0  0  0
  2  9  1  0  0  0  0
  3 10  1  0  0  0  0
  3 15  1  0  0  0  0
  3 19  1  0  0  0  0
  4  5  1  0  0  0  0
  4  8  2  0  0  0  0
  4  9  1  0  0  0  0
  5  6  2  0  0  0  0
  5 12  1  0  0  0  0
  6  7  1  0  0  0  0
  6 10  1  0  0  0  0
  7 16  1  0  0  0  0
  7 17  1  0  0  0  0
  8 11  1  0  0  0  0
  9 14  2  0  0  0  0
 11 13  2  0  0  0  0
 12 15  1  0  0  0  0
 13 14  1  0  0  0  0
 13 18  1  0  0  0  0
 18 20  1  0  0  0  0
 20 21  1  0  0  0  0
 21 22  1  0  0  0  0
 22 23  1  0  0  0  0
 23 24  1  0  0  0  0
M  END
>  <Outcome>
Active

$$$$

  Mrv17100 11051912003D          
 Structure written by MMmdl.
 77 82  0  0  1  0            999 V2000
    1.0460   -5.1667    0.0000 S   0  0  0  0  0  0  0  0  0  0  0  0
   -0.4632   -5.6211    0.0000 S   0  0  0  0  0  0  0  0  0  0  0  0
    0.7454   -4.6345    0.0000 O   0  0  0  0  0  0  0  0  0  0  0  0
    2.1948   -4.2756    0.0000 O   0  0  0  0  0  0  0  0  0  0  0  0
    0.3818   -2.2441    0.0000 O   0  0  0  0  0  0  0  0  0  0  0  0
    2.9935   -2.1539    0.0000 O   0  0  0  0  0  0  0  0  0  0  0  0
    4.0616   -5.3989    0.0000 O   0  0  0  0  0  0  0  0  0  0  0  0
    4.8860   -3.2414    0.0000 O   0  0  0  0  0  0  0  0  0  0  0  0
    2.1492   -0.9985    0.0000 O   0  0  0  0  0  0  0  0  0  0  0  0
    5.5119   -4.0395    0.0000 O   0  0  0  0  0  0  0  0  0  0  0  0
    3.2510   -0.7906    0.0000 O   0  0  0  0  0  0  0  0  0  0  0  0
    5.7424   -2.7092    0.0000 O   0  0  0  0  0  0  0  0  0  0  0  0
    1.7376   -1.3024    0.0000 O   0  0  0  0  0  0  0  0  0  0  0  0
    6.1196   -0.4428    0.0000 O   0  0  0  0  0  0  0  0  0  0  0  0
    0.7749   -4.0892    0.0000 N   0  0  0  0  0  0  0  0  0  0  0  0
    1.1054   -3.2491    0.0000 N   0  0  0  0  0  0  0  0  0  0  0  0
    2.7295   -5.1167    0.0000 N   0  0  0  0  0  0  0  0  0  0  0  0
    3.5393   -4.9592    0.0000 N   0  0  0  0  0  0  0  0  0  0  0  0
    2.1837   -2.3114    0.0000 N   0  0  0  0  0  0  0  0  0  0  0  0
    4.6176   -4.0215    0.0000 N   0  0  0  0  0  0  0  0  0  0  0  0
    3.5659   -1.7434    0.0000 N   0  0  0  0  0  0  0  0  0  0  0  0
    5.1344   -1.8868    0.0000 N   0  0  0  0  0  0  0  0  0  0  0  0
    2.2073    0.0372    0.0000 N   0  0  0  0  0  0  0  0  0  0  0  0
    7.3197   -1.4305    0.0000 N   0  0  0  0  0  0  0  0  0  0  0  0
    3.6825    0.7763    0.0000 N   0  0  0  0  0  0  0  0  0  0  0  0
    7.3197   -3.0805    0.0000 N   0  0  0  0  0  0  0  0  0  0  0  0
    0.0696   -4.2565    0.0000 C   0  0  0  0  0  0  0  0  0  0  0  0
    0.8000   -3.7284    0.0000 C   0  0  0  0  0  0  0  0  0  0  0  0
    0.2272   -5.0663    0.0000 C   0  0  0  0  0  0  0  0  0  0  0  0
    2.4773   -5.6640    0.0000 C   0  0  0  0  0  0  0  0  0  0  0  0
    2.7547   -4.7559    0.0000 C   0  0  0  0  0  0  0  0  0  0  0  0
    1.1306   -2.8883    0.0000 C   0  0  0  0  0  0  0  0  0  0  0  0
    1.6675   -5.8216    0.0000 C   0  0  0  0  0  0  0  0  0  0  0  0
    1.9152   -3.0915    0.0000 C   0  0  0  0  0  0  0  0  0  0  0  0
    3.5645   -4.5984    0.0000 C   0  0  0  0  0  0  0  0  0  0  0  0
    1.9404   -2.7307    0.0000 C   0  0  0  0  0  0  0  0  0  0  0  0
    3.8078   -4.1791    0.0000 C   0  0  0  0  0  0  0  0  0  0  0  0
    1.6011   -3.7412    0.0000 C   0  0  0  0  0  0  0  0  0  0  0  0
    2.2089   -1.9506    0.0000 C   0  0  0  0  0  0  0  0  0  0  0  0
    0.9792   -2.3904    0.0000 C   0  0  0  0  0  0  0  0  0  0  0  0
    3.8329   -3.8183    0.0000 C   0  0  0  0  0  0  0  0  0  0  0  0
    0.1327   -3.2795    0.0000 C   0  0  0  0  0  0  0  0  0  0  0  0
    4.6427   -3.6607    0.0000 C   0  0  0  0  0  0  0  0  0  0  0  0
    1.9441   -5.4554    0.0000 C   0  0  0  0  0  0  0  0  0  0  0  0
    4.5044   -5.0215    0.0000 C   0  0  0  0  0  0  0  0  0  0  0  0
    3.4145   -5.8866    0.0000 C   0  0  0  0  0  0  0  0  0  0  0  0
    3.0187   -1.7931    0.0000 C   0  0  0  0  0  0  0  0  0  0  0  0
   -1.3084   -5.5317    0.0000 C   0  0  0  0  0  0  0  0  0  0  0  0
    3.5349   -2.7764    0.0000 C   0  0  0  0  0  0  0  0  0  0  0  0
    2.1755   -3.6540    0.0000 C   0  0  0  0  0  0  0  0  0  0  0  0
    4.9112   -2.8806    0.0000 C   0  0  0  0  0  0  0  0  0  0  0  0
    4.3447   -2.6189    0.0000 C   0  0  0  0  0  0  0  0  0  0  0  0
    3.5600   -2.4156    0.0000 C   0  0  0  0  0  0  0  0  0  0  0  0
    4.3698   -2.2581    0.0000 C   0  0  0  0  0  0  0  0  0  0  0  0
    0.5387   -1.5618    0.0000 C   0  0  0  0  0  0  0  0  0  0  0  0
    0.0469   -2.7210    0.0000 C   0  0  0  0  0  0  0  0  0  0  0  0
    4.0396   -3.0499    0.0000 C   0  0  0  0  0  0  0  0  0  0  0  0
    5.4119   -5.3314    0.0000 C   0  0  0  0  0  0  0  0  0  0  0  0
    4.3313   -6.0084    0.0000 C   0  0  0  0  0  0  0  0  0  0  0  0
    2.6749   -1.2435    0.0000 C   0  0  0  0  0  0  0  0  0  0  0  0
    5.9006   -1.2957    0.0000 C   0  0  0  0  0  0  0  0  0  0  0  0
    2.8961   -0.4168    0.0000 C   0  0  0  0  0  0  0  0  0  0  0  0
    6.6052   -1.8430    0.0000 C   0  0  0  0  0  0  0  0  0  0  0  0
    2.2561    0.8608    0.0000 C   0  0  0  0  0  0  0  0  0  0  0  0
    8.0342   -1.8430    0.0000 C   0  0  0  0  0  0  0  0  0  0  0  0
    2.9937    1.2303    0.0000 C   0  0  0  0  0  0  0  0  0  0  0  0
    8.0342   -2.6680    0.0000 C   0  0  0  0  0  0  0  0  0  0  0  0
    3.6337   -0.0473    0.0000 C   0  0  0  0  0  0  0  0  0  0  0  0
    6.6052   -2.6680    0.0000 C   0  0  0  0  0  0  0  0  0  0  0  0
    1.5673    1.3148    0.0000 C   0  0  0  0  0  0  0  0  0  0  0  0
    8.7486   -1.4305    0.0000 C   0  0  0  0  0  0  0  0  0  0  0  0
    3.0425    2.0538    0.0000 C   0  0  0  0  0  0  0  0  0  0  0  0
    8.7486   -3.0805    0.0000 C   0  0  0  0  0  0  0  0  0  0  0  0
    1.6161    2.1384    0.0000 C   0  0  0  0  0  0  0  0  0  0  0  0
    9.4631   -1.8430    0.0000 C   0  0  0  0  0  0  0  0  0  0  0  0
    2.3537    2.5079    0.0000 C   0  0  0  0  0  0  0  0  0  0  0  0
    9.4631   -2.6680    0.0000 C   0  0  0  0  0  0  0  0  0  0  0  0
  1 29  1  0  0  0  0
  1 33  1  0  0  0  0
  2 29  1  0  0  0  0
  2 48  1  0  0  0  0
  3 28  2  0  0  0  0
  4 31  2  0  0  0  0
  5 32  2  0  0  0  0
  6 39  1  0  0  0  0
  6 53  1  0  0  0  0
  7 35  2  0  0  0  0
  8 43  1  0  0  0  0
  8 54  1  0  0  0  0
  9 39  2  0  0  0  0
 10 43  2  0  0  0  0
 11 47  2  0  0  0  0
 12 51  2  0  0  0  0
 13 60  2  0  0  0  0
 14 61  2  0  0  0  0
 15 27  1  0  0  0  0
 15 32  1  0  0  0  0
 15 38  1  0  0  0  0
 16 28  1  0  0  0  0
 16 34  1  0  0  0  0
 16 42  1  0  0  0  0
 17 30  1  0  0  0  0
 17 35  1  0  0  0  0
 17 44  1  0  0  0  0
 18 31  1  0  0  0  0
 18 37  1  0  0  0  0
 18 46  1  0  0  0  0
 19 36  1  0  0  0  0
 19 47  1  0  0  0  0
 20 41  1  0  0  0  0
 20 51  1  0  0  0  0
 21 49  1  0  0  0  0
 21 60  1  0  0  0  0
 22 52  1  0  0  0  0
 22 61  1  0  0  0  0
 23 62  2  0  0  0  0
 23 64  1  0  0  0  0
 24 63  2  0  0  0  0
 24 65  1  0  0  0  0
 25 66  1  0  0  0  0
 25 68  2  0  0  0  0
 26 67  1  0  0  0  0
 26 69  2  0  0  0  0
 27 28  1  0  0  0  0
 27 29  1  0  0  0  0
 30 31  1  0  0  0  0
 30 33  1  0  0  0  0
 32 36  1  0  0  0  0
 34 39  1  0  0  0  0
 34 40  1  0  0  0  0
 35 41  1  0  0  0  0
 36 50  1  0  0  0  0
 37 43  1  0  0  0  0
 37 45  1  0  0  0  0
 40 55  1  0  0  0  0
 40 56  1  0  0  0  0
 41 57  1  0  0  0  0
 45 58  1  0  0  0  0
 45 59  1  0  0  0  0
 47 49  1  0  0  0  0
 49 54  1  0  0  0  0
 51 52  1  0  0  0  0
 52 53  1  0  0  0  0
 60 62  1  0  0  0  0
 61 63  1  0  0  0  0
 62 68  1  0  0  0  0
 63 69  1  0  0  0  0
 64 66  2  0  0  0  0
 64 70  1  0  0  0  0
 65 67  2  0  0  0  0
 65 71  1  0  0  0  0
 66 72  1  0  0  0  0
 67 73  1  0  0  0  0
 70 74  2  0  0  0  0
 71 75  2  0  0  0  0
 72 76  2  0  0  0  0
 73 77  2  0  0  0  0
 74 76  1  0  0  0  0
 75 77  1  0  0  0  0
M  END
>  <Outcome>
Active

$$$$

  Mrv17100 11051912003D          
 Structure written by MMmdl.
 31 34  0  0  1  0            999 V2000
    2.8579   -4.1250    0.0000 O   0  0  0  0  0  0  0  0  0  0  0  0
    2.1434    2.0625    0.0000 O   0  0  0  0  0  0  0  0  0  0  0  0
    3.5724   -2.8875    0.0000 N   0  0  0  0  0  0  0  0  0  0  0  0
    0.7145    2.0625    0.0000 N   0  0  0  0  0  0  0  0  0  0  0  0
    4.2868   -4.9500    0.0000 N   0  0  0  0  0  0  0  0  0  0  0  0
    0.7145    3.7125    0.0000 N   0  0  0  0  0  0  0  0  0  0  0  0
    1.4289   -1.6500    0.0000 C   0  0  0  0  0  0  0  0  0  0  0  0
    0.7145   -0.4125    0.0000 C   0  0  0  0  0  0  0  0  0  0  0  0
    2.8579   -2.4750    0.0000 C   0  0  0  0  0  0  0  0  0  0  0  0
    0.7145    1.2375    0.0000 C   0  0  0  0  0  0  0  0  0  0  0  0
    0.7145   -1.2375    0.0000 C   0  0  0  0  0  0  0  0  0  0  0  0
    2.1434   -1.2375    0.0000 C   0  0  0  0  0  0  0  0  0  0  0  0
    0.0000    0.0000    0.0000 C   0  0  0  0  0  0  0  0  0  0  0  0
    1.4289    0.0000    0.0000 C   0  0  0  0  0  0  0  0  0  0  0  0
    1.4289   -2.4750    0.0000 C   0  0  0  0  0  0  0  0  0  0  0  0
    2.8579   -1.6500    0.0000 C   0  0  0  0  0  0  0  0  0  0  0  0
    0.0000    0.8250    0.0000 C   0  0  0  0  0  0  0  0  0  0  0  0
    1.4289    0.8250    0.0000 C   0  0  0  0  0  0  0  0  0  0  0  0
    2.1434   -2.8875    0.0000 C   0  0  0  0  0  0  0  0  0  0  0  0
    3.5724   -3.7125    0.0000 C   0  0  0  0  0  0  0  0  0  0  0  0
    1.4289    2.4750    0.0000 C   0  0  0  0  0  0  0  0  0  0  0  0
    4.2868   -4.1250    0.0000 C   0  0  0  0  0  0  0  0  0  0  0  0
    1.4289    3.3000    0.0000 C   0  0  0  0  0  0  0  0  0  0  0  0
    4.9543   -5.4349    0.0000 C   0  0  0  0  0  0  0  0  0  0  0  0
    3.6194   -5.4349    0.0000 C   0  0  0  0  0  0  0  0  0  0  0  0
   -0.0392    3.3769    0.0000 C   0  0  0  0  0  0  0  0  0  0  0  0
    0.6282    4.5330    0.0000 C   0  0  0  0  0  0  0  0  0  0  0  0
    4.6993   -6.2195    0.0000 C   0  0  0  0  0  0  0  0  0  0  0  0
    3.8743   -6.2195    0.0000 C   0  0  0  0  0  0  0  0  0  0  0  0
   -0.5912    3.9900    0.0000 C   0  0  0  0  0  0  0  0  0  0  0  0
   -0.1787    4.7045    0.0000 C   0  0  0  0  0  0  0  0  0  0  0  0
  1 20  2  0  0  0  0
  2 21  2  0  0  0  0
  3  9  1  0  0  0  0
  3 20  1  0  0  0  0
  4 10  1  0  0  0  0
  4 21  1  0  0  0  0
  5 22  1  0  0  0  0
  5 24  1  0  0  0  0
  5 25  1  0  0  0  0
  6 23  1  0  0  0  0
  6 26  1  0  0  0  0
  6 27  1  0  0  0  0
  7 11  1  0  0  0  0
  7 12  2  0  0  0  0
  7 15  1  0  0  0  0
  8 11  1  0  0  0  0
  8 13  2  0  0  0  0
  8 14  1  0  0  0  0
  9 16  2  0  0  0  0
  9 19  1  0  0  0  0
 10 17  2  0  0  0  0
 10 18  1  0  0  0  0
 12 16  1  0  0  0  0
 13 17  1  0  0  0  0
 14 18  2  0  0  0  0
 15 19  2  0  0  0  0
 20 22  1  0  0  0  0
 21 23  1  0  0  0  0
 24 28  1  0  0  0  0
 25 29  1  0  0  0  0
 26 30  1  0  0  0  0
 27 31  1  0  0  0  0
 28 29  1  0  0  0  0
 30 31  1  0  0  0  0
M  END
>  <Outcome>
Active

$$$$

  Mrv17100 11051912003D          
 Structure written by MMmdl.
 29 32  0  0  1  0            999 V2000
   -3.4105   -3.3296    0.0000 N   0  0  0  0  0  0  0  0  0  0  0  0
   -0.9355   -3.3296    0.0000 N   0  0  0  0  0  0  0  0  0  0  0  0
    0.7145   -6.1875    0.0000 N   0  0  0  0  0  0  0  0  0  0  0  0
    2.7770   -6.9020    0.0000 N   0  0  0  0  0  0  0  0  0  0  0  0
   -2.1730   -2.6151    0.0000 C   0  0  0  0  0  0  0  0  0  0  0  0
   -2.9980   -2.6151    0.0000 C   0  0  0  0  0  0  0  0  0  0  0  0
   -1.7605   -3.3296    0.0000 C   0  0  0  0  0  0  0  0  0  0  0  0
   -2.1730   -1.1862    0.0000 C   0  0  0  0  0  0  0  0  0  0  0  0
   -2.9980   -1.1862    0.0000 C   0  0  0  0  0  0  0  0  0  0  0  0
   -1.7605   -1.9007    0.0000 C   0  0  0  0  0  0  0  0  0  0  0  0
   -3.4105   -1.9007    0.0000 C   0  0  0  0  0  0  0  0  0  0  0  0
   -2.1730   -4.0441    0.0000 C   0  0  0  0  0  0  0  0  0  0  0  0
   -0.5230   -4.0441    0.0000 C   0  0  0  0  0  0  0  0  0  0  0  0
   -1.7605   -0.4717    0.0000 C   0  0  0  0  0  0  0  0  0  0  0  0
   -3.4105   -0.4717    0.0000 C   0  0  0  0  0  0  0  0  0  0  0  0
   -2.9980   -4.0441    0.0000 C   0  0  0  0  0  0  0  0  0  0  0  0
   -2.1730    0.2427    0.0000 C   0  0  0  0  0  0  0  0  0  0  0  0
   -2.9980    0.2427    0.0000 C   0  0  0  0  0  0  0  0  0  0  0  0
    0.3020   -4.0441    0.0000 C   0  0  0  0  0  0  0  0  0  0  0  0
   -0.9355   -4.7586    0.0000 C   0  0  0  0  0  0  0  0  0  0  0  0
    0.3020   -5.4730    0.0000 C   0  0  0  0  0  0  0  0  0  0  0  0
    0.7145   -4.7586    0.0000 C   0  0  0  0  0  0  0  0  0  0  0  0
   -0.5230   -5.4730    0.0000 C   0  0  0  0  0  0  0  0  0  0  0  0
    1.5395   -6.1875    0.0000 C   0  0  0  0  0  0  0  0  0  0  0  0
    1.9520   -6.9020    0.0000 C   0  0  0  0  0  0  0  0  0  0  0  0
    3.1895   -7.6164    0.0000 C   0  0  0  0  0  0  0  0  0  0  0  0
    3.1895   -6.1875    0.0000 C   0  0  0  0  0  0  0  0  0  0  0  0
    4.0145   -7.6164    0.0000 C   0  0  0  0  0  0  0  0  0  0  0  0
    4.0145   -6.1875    0.0000 C   0  0  0  0  0  0  0  0  0  0  0  0
  1  6  2  0  0  0  0
  1 16  1  0  0  0  0
  2  7  1  0  0  0  0
  2 13  1  0  0  0  0
  3 21  1  0  0  0  0
  3 24  1  0  0  0  0
  4 25  1  0  0  0  0
  4 26  1  0  0  0  0
  4 27  1  0  0  0  0
  5  6  1  0  0  0  0
  5  7  2  0  0  0  0
  5 10  1  0  0  0  0
  6 11  1  0  0  0  0
  7 12  1  0  0  0  0
  8  9  1  0  0  0  0
  8 10  2  0  0  0  0
  8 14  1  0  0  0  0
  9 11  2  0  0  0  0
  9 15  1  0  0  0  0
 12 16  2  0  0  0  0
 13 19  2  0  0  0  0
 13 20  1  0  0  0  0
 14 17  2  0  0  0  0
 15 18  2  0  0  0  0
 17 18  1  0  0  0  0
 19 22  1  0  0  0  0
 20 23  2  0  0  0  0
 21 22  2  0  0  0  0
 21 23  1  0  0  0  0
 24 25  1  0  0  0  0
 26 28  1  0  0  0  0
 27 29  1  0  0  0  0
M  END
>  <Outcome>
Active

$$$$

  Mrv17100 11051912003D          
 Structure written by MMmdl.
 25 28  0  0  1  0            999 V2000
    3.5724   -0.4125    0.0000 N   0  0  0  0  0  0  0  0  0  0  0  0
    3.5724    2.0625    0.0000 N   0  0  0  0  0  0  0  0  0  0  0  0
    2.1434    4.5375    0.0000 N   0  0  0  0  0  0  0  0  0  0  0  0
    2.1434    6.1875    0.0000 N   0  0  0  0  0  0  0  0  0  0  0  0
    2.8579    0.8250    0.0000 C   0  0  0  0  0  0  0  0  0  0  0  0
    2.8579    0.0000    0.0000 C   0  0  0  0  0  0  0  0  0  0  0  0
    1.4289    0.8250    0.0000 C   0  0  0  0  0  0  0  0  0  0  0  0
    1.4289    0.0000    0.0000 C   0  0  0  0  0  0  0  0  0  0  0  0
    3.5724    1.2375    0.0000 C   0  0  0  0  0  0  0  0  0  0  0  0
    2.1434    1.2375    0.0000 C   0  0  0  0  0  0  0  0  0  0  0  0
    2.1434   -0.4125    0.0000 C   0  0  0  0  0  0  0  0  0  0  0  0
    4.2868    0.8250    0.0000 C   0  0  0  0  0  0  0  0  0  0  0  0
    0.7145    1.2375    0.0000 C   0  0  0  0  0  0  0  0  0  0  0  0
    0.7145   -0.4125    0.0000 C   0  0  0  0  0  0  0  0  0  0  0  0
    4.2868    0.0000    0.0000 C   0  0  0  0  0  0  0  0  0  0  0  0
    0.0000    0.8250    0.0000 C   0  0  0  0  0  0  0  0  0  0  0  0
    0.0000    0.0000    0.0000 C   0  0  0  0  0  0  0  0  0  0  0  0
    2.8579    2.4750    0.0000 C   0  0  0  0  0  0  0  0  0  0  0  0
    2.8579    3.3000    0.0000 C   0  0  0  0  0  0  0  0  0  0  0  0
    2.1434    3.7125    0.0000 C   0  0  0  0  0  0  0  0  0  0  0  0
    1.4289    4.9500    0.0000 C   0  0  0  0  0  0  0  0  0  0  0  0
    2.8579    4.9500    0.0000 C   0  0  0  0  0  0  0  0  0  0  0  0
    1.4289    5.7750    0.0000 C   0  0  0  0  0  0  0  0  0  0  0  0
    2.8579    5.7750    0.0000 C   0  0  0  0  0  0  0  0  0  0  0  0
    2.1434    7.0125    0.0000 C   0  0  0  0  0  0  0  0  0  0  0  0
  1  6  2  0  0  0  0
  1 15  1  0  0  0  0
  2  9  1  0  0  0  0
  2 18  1  0  0  0  0
  3 20  1  0  0  0  0
  3 21  1  0  0  0  0
  3 22  1  0  0  0  0
  4 23  1  0  0  0  0
  4 24  1  0  0  0  0
  4 25  1  0  0  0  0
  5  6  1  0  0  0  0
  5  9  2  0  0  0  0
  5 10  1  0  0  0  0
  6 11  1  0  0  0  0
  7  8  1  0  0  0  0
  7 10  2  0  0  0  0
  7 13  1  0  0  0  0
  8 11  2  0  0  0  0
  8 14  1  0  0  0  0
  9 12  1  0  0  0  0
 12 15  2  0  0  0  0
 13 16  2  0  0  0  0
 14 17  2  0  0  0  0
 16 17  1  0  0  0  0
 18 19  1  0  0  0  0
 19 20  1  0  0  0  0
 21 23  1  0  0  0  0
 22 24  1  0  0  0  0
M  END
>  <Outcome>
Active

$$$$

  Mrv17100 11051912003D          
 Structure written by MMmdl.
 29 32  0  0  1  0            999 V2000
   -1.4289   -4.9500    0.0000 Cl  0  0  0  0  0  0  0  0  0  0  0  0
   -5.7158   -2.4750    0.0000 Cl  0  0  0  0  0  0  0  0  0  0  0  0
   -2.8579   -4.1250    0.0000 O   0  0  0  0  0  0  0  0  0  0  0  0
    2.8579   -1.6500    0.0000 O   0  0  0  0  0  0  0  0  0  0  0  0
    0.0000   -2.4750    0.0000 N   0  0  0  0  0  0  0  0  0  0  0  0
    0.0000    0.0000    0.0000 N   0  0  0  0  0  0  0  0  0  0  0  0
    0.7145   -1.2375    0.0000 C   0  0  0  0  0  0  0  0  0  0  0  0
    0.0000   -1.6500    0.0000 C   0  0  0  0  0  0  0  0  0  0  0  0
    0.7145   -0.4125    0.0000 C   0  0  0  0  0  0  0  0  0  0  0  0
   -0.7145   -2.8875    0.0000 C   0  0  0  0  0  0  0  0  0  0  0  0
    1.4289   -1.6500    0.0000 C   0  0  0  0  0  0  0  0  0  0  0  0
   -0.7145   -1.2375    0.0000 C   0  0  0  0  0  0  0  0  0  0  0  0
   -0.7145   -0.4125    0.0000 C   0  0  0  0  0  0  0  0  0  0  0  0
    2.1434   -1.2375    0.0000 C   0  0  0  0  0  0  0  0  0  0  0  0
   -2.1434   -3.7125    0.0000 C   0  0  0  0  0  0  0  0  0  0  0  0
    1.4289    0.0000    0.0000 C   0  0  0  0  0  0  0  0  0  0  0  0
   -1.4289   -4.1250    0.0000 C   0  0  0  0  0  0  0  0  0  0  0  0
   -0.7145   -3.7125    0.0000 C   0  0  0  0  0  0  0  0  0  0  0  0
    2.1434   -0.4125    0.0000 C   0  0  0  0  0  0  0  0  0  0  0  0
   -1.4289   -2.4750    0.0000 C   0  0  0  0  0  0  0  0  0  0  0  0
   -2.1434   -2.8875    0.0000 C   0  0  0  0  0  0  0  0  0  0  0  0
   -3.5724   -3.7125    0.0000 C   0  0  0  0  0  0  0  0  0  0  0  0
   -1.4289    0.0000    0.0000 C   0  0  0  0  0  0  0  0  0  0  0  0
   -4.2868   -4.1250    0.0000 C   0  0  0  0  0  0  0  0  0  0  0  0
   -3.5724   -2.8875    0.0000 C   0  0  0  0  0  0  0  0  0  0  0  0
   -5.0013   -2.8875    0.0000 C   0  0  0  0  0  0  0  0  0  0  0  0
   -5.0013   -3.7125    0.0000 C   0  0  0  0  0  0  0  0  0  0  0  0
   -4.2868   -2.4750    0.0000 C   0  0  0  0  0  0  0  0  0  0  0  0
    3.5724   -1.2375    0.0000 C   0  0  0  0  0  0  0  0  0  0  0  0
  1 17  1  0  0  0  0
  2 26  1  0  0  0  0
  3 15  1  0  0  0  0
  3 22  1  0  0  0  0
  4 14  1  0  0  0  0
  4 29  1  0  0  0  0
  5  8  1  0  0  0  0
  5 10  1  0  0  0  0
  6  9  2  0  0  0  0
  6 13  1  0  0  0  0
  7  8  2  0  0  0  0
  7  9  1  0  0  0  0
  7 11  1  0  0  0  0
  8 12  1  0  0  0  0
  9 16  1  0  0  0  0
 10 18  2  0  0  0  0
 10 20  1  0  0  0  0
 11 14  2  0  0  0  0
 12 13  2  0  0  0  0
 13 23  1  0  0  0  0
 14 19  1  0  0  0  0
 15 17  2  0  0  0  0
 15 21  1  0  0  0  0
 16 19  2  0  0  0  0
 17 18  1  0  0  0  0
 20 21  2  0  0  0  0
 22 24  2  0  0  0  0
 22 25  1  0  0  0  0
 24 27  1  0  0  0  0
 25 28  2  0  0  0  0
 26 27  2  0  0  0  0
 26 28  1  0  0  0  0
M  END
>  <Outcome>
Active

$$$$

  Mrv17100 11051912003D          
 Structure written by MMmdl.
 32 36  0  0  1  0            999 V2000
   -2.8579   -2.4750    0.0000 Cl  0  0  0  0  0  0  0  0  0  0  0  0
   -1.4289   -1.6500    0.0000 O   0  0  0  0  0  0  0  0  0  0  0  0
   -2.1434   -7.8375    0.0000 O   0  0  0  0  0  0  0  0  0  0  0  0
   -1.4289   -4.9500    0.0000 N   0  0  0  0  0  0  0  0  0  0  0  0
    0.7145   -6.1875    0.0000 N   0  0  0  0  0  0  0  0  0  0  0  0
   -0.7145   -6.1875    0.0000 C   0  0  0  0  0  0  0  0  0  0  0  0
   -0.7145   -5.3625    0.0000 C   0  0  0  0  0  0  0  0  0  0  0  0
    0.0000   -6.6000    0.0000 C   0  0  0  0  0  0  0  0  0  0  0  0
   -1.4289   -4.1250    0.0000 C   0  0  0  0  0  0  0  0  0  0  0  0
   -1.4289   -6.6000    0.0000 C   0  0  0  0  0  0  0  0  0  0  0  0
    0.0000   -4.9500    0.0000 C   0  0  0  0  0  0  0  0  0  0  0  0
    0.7145   -5.3625    0.0000 C   0  0  0  0  0  0  0  0  0  0  0  0
   -1.4289   -2.4750    0.0000 C   0  0  0  0  0  0  0  0  0  0  0  0
   -1.4289   -7.4250    0.0000 C   0  0  0  0  0  0  0  0  0  0  0  0
    0.0000   -7.4250    0.0000 C   0  0  0  0  0  0  0  0  0  0  0  0
   -2.1434   -2.8875    0.0000 C   0  0  0  0  0  0  0  0  0  0  0  0
   -2.1434   -3.7125    0.0000 C   0  0  0  0  0  0  0  0  0  0  0  0
   -0.7145   -1.2375    0.0000 C   0  0  0  0  0  0  0  0  0  0  0  0
   -0.7145   -7.8375    0.0000 C   0  0  0  0  0  0  0  0  0  0  0  0
   -0.7145   -3.7125    0.0000 C   0  0  0  0  0  0  0  0  0  0  0  0
   -0.7145   -2.8875    0.0000 C   0  0  0  0  0  0  0  0  0  0  0  0
    0.7145   -1.2375    0.0000 C   0  0  0  0  0  0  0  0  0  0  0  0
    0.7145   -0.4125    0.0000 C   0  0  0  0  0  0  0  0  0  0  0  0
    0.0000   -1.6500    0.0000 C   0  0  0  0  0  0  0  0  0  0  0  0
   -0.7145   -0.4125    0.0000 C   0  0  0  0  0  0  0  0  0  0  0  0
    0.0000    0.0000    0.0000 C   0  0  0  0  0  0  0  0  0  0  0  0
    1.4289   -4.9500    0.0000 C   0  0  0  0  0  0  0  0  0  0  0  0
    1.4289   -1.6500    0.0000 C   0  0  0  0  0  0  0  0  0  0  0  0
    1.4289    0.0000    0.0000 C   0  0  0  0  0  0  0  0  0  0  0  0
    2.1434   -1.2375    0.0000 C   0  0  0  0  0  0  0  0  0  0  0  0
    2.1434   -0.4125    0.0000 C   0  0  0  0  0  0  0  0  0  0  0  0
   -2.1434   -8.6625    0.0000 C   0  0  0  0  0  0  0  0  0  0  0  0
  1 16  1  0  0  0  0
  2 13  1  0  0  0  0
  2 18  1  0  0  0  0
  3 14  1  0  0  0  0
  3 32  1  0  0  0  0
  4  7  1  0  0  0  0
  4  9  1  0  0  0  0
  5  8  2  0  0  0  0
  5 12  1  0  0  0  0
  6  7  2  0  0  0  0
  6  8  1  0  0  0  0
  6 10  1  0  0  0  0
  7 11  1  0  0  0  0
  8 15  1  0  0  0  0
  9 17  2  0  0  0  0
  9 20  1  0  0  0  0
 10 14  2  0  0  0  0
 11 12  2  0  0  0  0
 12 27  1  0  0  0  0
 13 16  2  0  0  0  0
 13 21  1  0  0  0  0
 14 19  1  0  0  0  0
 15 19  2  0  0  0  0
 16 17  1  0  0  0  0
 18 24  2  0  0  0  0
 18 25  1  0  0  0  0
 20 21  2  0  0  0  0
 22 23  2  0  0  0  0
 22 24  1  0  0  0  0
 22 28  1  0  0  0  0
 23 26  1  0  0  0  0
 23 29  1  0  0  0  0
 25 26  2  0  0  0  0
 28 30  2  0  0  0  0
 29 31  2  0  0  0  0
 30 31  1  0  0  0  0
M  END
>  <Outcome>
Active

$$$$

  Mrv17100 11051912003D          
 Structure written by MMmdl.
 28 30  0  0  1  0            999 V2000
    5.0013   -1.2375    0.0000 O   0  0  0  0  0  0  0  0  0  0  0  0
    5.0013   -2.8875    0.0000 O   0  0  0  0  0  0  0  0  0  0  0  0
    3.5724   -0.4125    0.0000 O   0  0  0  0  0  0  0  0  0  0  0  0
    1.4289    2.4750    0.0000 O   0  0  0  0  0  0  0  0  0  0  0  0
    2.1434   -2.8875    0.0000 N   0  0  0  0  0  0  0  0  0  0  0  0
    1.4289   -1.6500    0.0000 N   0  0  0  0  0  0  0  0  0  0  0  0
    0.0000   -2.4750    0.0000 N   0  0  0  0  0  0  0  0  0  0  0  0
    0.0000    2.4750    0.0000 N   0  0  0  0  0  0  0  0  0  0  0  0
    4.2868   -1.6500    0.0000 C   0  0  0  0  0  0  0  0  0  0  0  0
    2.8579   -2.4750    0.0000 C   0  0  0  0  0  0  0  0  0  0  0  0
    4.2868   -2.4750    0.0000 C   0  0  0  0  0  0  0  0  0  0  0  0
    3.5724   -1.2375    0.0000 C   0  0  0  0  0  0  0  0  0  0  0  0
    3.5724   -2.8875    0.0000 C   0  0  0  0  0  0  0  0  0  0  0  0
    2.8579   -1.6500    0.0000 C   0  0  0  0  0  0  0  0  0  0  0  0
    1.4289   -2.4750    0.0000 C   0  0  0  0  0  0  0  0  0  0  0  0
    0.7145   -1.2375    0.0000 C   0  0  0  0  0  0  0  0  0  0  0  0
    0.7145   -0.4125    0.0000 C   0  0  0  0  0  0  0  0  0  0  0  0
    0.7145   -2.8875    0.0000 C   0  0  0  0  0  0  0  0  0  0  0  0
    0.0000   -1.6500    0.0000 C   0  0  0  0  0  0  0  0  0  0  0  0
    0.0000    0.0000    0.0000 C   0  0  0  0  0  0  0  0  0  0  0  0
    1.4289    0.0000    0.0000 C   0  0  0  0  0  0  0  0  0  0  0  0
    0.7145    1.2375    0.0000 C   0  0  0  0  0  0  0  0  0  0  0  0
    0.0000    0.8250    0.0000 C   0  0  0  0  0  0  0  0  0  0  0  0
    1.4289    0.8250    0.0000 C   0  0  0  0  0  0  0  0  0  0  0  0
    0.7145    2.0625    0.0000 C   0  0  0  0  0  0  0  0  0  0  0  0
    5.0013   -0.4125    0.0000 C   0  0  0  0  0  0  0  0  0  0  0  0
    5.0013   -3.7125    0.0000 C   0  0  0  0  0  0  0  0  0  0  0  0
    2.8579    0.0000    0.0000 C   0  0  0  0  0  0  0  0  0  0  0  0
  1  9  1  0  0  0  0
  1 26  1  0  0  0  0
  2 11  1  0  0  0  0
  2 27  1  0  0  0  0
  3 12  1  0  0  0  0
  3 28  1  0  0  0  0
  4 25  2  0  0  0  0
  5 10  1  0  0  0  0
  5 15  1  0  0  0  0
  6 15  2  0  0  0  0
  6 16  1  0  0  0  0
  7 18  2  0  0  0  0
  7 19  1  0  0  0  0
  8 25  1  0  0  0  0
  9 11  2  0  0  0  0
  9 12  1  0  0  0  0
 10 13  2  0  0  0  0
 10 14  1  0  0  0  0
 11 13  1  0  0  0  0
 12 14  2  0  0  0  0
 15 18  1  0  0  0  0
 16 17  1  0  0  0  0
 16 19  2  0  0  0  0
 17 20  2  0  0  0  0
 17 21  1  0  0  0  0
 20 23  1  0  0  0  0
 21 24  2  0  0  0  0
 22 23  2  0  0  0  0
 22 24  1  0  0  0  0
 22 25  1  0  0  0  0
M  END
>  <Outcome>
Active

$$$$

  Mrv17100 11051912003D          
 Structure written by MMmdl.
 23 25  0  0  1  0            999 V2000
    1.9339   -0.6855    0.0000 O   0  0  0  0  0  0  0  0  0  0  0  0
    2.6435    1.9817    0.0000 O   0  0  0  0  0  0  0  0  0  0  0  0
    2.1337    3.5510    0.0000 O   0  0  0  0  0  0  0  0  0  0  0  0
    0.5197    3.8940    0.0000 N   0  0  0  0  0  0  0  0  0  0  0  0
    2.3464    0.5840    0.0000 C   0  0  0  0  0  0  0  0  0  0  0  0
    1.5214    0.5840    0.0000 C   0  0  0  0  0  0  0  0  0  0  0  0
    2.6014   -0.2006    0.0000 C   0  0  0  0  0  0  0  0  0  0  0  0
    1.2665   -0.2006    0.0000 C   0  0  0  0  0  0  0  0  0  0  0  0
    2.8985    1.1971    0.0000 C   0  0  0  0  0  0  0  0  0  0  0  0
    3.4084   -0.3721    0.0000 C   0  0  0  0  0  0  0  0  0  0  0  0
    0.9694    1.1971    0.0000 C   0  0  0  0  0  0  0  0  0  0  0  0
    3.7054    1.0256    0.0000 C   0  0  0  0  0  0  0  0  0  0  0  0
    0.4595   -0.3721    0.0000 C   0  0  0  0  0  0  0  0  0  0  0  0
    3.9604    0.2410    0.0000 C   0  0  0  0  0  0  0  0  0  0  0  0
    0.1624    1.0256    0.0000 C   0  0  0  0  0  0  0  0  0  0  0  0
   -0.0925    0.2410    0.0000 C   0  0  0  0  0  0  0  0  0  0  0  0
    1.8366    2.1533    0.0000 C   0  0  0  0  0  0  0  0  0  0  0  0
    1.5816    2.9379    0.0000 C   0  0  0  0  0  0  0  0  0  0  0  0
    0.7747    3.1094    0.0000 C   0  0  0  0  0  0  0  0  0  0  0  0
   -0.2873    4.0656    0.0000 C   0  0  0  0  0  0  0  0  0  0  0  0
   -1.0942    4.2371    0.0000 C   0  0  0  0  0  0  0  0  0  0  0  0
   -0.1157    4.8725    0.0000 C   0  0  0  0  0  0  0  0  0  0  0  0
   -0.4588    3.2586    0.0000 C   0  0  0  0  0  0  0  0  0  0  0  0
  1  7  1  0  0  0  0
  1  8  1  0  0  0  0
  2  9  1  0  0  0  0
  2 17  1  0  0  0  0
  3 18  1  0  0  0  0
  4 19  1  0  0  0  0
  4 20  1  0  0  0  0
  5  6  1  0  0  0  0
  5  7  2  0  0  0  0
  5  9  1  0  0  0  0
  6  8  2  0  0  0  0
  6 11  1  0  0  0  0
  7 10  1  0  0  0  0
  8 13  1  0  0  0  0
  9 12  2  0  0  0  0
 10 14  2  0  0  0  0
 11 15  2  0  0  0  0
 12 14  1  0  0  0  0
 13 16  2  0  0  0  0
 15 16  1  0  0  0  0
 17 18  1  0  0  0  0
 18 19  1  0  0  0  0
 20 21  1  0  0  0  0
 20 22  1  0  0  0  0
 20 23  1  0  0  0  0
M  END
>  <Outcome>
Active

$$$$

  Mrv17100 11051912003D          
 Structure written by MMmdl.
 27 29  0  0  1  0            999 V2000
    2.2290   -7.1285    0.0000 Br  0  0  0  0  0  0  0  0  0  0  0  0
    1.8710   -6.3852    0.0000 S   0  0  0  0  0  0  0  0  0  0  0  0
    2.0154   -9.9784    0.0000 F   0  0  0  0  0  0  0  0  0  0  0  0
   -0.4366   -0.0605    0.0000 O   0  5  0  0  0  0  0  0  0  0  0  0
    0.9923   -0.0605    0.0000 O   0  0  0  0  0  0  0  0  0  0  0  0
    0.2779   -3.7730    0.0000 N   0  0  0  0  0  0  0  0  0  0  0  0
    0.6904   -5.5803    0.0000 N   0  0  0  0  0  0  0  0  0  0  0  0
    0.5836   -7.0052    0.0000 N   0  0  0  0  0  0  0  0  0  0  0  0
    0.9923   -2.5355    0.0000 N   0  0  0  0  0  0  0  0  0  0  0  0
    0.2779   -0.4730    0.0000 N   0  3  0  0  0  0  0  0  0  0  0  0
    0.2779   -2.9480    0.0000 C   0  0  0  0  0  0  0  0  0  0  0  0
    0.9415   -7.7485    0.0000 C   0  0  0  0  0  0  0  0  0  0  0  0
    1.0483   -6.3236    0.0000 C   0  0  0  0  0  0  0  0  0  0  0  0
[truncated: 15,971,659 more chars]
